# Supplementary material for: An analysis of deficiencies in the ethics committee data of certain interventional trials registered with the Clinical Trials Registry–India
Source: PLOS Glob Public Health. 2022 Oct 24;2(10):e0000617. doi: 10.1371/journal.pgph.0000617 (PMC10021301; doi:10.1371/journal.pgph.0000617)
Supplement: S4 File — (XLS) [file pgph.0000617.s004.xls]

## Sheet: Sheet1
S4 File: The schema of the SQLite database.
Table Name	attribute 1	attribute 2	attribute 3	attribute 4	attribute 5	attribute 6	attribute 7	attribute 8
brief_summary	trial_id	ctri_number	brief_summary
contact_person_scientific_query	trial_id	ctri_number	name	designation	affiliation	address	phone	fax
contact_person_scientific_query	trial_id	ctri_number	name	designation	affiliation	address	phone	fax
countries_of_recruitment	trial_id	ctri_number	countries_of_recruitment
dates	trial_id	ctri_number	registered_on	last_modified_on	date_of_first_enrollment_india	date_of_first_enrollment_global	date_of_study_completion_india	date_of_study_completion_global
dcgi_status	trial_id	ctri_number	dcgi_status
estimated_duration	trial_id	ctri_number	estimated_duration
ethics_committee	trial_id	ctri_number	noofcom	name	approval_status
exclusion	trial_id	ctri_number	exclusion_details
health_condition	trial_id	ctri_number	type	condition
inclusion	trial_id	ctri_number	inclusion_age_from	inclusion_age_to	inclusion_gender	inclusion_details
intervention_comparator	trial_id	ctri_number	comparator_name	comparator_details	intervention_name	intervention_details
method	trial_id	ctri_number	method_of_generating_random_sequence	method_concealment	blinding_masking
pi	trial_id	ctri_number	name	designation	affiliation	address	phone	fax
primary_outcome	trial_id	ctri_number	outcome	timepoint
primary_sponsor	trial_id	ctri_number	name	address	type_of_sponsor
publication	trial_id	ctri_number	publication
recruitment	trial_id	ctri_number	recruitment_status_india	recruitment_status_global
reg_details	trial_id	ctri_number	registered_on	reg_type
secondary_id	trial_id	ctri_number	id	identifier
secondary_outcome	trial_id	ctri_number	outcome	timepoint
secondary_sponsor	trial_id	ctri_number	name	address
sites_of_study	trial_id	ctri_number	noofsites	pi	name	address	phonefaxemail
source_of_monetory_material_support	trial_id	ctri_number	source_of_monetory_material_support
study_details	trial_id	ctri_number	type_of_trial	type_of_study	study_design	phase	post_graduate_thesis	acronym
study_name	trial_id	ctri_number	public_title	scientific_title
target_sample_size	trial_id	ctri_number	target_sample_size
urls	trial_id	ctri_number	ctri_url
