# Supplementary material for: An analysis of deficiencies in the ethics committee data of certain interventional trials registered with the Clinical Trials Registry–India
Source: PLOS Glob Public Health. 2022 Oct 24;2(10):e0000617. doi: 10.1371/journal.pgph.0000617 (PMC10021301; doi:10.1371/journal.pgph.0000617)
Supplement: S6 File — (XLSX) [file pgph.0000617.s006.xlsx]

## Sheet: Legends
S6 File. The steps taken to identify all trials, registered with CTRI between 1 June 2016 and 19 February 2021, that were interventional, Phase 2 or Phase 3, with completed recruitment or closed to recruitment.
	Sheet name	Legend	Number of trials
1	24445	S6.1 Table. Trials registered from 1 June 2016 – 19 February 2021	24445
2	17342	S6.2 Table. Trials registered from 1 June 2016 onward AND interventional	17342
3	Phase 2_3160	S6.3 Table. Trials registered from 1 June 2016 onward AND interventional AND Phase 2	3160
4	Phase 3_3200	S6.4 Table. Trials registered from 1 June 2016 onward AND interventional AND Phase 3	3200
5	Phase 2_736	S6.5 Table. Trials registered from 1 June 2016 onward AND interventional AND Phase 2 AND Completed or Closed to recruitment	736
6	Phase 3_840	S6.6 Table. Trials registered from 1 June 2016 onward AND interventional AND Phase 3 AND Completed or Closed to recruitment	840

## Sheet: 24445
S6.1 Table. Trials registered from 1 June 2016 – 19 February 2021
Trial ID	CTRI Number	Type of Trial	Phase	Recruitment Status in India	Sites	ECs	Registration Date	Registration Type
12784	CTRI/2016/06/006978	Interventional	N/A	Completed	1	1	' 01/06/2016 '	Retrospectively
6957	CTRI/2016/06/006979	Interventional	N/A	Open to Recruitment	1	1	' 01/06/2016 '	Retrospectively
8226	CTRI/2016/06/006980	Interventional	Phase 3	Open to Recruitment	2	2	' 02/06/2016 '	Retrospectively
14560	CTRI/2016/06/006981	Observational	N/A	Open to Recruitment	1	1	' 02/06/2016 '	Retrospectively
14563	CTRI/2016/06/006982	Interventional	N/A	Completed	1	1	' 02/06/2016 '	Prospectively
12736	CTRI/2016/06/006983	Interventional	Phase 2	Completed	1	1	' 02/06/2016 '	Retrospectively
14208	CTRI/2016/06/006984	Interventional	N/A	Completed	1	1	' 02/06/2016 '	Retrospectively
14069	CTRI/2016/06/006985	Observational	N/A	Completed	1	1	' 02/06/2016 '	Prospectively
14087	CTRI/2016/06/006986	Interventional	N/A	Open to Recruitment	1	1	' 02/06/2016 '	Retrospectively
13965	CTRI/2016/06/006987	Interventional	Phase 2	Open to Recruitment	1	1	' 02/06/2016 '	Retrospectively
13583	CTRI/2016/06/006988	Interventional	Phase 4	Open to Recruitment	1	1	' 02/06/2016 '	Retrospectively
13378	CTRI/2016/06/006989	Observational	N/A	Open to Recruitment	1	1	' 02/06/2016 '	Prospectively
13978	CTRI/2016/06/006990	Observational	N/A	Open to Recruitment	1	1	' 03/06/2016 '	Retrospectively
14721	CTRI/2016/06/006991	Observational	Phase 4	Closed to Recruitment of Participants	18	18	' 03/06/2016 '	Prospectively
15042	CTRI/2016/06/006992	Interventional	N/A	Open to Recruitment	1	1	' 03/06/2016 '	Retrospectively
13693	CTRI/2016/06/006993	Interventional	Phase 3	Closed to Recruitment of Participants	16	16	' 06/06/2016 '	Prospectively
12944	CTRI/2016/06/006994	Interventional	Phase 4	Completed	1	1	' 06/06/2016 '	Prospectively
12273	CTRI/2016/06/006995	Interventional	N/A	Completed	1	1	' 06/06/2016 '	Retrospectively
10619	CTRI/2016/06/006996	Interventional	Phase 3	Completed	1	1	' 06/06/2016 '	Prospectively
14956	CTRI/2016/06/006997	Interventional	Phase 3/ Phase 4	Completed	1	1	' 06/06/2016 '	Retrospectively
15140	CTRI/2016/06/006998	Interventional	Phase 4	Open to Recruitment	1	1	' 06/06/2016 '	Retrospectively
13688	CTRI/2016/06/006999	Interventional	Post Marketing Surveillance	Open to Recruitment	1	1	' 06/06/2016 '	Retrospectively
8271	CTRI/2016/06/007000	Observational	N/A	Completed	1	1	' 06/06/2016 '	Retrospectively
11817	CTRI/2016/06/007001	Interventional	Phase 4	Completed	1	1	' 06/06/2016 '	Retrospectively
11242	CTRI/2016/06/007002	Observational	N/A	Completed	1	1	' 06/06/2016 '	Retrospectively
6431	CTRI/2016/06/007003	Interventional	Phase 3	Completed	2	2	' 06/06/2016 '	Retrospectively
6426	CTRI/2016/06/007004	Interventional	N/A	Completed	1	1	' 06/06/2016 '	Retrospectively
6006	CTRI/2016/06/007005	Interventional	N/A	Open to Recruitment	1	1	' 06/06/2016 '	Retrospectively
3155	CTRI/2016/06/007006	PMS	Post Marketing Surveillance	Completed	2	2	' 06/06/2016 '	Retrospectively
14332	CTRI/2016/06/007007	Interventional	N/A	Open to Recruitment	1	1	' 06/06/2016 '	Retrospectively
9699	CTRI/2016/06/007008	Interventional	N/A	Completed	1	1	' 06/06/2016 '	Retrospectively
5218	CTRI/2016/06/007009	Interventional	N/A	Completed	1	1	' 06/06/2016 '	Retrospectively
13582	CTRI/2016/06/007010	Interventional	Phase 2	Completed	1	1	' 08/06/2016 '	Prospectively
13428	CTRI/2016/06/007011	Interventional	Phase 3/ Phase 4	Completed	1	1	' 08/06/2016 '	Retrospectively
15079	CTRI/2016/06/007012	Interventional	N/A	Completed	1	1	' 09/06/2016 '	Retrospectively
15015	CTRI/2016/06/007013	Interventional	N/A	Completed	1	1	' 10/06/2016 '	Retrospectively
12954	CTRI/2016/06/007014	Interventional	N/A	Open to Recruitment	2	1	' 10/06/2016 '	Retrospectively
15091	CTRI/2016/06/007015	BA/BE	N/A	Not Yet Recruiting	1	1	' 13/06/2016 '	Prospectively
12531	CTRI/2016/06/007016	Interventional	Phase 3	Closed to Recruitment of Participants	4	4	' 13/06/2016 '	Prospectively
11554	CTRI/2016/06/007017	Interventional	N/A	Completed	1	1	' 13/06/2016 '	Retrospectively
11373	CTRI/2016/06/007018	Interventional	Phase 2/ Phase 3	Completed	1	1	' 13/06/2016 '	Retrospectively
14131	CTRI/2016/06/007019	Observational	N/A	Completed	1	1	' 13/06/2016 '	Retrospectively
15257	CTRI/2016/06/007020	Observational	N/A	Completed	1	1	' 13/06/2016 '	Prospectively
10869	CTRI/2016/06/007021	Interventional	Phase 2	Open to Recruitment	1	1	' 13/06/2016 '	Retrospectively
14093	CTRI/2016/06/007022	Interventional	Phase 4	Closed to Recruitment of Participants	1	1	' 14/06/2016 '	Retrospectively
15021	CTRI/2016/06/007023	Interventional	N/A	Not Yet Recruiting	1	1	' 14/06/2016 '	Prospectively
13959	CTRI/2016/06/007024	Interventional	N/A	Completed	1	1	' 14/06/2016 '	Retrospectively
5579	CTRI/2016/06/007025	Interventional	N/A	Completed	1	1	' 14/06/2016 '	Retrospectively
12421	CTRI/2016/06/007026	Interventional	Phase 3/ Phase 4	Closed to Recruitment of Participants	1	1	' 15/06/2016 '	Retrospectively
13111	CTRI/2016/06/007027	Observational	N/A	Open to Recruitment	1	1	' 15/06/2016 '	Retrospectively
15087	CTRI/2016/06/007028	Interventional	N/A	Completed	1	1	' 22/06/2016 '	Retrospectively
14674	CTRI/2016/06/007029	Interventional	Phase 3	Not Yet Recruiting	20	20	' 22/06/2016 '	Prospectively
15346	CTRI/2016/06/007030	Interventional	N/A	Completed	1	1	' 22/06/2016 '	Prospectively
13695	CTRI/2016/06/007031	Interventional	Phase 3	Completed	17	17	' 22/06/2016 '	Prospectively
14943	CTRI/2016/06/007032	Interventional	Phase 2	Completed	1	1	' 23/06/2016 '	Prospectively
14687	CTRI/2016/06/007033	Interventional	N/A	Completed	1	1	' 23/06/2016 '	Retrospectively
15073	CTRI/2016/06/007034	BA/BE	N/A	Open to Recruitment	3	3	' 23/06/2016 '	Prospectively
12776	CTRI/2016/06/007035	Interventional	Phase 2	Open to Recruitment	1	1	' 23/06/2016 '	Retrospectively
14983	CTRI/2016/06/007036	Interventional	Phase 3	Completed	1	1	' 23/06/2016 '	Retrospectively
14696	CTRI/2016/06/007037	Interventional	N/A	Open to Recruitment	1	1	' 23/06/2016 '	Retrospectively
12001	CTRI/2016/06/007038	Interventional	N/A	Completed	1	1	' 23/06/2016 '	Retrospectively
11816	CTRI/2016/06/007039	Interventional	Phase 3	Completed	1	1	' 24/06/2016 '	Retrospectively
15316	CTRI/2016/06/007040	Interventional	N/A	Completed	1	1	' 27/06/2016 '	Prospectively
14136	CTRI/2016/06/007041	Interventional	Phase 3	Suspended	11	12	' 27/06/2016 '	Prospectively
14869	CTRI/2016/06/007042	Interventional	Phase 4	Completed	1	2	' 28/06/2016 '	Prospectively
14836	CTRI/2016/06/007043	BA/BE	N/A	Completed	18	18	' 28/06/2016 '	Prospectively
14372	CTRI/2016/06/007044	Observational	N/A	Open to Recruitment	1	1	' 28/06/2016 '	Retrospectively
11409	CTRI/2016/06/007045	Interventional	N/A	Completed	1	1	' 28/06/2016 '	Retrospectively
14601	CTRI/2016/06/007046	PMS	Phase 4	Not Yet Recruiting	4	4	' 29/06/2016 '	Prospectively
12854	CTRI/2016/06/007047	Interventional	Phase 2/ Phase 3	Completed	1	1	' 29/06/2016 '	Prospectively
13167	CTRI/2016/06/007048	Interventional	Post Marketing Surveillance	Open to Recruitment	1	1	' 29/06/2016 '	Retrospectively
15050	CTRI/2016/06/007049	Observational	N/A	Not Yet Recruiting	1	1	' 29/06/2016 '	Prospectively
14669	CTRI/2016/06/007050	Observational	Post Marketing Surveillance	Closed to Recruitment of Participants	1	1	' 29/06/2016 '	Prospectively
12673	CTRI/2016/06/007051	Interventional	Phase 2	Completed	1	1	' 29/06/2016 '	Retrospectively
12813	CTRI/2016/06/007052	Interventional	Phase 1/ Phase 2	Open to Recruitment	1	1	' 29/06/2016 '	Retrospectively
11771	CTRI/2016/06/007053	Interventional	Phase 1/ Phase 2	Closed to Recruitment of Participants	1	1	' 29/06/2016 '	Retrospectively
11152	CTRI/2016/06/007054	Interventional	N/A	Completed	1	1	' 29/06/2016 '	Retrospectively
4434	CTRI/2016/06/007055	Interventional	Phase 2	Completed	1	1	' 29/06/2016 '	Retrospectively
15241	CTRI/2016/06/007056	Interventional	N/A	Not Yet Recruiting	1	1	' 29/06/2016 '	Prospectively
14270	CTRI/2016/06/007057	Interventional	Phase 2	Completed	1	1	' 29/06/2016 '	Retrospectively
13905	CTRI/2016/06/007058	Interventional	N/A	Completed	1	1	' 29/06/2016 '	Prospectively
13779	CTRI/2016/06/007059	Interventional	Phase 3	Closed to Recruitment of Participants	24	24	' 30/06/2016 '	Prospectively
8011	CTRI/2016/06/007060	Interventional	N/A	Completed	1	1	' 30/06/2016 '	Retrospectively
15363	CTRI/2016/06/007061	Interventional	N/A	Not Yet Recruiting	1	1	' 30/06/2016 '	Prospectively
14511	CTRI/2016/06/007062	Interventional	Phase 3	Closed to Recruitment of Participants	49	49	' 30/06/2016 '	Prospectively
13231	CTRI/2016/07/007063	Observational	N/A	Completed	1	1	' 04/07/2016 '	Retrospectively
13457	CTRI/2016/07/007064	Interventional	N/A	Completed	1	1	' 05/07/2016 '	Retrospectively
15388	CTRI/2016/07/007065	BA/BE	N/A	Not Yet Recruiting	10	5	' 05/07/2016 '	Prospectively
15302	CTRI/2016/07/007066	Interventional	N/A	Closed to Recruitment of Participants	1	1	' 11/07/2016 '	Retrospectively
14135	CTRI/2016/07/007067	Interventional	N/A	Open to Recruitment	1	1	' 11/07/2016 '	Retrospectively
12410	CTRI/2016/07/007068	Interventional	Phase 3	Completed	18	18	' 11/07/2016 '	Prospectively
6053	CTRI/2016/07/007069	Interventional	Phase 4	Not Yet Recruiting	1	1	' 11/07/2016 '	Prospectively
10534	CTRI/2016/07/007070	Interventional	N/A	Completed	1	1	' 11/07/2016 '	Retrospectively
11629	CTRI/2016/07/007071	Interventional	N/A	Open to Recruitment	1	1	' 11/07/2016 '	Retrospectively
11751	CTRI/2016/07/007072	Interventional	N/A	Completed	1	1	' 11/07/2016 '	Retrospectively
12012	CTRI/2016/07/007073	Observational	N/A	Open to Recruitment	1	1	' 12/07/2016 '	Retrospectively
11243	CTRI/2016/07/007074	Observational	N/A	Open to Recruitment	1	1	' 12/07/2016 '	Retrospectively
12266	CTRI/2016/07/007075	Interventional	Phase 2	Open to Recruitment	1	2	' 12/07/2016 '	Retrospectively
8468	CTRI/2016/07/007076	Interventional	Phase 3	Open to Recruitment	1	1	' 12/07/2016 '	Retrospectively
13400	CTRI/2016/07/007077	Interventional	Phase 4	Open to Recruitment	1	1	' 12/07/2016 '	Retrospectively
15088	CTRI/2016/07/007078	Interventional	Phase 2/ Phase 3	Open to Recruitment	4	4	' 12/07/2016 '	Prospectively
14378	CTRI/2016/07/007079	Observational	N/A	Open to Recruitment	1	1	' 12/07/2016 '	Retrospectively
14006	CTRI/2016/07/007080	Interventional	Phase 3	Closed to Recruitment of Participants	1	1	' 12/07/2016 '	Retrospectively
14575	CTRI/2016/07/007081	Interventional	Phase 4	Not Yet Recruiting	6	6	' 12/07/2016 '	Prospectively
14108	CTRI/2016/07/007082	Interventional	N/A	Completed	1	1	' 12/07/2016 '	Retrospectively
15299	CTRI/2016/07/007083	BA/BE	N/A	Completed	6	6	' 12/07/2016 '	Prospectively
13284	CTRI/2016/07/007084	Interventional	N/A	Open to Recruitment	1	1	' 12/07/2016 '	Retrospectively
14243	CTRI/2016/07/007085	Interventional	N/A	Closed to Recruitment of Participants	1	1	' 12/07/2016 '	Prospectively
15172	CTRI/2016/07/007086	Interventional	N/A	Closed to Recruitment of Participants	1	1	' 13/07/2016 '	Prospectively
14167	CTRI/2016/07/007087	Interventional	N/A	Open to Recruitment	1	1	' 13/07/2016 '	Retrospectively
13907	CTRI/2016/07/007088	Interventional	Phase 3	Open to Recruitment	1	1	' 13/07/2016 '	Retrospectively
13623	CTRI/2016/07/007089	Interventional	N/A	Completed	1	1	' 13/07/2016 '	Prospectively
12839	CTRI/2016/07/007090	PMS	Phase 4	Completed	10	13	' 13/07/2016 '	Prospectively
8673	CTRI/2016/07/007091	Interventional	Phase 3/ Phase 4	Completed	1	1	' 13/07/2016 '	Retrospectively
15406	CTRI/2016/07/007092	Interventional	Phase 2	Not Yet Recruiting	3	3	' 13/07/2016 '	Prospectively
11495	CTRI/2016/07/007093	Observational	N/A	Completed	1	1	' 13/07/2016 '	Retrospectively
11992	CTRI/2016/07/007094	Interventional	N/A	Completed	1	1	' 13/07/2016 '	Retrospectively
15028	CTRI/2016/07/007095	Interventional	Phase 4	Completed	1	1	' 13/07/2016 '	Retrospectively
15586	CTRI/2016/07/007096	Interventional	Phase 1	Not Yet Recruiting	1	1	' 15/07/2016 '	Prospectively
11462	CTRI/2016/07/007097	Interventional	Phase 3	Closed to Recruitment of Participants	13	13	' 15/07/2016 '	Prospectively
9922	CTRI/2016/07/007098	Observational	N/A	Open to Recruitment	1	1	' 15/07/2016 '	Retrospectively
10005	CTRI/2016/07/007099	Observational	N/A	Open to Recruitment	1	1	' 15/07/2016 '	Retrospectively
15527	CTRI/2016/07/007100	PMS	Post Marketing Surveillance	Completed	1	1	' 15/07/2016 '	Retrospectively
13470	CTRI/2016/07/007101	Interventional	N/A	Completed	1	1	' 15/07/2016 '	Retrospectively
12588	CTRI/2016/07/007102	Interventional	N/A	Not Yet Recruiting	1	1	' 18/07/2016 '	Prospectively
9945	CTRI/2016/07/007103	Interventional	Phase 4	Open to Recruitment	1	1	' 18/07/2016 '	Retrospectively
8682	CTRI/2016/07/007104	Interventional	N/A	Closed to Recruitment of Participants	1	1	' 20/07/2016 '	Retrospectively
15208	CTRI/2016/07/007105	Interventional	Phase 2	Closed to Recruitment of Participants	5	5	' 20/07/2016 '	Prospectively
15111	CTRI/2016/07/007106	Interventional	N/A	Not Yet Recruiting	2	1	' 20/07/2016 '	Prospectively
9923	CTRI/2016/07/007107	Interventional	N/A	Completed	1	1	' 20/07/2016 '	Retrospectively
13581	CTRI/2016/07/007108	Interventional	N/A	Closed to Recruitment of Participants	1	1	' 20/07/2016 '	Retrospectively
15647	CTRI/2016/07/007109	Interventional	Phase 2/ Phase 3	Completed	6	6	' 20/07/2016 '	Prospectively
11996	CTRI/2016/07/007110	Interventional	Phase 2	Completed	1	1	' 20/07/2016 '	Retrospectively
15235	CTRI/2016/07/007111	Interventional	N/A	Completed	1	1	' 21/07/2016 '	Prospectively
14117	CTRI/2016/07/007112	Interventional	N/A	Closed to Recruitment of Participants	1	1	' 21/07/2016 '	Retrospectively
14767	CTRI/2016/07/007113	Interventional	Post Marketing Surveillance	Not Yet Recruiting	1	1	' 22/07/2016 '	Prospectively
14313	CTRI/2016/07/007114	Interventional	N/A	Completed	1	1	' 22/07/2016 '	Retrospectively
15080	CTRI/2016/07/007115	PMS	Post Marketing Surveillance	Completed	1	2	' 22/07/2016 '	Prospectively
10528	CTRI/2016/07/007116	Interventional	Phase 1/ Phase 2	Open to Recruitment	1	1	' 22/07/2016 '	Retrospectively
15064	CTRI/2016/07/007117	BA/BE	Phase 1	Closed to Recruitment of Participants	1	1	' 25/07/2016 '	Prospectively
12661	CTRI/2016/07/007118	BA/BE	N/A	Completed	1	1	' 25/07/2016 '	Retrospectively
13056	CTRI/2016/07/007119	Interventional	Post Marketing Surveillance	Completed	1	1	' 26/07/2016 '	Retrospectively
14493	CTRI/2016/07/007120	Interventional	N/A	Not Yet Recruiting	1	1	' 26/07/2016 '	Prospectively
14289	CTRI/2016/07/007121	Interventional	N/A	Completed	1	1	' 26/07/2016 '	Prospectively
13895	CTRI/2016/07/007122	Interventional	N/A	Open to Recruitment	1	1	' 26/07/2016 '	Retrospectively
14938	CTRI/2016/07/007123	Interventional	N/A	Completed	1	1	' 29/07/2016 '	Prospectively
15650	CTRI/2016/07/007124	Observational	N/A	Not Yet Recruiting	1	1	' 29/07/2016 '	Prospectively
15090	CTRI/2016/08/007125	Interventional	Post Marketing Surveillance	Completed	1	1	' 01/08/2016 '	Retrospectively
13143	CTRI/2016/08/007126	Observational	Phase 4	Completed	3	3	' 01/08/2016 '	Retrospectively
13369	CTRI/2016/08/007127	Interventional	Phase 1	Open to Recruitment	1	1	' 01/08/2016 '	Retrospectively
12330	CTRI/2016/08/007128	Interventional	Phase 4	Not Yet Recruiting	1	1	' 01/08/2016 '	Prospectively
12433	CTRI/2016/08/007129	Interventional	Phase 2	Closed to Recruitment of Participants	1	1	' 01/08/2016 '	Retrospectively
11955	CTRI/2016/08/007130	Interventional	N/A	Completed	1	1	' 01/08/2016 '	Retrospectively
10454	CTRI/2016/08/007131	Observational	N/A	Open to Recruitment	1	1	' 01/08/2016 '	Retrospectively
9718	CTRI/2016/08/007132	Interventional	N/A	Completed	1	1	' 01/08/2016 '	Retrospectively
8320	CTRI/2016/08/007133	Interventional	Phase 2	Completed	1	1	' 01/08/2016 '	Retrospectively
14650	CTRI/2016/08/007134	Interventional	N/A	Not Yet Recruiting	1	1	' 02/08/2016 '	Prospectively
15545	CTRI/2016/08/007135	Observational	Phase 4	Not Yet Recruiting	1	1	' 02/08/2016 '	Prospectively
15095	CTRI/2016/08/007136	Interventional	N/A	Open to Recruitment	1	1	' 02/08/2016 '	Prospectively
13580	CTRI/2016/08/007137	Interventional	Phase 3	Closed to Recruitment of Participants	10	10	' 02/08/2016 '	Prospectively
15815	CTRI/2016/08/007138	Observational	N/A	Not Yet Recruiting	1	1	' 03/08/2016 '	Prospectively
14273	CTRI/2016/08/007139	Interventional	Phase 4	Not Yet Recruiting	1	1	' 03/08/2016 '	Prospectively
14724	CTRI/2016/08/007140	Interventional	N/A	Not Yet Recruiting	1	1	' 04/08/2016 '	Prospectively
13136	CTRI/2016/08/007141	Observational	N/A	Open to Recruitment	1	1	' 04/08/2016 '	Retrospectively
14252	CTRI/2016/08/007142	Interventional	Phase 4	Completed	1	1	' 04/08/2016 '	Retrospectively
12022	CTRI/2016/08/007143	Interventional	Phase 3	Completed	1	1	' 04/08/2016 '	Retrospectively
11886	CTRI/2016/08/007144	Interventional	Phase 2/ Phase 3	Open to Recruitment	1	1	' 04/08/2016 '	Retrospectively
14092	CTRI/2016/08/007145	Interventional	Phase 3	Open to Recruitment	1	1	' 04/08/2016 '	Retrospectively
11192	CTRI/2016/08/007146	Interventional	N/A	Completed	1	1	' 04/08/2016 '	Retrospectively
11508	CTRI/2016/08/007147	Observational	N/A	Open to Recruitment	1	1	' 04/08/2016 '	Retrospectively
14765	CTRI/2016/08/007148	Interventional	Phase 2/ Phase 3	Completed	1	1	' 05/08/2016 '	Retrospectively
15477	CTRI/2016/08/007149	Interventional	N/A	Not Yet Recruiting	1	1	' 05/08/2016 '	Prospectively
13209	CTRI/2016/08/007150	Interventional	N/A	Not Yet Recruiting	1	1	' 05/08/2016 '	Prospectively
15789	CTRI/2016/08/007151	BA/BE	N/A	Not Yet Recruiting	2	2	' 05/08/2016 '	Prospectively
15772	CTRI/2016/08/007152	BA/BE	N/A	Completed	3	3	' 05/08/2016 '	Prospectively
15549	CTRI/2016/08/007153	Interventional	N/A	Not Yet Recruiting	1	1	' 05/08/2016 '	Prospectively
13072	CTRI/2016/08/007154	Interventional	N/A	Not Yet Recruiting	1	1	' 05/08/2016 '	Prospectively
12988	CTRI/2016/08/007155	Interventional	N/A	Completed	5	5	' 05/08/2016 '	Prospectively
12064	CTRI/2016/08/007156	Interventional	Phase 3	Open to Recruitment	1	1	' 05/08/2016 '	Retrospectively
15660	CTRI/2016/08/007157	PMS	N/A	Not Yet Recruiting	1	1	' 05/08/2016 '	Prospectively
15779	CTRI/2016/08/007158	Interventional	N/A	Closed to Recruitment of Participants	1	1	' 05/08/2016 '	Prospectively
14760	CTRI/2016/08/007159	Interventional	Phase 3	Completed	1	1	' 05/08/2016 '	Prospectively
10018	CTRI/2016/08/007160	Interventional	N/A	Completed	1	1	' 05/08/2016 '	Retrospectively
9164	CTRI/2016/08/007161	Interventional	Phase 2/ Phase 3	Open to Recruitment	1	1	' 05/08/2016 '	Retrospectively
10997	CTRI/2016/08/007162	Interventional	N/A	Completed	1	1	' 05/08/2016 '	Retrospectively
11293	CTRI/2016/08/007163	Interventional	Phase 4	Completed	1	1	' 08/08/2016 '	Retrospectively
9901	CTRI/2016/08/007164	Observational	N/A	Open to Recruitment	1	1	' 08/08/2016 '	Retrospectively
7429	CTRI/2016/08/007165	PMS	Post Marketing Surveillance	Completed	1	1	' 08/08/2016 '	Retrospectively
15243	CTRI/2016/08/007166	Interventional	Phase 1/ Phase 2	Open to Recruitment	1	1	' 09/08/2016 '	Retrospectively
13034	CTRI/2016/08/007167	PMS	Post Marketing Surveillance	Closed to Recruitment of Participants	27	27	' 09/08/2016 '	Retrospectively
12416	CTRI/2016/08/007168	Interventional	N/A	Open to Recruitment	1	1	' 10/08/2016 '	Retrospectively
15193	CTRI/2016/08/007169	Interventional	Phase 3	Closed to Recruitment of Participants	7	7	' 11/08/2016 '	Prospectively
13929	CTRI/2016/08/007170	Interventional	N/A	Closed to Recruitment of Participants	1	1	' 11/08/2016 '	Retrospectively
13221	CTRI/2016/08/007171	Interventional	Phase 1	Completed	1	1	' 11/08/2016 '	Retrospectively
13852	CTRI/2016/08/007172	Interventional	N/A	Completed	1	1	' 11/08/2016 '	Retrospectively
13932	CTRI/2016/08/007173	Interventional	N/A	Completed	1	1	' 11/08/2016 '	Prospectively
13811	CTRI/2016/08/007174	Interventional	N/A	Completed	1	1	' 11/08/2016 '	Retrospectively
13845	CTRI/2016/08/007175	Interventional	N/A	Open to Recruitment	1	1	' 11/08/2016 '	Retrospectively
13833	CTRI/2016/08/007176	Interventional	N/A	Completed	1	1	' 12/08/2016 '	Retrospectively
13722	CTRI/2016/08/007177	Observational	N/A	Completed	1	1	' 12/08/2016 '	Retrospectively
13114	CTRI/2016/08/007178	Interventional	N/A	Completed	1	1	' 12/08/2016 '	Retrospectively
11901	CTRI/2016/08/007179	Interventional	N/A	Completed	1	1	' 12/08/2016 '	Retrospectively
14917	CTRI/2016/08/007180	Observational	N/A	Completed	1	1	' 16/08/2016 '	Prospectively
14751	CTRI/2016/08/007181	Interventional	N/A	Open to Recruitment	1	1	' 16/08/2016 '	Retrospectively
14022	CTRI/2016/08/007182	Interventional	N/A	Completed	1	1	' 16/08/2016 '	Retrospectively
13986	CTRI/2016/08/007183	Interventional	Phase 3	Completed	7	7	' 16/08/2016 '	Retrospectively
13961	CTRI/2016/08/007184	Interventional	N/A	Open to Recruitment	1	1	' 16/08/2016 '	Retrospectively
13927	CTRI/2016/08/007185	Interventional	Phase 2	Open to Recruitment	1	1	' 16/08/2016 '	Retrospectively
13611	CTRI/2016/08/007186	Interventional	N/A	Closed to Recruitment of Participants	1	1	' 16/08/2016 '	Retrospectively
13807	CTRI/2016/08/007187	Interventional	Phase 1/ Phase 2	Completed	1	1	' 16/08/2016 '	Retrospectively
13725	CTRI/2016/08/007188	Observational	N/A	Completed	1	1	' 17/08/2016 '	Prospectively
11861	CTRI/2016/08/007189	Observational	Phase 4	Open to Recruitment	1	1	' 17/08/2016 '	Retrospectively
9804	CTRI/2016/08/007190	Interventional	N/A	Closed to Recruitment of Participants	1	1	' 17/08/2016 '	Retrospectively
15053	CTRI/2016/08/007191	Interventional	N/A	Completed	1	1	' 17/08/2016 '	Retrospectively
11754	CTRI/2016/08/007192	Interventional	Phase 3	Completed	1	1	' 17/08/2016 '	Retrospectively
10236	CTRI/2016/08/007193	Interventional	N/A	Completed	1	1	' 17/08/2016 '	Retrospectively
15319	CTRI/2016/08/007194	Interventional	Phase 2/ Phase 3	Completed	1	1	' 17/08/2016 '	Retrospectively
11050	CTRI/2016/08/007195	Interventional	N/A	Completed	1	1	' 17/08/2016 '	Retrospectively
13700	CTRI/2016/08/007196	Interventional	Post Marketing Surveillance	Open to Recruitment	1	1	' 17/08/2016 '	Retrospectively
13158	CTRI/2016/08/007197	Interventional	N/A	Open to Recruitment	1	1	' 17/08/2016 '	Retrospectively
12180	CTRI/2016/08/007198	Observational	N/A	Open to Recruitment	1	1	' 17/08/2016 '	Retrospectively
15296	CTRI/2016/08/007199	Interventional	Phase 2/ Phase 3	Not Yet Recruiting	1	1	' 17/08/2016 '	Prospectively
14463	CTRI/2016/08/007200	Interventional	N/A	Not Yet Recruiting	1	1	' 17/08/2016 '	Prospectively
14468	CTRI/2016/08/007201	Interventional	N/A	Not Yet Recruiting	1	2	' 17/08/2016 '	Prospectively
14811	CTRI/2016/08/007202	Interventional	Phase 4	Completed	1	1	' 17/08/2016 '	Prospectively
5305	CTRI/2016/08/007203	Interventional	Phase 3	Closed to Recruitment of Participants	1	1	' 17/08/2016 '	Retrospectively
15213	CTRI/2016/08/007204	Interventional	Phase 3	Closed to Recruitment of Participants	10	10	' 18/08/2016 '	Prospectively
14858	CTRI/2016/08/007205	Observational	N/A	Open to Recruitment	1	1	' 18/08/2016 '	Retrospectively
14717	CTRI/2016/08/007206	Interventional	Phase 3	Open to Recruitment	7	7	' 18/08/2016 '	Prospectively
14325	CTRI/2016/08/007207	Interventional	N/A	Open to Recruitment	1	1	' 18/08/2016 '	Retrospectively
11736	CTRI/2016/08/007208	Interventional	N/A	Completed	1	1	' 19/08/2016 '	Retrospectively
15457	CTRI/2016/08/007209	BA/BE	N/A	Completed	19	19	' 19/08/2016 '	Prospectively
15247	CTRI/2016/08/007210	Observational	Phase 3	Open to Recruitment	1	1	' 19/08/2016 '	Retrospectively
14075	CTRI/2016/08/007211	Interventional	N/A	Completed	1	1	' 19/08/2016 '	Prospectively
13719	CTRI/2016/08/007212	Observational	N/A	Open to Recruitment	12	12	' 19/08/2016 '	Retrospectively
13026	CTRI/2016/08/007213	Observational	N/A	Closed to Recruitment of Participants	14	14	' 19/08/2016 '	Retrospectively
12495	CTRI/2016/08/007214	Observational	N/A	Closed to Recruitment of Participants	1	1	' 19/08/2016 '	Retrospectively
11325	CTRI/2016/08/007215	Interventional	N/A	Completed	1	1	' 19/08/2016 '	Retrospectively
15937	CTRI/2016/08/007216	Interventional	Phase 3	Completed	8	8	' 23/08/2016 '	Prospectively
13865	CTRI/2016/08/007217	Interventional	N/A	Completed	1	1	' 23/08/2016 '	Retrospectively
10295	CTRI/2016/08/007218	Interventional	N/A	Open to Recruitment	1	1	' 23/08/2016 '	Retrospectively
14027	CTRI/2016/08/007219	Observational	N/A	Closed to Recruitment of Participants	1	1	' 24/08/2016 '	Retrospectively
15353	CTRI/2016/08/007220	Interventional	N/A	Open to Recruitment	1	1	' 24/08/2016 '	Retrospectively
15022	CTRI/2016/08/007221	Interventional	N/A	Completed	1	1	' 24/08/2016 '	Retrospectively
12725	CTRI/2016/08/007222	Interventional	Phase 1/ Phase 2	Open to Recruitment	1	1	' 24/08/2016 '	Retrospectively
10346	CTRI/2016/08/007223	Observational	Post Marketing Surveillance	Closed to Recruitment of Participants	1	1	' 24/08/2016 '	Retrospectively
6889	CTRI/2016/08/007224	Observational	N/A	Completed	1	1	' 24/08/2016 '	Retrospectively
15433	CTRI/2016/08/007225	Observational	N/A	Closed to Recruitment of Participants	1	1	' 24/08/2016 '	Retrospectively
15407	CTRI/2016/08/007226	PMS	Post Marketing Surveillance	Open to Recruitment	14	14	' 29/08/2016 '	Retrospectively
16014	CTRI/2016/08/007227	Observational	N/A	Open to Recruitment	1	1	' 30/08/2016 '	Prospectively
15399	CTRI/2016/08/007228	PMS	Post Marketing Surveillance	Open to Recruitment	6	9	' 31/08/2016 '	Prospectively
15307	CTRI/2016/08/007229	Interventional	N/A	Completed	1	1	' 31/08/2016 '	Retrospectively
15450	CTRI/2016/09/007230	Interventional	Phase 3	Closed to Recruitment of Participants	14	12	' 01/09/2016 '	Prospectively
16003	CTRI/2016/09/007231	Interventional	Phase 3/ Phase 4	Other (Terminated)	25	25	' 01/09/2016 '	Prospectively
15921	CTRI/2016/09/007232	Interventional	Phase 4	Completed	1	1	' 02/09/2016 '	Retrospectively
15061	CTRI/2016/09/007233	Observational	N/A	Not Yet Recruiting	1	1	' 05/09/2016 '	Prospectively
14531	CTRI/2016/09/007234	Interventional	Phase 1	Other (Terminated)	5	5	' 05/09/2016 '	Prospectively
13819	CTRI/2016/09/007235	Interventional	Phase 2	Completed	1	1	' 05/09/2016 '	Retrospectively
13458	CTRI/2016/09/007236	Interventional	Phase 1	Open to Recruitment	1	1	' 05/09/2016 '	Retrospectively
13920	CTRI/2016/09/007237	Observational	N/A	Completed	1	1	' 06/09/2016 '	Retrospectively
14068	CTRI/2016/09/007238	Interventional	N/A	Completed	1	1	' 06/09/2016 '	Retrospectively
13436	CTRI/2016/09/007239	Interventional	N/A	Open to Recruitment	1	1	' 06/09/2016 '	Retrospectively
15559	CTRI/2016/09/007240	Observational	N/A	Completed	1	1	' 06/09/2016 '	Prospectively
15131	CTRI/2016/09/007241	Observational	Phase 4	Open to Recruitment	1	1	' 06/09/2016 '	Retrospectively
13093	CTRI/2016/09/007242	Interventional	Phase 3	Completed	1	1	' 06/09/2016 '	Retrospectively
11829	CTRI/2016/09/007243	Interventional	Phase 2	Open to Recruitment	1	1	' 06/09/2016 '	Retrospectively
14064	CTRI/2016/09/007244	Interventional	N/A	Completed	1	1	' 06/09/2016 '	Retrospectively
13827	CTRI/2016/09/007245	Interventional	N/A	Open to Recruitment	1	1	' 07/09/2016 '	Retrospectively
13113	CTRI/2016/09/007246	Interventional	N/A	Completed	1	1	' 07/09/2016 '	Retrospectively
13057	CTRI/2016/09/007247	Observational	N/A	Completed	1	1	' 07/09/2016 '	Retrospectively
7892	CTRI/2016/09/007248	Interventional	Phase 3	Open to Recruitment	1	1	' 07/09/2016 '	Retrospectively
15096	CTRI/2016/09/007249	Interventional	N/A	Open to Recruitment	1	1	' 07/09/2016 '	Retrospectively
9166	CTRI/2016/09/007250	Interventional	N/A	Closed to Recruitment of Participants	1	1	' 07/09/2016 '	Retrospectively
16045	CTRI/2016/09/007251	Interventional	N/A	Not Yet Recruiting	1	1	' 07/09/2016 '	Prospectively
15379	CTRI/2016/09/007252	Observational	N/A	Open to Recruitment	1	1	' 08/09/2016 '	Retrospectively
14642	CTRI/2016/09/007253	Observational	N/A	Completed	1	1	' 08/09/2016 '	Retrospectively
13881	CTRI/2016/09/007254	Interventional	Phase 4	Completed	1	1	' 08/09/2016 '	Retrospectively
12785	CTRI/2016/09/007255	Interventional	Phase 4	Completed	1	1	' 08/09/2016 '	Retrospectively
11898	CTRI/2016/09/007256	Interventional	Phase 3	Open to Recruitment	1	1	' 08/09/2016 '	Retrospectively
11789	CTRI/2016/09/007257	Interventional	N/A	Completed	1	1	' 08/09/2016 '	Retrospectively
11975	CTRI/2016/09/007258	Interventional	N/A	Open to Recruitment	1	1	' 08/09/2016 '	Retrospectively
11821	CTRI/2016/09/007259	Interventional	Phase 2	Completed	1	1	' 08/09/2016 '	Retrospectively
10596	CTRI/2016/09/007260	Observational	N/A	Closed to Recruitment of Participants	3	3	' 08/09/2016 '	Retrospectively
10198	CTRI/2016/09/007261	Interventional	Phase 3/ Phase 4	Completed	1	1	' 08/09/2016 '	Retrospectively
7648	CTRI/2016/09/007262	PMS	Post Marketing Surveillance	Open to Recruitment	1	1	' 08/09/2016 '	Retrospectively
7017	CTRI/2016/09/007263	Interventional	N/A	Completed	1	1	' 08/09/2016 '	Retrospectively
15856	CTRI/2016/09/007264	Observational	N/A	Not Yet Recruiting	1	1	' 09/09/2016 '	Prospectively
15552	CTRI/2016/09/007265	Interventional	N/A	Not Yet Recruiting	1	1	' 09/09/2016 '	Prospectively
11954	CTRI/2016/09/007266	Interventional	N/A	Closed to Recruitment of Participants	1	1	' 09/09/2016 '	Retrospectively
6748	CTRI/2016/09/007267	Interventional	Phase 2/ Phase 3	Completed	1	1	' 09/09/2016 '	Retrospectively
15790	CTRI/2016/09/007268	Interventional	Phase 3	Closed to Recruitment of Participants	11	11	' 09/09/2016 '	Prospectively
14255	CTRI/2016/09/007269	Interventional	Phase 3	Completed	17	18	' 09/09/2016 '	Prospectively
13717	CTRI/2016/09/007270	Observational	N/A	Open to Recruitment	11	11	' 09/09/2016 '	Retrospectively
14773	CTRI/2016/09/007271	Interventional	Phase 1	Open to Recruitment	1	1	' 12/09/2016 '	Retrospectively
13718	CTRI/2016/09/007272	Interventional	Phase 3	Not Yet Recruiting	1	1	' 12/09/2016 '	Prospectively
15202	CTRI/2016/09/007273	Interventional	N/A	Completed	1	1	' 12/09/2016 '	Retrospectively
12066	CTRI/2016/09/007274	Interventional	N/A	Completed	1	1	' 14/09/2016 '	Retrospectively
14485	CTRI/2016/09/007275	Interventional	Phase 2/ Phase 3	Completed	1	1	' 15/09/2016 '	Retrospectively
15903	CTRI/2016/09/007276	Interventional	Phase 4	Not Yet Recruiting	1	1	' 15/09/2016 '	Prospectively
15189	CTRI/2016/09/007277	Interventional	Phase 2/ Phase 3	Completed	10	10	' 16/09/2016 '	Retrospectively
14740	CTRI/2016/09/007278	Interventional	N/A	Completed	1	1	' 16/09/2016 '	Retrospectively
13414	CTRI/2016/09/007279	Interventional	Phase 3	Closed to Recruitment of Participants	21	21	' 16/09/2016 '	Prospectively
9060	CTRI/2016/09/007280	Interventional	Phase 2	Completed	1	1	' 16/09/2016 '	Retrospectively
14264	CTRI/2016/09/007281	Interventional	N/A	Closed to Recruitment of Participants	1	1	' 16/09/2016 '	Retrospectively
15899	CTRI/2016/09/007282	Interventional	Post Marketing Surveillance	Completed	1	1	' 19/09/2016 '	Retrospectively
15324	CTRI/2016/09/007283	Interventional	N/A	Completed	1	1	' 19/09/2016 '	Retrospectively
15062	CTRI/2016/09/007284	Interventional	Phase 2	Closed to Recruitment of Participants	1	1	' 19/09/2016 '	Retrospectively
10029	CTRI/2016/09/007285	Interventional	Phase 2	Completed	1	1	' 19/09/2016 '	Retrospectively
13070	CTRI/2016/09/007286	Interventional	Phase 2	Completed	1	1	' 19/09/2016 '	Retrospectively
13185	CTRI/2016/09/007287	Observational	N/A	Completed	1	1	' 19/09/2016 '	Retrospectively
15097	CTRI/2016/09/007288	Interventional	Phase 4	Open to Recruitment	1	1	' 19/09/2016 '	Retrospectively
15654	CTRI/2016/09/007289	Interventional	Phase 1	Completed	1	1	' 19/09/2016 '	Prospectively
15621	CTRI/2016/09/007290	BA/BE	N/A	Completed	6	6	' 19/09/2016 '	Prospectively
15578	CTRI/2016/09/007291	Observational	Post Marketing Surveillance	Open to Recruitment	10	10	' 19/09/2016 '	Prospectively
14899	CTRI/2016/09/007292	Interventional	Post Marketing Surveillance	Completed	1	1	' 19/09/2016 '	Retrospectively
14253	CTRI/2016/09/007293	Interventional	Phase 2	Not Yet Recruiting	3	3	' 19/09/2016 '	Prospectively
12596	CTRI/2016/09/007294	Interventional	N/A	Completed	1	1	' 19/09/2016 '	Retrospectively
12094	CTRI/2016/09/007295	Observational	N/A	Open to Recruitment	2	2	' 19/09/2016 '	Retrospectively
12938	CTRI/2016/09/007296	Interventional	N/A	Completed	1	1	' 20/09/2016 '	Retrospectively
11210	CTRI/2016/09/007297	Observational	N/A	Completed	1	1	' 20/09/2016 '	Retrospectively
9287	CTRI/2016/09/007298	Interventional	Phase 1	Completed	1	1	' 20/09/2016 '	Retrospectively
16009	CTRI/2016/09/007299	Interventional	N/A	Not Yet Recruiting	1	1	' 20/09/2016 '	Prospectively
6276	CTRI/2016/09/007300	Interventional	N/A	Completed	1	1	' 23/09/2016 '	Retrospectively
13529	CTRI/2016/09/007301	Interventional	Phase 2	Closed to Recruitment of Participants	2	3	' 23/09/2016 '	Prospectively
15508	CTRI/2016/09/007302	Interventional	Phase 4	Not Yet Recruiting	1	1	' 23/09/2016 '	Prospectively
15251	CTRI/2016/09/007303	Interventional	Phase 3	Completed	1	1	' 23/09/2016 '	Retrospectively
15198	CTRI/2016/09/007304	Interventional	Phase 2/ Phase 3	Other (Terminated)	15	15	' 23/09/2016 '	Prospectively
16049	CTRI/2016/09/007305	Interventional	Phase 4	Completed	1	1	' 26/09/2016 '	Prospectively
15368	CTRI/2016/09/007306	Interventional	Phase 4	Not Yet Recruiting	1	1	' 26/09/2016 '	Prospectively
15204	CTRI/2016/09/007307	Interventional	N/A	Completed	1	2	' 26/09/2016 '	Prospectively
14787	CTRI/2016/09/007308	Observational	N/A	Not Yet Recruiting	1	1	' 26/09/2016 '	Prospectively
16119	CTRI/2016/09/007309	Interventional	Phase 3	Completed	15	15	' 26/09/2016 '	Prospectively
15724	CTRI/2016/09/007310	Interventional	Phase 3	Open to Recruitment	1	1	' 26/09/2016 '	Prospectively
14697	CTRI/2016/09/007311	Interventional	N/A	Completed	1	1	' 26/09/2016 '	Retrospectively
14105	CTRI/2016/09/007312	Interventional	Phase 4	Completed	21	21	' 27/09/2016 '	Prospectively
14200	CTRI/2016/09/007313	Observational	N/A	Closed to Recruitment of Participants	1	1	' 27/09/2016 '	Prospectively
12274	CTRI/2016/09/007314	Interventional	Phase 2/ Phase 3	Closed to Recruitment of Participants	1	1	' 27/09/2016 '	Retrospectively
16278	CTRI/2016/09/007315	Interventional	Phase 3	Not Yet Recruiting	1	1	' 28/09/2016 '	Prospectively
15083	CTRI/2016/09/007316	Interventional	N/A	Not Yet Recruiting	1	1	' 28/09/2016 '	Prospectively
15259	CTRI/2016/09/007317	Observational	Phase 4	Open to Recruitment	1	1	' 28/09/2016 '	Retrospectively
8117	CTRI/2016/09/007318	Interventional	Phase 3	Closed to Recruitment of Participants	8	1	' 29/09/2016 '	Prospectively
9546	CTRI/2016/09/007319	Interventional	Phase 1	Completed	1	1	' 29/09/2016 '	Retrospectively
16286	CTRI/2016/09/007320	Observational	N/A	Completed	1	1	' 29/09/2016 '	Prospectively
15230	CTRI/2016/09/007321	Interventional	N/A	Open to Recruitment	1	1	' 29/09/2016 '	Prospectively
15043	CTRI/2016/09/007322	Observational	N/A	Open to Recruitment	1	1	' 29/09/2016 '	Prospectively
12512	CTRI/2016/09/007323	Observational	N/A	Completed	1	1	' 29/09/2016 '	Retrospectively
12456	CTRI/2016/09/007324	Interventional	N/A	Closed to Recruitment of Participants	1	1	' 29/09/2016 '	Prospectively
14154	CTRI/2016/09/007325	Interventional	N/A	Not Yet Recruiting	1	1	' 30/09/2016 '	Prospectively
13188	CTRI/2016/09/007326	Interventional	Phase 4	Open to Recruitment	1	1	' 30/09/2016 '	Prospectively
15469	CTRI/2016/09/007327	Interventional	N/A	Not Yet Recruiting	1	1	' 30/09/2016 '	Prospectively
8936	CTRI/2016/09/007328	Interventional	Phase 4	Open to Recruitment	1	1	' 30/09/2016 '	Retrospectively
11168	CTRI/2016/09/007329	Observational	N/A	Open to Recruitment	1	1	' 30/09/2016 '	Retrospectively
14631	CTRI/2016/10/007330	BA/BE	N/A	Completed	6	6	' 04/10/2016 '	Retrospectively
14319	CTRI/2016/10/007331	Interventional	N/A	Completed	1	1	' 04/10/2016 '	Retrospectively
12343	CTRI/2016/10/007332	Interventional	Phase 4	Open to Recruitment	1	1	' 04/10/2016 '	Retrospectively
11905	CTRI/2016/10/007333	Interventional	N/A	Completed	1	1	' 04/10/2016 '	Retrospectively
14937	CTRI/2016/10/007334	Observational	N/A	Not Yet Recruiting	1	1	' 04/10/2016 '	Prospectively
16155	CTRI/2016/10/007335	Interventional	Phase 3	Not Yet Recruiting	1	1	' 05/10/2016 '	Prospectively
15199	CTRI/2016/10/007336	Interventional	N/A	Not Yet Recruiting	1	1	' 05/10/2016 '	Prospectively
12902	CTRI/2016/10/007337	Interventional	N/A	Open to Recruitment	1	1	' 05/10/2016 '	Retrospectively
12042	CTRI/2016/10/007338	Observational	N/A	Not Yet Recruiting	2	1	' 05/10/2016 '	Prospectively
13138	CTRI/2016/10/007339	Observational	N/A	Open to Recruitment	1	1	' 05/10/2016 '	Retrospectively
9939	CTRI/2016/10/007340	Interventional	Phase 4	Completed	1	1	' 05/10/2016 '	Retrospectively
13734	CTRI/2016/10/007341	Interventional	Post Marketing Surveillance	Completed	1	1	' 06/10/2016 '	Retrospectively
16340	CTRI/2016/10/007342	Interventional	Phase 4	Completed	1	1	' 06/10/2016 '	Retrospectively
15343	CTRI/2016/10/007343	Observational	N/A	Open to Recruitment	1	1	' 06/10/2016 '	Prospectively
11895	CTRI/2016/10/007344	Interventional	N/A	Completed	1	1	' 06/10/2016 '	Retrospectively
16164	CTRI/2016/10/007345	Interventional	Phase 3	Completed	30	30	' 06/10/2016 '	Prospectively
8754	CTRI/2016/10/007346	Interventional	Phase 3	Completed	1	1	' 06/10/2016 '	Retrospectively
15576	CTRI/2016/10/007347	Interventional	N/A	Not Yet Recruiting	1	1	' 13/10/2016 '	Prospectively
15159	CTRI/2016/10/007348	Observational	N/A	Completed	5	5	' 13/10/2016 '	Retrospectively
14542	CTRI/2016/10/007349	Interventional	N/A	Completed	1	1	' 13/10/2016 '	Retrospectively
11604	CTRI/2016/10/007350	Interventional	N/A	Open to Recruitment	1	1	' 13/10/2016 '	Retrospectively
10814	CTRI/2016/10/007351	Observational	Phase 1/ Phase 2	Open to Recruitment	1	1	' 13/10/2016 '	Retrospectively
10710	CTRI/2016/10/007352	Interventional	Phase 1/ Phase 2	Completed	1	1	' 13/10/2016 '	Retrospectively
7922	CTRI/2016/10/007353	PMS	Post Marketing Surveillance	Completed	1	1	' 13/10/2016 '	Retrospectively
7914	CTRI/2016/10/007354	Interventional	Post Marketing Surveillance	Completed	1	1	' 13/10/2016 '	Retrospectively
7087	CTRI/2016/10/007355	Observational	N/A	Open to Recruitment	1	1	' 13/10/2016 '	Retrospectively
3145	CTRI/2016/10/007356	Interventional	Phase 1	Not Yet Recruiting	1	1	' 13/10/2016 '	Prospectively
15963	CTRI/2016/10/007357	Observational	N/A	Open to Recruitment	1	1	' 13/10/2016 '	Prospectively
13509	CTRI/2016/10/007358	Interventional	N/A	Completed	1	1	' 13/10/2016 '	Retrospectively
11952	CTRI/2016/10/007359	Observational	N/A	Completed	1	1	' 13/10/2016 '	Retrospectively
15943	CTRI/2016/10/007360	Interventional	N/A	Suspended	1	1	' 13/10/2016 '	Prospectively
9976	CTRI/2016/10/007361	Interventional	N/A	Completed	1	1	' 13/10/2016 '	Retrospectively
12322	CTRI/2016/10/007362	Observational	Phase 4	Closed to Recruitment of Participants	1	1	' 13/10/2016 '	Retrospectively
14733	CTRI/2016/10/007363	Interventional	N/A	Completed	1	1	' 14/10/2016 '	Prospectively
10218	CTRI/2016/10/007364	Interventional	N/A	Completed	1	1	' 14/10/2016 '	Retrospectively
16195	CTRI/2016/10/007365	Interventional	N/A	Open to Recruitment	2	2	' 14/10/2016 '	Prospectively
15422	CTRI/2016/10/007366	Observational	Phase 4	Closed to Recruitment of Participants	1	1	' 14/10/2016 '	Prospectively
16431	CTRI/2016/10/007367	Interventional	Phase 3	Completed	9	9	' 14/10/2016 '	Prospectively
16091	CTRI/2016/10/007368	Interventional	N/A	Completed	1	1	' 17/10/2016 '	Retrospectively
15952	CTRI/2016/10/007369	Interventional	N/A	Completed	1	1	' 17/10/2016 '	Retrospectively
15490	CTRI/2016/10/007370	Interventional	N/A	Completed	1	1	' 17/10/2016 '	Retrospectively
12182	CTRI/2016/10/007371	Interventional	Phase 2	Completed	1	1	' 17/10/2016 '	Retrospectively
13826	CTRI/2016/10/007372	Observational	N/A	Open to Recruitment	1	1	' 17/10/2016 '	Retrospectively
15659	CTRI/2016/10/007373	Interventional	N/A	Completed	1	1	' 17/10/2016 '	Retrospectively
14004	CTRI/2016/10/007374	Interventional	N/A	Completed	1	1	' 17/10/2016 '	Retrospectively
15603	CTRI/2016/10/007375	Observational	Phase 4	Not Yet Recruiting	1	1	' 17/10/2016 '	Prospectively
16325	CTRI/2016/10/007376	Interventional	N/A	Open to Recruitment	2	2	' 17/10/2016 '	Prospectively
14046	CTRI/2016/10/007377	Interventional	N/A	Completed	1	1	' 17/10/2016 '	Retrospectively
13361	CTRI/2016/10/007378	Interventional	Phase 2	Open to Recruitment	1	1	' 17/10/2016 '	Retrospectively
10542	CTRI/2016/10/007379	Interventional	N/A	Open to Recruitment	1	1	' 17/10/2016 '	Retrospectively
10791	CTRI/2016/10/007380	Observational	N/A	Open to Recruitment	1	1	' 17/10/2016 '	Retrospectively
15886	CTRI/2016/10/007381	Observational	Phase 4	Not Yet Recruiting	1	1	' 18/10/2016 '	Prospectively
11560	CTRI/2016/10/007382	Interventional	Phase 2/ Phase 3	Open to Recruitment	1	1	' 18/10/2016 '	Retrospectively
10388	CTRI/2016/10/007383	Interventional	N/A	Open to Recruitment	1	1	' 18/10/2016 '	Retrospectively
15755	CTRI/2016/10/007384	Interventional	Phase 2/ Phase 3	Completed	1	1	' 20/10/2016 '	Retrospectively
14904	CTRI/2016/10/007385	Interventional	N/A	Completed	1	1	' 20/10/2016 '	Retrospectively
14701	CTRI/2016/10/007386	Interventional	Phase 2	Open to Recruitment	1	1	' 20/10/2016 '	Retrospectively
14790	CTRI/2016/10/007387	Interventional	N/A	Completed	1	1	' 20/10/2016 '	Retrospectively
14789	CTRI/2016/10/007388	Interventional	N/A	Completed	1	1	' 20/10/2016 '	Retrospectively
14449	CTRI/2016/10/007389	Interventional	Phase 1	Completed	1	1	' 20/10/2016 '	Retrospectively
14172	CTRI/2016/10/007390	Observational	N/A	Completed	1	1	' 20/10/2016 '	Retrospectively
13627	CTRI/2016/10/007391	Interventional	Phase 1/ Phase 2	Completed	1	1	' 20/10/2016 '	Retrospectively
12435	CTRI/2016/10/007392	Interventional	Phase 4	Completed	1	1	' 21/10/2016 '	Retrospectively
16348	CTRI/2016/10/007393	Interventional	N/A	Completed	1	1	' 21/10/2016 '	Retrospectively
16200	CTRI/2016/10/007394	Interventional	Phase 3	Not Yet Recruiting	1	1	' 21/10/2016 '	Prospectively
14147	CTRI/2016/10/007395	Interventional	Phase 4	Open to Recruitment	1	1	' 21/10/2016 '	Retrospectively
15441	CTRI/2016/10/007396	Interventional	Phase 2	Not Yet Recruiting	1	1	' 21/10/2016 '	Prospectively
11107	CTRI/2016/10/007397	Interventional	N/A	Completed	1	1	' 21/10/2016 '	Retrospectively
15994	CTRI/2016/10/007398	BA/BE	N/A	Completed	6	6	' 24/10/2016 '	Prospectively
15852	CTRI/2016/10/007399	Interventional	Phase 4	Completed	1	1	' 24/10/2016 '	Retrospectively
16247	CTRI/2016/10/007400	Interventional	N/A	Closed to Recruitment of Participants	1	7	' 24/10/2016 '	Prospectively
16083	CTRI/2016/10/007401	Interventional	N/A	Open to Recruitment	1	1	' 24/10/2016 '	Prospectively
15637	CTRI/2016/10/007402	Interventional	Phase 4	Completed	1	1	' 24/10/2016 '	Retrospectively
15449	CTRI/2016/10/007403	Interventional	N/A	Open to Recruitment	1	1	' 24/10/2016 '	Retrospectively
13264	CTRI/2016/10/007404	Interventional	Phase 2	Open to Recruitment	1	1	' 24/10/2016 '	Retrospectively
12607	CTRI/2016/10/007405	Interventional	Phase 3	Closed to Recruitment of Participants	1	1	' 25/10/2016 '	Retrospectively
12706	CTRI/2016/10/007406	Interventional	N/A	Closed to Recruitment of Participants	1	1	' 25/10/2016 '	Retrospectively
16211	CTRI/2016/10/007407	Interventional	Phase 4	Not Yet Recruiting	1	1	' 25/10/2016 '	Prospectively
15054	CTRI/2016/10/007408	Interventional	Phase 4	Completed	1	1	' 26/10/2016 '	Retrospectively
15681	CTRI/2016/10/007409	Interventional	Phase 3	Not Yet Recruiting	4	4	' 26/10/2016 '	Prospectively
15541	CTRI/2016/10/007410	Observational	Phase 4	Completed	1	1	' 26/10/2016 '	Retrospectively
14878	CTRI/2016/10/007411	Observational	N/A	Closed to Recruitment of Participants	1	1	' 26/10/2016 '	Retrospectively
16360	CTRI/2016/10/007412	Interventional	Phase 4	Open to Recruitment	1	1	' 27/10/2016 '	Prospectively
15105	CTRI/2016/10/007413	Interventional	N/A	Completed	1	1	' 27/10/2016 '	Retrospectively
14503	CTRI/2016/10/007414	Interventional	N/A	Completed	1	1	' 27/10/2016 '	Prospectively
14799	CTRI/2016/10/007415	Interventional	Phase 3	Open to Recruitment	1	1	' 27/10/2016 '	Retrospectively
13940	CTRI/2016/10/007416	Observational	N/A	Open to Recruitment	1	1	' 27/10/2016 '	Retrospectively
14056	CTRI/2016/10/007417	Interventional	N/A	Closed to Recruitment of Participants	1	1	' 27/10/2016 '	Retrospectively
13587	CTRI/2016/10/007418	Interventional	N/A	Not Yet Recruiting	1	1	' 27/10/2016 '	Prospectively
16413	CTRI/2016/10/007419	Observational	N/A	Completed	1	1	' 31/10/2016 '	Prospectively
15887	CTRI/2016/10/007420	Interventional	Phase 4	Not Yet Recruiting	2	2	' 31/10/2016 '	Prospectively
15895	CTRI/2016/11/007421	Observational	Phase 4	Not Yet Recruiting	1	1	' 02/11/2016 '	Prospectively
15973	CTRI/2016/11/007422	Observational	N/A	Completed	1	1	' 02/11/2016 '	Retrospectively
15782	CTRI/2016/11/007423	Interventional	Phase 4	Closed to Recruitment of Participants	1	1	' 02/11/2016 '	Retrospectively
15335	CTRI/2016/11/007424	Interventional	Phase 4	Open to Recruitment	5	5	' 03/11/2016 '	Prospectively
15875	CTRI/2016/11/007425	Interventional	Phase 3	Not Yet Recruiting	1	1	' 03/11/2016 '	Prospectively
15708	CTRI/2016/11/007426	Interventional	N/A	Completed	1	1	' 03/11/2016 '	Prospectively
15754	CTRI/2016/11/007427	Observational	N/A	Open to Recruitment	1	1	' 03/11/2016 '	Retrospectively
15310	CTRI/2016/11/007428	Interventional	N/A	Completed	1	1	' 03/11/2016 '	Retrospectively
14283	CTRI/2016/11/007429	Interventional	Phase 4	Open to Recruitment	1	1	' 03/11/2016 '	Retrospectively
12987	CTRI/2016/11/007430	Observational	N/A	Open to Recruitment	1	1	' 03/11/2016 '	Retrospectively
14576	CTRI/2016/11/007431	Interventional	N/A	Completed	1	1	' 03/11/2016 '	Prospectively
16364	CTRI/2016/11/007432	Observational	N/A	Open to Recruitment	1	1	' 04/11/2016 '	Prospectively
15961	CTRI/2016/11/007433	Interventional	Phase 3	Completed	8	8	' 04/11/2016 '	Prospectively
16331	CTRI/2016/11/007434	Interventional	Phase 1/ Phase 2	Completed	4	4	' 04/11/2016 '	Prospectively
15939	CTRI/2016/11/007435	Interventional	N/A	Completed	2	2	' 04/11/2016 '	Prospectively
15665	CTRI/2016/11/007436	Interventional	N/A	Open to Recruitment	1	1	' 04/11/2016 '	Retrospectively
15606	CTRI/2016/11/007437	Interventional	Phase 4	Not Yet Recruiting	1	1	' 04/11/2016 '	Prospectively
14598	CTRI/2016/11/007438	Observational	N/A	Not Yet Recruiting	1	1	' 04/11/2016 '	Prospectively
16044	CTRI/2016/11/007439	Interventional	Phase 3	Completed	11	11	' 08/11/2016 '	Prospectively
15739	CTRI/2016/11/007440	PMS	Phase 4	Completed	11	11	' 08/11/2016 '	Retrospectively
15950	CTRI/2016/11/007441	Interventional	Phase 1	Completed	1	1	' 08/11/2016 '	Retrospectively
15595	CTRI/2016/11/007442	Observational	Phase 4	Open to Recruitment	1	1	' 08/11/2016 '	Retrospectively
14986	CTRI/2016/11/007443	Interventional	N/A	Completed	1	1	' 08/11/2016 '	Retrospectively
13979	CTRI/2016/11/007444	Interventional	Phase 1/ Phase 2	Open to Recruitment	1	1	' 08/11/2016 '	Retrospectively
16368	CTRI/2016/11/007445	Interventional	N/A	Completed	1	1	' 08/11/2016 '	Retrospectively
16075	CTRI/2016/11/007446	Interventional	N/A	Completed	1	1	' 08/11/2016 '	Retrospectively
15842	CTRI/2016/11/007447	Interventional	Phase 3	Completed	1	1	' 08/11/2016 '	Retrospectively
15365	CTRI/2016/11/007448	Interventional	N/A	Completed	1	1	' 08/11/2016 '	Retrospectively
15151	CTRI/2016/11/007449	Interventional	Phase 2	Not Yet Recruiting	1	1	' 08/11/2016 '	Prospectively
15817	CTRI/2016/11/007450	Interventional	N/A	Not Yet Recruiting	1	1	' 08/11/2016 '	Prospectively
15155	CTRI/2016/11/007451	Interventional	Phase 3	Open to Recruitment	1	3	' 08/11/2016 '	Retrospectively
15839	CTRI/2016/11/007452	Interventional	Phase 4	Not Yet Recruiting	1	1	' 08/11/2016 '	Prospectively
13528	CTRI/2016/11/007453	Observational	N/A	Completed	1	1	' 08/11/2016 '	Retrospectively
14373	CTRI/2016/11/007454	Observational	Post Marketing Surveillance	Open to Recruitment	4	4	' 08/11/2016 '	Retrospectively
15630	CTRI/2016/11/007455	PMS	Post Marketing Surveillance	Open to Recruitment	25	26	' 09/11/2016 '	Prospectively
15470	CTRI/2016/11/007456	Interventional	N/A	Completed	1	1	' 09/11/2016 '	Retrospectively
15058	CTRI/2016/11/007457	Interventional	N/A	Completed	1	1	' 09/11/2016 '	Retrospectively
14662	CTRI/2016/11/007458	Interventional	Phase 2	Open to Recruitment	1	1	' 09/11/2016 '	Retrospectively
16524	CTRI/2016/11/007459	Observational	Post Marketing Surveillance	Completed	1	1	' 10/11/2016 '	Prospectively
12034	CTRI/2016/11/007460	Observational	Phase 4	Completed	33	33	' 10/11/2016 '	Prospectively
15798	CTRI/2016/11/007461	Interventional	Phase 3	Not Yet Recruiting	5	5	' 10/11/2016 '	Prospectively
14567	CTRI/2016/11/007462	Interventional	N/A	Open to Recruitment	1	1	' 10/11/2016 '	Prospectively
8784	CTRI/2016/11/007463	Interventional	N/A	Closed to Recruitment of Participants	1	1	' 10/11/2016 '	Retrospectively
10294	CTRI/2016/11/007464	Interventional	N/A	Closed to Recruitment of Participants	2	2	' 10/11/2016 '	Retrospectively
10592	CTRI/2016/11/007465	Interventional	N/A	Closed to Recruitment of Participants	1	1	' 10/11/2016 '	Retrospectively
16676	CTRI/2016/11/007466	Observational	Phase 4	Not Yet Recruiting	3	3	' 16/11/2016 '	Prospectively
15408	CTRI/2016/11/007467	Interventional	Phase 4	Completed	1	1	' 16/11/2016 '	Retrospectively
15565	CTRI/2016/11/007468	Observational	N/A	Other (Terminated)	1	1	' 16/11/2016 '	Prospectively
15240	CTRI/2016/11/007469	Interventional	Phase 3	Open to Recruitment	16	16	' 16/11/2016 '	Prospectively
14204	CTRI/2016/11/007470	Interventional	N/A	Completed	1	1	' 16/11/2016 '	Retrospectively
12152	CTRI/2016/11/007471	Observational	N/A	Completed	1	1	' 16/11/2016 '	Retrospectively
14225	CTRI/2016/11/007472	Interventional	N/A	Open to Recruitment	1	1	' 16/11/2016 '	Retrospectively
15321	CTRI/2016/11/007473	Interventional	Phase 3	Completed	15	15	' 17/11/2016 '	Prospectively
13976	CTRI/2016/11/007474	Interventional	Phase 1/ Phase 2	Open to Recruitment	1	1	' 17/11/2016 '	Retrospectively
15684	CTRI/2016/11/007475	PMS	Phase 4	Completed	1	1	' 23/11/2016 '	Retrospectively
16750	CTRI/2016/11/007476	Interventional	Phase 1/ Phase 2	Closed to Recruitment of Participants	1	2	' 23/11/2016 '	Retrospectively
16239	CTRI/2016/11/007477	Interventional	Phase 3	Suspended	9	9	' 23/11/2016 '	Prospectively
16309	CTRI/2016/11/007478	Interventional	N/A	Completed	1	1	' 23/11/2016 '	Retrospectively
11659	CTRI/2016/11/007479	Interventional	Phase 2	Completed	1	1	' 23/11/2016 '	Retrospectively
16405	CTRI/2016/11/007480	Observational	N/A	Completed	1	1	' 24/11/2016 '	Prospectively
15866	CTRI/2016/11/007481	Interventional	Phase 3	Completed	7	7	' 24/11/2016 '	Prospectively
16738	CTRI/2016/11/007482	Interventional	N/A	Not Yet Recruiting	4	4	' 24/11/2016 '	Prospectively
7042	CTRI/2016/11/007483	Interventional	N/A	Open to Recruitment	1	1	' 24/11/2016 '	Retrospectively
16724	CTRI/2016/11/007484	Observational	Phase 2	Open to Recruitment	1	2	' 24/11/2016 '	Prospectively
16723	CTRI/2016/11/007485	Interventional	Phase 3	Not Yet Recruiting	2	2	' 24/11/2016 '	Prospectively
16142	CTRI/2016/11/007486	Observational	N/A	Completed	1	1	' 24/11/2016 '	Retrospectively
16072	CTRI/2016/11/007487	Observational	N/A	Completed	16	1	' 24/11/2016 '	Retrospectively
15685	CTRI/2016/11/007488	Interventional	Phase 3	Completed	1	1	' 24/11/2016 '	Retrospectively
15416	CTRI/2016/11/007489	Interventional	N/A	Completed	1	1	' 24/11/2016 '	Prospectively
14918	CTRI/2016/11/007490	Observational	N/A	Open to Recruitment	1	1	' 24/11/2016 '	Prospectively
16042	CTRI/2016/11/007491	Interventional	Phase 3	Completed	12	12	' 25/11/2016 '	Prospectively
16748	CTRI/2016/11/007492	Observational	N/A	Closed to Recruitment of Participants	8	10	' 25/11/2016 '	Retrospectively
16520	CTRI/2016/11/007493	Interventional	N/A	Not Yet Recruiting	1	1	' 25/11/2016 '	Prospectively
16495	CTRI/2016/11/007494	Observational	N/A	Completed	1	1	' 25/11/2016 '	Prospectively
14948	CTRI/2016/11/007495	Interventional	Phase 2	Completed	1	1	' 25/11/2016 '	Retrospectively
13992	CTRI/2016/11/007496	Interventional	Phase 1/ Phase 2	Open to Recruitment	1	1	' 25/11/2016 '	Retrospectively
14758	CTRI/2016/11/007497	Interventional	Phase 4	Completed	1	1	' 25/11/2016 '	Retrospectively
14585	CTRI/2016/11/007498	Observational	N/A	Open to Recruitment	1	1	' 25/11/2016 '	Prospectively
14543	CTRI/2016/11/007499	Interventional	Phase 4	Completed	2	1	' 25/11/2016 '	Retrospectively
16033	CTRI/2016/11/007500	Interventional	N/A	Completed	1	1	' 28/11/2016 '	Retrospectively
14103	CTRI/2016/11/007501	Interventional	N/A	Completed	1	1	' 28/11/2016 '	Retrospectively
15738	CTRI/2016/11/007502	Interventional	N/A	Not Yet Recruiting	1	1	' 28/11/2016 '	Prospectively
15691	CTRI/2016/11/007503	Interventional	N/A	Not Yet Recruiting	1	1	' 28/11/2016 '	Prospectively
15653	CTRI/2016/11/007504	Interventional	Phase 2/ Phase 3	Open to Recruitment	1	1	' 28/11/2016 '	Retrospectively
15360	CTRI/2016/11/007505	Interventional	N/A	Open to Recruitment	1	1	' 28/11/2016 '	Retrospectively
14113	CTRI/2016/11/007506	Interventional	Phase 1/ Phase 2	Closed to Recruitment of Participants	1	1	' 28/11/2016 '	Retrospectively
15176	CTRI/2016/11/007507	Interventional	N/A	Not Yet Recruiting	1	1	' 28/11/2016 '	Prospectively
16376	CTRI/2016/11/007508	Interventional	N/A	Completed	1	1	' 29/11/2016 '	Prospectively
16041	CTRI/2016/11/007509	Interventional	Phase 1	Not Yet Recruiting	1	1	' 29/11/2016 '	Prospectively
15356	CTRI/2016/11/007510	Interventional	N/A	Completed	1	1	' 29/11/2016 '	Prospectively
16036	CTRI/2016/11/007511	Observational	Post Marketing Surveillance	Open to Recruitment	1	1	' 30/11/2016 '	Retrospectively
15317	CTRI/2016/11/007512	Interventional	Phase 2	Closed to Recruitment of Participants	40	40	' 30/11/2016 '	Prospectively
15532	CTRI/2016/11/007513	Interventional	N/A	Open to Recruitment	5	5	' 30/11/2016 '	Retrospectively
14738	CTRI/2016/12/007514	Interventional	Phase 2/ Phase 3	Completed	1	1	' 01/12/2016 '	Retrospectively
14398	CTRI/2016/12/007515	Interventional	Phase 2	Open to Recruitment	1	1	' 01/12/2016 '	Retrospectively
14355	CTRI/2016/12/007516	Interventional	Phase 2/ Phase 3	Completed	2	1	' 01/12/2016 '	Retrospectively
16854	CTRI/2016/12/007517	Observational	N/A	Not Yet Recruiting	1	1	' 01/12/2016 '	Prospectively
16856	CTRI/2016/12/007518	Interventional	Phase 4	Completed	1	1	' 01/12/2016 '	Retrospectively
15405	CTRI/2016/12/007519	Interventional	N/A	Open to Recruitment	1	1	' 01/12/2016 '	Retrospectively
14016	CTRI/2016/12/007520	Observational	N/A	Completed	1	1	' 01/12/2016 '	Retrospectively
14029	CTRI/2016/12/007521	Interventional	Phase 2	Open to Recruitment	1	1	' 01/12/2016 '	Retrospectively
13696	CTRI/2016/12/007522	Interventional	N/A	Completed	1	1	' 02/12/2016 '	Retrospectively
13698	CTRI/2016/12/007523	Interventional	Phase 3	Open to Recruitment	1	1	' 02/12/2016 '	Retrospectively
11294	CTRI/2016/12/007524	Interventional	N/A	Completed	1	1	' 02/12/2016 '	Retrospectively
13557	CTRI/2016/12/007525	Interventional	N/A	Completed	1	1	' 02/12/2016 '	Retrospectively
13511	CTRI/2016/12/007526	Interventional	N/A	Completed	1	1	' 02/12/2016 '	Retrospectively
15315	CTRI/2016/12/007527	PMS	Post Marketing Surveillance	Open to Recruitment	22	22	' 15/11/2016 '	Retrospectively
15402	CTRI/2016/12/007528	Interventional	N/A	Completed	1	1	' 02/12/2016 '	Prospectively
7709	CTRI/2016/12/007529	Interventional	N/A	Completed	1	1	' 02/12/2016 '	Retrospectively
16746	CTRI/2016/12/007530	Interventional	Phase 2	Closed to Recruitment of Participants	1	1	' 05/12/2016 '	Prospectively
14480	CTRI/2016/12/007531	Interventional	Phase 4	Open to Recruitment	1	1	' 05/12/2016 '	Retrospectively
15153	CTRI/2016/12/007532	Interventional	Phase 3	Not Yet Recruiting	5	5	' 05/12/2016 '	Prospectively
9111	CTRI/2016/12/007533	Interventional	N/A	Completed	1	1	' 05/12/2016 '	Retrospectively
9476	CTRI/2016/12/007534	Interventional	N/A	Open to Recruitment	1	1	' 05/12/2016 '	Retrospectively
9577	CTRI/2016/12/007535	Interventional	Phase 2	Closed to Recruitment of Participants	1	1	' 05/12/2016 '	Retrospectively
16832	CTRI/2016/12/007536	Observational	N/A	Completed	1	1	' 06/12/2016 '	Prospectively
15266	CTRI/2016/12/007537	Interventional	Phase 4	Open to Recruitment	1	1	' 06/12/2016 '	Prospectively
14181	CTRI/2016/12/007538	Interventional	N/A	Open to Recruitment	1	1	' 06/12/2016 '	Retrospectively
13628	CTRI/2016/12/007539	Observational	N/A	Open to Recruitment	1	1	' 06/12/2016 '	Retrospectively
13602	CTRI/2016/12/007540	Interventional	Phase 2/ Phase 3	Open to Recruitment	1	1	' 06/12/2016 '	Retrospectively
16714	CTRI/2016/12/007541	Interventional	Phase 4	Completed	1	1	' 07/12/2016 '	Prospectively
16797	CTRI/2016/12/007542	Interventional	Phase 4	Completed	1	1	' 07/12/2016 '	Prospectively
15666	CTRI/2016/12/007543	BA/BE	N/A	Completed	10	10	' 07/12/2016 '	Prospectively
15945	CTRI/2016/12/007544	Interventional	N/A	Completed	1	1	' 07/12/2016 '	Retrospectively
15827	CTRI/2016/12/007545	Interventional	Phase 3	Completed	1	1	' 07/12/2016 '	Retrospectively
8229	CTRI/2016/12/007546	Interventional	Phase 2	Completed	1	1	' 07/12/2016 '	Retrospectively
11879	CTRI/2016/12/007547	Interventional	N/A	Open to Recruitment	1	1	' 07/12/2016 '	Retrospectively
8938	CTRI/2016/12/007548	Interventional	Phase 4	Open to Recruitment	1	1	' 07/12/2016 '	Retrospectively
13720	CTRI/2016/12/007549	Observational	N/A	Open to Recruitment	1	1	' 07/12/2016 '	Retrospectively
12963	CTRI/2016/12/007550	Observational	N/A	Completed	1	1	' 08/12/2016 '	Retrospectively
16780	CTRI/2016/12/007551	Observational	N/A	Open to Recruitment	1	1	' 08/12/2016 '	Retrospectively
16790	CTRI/2016/12/007552	Interventional	Phase 3	Completed	1	1	' 08/12/2016 '	Retrospectively
16910	CTRI/2016/12/007553	BA/BE	N/A	Completed	3	3	' 08/12/2016 '	Prospectively
11763	CTRI/2016/12/007554	Observational	N/A	Open to Recruitment	1	1	' 08/12/2016 '	Retrospectively
15201	CTRI/2016/12/007555	Observational	N/A	Not Yet Recruiting	1	1	' 08/12/2016 '	Prospectively
16688	CTRI/2016/12/007556	Interventional	N/A	Closed to Recruitment of Participants	1	1	' 08/12/2016 '	Retrospectively
16978	CTRI/2016/12/007557	Interventional	Phase 3	Completed	37	37	' 09/12/2016 '	Prospectively
14912	CTRI/2016/12/007558	Interventional	N/A	Completed	1	1	' 09/12/2016 '	Retrospectively
14195	CTRI/2016/12/007559	Interventional	N/A	Closed to Recruitment of Participants	1	1	' 09/12/2016 '	Retrospectively
13069	CTRI/2016/12/007560	Observational	N/A	Open to Recruitment	1	1	' 09/12/2016 '	Retrospectively
12794	CTRI/2016/12/007561	Interventional	N/A	Completed	1	1	' 09/12/2016 '	Retrospectively
13990	CTRI/2016/12/007562	Interventional	Phase 1	Open to Recruitment	1	1	' 09/12/2016 '	Retrospectively
15993	CTRI/2016/12/007563	Interventional	N/A	Completed	1	1	' 09/12/2016 '	Retrospectively
15465	CTRI/2016/12/007564	Interventional	N/A	Not Yet Recruiting	1	1	' 13/12/2016 '	Prospectively
15341	CTRI/2016/12/007565	BA/BE	N/A	Completed	24	24	' 13/12/2016 '	Prospectively
14229	CTRI/2016/12/007566	Observational	Post Marketing Surveillance	Completed	10	10	' 13/12/2016 '	Prospectively
16397	CTRI/2016/12/007567	Interventional	Phase 3	Not Yet Recruiting	1	1	' 13/12/2016 '	Prospectively
15924	CTRI/2016/12/007568	Interventional	N/A	Not Yet Recruiting	1	1	' 13/12/2016 '	Prospectively
13966	CTRI/2016/12/007569	Interventional	Phase 4	Completed	1	1	' 14/12/2016 '	Retrospectively
11272	CTRI/2016/12/007570	Interventional	N/A	Completed	1	1	' 14/12/2016 '	Retrospectively
13156	CTRI/2016/12/007571	Interventional	Phase 4	Completed	1	1	' 14/12/2016 '	Retrospectively
13095	CTRI/2016/12/007572	Interventional	Post Marketing Surveillance	Open to Recruitment	1	1	' 14/12/2016 '	Retrospectively
13094	CTRI/2016/12/007573	Interventional	N/A	Completed	1	1	' 14/12/2016 '	Retrospectively
12994	CTRI/2016/12/007574	Interventional	N/A	Open to Recruitment	1	1	' 14/12/2016 '	Retrospectively
11862	CTRI/2016/12/007575	Observational	N/A	Open to Recruitment	1	1	' 14/12/2016 '	Retrospectively
14812	CTRI/2016/12/007576	Interventional	N/A	Open to Recruitment	1	1	' 14/12/2016 '	Retrospectively
11963	CTRI/2016/12/007577	Interventional	N/A	Completed	1	1	' 14/12/2016 '	Retrospectively
12883	CTRI/2016/12/007578	Interventional	N/A	Completed	1	1	' 14/12/2016 '	Retrospectively
10859	CTRI/2016/12/007579	Interventional	Phase 2	Completed	1	1	' 14/12/2016 '	Retrospectively
13004	CTRI/2016/12/007580	Observational	N/A	Completed	1	1	' 14/12/2016 '	Retrospectively
16446	CTRI/2016/12/007581	Observational	N/A	Open to Recruitment	1	1	' 14/12/2016 '	Prospectively
7942	CTRI/2016/12/007582	Interventional	Phase 4	Completed	1	1	' 15/12/2016 '	Retrospectively
9386	CTRI/2016/12/007583	Interventional	N/A	Closed to Recruitment of Participants	1	1	' 15/12/2016 '	Retrospectively
9790	CTRI/2016/12/007584	Observational	N/A	Completed	1	1	' 15/12/2016 '	Retrospectively
8168	CTRI/2016/12/007585	Interventional	Phase 2	Open to Recruitment	1	1	' 15/12/2016 '	Retrospectively
10269	CTRI/2016/12/007586	Observational	N/A	Open to Recruitment	1	1	' 15/12/2016 '	Retrospectively
11045	CTRI/2016/12/007587	Observational	N/A	Not Yet Recruiting	1	2	' 15/12/2016 '	Prospectively
14849	CTRI/2016/12/007588	Interventional	Phase 3	Completed	8	8	' 16/12/2016 '	Retrospectively
16280	CTRI/2016/12/007589	Interventional	N/A	Open to Recruitment	1	1	' 16/12/2016 '	Retrospectively
12716	CTRI/2016/12/007590	Interventional	N/A	Completed	1	1	' 16/12/2016 '	Retrospectively
12779	CTRI/2016/12/007591	Observational	N/A	Open to Recruitment	1	1	' 16/12/2016 '	Retrospectively
16712	CTRI/2016/12/007592	Interventional	N/A	Completed	1	1	' 19/12/2016 '	Prospectively
16725	CTRI/2016/12/007593	Interventional	Phase 3	Other (Terminated)	2	2	' 19/12/2016 '	Prospectively
14397	CTRI/2016/12/007594	Interventional	N/A	Open to Recruitment	3	3	' 19/12/2016 '	Prospectively
13776	CTRI/2016/12/007595	Interventional	N/A	Open to Recruitment	1	1	' 19/12/2016 '	Retrospectively
13038	CTRI/2016/12/007596	Observational	Phase 3	Closed to Recruitment of Participants	1	1	' 19/12/2016 '	Retrospectively
12796	CTRI/2016/12/007597	Observational	N/A	Open to Recruitment	1	1	' 19/12/2016 '	Retrospectively
12793	CTRI/2016/12/007598	Interventional	N/A	Open to Recruitment	1	1	' 19/12/2016 '	Retrospectively
12497	CTRI/2016/12/007599	Observational	N/A	Completed	1	1	' 19/12/2016 '	Retrospectively
12397	CTRI/2016/12/007600	Observational	N/A	Closed to Recruitment of Participants	1	1	' 19/12/2016 '	Retrospectively
15357	CTRI/2016/12/007601	Observational	N/A	Not Yet Recruiting	1	1	' 20/12/2016 '	Prospectively
12369	CTRI/2016/12/007602	Interventional	N/A	Completed	1	1	' 20/12/2016 '	Retrospectively
12398	CTRI/2016/12/007603	Interventional	N/A	Completed	1	1	' 21/12/2016 '	Retrospectively
10394	CTRI/2016/12/007604	Interventional	N/A	Completed	1	1	' 21/12/2016 '	Retrospectively
14875	CTRI/2016/12/007605	Interventional	Phase 3	Completed	1	1	' 22/12/2016 '	Prospectively
16787	CTRI/2016/12/007606	Interventional	N/A	Completed	1	1	' 22/12/2016 '	Prospectively
15227	CTRI/2016/12/007607	Interventional	Phase 2/ Phase 3	Completed	1	1	' 22/12/2016 '	Prospectively
15466	CTRI/2016/12/007608	Interventional	N/A	Completed	1	1	' 23/12/2016 '	Prospectively
15467	CTRI/2016/12/007609	Interventional	N/A	Completed	1	1	' 23/12/2016 '	Prospectively
14498	CTRI/2016/12/007610	Interventional	Phase 2	Completed	1	1	' 23/12/2016 '	Retrospectively
15837	CTRI/2016/12/007611	BA/BE	N/A	Completed	7	7	' 23/12/2016 '	Prospectively
15797	CTRI/2016/12/007612	PMS	Post Marketing Surveillance	Completed	16	17	' 23/12/2016 '	Retrospectively
15014	CTRI/2016/12/007613	Observational	N/A	Not Yet Recruiting	1	1	' 23/12/2016 '	Prospectively
14891	CTRI/2016/12/007614	Interventional	N/A	Completed	1	1	' 23/12/2016 '	Retrospectively
14706	CTRI/2016/12/007615	Interventional	Phase 2/ Phase 3	Completed	1	1	' 23/12/2016 '	Retrospectively
14357	CTRI/2016/12/007616	Observational	N/A	Completed	1	1	' 23/12/2016 '	Retrospectively
14071	CTRI/2016/12/007617	Interventional	Phase 1/ Phase 2	Open to Recruitment	1	1	' 23/12/2016 '	Retrospectively
12924	CTRI/2016/12/007618	Interventional	N/A	Closed to Recruitment of Participants	1	1	' 23/12/2016 '	Retrospectively
12493	CTRI/2016/12/007619	Observational	N/A	Completed	1	1	' 23/12/2016 '	Retrospectively
16398	CTRI/2016/12/007620	Interventional	N/A	Not Yet Recruiting	1	1	' 29/12/2016 '	Prospectively
16664	CTRI/2016/12/007621	Observational	N/A	Completed	8	8	' 29/12/2016 '	Prospectively
16298	CTRI/2017/01/007622	Interventional	Phase 3	Open to Recruitment	1	1	' 02/01/2017 '	Retrospectively
15459	CTRI/2017/01/007623	Interventional	Phase 1	Open to Recruitment	1	1	' 02/01/2017 '	Retrospectively
17152	CTRI/2017/01/007624	Interventional	Phase 3	Completed	1	1	' 02/01/2017 '	Prospectively
17157	CTRI/2017/01/007625	Observational	N/A	Open to Recruitment	1	1	' 02/01/2017 '	Retrospectively
17028	CTRI/2017/01/007626	Observational	N/A	Not Yet Recruiting	1	1	' 02/01/2017 '	Prospectively
16809	CTRI/2017/01/007627	BA/BE	N/A	Completed	13	13	' 03/01/2017 '	Prospectively
16145	CTRI/2017/01/007628	Interventional	Phase 3	Completed	1	1	' 04/01/2017 '	Prospectively
15167	CTRI/2017/01/007629	Interventional	N/A	Not Yet Recruiting	1	1	' 04/01/2017 '	Prospectively
15311	CTRI/2017/01/007630	Interventional	Phase 4	Completed	1	1	' 04/01/2017 '	Retrospectively
16826	CTRI/2017/01/007631	Interventional	Phase 3/ Phase 4	Completed	1	1	' 04/01/2017 '	Retrospectively
17272	CTRI/2017/01/007632	Interventional	Phase 4	Open to Recruitment	1	1	' 05/01/2017 '	Retrospectively
16694	CTRI/2017/01/007633	Interventional	Phase 4	Completed	1	1	' 05/01/2017 '	Retrospectively
16382	CTRI/2017/01/007634	Interventional	N/A	Completed	1	1	' 06/01/2017 '	Retrospectively
16386	CTRI/2017/01/007635	Interventional	N/A	Not Yet Recruiting	1	1	' 06/01/2017 '	Prospectively
17249	CTRI/2017/01/007636	Observational	N/A	Completed	1	2	' 06/01/2017 '	Prospectively
12494	CTRI/2017/01/007637	Observational	N/A	Completed	1	1	' 06/01/2017 '	Retrospectively
15326	CTRI/2017/01/007638	Interventional	Phase 2	Open to Recruitment	15	15	' 06/01/2017 '	Prospectively
15557	CTRI/2017/01/007639	Interventional	N/A	Completed	1	1	' 06/01/2017 '	Retrospectively
15401	CTRI/2017/01/007640	Interventional	N/A	Not Yet Recruiting	1	1	' 06/01/2017 '	Prospectively
16172	CTRI/2017/01/007641	Observational	N/A	Completed	1	1	' 06/01/2017 '	Retrospectively
15646	CTRI/2017/01/007642	Interventional	N/A	Completed	1	1	' 06/01/2017 '	Retrospectively
15200	CTRI/2017/01/007643	Observational	N/A	Completed	1	1	' 06/01/2017 '	Retrospectively
14892	CTRI/2017/01/007644	Observational	Phase 4	Not Yet Recruiting	1	1	' 06/01/2017 '	Prospectively
14513	CTRI/2017/01/007645	Interventional	Phase 2/ Phase 3	Completed	1	1	' 06/01/2017 '	Retrospectively
14587	CTRI/2017/01/007646	Observational	N/A	Open to Recruitment	1	1	' 06/01/2017 '	Prospectively
14582	CTRI/2017/01/007647	Interventional	N/A	Open to Recruitment	1	1	' 06/01/2017 '	Prospectively
12185	CTRI/2017/01/007648	Observational	N/A	Completed	1	1	' 06/01/2017 '	Retrospectively
15386	CTRI/2017/01/007649	Interventional	N/A	Open to Recruitment	1	1	' 06/01/2017 '	Prospectively
17274	CTRI/2017/01/007650	Interventional	Phase 3	Completed	13	13	' 06/01/2017 '	Prospectively
15891	CTRI/2017/01/007651	Interventional	Phase 3	Completed	23	23	' 06/01/2017 '	Prospectively
15683	CTRI/2017/01/007652	Interventional	N/A	Completed	1	1	' 06/01/2017 '	Retrospectively
15642	CTRI/2017/01/007653	Interventional	N/A	Completed	1	1	' 09/01/2017 '	Retrospectively
17237	CTRI/2017/01/007654	Observational	Phase 4	Closed to Recruitment of Participants	1	1	' 09/01/2017 '	Retrospectively
16116	CTRI/2017/01/007655	Interventional	N/A	Open to Recruitment	1	1	' 09/01/2017 '	Retrospectively
15505	CTRI/2017/01/007656	Interventional	Phase 3	Not Yet Recruiting	1	1	' 10/01/2017 '	Prospectively
14947	CTRI/2017/01/007657	Interventional	N/A	Completed	1	1	' 10/01/2017 '	Retrospectively
16163	CTRI/2017/01/007658	Interventional	N/A	Closed to Recruitment of Participants	1	1	' 10/01/2017 '	Retrospectively
15044	CTRI/2017/01/007659	Interventional	N/A	Completed	1	1	' 10/01/2017 '	Retrospectively
13890	CTRI/2017/01/007660	Interventional	Phase 3	Open to Recruitment	1	1	' 10/01/2017 '	Retrospectively
14606	CTRI/2017/01/007661	Observational	N/A	Open to Recruitment	1	1	' 10/01/2017 '	Prospectively
14604	CTRI/2017/01/007662	Observational	N/A	Open to Recruitment	1	1	' 10/01/2017 '	Prospectively
14588	CTRI/2017/01/007663	Interventional	N/A	Open to Recruitment	1	1	' 10/01/2017 '	Prospectively
14304	CTRI/2017/01/007664	Interventional	Phase 2	Open to Recruitment	1	1	' 10/01/2017 '	Retrospectively
14324	CTRI/2017/01/007665	Interventional	N/A	Completed	1	1	' 10/01/2017 '	Retrospectively
13000	CTRI/2017/01/007666	Interventional	N/A	Closed to Recruitment of Participants	1	2	' 10/01/2017 '	Retrospectively
14005	CTRI/2017/01/007667	Interventional	N/A	Completed	1	1	' 10/01/2017 '	Retrospectively
14941	CTRI/2017/01/007668	Interventional	Phase 1/ Phase 2	Not Yet Recruiting	1	1	' 10/01/2017 '	Prospectively
15695	CTRI/2017/01/007669	Interventional	N/A	Completed	1	1	' 10/01/2017 '	Retrospectively
16182	CTRI/2017/01/007670	Interventional	N/A	Completed	2	2	' 11/01/2017 '	Retrospectively
16653	CTRI/2017/01/007671	Interventional	N/A	Not Yet Recruiting	1	1	' 11/01/2017 '	Prospectively
15854	CTRI/2017/01/007672	Observational	N/A	Open to Recruitment	1	1	' 11/01/2017 '	Prospectively
15036	CTRI/2017/01/007673	Interventional	N/A	Completed	1	1	' 11/01/2017 '	Retrospectively
13273	CTRI/2017/01/007674	Interventional	Phase 4	Open to Recruitment	1	1	' 11/01/2017 '	Retrospectively
14603	CTRI/2017/01/007675	Interventional	N/A	Open to Recruitment	1	1	' 11/01/2017 '	Prospectively
15726	CTRI/2017/01/007676	Interventional	N/A	Not Yet Recruiting	1	1	' 11/01/2017 '	Prospectively
12890	CTRI/2017/01/007677	Observational	N/A	Open to Recruitment	1	1	' 11/01/2017 '	Retrospectively
12828	CTRI/2017/01/007678	Observational	Phase 2/ Phase 3	Open to Recruitment	1	1	' 11/01/2017 '	Retrospectively
12490	CTRI/2017/01/007679	Interventional	N/A	Completed	1	1	' 11/01/2017 '	Retrospectively
10928	CTRI/2017/01/007680	Interventional	Phase 3	Completed	1	1	' 11/01/2017 '	Retrospectively
12424	CTRI/2017/01/007681	Interventional	Phase 4	Completed	1	1	' 11/01/2017 '	Retrospectively
16290	CTRI/2017/01/007682	Interventional	N/A	Completed	1	1	' 12/01/2017 '	Retrospectively
14523	CTRI/2017/01/007683	Interventional	N/A	Open to Recruitment	1	1	' 12/01/2017 '	Retrospectively
14329	CTRI/2017/01/007684	Interventional	Phase 2	Open to Recruitment	2	2	' 12/01/2017 '	Retrospectively
14876	CTRI/2017/01/007685	Interventional	N/A	Completed	1	1	' 12/01/2017 '	Retrospectively
14344	CTRI/2017/01/007686	Interventional	Phase 2	Completed	1	1	' 12/01/2017 '	Retrospectively
14297	CTRI/2017/01/007687	Interventional	Phase 2	Closed to Recruitment of Participants	2	2	' 12/01/2017 '	Retrospectively
16246	CTRI/2017/01/007688	Observational	N/A	Open to Recruitment	1	1	' 12/01/2017 '	Retrospectively
14315	CTRI/2017/01/007689	Interventional	Phase 2	Closed to Recruitment of Participants	2	2	' 12/01/2017 '	Retrospectively
14318	CTRI/2017/01/007690	Interventional	Phase 2	Closed to Recruitment of Participants	2	2	' 12/01/2017 '	Retrospectively
16873	CTRI/2017/01/007691	Interventional	Phase 2	Completed	2	2	' 12/01/2017 '	Prospectively
14388	CTRI/2017/01/007692	Observational	N/A	Open to Recruitment	1	1	' 12/01/2017 '	Prospectively
12623	CTRI/2017/01/007693	Interventional	N/A	Open to Recruitment	1	1	' 12/01/2017 '	Retrospectively
12598	CTRI/2017/01/007694	Interventional	N/A	Completed	1	1	' 12/01/2017 '	Retrospectively
15342	CTRI/2017/01/007695	Interventional	Phase 3	Open to Recruitment	8	8	' 13/01/2017 '	Prospectively
16775	CTRI/2017/01/007696	Interventional	Phase 3	Closed to Recruitment of Participants	8	8	' 13/01/2017 '	Prospectively
16638	CTRI/2017/01/007697	Interventional	N/A	Open to Recruitment	1	1	' 13/01/2017 '	Prospectively
13738	CTRI/2017/01/007698	Observational	N/A	Open to Recruitment	1	1	' 13/01/2017 '	Retrospectively
13006	CTRI/2017/01/007699	Interventional	N/A	Closed to Recruitment of Participants	1	1	' 13/01/2017 '	Retrospectively
12771	CTRI/2017/01/007700	Interventional	N/A	Completed	1	1	' 13/01/2017 '	Retrospectively
12454	CTRI/2017/01/007701	Observational	Phase 2	Open to Recruitment	1	1	' 13/01/2017 '	Retrospectively
16743	CTRI/2017/01/007702	Interventional	N/A	Completed	1	1	' 13/01/2017 '	Retrospectively
16636	CTRI/2017/01/007703	Observational	N/A	Closed to Recruitment of Participants	1	1	' 13/01/2017 '	Retrospectively
16516	CTRI/2017/01/007704	Interventional	N/A	Completed	1	1	' 16/01/2017 '	Prospectively
16940	CTRI/2017/01/007705	Interventional	Phase 2	Completed	1	1	' 16/01/2017 '	Prospectively
16107	CTRI/2017/01/007706	Interventional	Phase 3	Completed	5	5	' 16/01/2017 '	Prospectively
11856	CTRI/2017/01/007707	Interventional	N/A	Completed	1	1	' 16/01/2017 '	Retrospectively
16077	CTRI/2017/01/007708	Interventional	N/A	Open to Recruitment	1	1	' 16/01/2017 '	Retrospectively
16105	CTRI/2017/01/007709	Observational	Phase 3	Open to Recruitment	7	7	' 16/01/2017 '	Retrospectively
17253	CTRI/2017/01/007710	PMS	Post Marketing Surveillance	Open to Recruitment	7	7	' 16/01/2017 '	Prospectively
17264	CTRI/2017/01/007711	Interventional	N/A	Not Yet Recruiting	3	3	' 16/01/2017 '	Prospectively
16143	CTRI/2017/01/007712	Observational	N/A	Completed	1	2	' 16/01/2017 '	Retrospectively
16013	CTRI/2017/01/007713	Interventional	N/A	Completed	1	1	' 16/01/2017 '	Retrospectively
15106	CTRI/2017/01/007714	Observational	N/A	Completed	1	1	' 16/01/2017 '	Retrospectively
14491	CTRI/2017/01/007715	Interventional	N/A	Completed	1	1	' 16/01/2017 '	Retrospectively
14581	CTRI/2017/01/007716	Interventional	N/A	Open to Recruitment	1	1	' 16/01/2017 '	Prospectively
16381	CTRI/2017/01/007717	Interventional	N/A	Completed	3	3	' 17/01/2017 '	Prospectively
16038	CTRI/2017/01/007718	Observational	N/A	Completed	1	1	' 17/01/2017 '	Retrospectively
17316	CTRI/2017/01/007719	Interventional	N/A	Completed	1	1	' 17/01/2017 '	Retrospectively
17334	CTRI/2017/01/007720	Observational	N/A	Completed	1	1	' 17/01/2017 '	Retrospectively
16442	CTRI/2017/01/007721	Interventional	N/A	Completed	1	1	' 17/01/2017 '	Prospectively
16858	CTRI/2017/01/007722	Interventional	Phase 3/ Phase 4	Closed to Recruitment of Participants	5	5	' 19/01/2017 '	Prospectively
14125	CTRI/2017/01/007723	Interventional	Post Marketing Surveillance	Not Yet Recruiting	1	1	' 19/01/2017 '	Prospectively
16900	CTRI/2017/01/007724	Interventional	N/A	Other (Terminated)	3	3	' 19/01/2017 '	Prospectively
14100	CTRI/2017/01/007725	Interventional	N/A	Completed	1	1	' 19/01/2017 '	Retrospectively
14266	CTRI/2017/01/007726	Interventional	N/A	Open to Recruitment	1	1	' 19/01/2017 '	Retrospectively
15347	CTRI/2017/01/007727	Interventional	Phase 3/ Phase 4	Not Yet Recruiting	15	15	' 20/01/2017 '	Prospectively
17142	CTRI/2017/01/007728	Interventional	Phase 1	Not Yet Recruiting	1	1	' 20/01/2017 '	Prospectively
16964	CTRI/2017/01/007729	Interventional	N/A	Completed	1	1	' 20/01/2017 '	Prospectively
13475	CTRI/2017/01/007730	Interventional	N/A	Open to Recruitment	1	1	' 20/01/2017 '	Retrospectively
13268	CTRI/2017/01/007731	Interventional	N/A	Completed	1	1	' 20/01/2017 '	Retrospectively
13098	CTRI/2017/01/007732	Interventional	Phase 4	Completed	1	1	' 20/01/2017 '	Retrospectively
11491	CTRI/2017/01/007733	Interventional	Phase 2	Completed	1	2	' 20/01/2017 '	Retrospectively
8445	CTRI/2017/01/007734	Observational	N/A	Open to Recruitment	1	1	' 20/01/2017 '	Retrospectively
17032	CTRI/2017/01/007735	Interventional	N/A	Open to Recruitment	1	1	' 23/01/2017 '	Retrospectively
16299	CTRI/2017/01/007736	Interventional	N/A	Completed	2	2	' 23/01/2017 '	Prospectively
16751	CTRI/2017/01/007737	Interventional	Phase 4	Open to Recruitment	1	1	' 23/01/2017 '	Prospectively
17439	CTRI/2017/01/007738	Interventional	Phase 2/ Phase 3	Not Yet Recruiting	5	6	' 24/01/2017 '	Prospectively
17179	CTRI/2017/01/007739	Observational	N/A	Not Yet Recruiting	1	1	' 25/01/2017 '	Prospectively
15999	CTRI/2017/01/007740	Interventional	Phase 4	Open to Recruitment	1	1	' 25/01/2017 '	Prospectively
15799	CTRI/2017/01/007741	Interventional	N/A	Not Yet Recruiting	1	1	' 25/01/2017 '	Prospectively
13984	CTRI/2017/01/007742	Interventional	Phase 1/ Phase 2	Completed	1	1	' 25/01/2017 '	Retrospectively
16186	CTRI/2017/01/007743	Interventional	Phase 4	Not Yet Recruiting	1	1	' 25/01/2017 '	Prospectively
17417	CTRI/2017/01/007744	BA/BE	N/A	Completed	6	6	' 25/01/2017 '	Prospectively
15883	CTRI/2017/01/007745	Interventional	Phase 3	Not Yet Recruiting	1	1	' 25/01/2017 '	Prospectively
16728	CTRI/2017/01/007746	BA/BE	N/A	Open to Recruitment	16	16	' 30/01/2017 '	Prospectively
16890	CTRI/2017/01/007747	Observational	N/A	Open to Recruitment	1	1	' 30/01/2017 '	Prospectively
17309	CTRI/2017/01/007748	Interventional	N/A	Open to Recruitment	2	2	' 31/01/2017 '	Prospectively
16034	CTRI/2017/01/007749	Interventional	N/A	Open to Recruitment	1	1	' 31/01/2017 '	Retrospectively
12849	CTRI/2017/01/007750	Observational	N/A	Completed	1	1	' 31/01/2017 '	Retrospectively
11831	CTRI/2017/01/007751	Interventional	N/A	Completed	1	1	' 31/01/2017 '	Retrospectively
17250	CTRI/2017/02/007752	Interventional	N/A	Not Yet Recruiting	1	1	' 01/02/2017 '	Prospectively
17161	CTRI/2017/02/007753	Interventional	Phase 2	Not Yet Recruiting	1	1	' 01/02/2017 '	Prospectively
17133	CTRI/2017/02/007754	Interventional	Phase 1	Open to Recruitment	1	1	' 01/02/2017 '	Retrospectively
14549	CTRI/2017/02/007755	Interventional	Phase 1	Completed	4	4	' 01/02/2017 '	Prospectively
12354	CTRI/2017/02/007756	Observational	N/A	Open to Recruitment	1	1	' 01/02/2017 '	Retrospectively
17195	CTRI/2017/02/007757	Interventional	Phase 2	Not Yet Recruiting	1	1	' 01/02/2017 '	Prospectively
11603	CTRI/2017/02/007758	Observational	N/A	Completed	1	1	' 01/02/2017 '	Retrospectively
11500	CTRI/2017/02/007759	Observational	N/A	Completed	1	1	' 01/02/2017 '	Retrospectively
1947	CTRI/2017/02/007760	Interventional	Phase 1/ Phase 2	Completed	1	1	' 01/02/2017 '	Retrospectively
17478	CTRI/2017/02/007761	Interventional	N/A	Completed	1	1	' 01/02/2017 '	Prospectively
17494	CTRI/2017/02/007762	Interventional	N/A	Completed	1	1	' 02/02/2017 '	Retrospectively
17450	CTRI/2017/02/007763	Interventional	Phase 3	Completed	14	14	' 02/02/2017 '	Prospectively
17361	CTRI/2017/02/007764	PMS	Phase 4	Closed to Recruitment of Participants	13	13	' 02/02/2017 '	Prospectively
17138	CTRI/2017/02/007765	Interventional	Phase 1/ Phase 2	Not Yet Recruiting	1	1	' 02/02/2017 '	Prospectively
16373	CTRI/2017/02/007766	Interventional	N/A	Open to Recruitment	1	1	' 03/02/2017 '	Retrospectively
17088	CTRI/2017/02/007767	Interventional	N/A	Completed	4	4	' 03/02/2017 '	Prospectively
14981	CTRI/2017/02/007768	Observational	N/A	Open to Recruitment	1	1	' 03/02/2017 '	Retrospectively
13703	CTRI/2017/02/007769	Observational	N/A	Closed to Recruitment of Participants	1	1	' 03/02/2017 '	Retrospectively
12909	CTRI/2017/02/007770	Observational	N/A	Completed	1	1	' 03/02/2017 '	Retrospectively
15757	CTRI/2017/02/007771	Interventional	N/A	Open to Recruitment	1	1	' 03/02/2017 '	Retrospectively
16689	CTRI/2017/02/007772	Interventional	Phase 3/ Phase 4	Open to Recruitment	1	1	' 03/02/2017 '	Retrospectively
16393	CTRI/2017/02/007773	Interventional	Phase 3	Open to Recruitment	3	3	' 03/02/2017 '	Prospectively
14295	CTRI/2017/02/007774	Interventional	Phase 4	Completed	1	1	' 03/02/2017 '	Retrospectively
13633	CTRI/2017/02/007775	Interventional	N/A	Completed	1	1	' 03/02/2017 '	Retrospectively
11795	CTRI/2017/02/007776	Interventional	N/A	Closed to Recruitment of Participants	1	1	' 03/02/2017 '	Retrospectively
16667	CTRI/2017/02/007777	Interventional	N/A	Not Yet Recruiting	1	1	' 03/02/2017 '	Prospectively
17595	CTRI/2017/02/007778	Interventional	Phase 1	Completed	1	1	' 06/02/2017 '	Prospectively
14752	CTRI/2017/02/007779	Interventional	N/A	Open to Recruitment	1	1	' 06/02/2017 '	Prospectively
16891	CTRI/2017/02/007780	Observational	Post Marketing Surveillance	Completed	4	5	' 06/02/2017 '	Prospectively
16395	CTRI/2017/02/007781	PMS	Post Marketing Surveillance	Open to Recruitment	14	15	' 06/02/2017 '	Retrospectively
12039	CTRI/2017/02/007782	Interventional	N/A	Completed	1	1	' 06/02/2017 '	Retrospectively
16493	CTRI/2017/02/007783	Interventional	N/A	Completed	1	1	' 06/02/2017 '	Retrospectively
16494	CTRI/2017/02/007784	PMS	Post Marketing Surveillance	Completed	1	1	' 06/02/2017 '	Retrospectively
17680	CTRI/2017/02/007785	Interventional	Phase 1	Completed	1	1	' 06/02/2017 '	Prospectively
14583	CTRI/2017/02/007786	Interventional	N/A	Not Yet Recruiting	1	1	' 06/02/2017 '	Prospectively
17496	CTRI/2017/02/007787	Interventional	Phase 3	Not Yet Recruiting	1	1	' 06/02/2017 '	Prospectively
12305	CTRI/2017/02/007788	Interventional	N/A	Open to Recruitment	1	1	' 06/02/2017 '	Retrospectively
11458	CTRI/2017/02/007789	Interventional	N/A	Completed	1	1	' 06/02/2017 '	Retrospectively
10550	CTRI/2017/02/007790	Interventional	N/A	Completed	1	1	' 06/02/2017 '	Retrospectively
10170	CTRI/2017/02/007791	Interventional	N/A	Completed	1	1	' 06/02/2017 '	Retrospectively
17467	CTRI/2017/02/007792	Interventional	N/A	Not Yet Recruiting	1	1	' 07/02/2017 '	Prospectively
17275	CTRI/2017/02/007793	Observational	Phase 4	Not Yet Recruiting	6	6	' 07/02/2017 '	Prospectively
16165	CTRI/2017/02/007794	Interventional	N/A	Not Yet Recruiting	1	1	' 07/02/2017 '	Prospectively
9533	CTRI/2017/02/007795	Interventional	N/A	Completed	1	1	' 07/02/2017 '	Retrospectively
14384	CTRI/2017/02/007796	Interventional	Phase 4	Open to Recruitment	1	1	' 07/02/2017 '	Retrospectively
15985	CTRI/2017/02/007797	Interventional	Phase 2/ Phase 3	Completed	1	1	' 07/02/2017 '	Retrospectively
15918	CTRI/2017/02/007798	Interventional	Phase 3	Closed to Recruitment of Participants	16	20	' 07/02/2017 '	Prospectively
17521	CTRI/2017/02/007799	Interventional	N/A	Completed	1	1	' 07/02/2017 '	Prospectively
17287	CTRI/2017/02/007800	Observational	N/A	Open to Recruitment	1	1	' 07/02/2017 '	Retrospectively
16830	CTRI/2017/02/007801	Interventional	Phase 2	Completed	1	1	' 07/02/2017 '	Prospectively
16912	CTRI/2017/02/007802	Interventional	Phase 2	Completed	1	1	' 07/02/2017 '	Retrospectively
14599	CTRI/2017/02/007803	Interventional	N/A	Completed	1	1	' 07/02/2017 '	Retrospectively
14230	CTRI/2017/02/007804	Interventional	Phase 4	Open to Recruitment	1	1	' 07/02/2017 '	Retrospectively
15901	CTRI/2017/02/007805	Interventional	Phase 3	Not Yet Recruiting	21	21	' 07/02/2017 '	Prospectively
15913	CTRI/2017/02/007806	Interventional	Phase 4	Open to Recruitment	1	1	' 07/02/2017 '	Retrospectively
15951	CTRI/2017/02/007807	Interventional	Phase 4	Open to Recruitment	1	1	' 07/02/2017 '	Retrospectively
14285	CTRI/2017/02/007808	Interventional	Post Marketing Surveillance	Not Yet Recruiting	1	1	' 08/02/2017 '	Prospectively
17600	CTRI/2017/02/007809	Interventional	N/A	Closed to Recruitment of Participants	1	1	' 08/02/2017 '	Retrospectively
14302	CTRI/2017/02/007810	Interventional	Phase 2	Completed	2	2	' 08/02/2017 '	Retrospectively
13502	CTRI/2017/02/007811	Interventional	N/A	Open to Recruitment	1	1	' 08/02/2017 '	Retrospectively
9820	CTRI/2017/02/007812	Interventional	Post Marketing Surveillance	Completed	1	1	' 08/02/2017 '	Retrospectively
17468	CTRI/2017/02/007813	Interventional	Phase 4	Closed to Recruitment of Participants	9	9	' 08/02/2017 '	Prospectively
17539	CTRI/2017/02/007814	Interventional	Phase 3	Completed	27	27	' 08/02/2017 '	Prospectively
17335	CTRI/2017/02/007815	Observational	Phase 1	Closed to Recruitment of Participants	1	1	' 08/02/2017 '	Prospectively
17304	CTRI/2017/02/007816	Interventional	Phase 4	Not Yet Recruiting	1	1	' 08/02/2017 '	Prospectively
16868	CTRI/2017/02/007817	Observational	N/A	Not Yet Recruiting	1	1	' 08/02/2017 '	Prospectively
16223	CTRI/2017/02/007818	Interventional	Phase 1	Open to Recruitment	1	1	' 08/02/2017 '	Retrospectively
16169	CTRI/2017/02/007819	Interventional	N/A	Completed	1	1	' 08/02/2017 '	Retrospectively
16467	CTRI/2017/02/007820	Interventional	N/A	Completed	1	1	' 09/02/2017 '	Retrospectively
17671	CTRI/2017/02/007821	Observational	N/A	Completed	1	1	' 09/02/2017 '	Prospectively
17751	CTRI/2017/02/007822	Interventional	N/A	Completed	1	2	' 10/02/2017 '	Retrospectively
17559	CTRI/2017/02/007823	Interventional	N/A	Completed	2	1	' 10/02/2017 '	Prospectively
17651	CTRI/2017/02/007824	Interventional	N/A	Not Yet Recruiting	1	1	' 10/02/2017 '	Prospectively
14052	CTRI/2017/02/007825	Interventional	Phase 2	Open to Recruitment	1	1	' 10/02/2017 '	Retrospectively
17526	CTRI/2017/02/007826	Interventional	Phase 4	Not Yet Recruiting	1	1	' 10/02/2017 '	Prospectively
15946	CTRI/2017/02/007827	Interventional	N/A	Completed	1	1	' 10/02/2017 '	Retrospectively
17071	CTRI/2017/02/007828	Interventional	N/A	Open to Recruitment	1	1	' 10/02/2017 '	Retrospectively
17080	CTRI/2017/02/007829	Interventional	N/A	Completed	1	1	' 10/02/2017 '	Prospectively
17206	CTRI/2017/02/007830	Interventional	N/A	Not Yet Recruiting	1	1	' 10/02/2017 '	Prospectively
15897	CTRI/2017/02/007831	Interventional	Post Marketing Surveillance	Open to Recruitment	1	1	' 10/02/2017 '	Retrospectively
17738	CTRI/2017/02/007832	Interventional	N/A	Not Yet Recruiting	1	1	' 10/02/2017 '	Prospectively
17697	CTRI/2017/02/007833	Observational	N/A	Not Yet Recruiting	1	1	' 10/02/2017 '	Prospectively
17744	CTRI/2017/02/007834	Interventional	Phase 2	Not Yet Recruiting	1	1	' 13/02/2017 '	Prospectively
17564	CTRI/2017/02/007835	Interventional	Phase 3	Closed to Recruitment of Participants	10	10	' 13/02/2017 '	Prospectively
17321	CTRI/2017/02/007836	Interventional	N/A	Other (Terminated)	8	8	' 13/02/2017 '	Prospectively
17429	CTRI/2017/02/007837	Observational	Phase 4	Not Yet Recruiting	3	3	' 13/02/2017 '	Prospectively
13371	CTRI/2017/02/007838	Interventional	Phase 1/ Phase 2	Completed	1	1	' 13/02/2017 '	Retrospectively
17405	CTRI/2017/02/007839	Interventional	N/A	Completed	1	1	' 13/02/2017 '	Retrospectively
17402	CTRI/2017/02/007840	Observational	Phase 2	Completed	1	1	' 13/02/2017 '	Retrospectively
15364	CTRI/2017/02/007841	Interventional	Phase 3	Completed	22	21	' 13/02/2017 '	Prospectively
15102	CTRI/2017/02/007842	Observational	N/A	Open to Recruitment	1	1	' 13/02/2017 '	Retrospectively
16000	CTRI/2017/02/007843	Observational	N/A	Completed	1	1	' 13/02/2017 '	Prospectively
17012	CTRI/2017/02/007844	Observational	N/A	Open to Recruitment	1	1	' 13/02/2017 '	Retrospectively
15874	CTRI/2017/02/007845	Interventional	N/A	Open to Recruitment	1	1	' 13/02/2017 '	Retrospectively
13194	CTRI/2017/02/007846	Interventional	Phase 2	Completed	1	1	' 13/02/2017 '	Retrospectively
12496	CTRI/2017/02/007847	Observational	N/A	Completed	1	1	' 13/02/2017 '	Retrospectively
17669	CTRI/2017/02/007848	Observational	N/A	Not Yet Recruiting	1	1	' 13/02/2017 '	Prospectively
17288	CTRI/2017/02/007849	Interventional	Phase 2/ Phase 3	Completed	1	1	' 13/02/2017 '	Retrospectively
16789	CTRI/2017/02/007850	Interventional	Phase 1/ Phase 2	Open to Recruitment	1	1	' 14/02/2017 '	Retrospectively
16996	CTRI/2017/02/007851	Interventional	Phase 4	Completed	1	1	' 14/02/2017 '	Prospectively
17476	CTRI/2017/02/007852	Interventional	N/A	Completed	1	1	' 14/02/2017 '	Prospectively
14272	CTRI/2017/02/007853	Interventional	N/A	Not Yet Recruiting	1	1	' 14/02/2017 '	Prospectively
12063	CTRI/2017/02/007854	Interventional	N/A	Open to Recruitment	1	1	' 14/02/2017 '	Retrospectively
11492	CTRI/2017/02/007855	Observational	Phase 3	Open to Recruitment	1	1	' 14/02/2017 '	Retrospectively
17247	CTRI/2017/02/007856	Interventional	N/A	Completed	1	1	' 14/02/2017 '	Retrospectively
17573	CTRI/2017/02/007857	PMS	Post Marketing Surveillance	Not Yet Recruiting	14	13	' 14/02/2017 '	Prospectively
16954	CTRI/2017/02/007858	Observational	N/A	Completed	1	1	' 14/02/2017 '	Retrospectively
16207	CTRI/2017/02/007859	Interventional	N/A	Open to Recruitment	1	1	' 14/02/2017 '	Retrospectively
16974	CTRI/2017/02/007860	Interventional	N/A	Open to Recruitment	1	1	' 14/02/2017 '	Retrospectively
16827	CTRI/2017/02/007861	Interventional	Phase 4	Completed	7	7	' 14/02/2017 '	Retrospectively
16771	CTRI/2017/02/007862	Observational	N/A	Not Yet Recruiting	1	1	' 14/02/2017 '	Prospectively
17034	CTRI/2017/02/007863	Observational	N/A	Not Yet Recruiting	1	1	' 14/02/2017 '	Prospectively
17267	CTRI/2017/02/007864	Interventional	N/A	Completed	1	1	' 14/02/2017 '	Prospectively
16637	CTRI/2017/02/007865	Interventional	Phase 3	Completed	1	1	' 14/02/2017 '	Retrospectively
17785	CTRI/2017/02/007866	Observational	N/A	Open to Recruitment	1	1	' 14/02/2017 '	Retrospectively
17196	CTRI/2017/02/007867	PMS	Post Marketing Surveillance	Not Yet Recruiting	1	1	' 14/02/2017 '	Prospectively
17767	CTRI/2017/02/007868	Interventional	N/A	Open to Recruitment	1	1	' 15/02/2017 '	Retrospectively
16124	CTRI/2017/02/007869	Interventional	N/A	Open to Recruitment	1	1	' 15/02/2017 '	Retrospectively
16127	CTRI/2017/02/007870	Observational	N/A	Open to Recruitment	1	1	' 15/02/2017 '	Retrospectively
12501	CTRI/2017/02/007871	Interventional	N/A	Open to Recruitment	1	1	' 15/02/2017 '	Retrospectively
16987	CTRI/2017/02/007872	Interventional	Phase 4	Completed	1	1	' 15/02/2017 '	Prospectively
16845	CTRI/2017/02/007873	Interventional	Phase 2/ Phase 3	Closed to Recruitment of Participants	1	1	' 15/02/2017 '	Prospectively
17035	CTRI/2017/02/007874	Observational	N/A	Open to Recruitment	1	1	' 15/02/2017 '	Retrospectively
17124	CTRI/2017/02/007875	Interventional	N/A	Closed to Recruitment of Participants	1	1	' 15/02/2017 '	Retrospectively
16362	CTRI/2017/02/007876	Interventional	N/A	Completed	1	4	' 15/02/2017 '	Prospectively
16855	CTRI/2017/02/007877	Interventional	Phase 1	Open to Recruitment	1	1	' 15/02/2017 '	Retrospectively
16577	CTRI/2017/02/007878	Observational	N/A	Open to Recruitment	1	1	' 15/02/2017 '	Retrospectively
15624	CTRI/2017/02/007879	Interventional	N/A	Open to Recruitment	1	1	' 15/02/2017 '	Retrospectively
16584	CTRI/2017/02/007880	Interventional	N/A	Completed	1	1	' 15/02/2017 '	Retrospectively
17790	CTRI/2017/02/007881	Interventional	N/A	Not Yet Recruiting	1	1	' 15/02/2017 '	Retrospectively
17187	CTRI/2017/02/007882	Interventional	N/A	Completed	1	1	' 16/02/2017 '	Retrospectively
17331	CTRI/2017/02/007883	Interventional	Phase 2	Completed	4	4	' 16/02/2017 '	Prospectively
16941	CTRI/2017/02/007884	BA/BE	N/A	Closed to Recruitment of Participants	6	6	' 16/02/2017 '	Prospectively
17306	CTRI/2017/02/007885	Interventional	N/A	Open to Recruitment	1	1	' 16/02/2017 '	Prospectively
17273	CTRI/2017/02/007886	Interventional	Phase 4	Completed	1	1	' 16/02/2017 '	Retrospectively
17024	CTRI/2017/02/007887	Interventional	N/A	Completed	1	1	' 16/02/2017 '	Prospectively
16335	CTRI/2017/02/007888	Interventional	N/A	Open to Recruitment	1	1	' 16/02/2017 '	Retrospectively
16391	CTRI/2017/02/007889	Observational	N/A	Open to Recruitment	1	1	' 16/02/2017 '	Retrospectively
15669	CTRI/2017/02/007890	PMS	Post Marketing Surveillance	Not Yet Recruiting	1	1	' 16/02/2017 '	Prospectively
16187	CTRI/2017/02/007891	Observational	N/A	Open to Recruitment	1	1	' 16/02/2017 '	Retrospectively
17718	CTRI/2017/02/007892	Interventional	Phase 3	Open to Recruitment	31	31	' 16/02/2017 '	Prospectively
17628	CTRI/2017/02/007893	Observational	N/A	Not Yet Recruiting	1	1	' 16/02/2017 '	Prospectively
17627	CTRI/2017/02/007894	Interventional	N/A	Completed	1	1	' 16/02/2017 '	Prospectively
17046	CTRI/2017/02/007895	Observational	N/A	Completed	2	2	' 16/02/2017 '	Retrospectively
16255	CTRI/2017/02/007896	Interventional	Phase 2	Open to Recruitment	1	1	' 16/02/2017 '	Retrospectively
16035	CTRI/2017/02/007897	Interventional	N/A	Closed to Recruitment of Participants	1	1	' 16/02/2017 '	Retrospectively
17742	CTRI/2017/02/007898	Interventional	Phase 3	Completed	1	1	' 17/02/2017 '	Prospectively
17516	CTRI/2017/02/007899	Interventional	N/A	Not Yet Recruiting	1	1	' 17/02/2017 '	Prospectively
17083	CTRI/2017/02/007900	Interventional	Phase 3	Completed	1	1	' 17/02/2017 '	Retrospectively
16109	CTRI/2017/02/007901	Interventional	N/A	Closed to Recruitment of Participants	1	1	' 17/02/2017 '	Retrospectively
11982	CTRI/2017/02/007902	Interventional	N/A	Open to Recruitment	1	1	' 17/02/2017 '	Retrospectively
10224	CTRI/2017/02/007903	Interventional	Phase 1	Completed	1	1	' 17/02/2017 '	Retrospectively
17294	CTRI/2017/02/007904	Interventional	N/A	Completed	1	1	' 17/02/2017 '	Prospectively
17258	CTRI/2017/02/007905	Interventional	Phase 4	Completed	1	1	' 17/02/2017 '	Prospectively
17358	CTRI/2017/02/007906	Interventional	N/A	Not Yet Recruiting	1	1	' 17/02/2017 '	Prospectively
17375	CTRI/2017/02/007907	Observational	N/A	Open to Recruitment	1	1	' 17/02/2017 '	Retrospectively
16071	CTRI/2017/02/007908	Interventional	N/A	Completed	1	1	' 17/02/2017 '	Retrospectively
17682	CTRI/2017/02/007909	Interventional	Phase 3	Completed	1	2	' 17/02/2017 '	Retrospectively
16782	CTRI/2017/02/007910	Interventional	Phase 1/ Phase 2	Open to Recruitment	1	1	' 17/02/2017 '	Retrospectively
16897	CTRI/2017/02/007911	Interventional	N/A	Not Yet Recruiting	1	1	' 17/02/2017 '	Prospectively
17047	CTRI/2017/02/007912	Interventional	Phase 3	Not Yet Recruiting	7	6	' 17/02/2017 '	Prospectively
17830	CTRI/2017/02/007913	Observational	N/A	Open to Recruitment	1	1	' 20/02/2017 '	Retrospectively
17829	CTRI/2017/02/007914	Interventional	N/A	Completed	1	1	' 20/02/2017 '	Retrospectively
15846	CTRI/2017/02/007915	Interventional	Phase 4	Completed	1	1	' 20/02/2017 '	Retrospectively
17466	CTRI/2017/02/007916	Observational	N/A	Open to Recruitment	1	1	' 20/02/2017 '	Retrospectively
17650	CTRI/2017/02/007917	Observational	N/A	Completed	1	1	' 20/02/2017 '	Retrospectively
17378	CTRI/2017/02/007918	Interventional	Phase 3	Not Yet Recruiting	1	1	' 20/02/2017 '	Prospectively
17290	CTRI/2017/02/007919	Interventional	Phase 3	Open to Recruitment	1	1	' 20/02/2017 '	Retrospectively
16953	CTRI/2017/02/007920	Interventional	Phase 1/ Phase 2	Not Yet Recruiting	1	1	' 20/02/2017 '	Prospectively
17209	CTRI/2017/02/007921	Observational	N/A	Open to Recruitment	1	2	' 20/02/2017 '	Prospectively
16682	CTRI/2017/02/007922	Interventional	Phase 2	Completed	1	1	' 20/02/2017 '	Retrospectively
17222	CTRI/2017/02/007923	Interventional	Phase 1/ Phase 2	Not Yet Recruiting	3	4	' 20/02/2017 '	Prospectively
17846	CTRI/2017/02/007924	Interventional	Phase 2/ Phase 3	Open to Recruitment	1	1	' 20/02/2017 '	Prospectively
16933	CTRI/2017/02/007925	Interventional	Phase 3	Completed	1	1	' 20/02/2017 '	Prospectively
14591	CTRI/2017/02/007926	Observational	N/A	Open to Recruitment	1	1	' 21/02/2017 '	Prospectively
16745	CTRI/2017/02/007927	Observational	N/A	Open to Recruitment	1	1	' 21/02/2017 '	Prospectively
15261	CTRI/2017/02/007928	Interventional	N/A	Suspended	1	1	' 21/02/2017 '	Prospectively
15183	CTRI/2017/02/007929	Interventional	Phase 2	Not Yet Recruiting	1	1	' 21/02/2017 '	Prospectively
16317	CTRI/2017/02/007930	Interventional	N/A	Completed	1	1	' 21/02/2017 '	Prospectively
17114	CTRI/2017/02/007931	Interventional	Phase 3	Open to Recruitment	8	8	' 21/02/2017 '	Prospectively
16642	CTRI/2017/02/007932	Interventional	N/A	Not Yet Recruiting	1	1	' 21/02/2017 '	Prospectively
16123	CTRI/2017/02/007933	Interventional	N/A	Open to Recruitment	1	1	' 21/02/2017 '	Retrospectively
15094	CTRI/2017/02/007934	Interventional	Phase 3	Open to Recruitment	1	1	' 21/02/2017 '	Retrospectively
16339	CTRI/2017/02/007935	Observational	Phase 2	Open to Recruitment	1	1	' 21/02/2017 '	Retrospectively
16136	CTRI/2017/02/007936	Interventional	N/A	Open to Recruitment	1	1	' 21/02/2017 '	Retrospectively
10262	CTRI/2017/02/007937	Interventional	N/A	Completed	1	1	' 21/02/2017 '	Retrospectively
17752	CTRI/2017/02/007938	Interventional	Phase 3	Completed	1	1	' 21/02/2017 '	Prospectively
17828	CTRI/2017/02/007939	Interventional	Phase 2	Completed	1	1	' 21/02/2017 '	Retrospectively
17630	CTRI/2017/02/007940	Interventional	Phase 4	Completed	9	9	' 21/02/2017 '	Prospectively
17894	CTRI/2017/02/007941	Interventional	N/A	Completed	1	1	' 21/02/2017 '	Prospectively
17687	CTRI/2017/02/007942	Interventional	Phase 3	Completed	1	1	' 21/02/2017 '	Prospectively
17279	CTRI/2017/02/007943	Interventional	N/A	Open to Recruitment	1	1	' 21/02/2017 '	Retrospectively
17376	CTRI/2017/02/007944	Observational	N/A	Not Yet Recruiting	1	1	' 21/02/2017 '	Prospectively
17657	CTRI/2017/02/007945	Interventional	Phase 2	Closed to Recruitment of Participants	1	1	' 22/02/2017 '	Prospectively
17640	CTRI/2017/02/007946	Observational	N/A	Open to Recruitment	1	1	' 22/02/2017 '	Prospectively
16093	CTRI/2017/02/007947	Interventional	N/A	Completed	1	1	' 22/02/2017 '	Prospectively
17778	CTRI/2017/02/007948	Interventional	N/A	Completed	1	1	' 22/02/2017 '	Retrospectively
17827	CTRI/2017/02/007949	Interventional	Post Marketing Surveillance	Completed	1	1	' 22/02/2017 '	Retrospectively
14584	CTRI/2017/02/007950	Observational	N/A	Open to Recruitment	1	1	' 22/02/2017 '	Prospectively
14595	CTRI/2017/02/007951	Observational	N/A	Open to Recruitment	1	1	' 22/02/2017 '	Prospectively
17866	CTRI/2017/02/007952	Interventional	Phase 2	Open to Recruitment	1	1	' 22/02/2017 '	Prospectively
9480	CTRI/2017/02/007953	Interventional	N/A	Completed	1	1	' 22/02/2017 '	Retrospectively
17921	CTRI/2017/02/007954	Interventional	N/A	Completed	1	1	' 23/02/2017 '	Prospectively
17011	CTRI/2017/02/007955	Interventional	Phase 4	Completed	1	1	' 23/02/2017 '	Prospectively
15438	CTRI/2017/02/007956	Interventional	Phase 2	Open to Recruitment	1	1	' 23/02/2017 '	Retrospectively
16943	CTRI/2017/02/007957	Interventional	Phase 3	Completed	1	1	' 27/02/2017 '	Retrospectively
17920	CTRI/2017/02/007958	Interventional	N/A	Not Yet Recruiting	1	1	' 27/02/2017 '	Prospectively
17900	CTRI/2017/02/007959	Interventional	N/A	Not Yet Recruiting	1	1	' 27/02/2017 '	Prospectively
17638	CTRI/2017/02/007960	Interventional	N/A	Completed	1	1	' 27/02/2017 '	Prospectively
17759	CTRI/2017/02/007961	Interventional	N/A	Closed to Recruitment of Participants	1	1	' 27/02/2017 '	Prospectively
17714	CTRI/2017/02/007962	Interventional	N/A	Closed to Recruitment of Participants	1	1	' 27/02/2017 '	Prospectively
17456	CTRI/2017/02/007963	Interventional	N/A	Completed	1	1	' 27/02/2017 '	Prospectively
17214	CTRI/2017/02/007964	Interventional	N/A	Not Yet Recruiting	2	2	' 27/02/2017 '	Prospectively
14592	CTRI/2017/02/007965	Observational	N/A	Open to Recruitment	1	1	' 27/02/2017 '	Prospectively
17717	CTRI/2017/02/007966	Interventional	Phase 3	Open to Recruitment	5	5	' 27/02/2017 '	Prospectively
16744	CTRI/2017/02/007967	Interventional	N/A	Open to Recruitment	1	1	' 27/02/2017 '	Retrospectively
12768	CTRI/2017/02/007968	Interventional	N/A	Completed	1	1	' 27/02/2017 '	Retrospectively
16853	CTRI/2017/02/007969	Interventional	Phase 3	Open to Recruitment	1	1	' 27/02/2017 '	Retrospectively
16838	CTRI/2017/02/007970	Interventional	Phase 1/ Phase 2	Completed	1	1	' 27/02/2017 '	Retrospectively
16204	CTRI/2017/02/007971	Interventional	N/A	Open to Recruitment	1	1	' 27/02/2017 '	Retrospectively
17700	CTRI/2017/02/007972	Observational	N/A	Completed	1	1	' 28/02/2017 '	Retrospectively
14922	CTRI/2017/02/007973	Interventional	N/A	Completed	1	1	' 28/02/2017 '	Prospectively
16700	CTRI/2017/03/007974	Interventional	Phase 3	Completed	1	1	' 01/03/2017 '	Retrospectively
14668	CTRI/2017/03/007975	Interventional	Phase 4	Open to Recruitment	1	1	' 01/03/2017 '	Retrospectively
17497	CTRI/2017/03/007976	Interventional	N/A	Open to Recruitment	1	2	' 01/03/2017 '	Retrospectively
15158	CTRI/2017/03/007977	Interventional	N/A	Not Yet Recruiting	1	1	' 01/03/2017 '	Prospectively
16641	CTRI/2017/03/007978	Interventional	Phase 4	Closed to Recruitment of Participants	1	1	' 01/03/2017 '	Retrospectively
17033	CTRI/2017/03/007979	Interventional	Phase 4	Completed	12	12	' 01/03/2017 '	Prospectively
18011	CTRI/2017/03/007980	Interventional	Phase 1	Completed	1	1	' 01/03/2017 '	Prospectively
17867	CTRI/2017/03/007981	Interventional	N/A	Completed	1	1	' 01/03/2017 '	Prospectively
17863	CTRI/2017/03/007982	PMS	Post Marketing Surveillance	Other (Terminated)	5	5	' 01/03/2017 '	Prospectively
17893	CTRI/2017/03/007983	Interventional	N/A	Not Yet Recruiting	1	1	' 01/03/2017 '	Prospectively
17935	CTRI/2017/03/007984	Interventional	N/A	Completed	1	1	' 01/03/2017 '	Prospectively
14804	CTRI/2017/03/007985	Interventional	Phase 3	Completed	10	7	' 02/03/2017 '	Prospectively
16756	CTRI/2017/03/007986	Interventional	N/A	Open to Recruitment	1	1	' 02/03/2017 '	Retrospectively
16937	CTRI/2017/03/007987	Interventional	Phase 1	Open to Recruitment	1	1	' 02/03/2017 '	Retrospectively
16453	CTRI/2017/03/007988	Interventional	Phase 2/ Phase 3	Completed	1	1	' 02/03/2017 '	Prospectively
14957	CTRI/2017/03/007989	Observational	N/A	Open to Recruitment	1	1	' 02/03/2017 '	Retrospectively
17958	CTRI/2017/03/007990	Interventional	N/A	Completed	1	1	' 02/03/2017 '	Prospectively
17299	CTRI/2017/03/007991	Interventional	N/A	Not Yet Recruiting	1	1	' 02/03/2017 '	Prospectively
17523	CTRI/2017/03/007992	Interventional	N/A	Completed	1	1	' 02/03/2017 '	Retrospectively
17190	CTRI/2017/03/007993	Interventional	N/A	Not Yet Recruiting	3	3	' 02/03/2017 '	Prospectively
8736	CTRI/2017/03/007994	Interventional	N/A	Completed	1	1	' 02/03/2017 '	Retrospectively
17218	CTRI/2017/03/007995	Interventional	Phase 4	Completed	1	1	' 02/03/2017 '	Retrospectively
17122	CTRI/2017/03/007996	Interventional	N/A	Other (Terminated)	11	11	' 02/03/2017 '	Prospectively
16257	CTRI/2017/03/007997	Interventional	N/A	Not Yet Recruiting	1	1	' 02/03/2017 '	Prospectively
15783	CTRI/2017/03/007998	Interventional	Phase 4	Open to Recruitment	1	1	' 03/03/2017 '	Retrospectively
17715	CTRI/2017/03/007999	Interventional	Phase 4	Completed	1	1	' 03/03/2017 '	Prospectively
17524	CTRI/2017/03/008000	Interventional	Phase 2	Completed	2	2	' 03/03/2017 '	Prospectively
17946	CTRI/2017/03/008001	Interventional	N/A	Not Yet Recruiting	1	1	' 03/03/2017 '	Prospectively
16876	CTRI/2017/03/008002	PMS	Post Marketing Surveillance	Open to Recruitment	9	9	' 03/03/2017 '	Prospectively
17889	CTRI/2017/03/008003	Interventional	Phase 1	Completed	1	1	' 03/03/2017 '	Prospectively
17418	CTRI/2017/03/008004	Interventional	Phase 1/ Phase 2	Not Yet Recruiting	3	3	' 03/03/2017 '	Prospectively
17137	CTRI/2017/03/008005	Observational	N/A	Completed	1	1	' 03/03/2017 '	Retrospectively
17568	CTRI/2017/03/008006	Observational	N/A	Completed	1	1	' 03/03/2017 '	Retrospectively
17336	CTRI/2017/03/008007	PMS	Post Marketing Surveillance	Completed	1	1	' 03/03/2017 '	Retrospectively
17672	CTRI/2017/03/008008	Observational	Phase 4	Not Yet Recruiting	1	1	' 03/03/2017 '	Prospectively
16264	CTRI/2017/03/008009	Interventional	Phase 2	Closed to Recruitment of Participants	1	1	' 03/03/2017 '	Retrospectively
17086	CTRI/2017/03/008010	Interventional	N/A	Completed	1	1	' 03/03/2017 '	Retrospectively
17965	CTRI/2017/03/008011	Observational	N/A	Open to Recruitment	9	28	' 03/03/2017 '	Prospectively
17480	CTRI/2017/03/008012	Interventional	N/A	Completed	1	1	' 03/03/2017 '	Retrospectively
17525	CTRI/2017/03/008013	Interventional	N/A	Completed	1	1	' 03/03/2017 '	Retrospectively
17662	CTRI/2017/03/008014	Interventional	Phase 3	Completed	18	18	' 06/03/2017 '	Prospectively
15258	CTRI/2017/03/008015	Interventional	Phase 4	Closed to Recruitment of Participants	1	1	' 06/03/2017 '	Retrospectively
18037	CTRI/2017/03/008016	Observational	N/A	Not Yet Recruiting	3	3	' 06/03/2017 '	Prospectively
15640	CTRI/2017/03/008017	Interventional	Phase 2	Not Yet Recruiting	1	1	' 06/03/2017 '	Prospectively
16117	CTRI/2017/03/008018	Interventional	Phase 4	Completed	1	1	' 06/03/2017 '	Retrospectively
17089	CTRI/2017/03/008019	Interventional	N/A	Closed to Recruitment of Participants	1	1	' 06/03/2017 '	Retrospectively
17882	CTRI/2017/03/008020	Interventional	N/A	Closed to Recruitment of Participants	1	1	' 06/03/2017 '	Prospectively
17431	CTRI/2017/03/008021	Observational	N/A	Closed to Recruitment of Participants	1	1	' 06/03/2017 '	Retrospectively
16450	CTRI/2017/03/008022	Interventional	N/A	Closed to Recruitment of Participants	1	1	' 06/03/2017 '	Retrospectively
17295	CTRI/2017/03/008023	Observational	N/A	Not Yet Recruiting	4	3	' 07/03/2017 '	Prospectively
13410	CTRI/2017/03/008024	Interventional	Phase 2	Not Yet Recruiting	1	1	' 07/03/2017 '	Prospectively
15278	CTRI/2017/03/008025	Interventional	Phase 3	Not Yet Recruiting	1	1	' 07/03/2017 '	Prospectively
15583	CTRI/2017/03/008026	Interventional	Phase 3	Not Yet Recruiting	1	1	' 07/03/2017 '	Prospectively
16110	CTRI/2017/03/008027	Interventional	N/A	Completed	1	1	' 07/03/2017 '	Retrospectively
16156	CTRI/2017/03/008028	Observational	N/A	Open to Recruitment	1	1	' 07/03/2017 '	Retrospectively
14338	CTRI/2017/03/008029	Interventional	Phase 4	Not Yet Recruiting	1	1	' 07/03/2017 '	Prospectively
16898	CTRI/2017/03/008030	Interventional	N/A	Completed	1	1	' 07/03/2017 '	Prospectively
17180	CTRI/2017/03/008031	Interventional	N/A	Not Yet Recruiting	1	1	' 07/03/2017 '	Prospectively
17225	CTRI/2017/03/008032	Observational	N/A	Closed to Recruitment of Participants	7	7	' 07/03/2017 '	Prospectively
17443	CTRI/2017/03/008033	Interventional	N/A	Completed	1	2	' 07/03/2017 '	Prospectively
17399	CTRI/2017/03/008034	Interventional	Phase 3/ Phase 4	Completed	12	12	' 07/03/2017 '	Prospectively
17824	CTRI/2017/03/008035	Interventional	N/A	Not Yet Recruiting	1	1	' 07/03/2017 '	Prospectively
14228	CTRI/2017/03/008036	Interventional	N/A	Not Yet Recruiting	1	1	' 08/03/2017 '	Prospectively
17769	CTRI/2017/03/008037	Interventional	N/A	Not Yet Recruiting	1	1	' 08/03/2017 '	Prospectively
16939	CTRI/2017/03/008038	Interventional	Phase 3	Not Yet Recruiting	1	1	' 08/03/2017 '	Prospectively
14596	CTRI/2017/03/008039	Observational	N/A	Not Yet Recruiting	1	1	' 08/03/2017 '	Prospectively
14622	CTRI/2017/03/008040	Observational	N/A	Not Yet Recruiting	1	1	' 08/03/2017 '	Prospectively
17947	CTRI/2017/03/008041	Interventional	N/A	Completed	1	1	' 08/03/2017 '	Prospectively
18014	CTRI/2017/03/008042	Interventional	Phase 2	Not Yet Recruiting	1	1	' 08/03/2017 '	Prospectively
16078	CTRI/2017/03/008043	Interventional	N/A	Open to Recruitment	1	1	' 08/03/2017 '	Retrospectively
16697	CTRI/2017/03/008044	Interventional	Phase 4	Open to Recruitment	1	1	' 08/03/2017 '	Retrospectively
17073	CTRI/2017/03/008045	Interventional	Phase 2	Open to Recruitment	2	2	' 08/03/2017 '	Retrospectively
17712	CTRI/2017/03/008046	Observational	N/A	Completed	1	1	' 08/03/2017 '	Retrospectively
16465	CTRI/2017/03/008047	Interventional	Phase 1/ Phase 2	Closed to Recruitment of Participants	1	1	' 08/03/2017 '	Retrospectively
17002	CTRI/2017/03/008048	Interventional	N/A	Other (Terminated)	1	1	' 08/03/2017 '	Prospectively
17773	CTRI/2017/03/008049	Interventional	Phase 3/ Phase 4	Not Applicable	1	1	' 08/03/2017 '	Prospectively
13420	CTRI/2017/03/008050	Interventional	Phase 2/ Phase 3	Not Yet Recruiting	1	1	' 08/03/2017 '	Prospectively
17878	CTRI/2017/03/008051	Observational	N/A	Not Yet Recruiting	1	1	' 09/03/2017 '	Prospectively
17537	CTRI/2017/03/008052	Interventional	Phase 3	Completed	5	5	' 09/03/2017 '	Prospectively
15658	CTRI/2017/03/008053	Interventional	Phase 3	Not Yet Recruiting	1	1	' 09/03/2017 '	Prospectively
18006	CTRI/2017/03/008054	Interventional	N/A	Completed	1	1	' 09/03/2017 '	Retrospectively
17015	CTRI/2017/03/008055	Interventional	N/A	Closed to Recruitment of Participants	1	3	' 09/03/2017 '	Retrospectively
14903	CTRI/2017/03/008056	Interventional	Phase 4	Closed to Recruitment of Participants	1	1	' 09/03/2017 '	Retrospectively
16137	CTRI/2017/03/008057	Interventional	N/A	Closed to Recruitment of Participants	1	1	' 09/03/2017 '	Retrospectively
15580	CTRI/2017/03/008058	Interventional	Phase 3	Open to Recruitment	1	1	' 10/03/2017 '	Retrospectively
18058	CTRI/2017/03/008059	Interventional	N/A	Completed	1	1	' 10/03/2017 '	Retrospectively
18029	CTRI/2017/03/008060	Observational	N/A	Open to Recruitment	1	1	' 10/03/2017 '	Prospectively
13575	CTRI/2017/03/008061	Interventional	N/A	Completed	1	1	' 10/03/2017 '	Retrospectively
18130	CTRI/2017/03/008062	Observational	N/A	Open to Recruitment	1	1	' 10/03/2017 '	Retrospectively
16562	CTRI/2017/03/008063	Interventional	Phase 3	Completed	16	17	' 10/03/2017 '	Retrospectively
16114	CTRI/2017/03/008064	Interventional	Phase 1	Not Yet Recruiting	1	1	' 14/03/2017 '	Prospectively
16960	CTRI/2017/03/008065	Interventional	Phase 4	Open to Recruitment	11	11	' 14/03/2017 '	Prospectively
18138	CTRI/2017/03/008066	Interventional	Post Marketing Surveillance	Not Yet Recruiting	1	1	' 14/03/2017 '	Prospectively
18065	CTRI/2017/03/008067	Interventional	Phase 2/ Phase 3	Not Yet Recruiting	1	1	' 14/03/2017 '	Prospectively
15911	CTRI/2017/03/008068	Interventional	Phase 3	Not Yet Recruiting	1	1	' 14/03/2017 '	Prospectively
17590	CTRI/2017/03/008069	BA/BE	N/A	Other (Terminated)	1	1	' 14/03/2017 '	Prospectively
16126	CTRI/2017/03/008070	Interventional	N/A	Not Yet Recruiting	1	1	' 14/03/2017 '	Prospectively
16961	CTRI/2017/03/008071	Interventional	N/A	Completed	1	1	' 14/03/2017 '	Prospectively
17890	CTRI/2017/03/008072	Interventional	N/A	Not Yet Recruiting	1	1	' 14/03/2017 '	Prospectively
18088	CTRI/2017/03/008073	Interventional	N/A	Closed to Recruitment of Participants	1	1	' 14/03/2017 '	Prospectively
16982	CTRI/2017/03/008074	Observational	N/A	Not Yet Recruiting	1	1	' 14/03/2017 '	Prospectively
17119	CTRI/2017/03/008075	Interventional	Phase 4	Not Yet Recruiting	1	1	' 14/03/2017 '	Prospectively
17444	CTRI/2017/03/008076	Interventional	N/A	Suspended	5	5	' 14/03/2017 '	Prospectively
17704	CTRI/2017/03/008077	Interventional	Phase 3/ Phase 4	Not Yet Recruiting	1	1	' 14/03/2017 '	Prospectively
18085	CTRI/2017/03/008078	Interventional	Phase 2/ Phase 3	Open to Recruitment	3	3	' 14/03/2017 '	Prospectively
18094	CTRI/2017/03/008079	Interventional	N/A	Not Yet Recruiting	1	1	' 14/03/2017 '	Prospectively
18022	CTRI/2017/03/008080	Interventional	N/A	Closed to Recruitment of Participants	1	1	' 14/03/2017 '	Prospectively
18105	CTRI/2017/03/008081	Interventional	Phase 2	Closed to Recruitment of Participants	1	1	' 14/03/2017 '	Prospectively
17199	CTRI/2017/03/008082	Observational	N/A	Not Yet Recruiting	1	1	' 14/03/2017 '	Prospectively
17010	CTRI/2017/03/008083	Interventional	Phase 4	Open to Recruitment	1	1	' 14/03/2017 '	Prospectively
18023	CTRI/2017/03/008084	Interventional	Phase 1/ Phase 2	Completed	1	1	' 14/03/2017 '	Prospectively
15847	CTRI/2017/03/008085	Interventional	N/A	Not Yet Recruiting	1	1	' 14/03/2017 '	Prospectively
16162	CTRI/2017/03/008086	Observational	Phase 4	Completed	1	1	' 14/03/2017 '	Retrospectively
11558	CTRI/2017/03/008087	Interventional	N/A	Completed	1	1	' 14/03/2017 '	Retrospectively
15110	CTRI/2017/03/008088	Interventional	N/A	Open to Recruitment	1	1	' 14/03/2017 '	Retrospectively
17283	CTRI/2017/03/008089	Observational	N/A	Not Yet Recruiting	1	1	' 14/03/2017 '	Prospectively
17549	CTRI/2017/03/008090	Interventional	Post Marketing Surveillance	Open to Recruitment	1	1	' 14/03/2017 '	Prospectively
16755	CTRI/2017/03/008091	Interventional	N/A	Completed	1	1	' 14/03/2017 '	Retrospectively
14887	CTRI/2017/03/008092	Interventional	N/A	Closed to Recruitment of Participants	1	1	' 15/03/2017 '	Retrospectively
9803	CTRI/2017/03/008093	Observational	N/A	Open to Recruitment	1	1	' 15/03/2017 '	Retrospectively
17953	CTRI/2017/03/008094	Interventional	Phase 2/ Phase 3	Closed to Recruitment of Participants	1	1	' 15/03/2017 '	Retrospectively
18092	CTRI/2017/03/008095	Interventional	Phase 2	Open to Recruitment	1	1	' 15/03/2017 '	Prospectively
18184	CTRI/2017/03/008096	Interventional	N/A	Open to Recruitment	1	1	' 15/03/2017 '	Prospectively
17695	CTRI/2017/03/008097	Observational	N/A	Not Yet Recruiting	1	1	' 15/03/2017 '	Prospectively
17951	CTRI/2017/03/008098	Interventional	N/A	Not Yet Recruiting	1	1	' 15/03/2017 '	Prospectively
16962	CTRI/2017/03/008099	Interventional	Post Marketing Surveillance	Open to Recruitment	1	1	' 15/03/2017 '	Prospectively
16008	CTRI/2017/03/008100	Interventional	Phase 3	Completed	1	1	' 15/03/2017 '	Prospectively
16620	CTRI/2017/03/008101	Interventional	Phase 3	Completed	15	14	' 15/03/2017 '	Prospectively
18062	CTRI/2017/03/008102	Interventional	Phase 2/ Phase 3	Completed	3	3	' 15/03/2017 '	Prospectively
9906	CTRI/2017/03/008103	Interventional	N/A	Completed	1	1	' 15/03/2017 '	Retrospectively
12724	CTRI/2017/03/008104	BA/BE	N/A	Closed to Recruitment of Participants	6	6	' 15/03/2017 '	Prospectively
15604	CTRI/2017/03/008105	Interventional	N/A	Not Yet Recruiting	1	1	' 15/03/2017 '	Prospectively
10266	CTRI/2017/03/008106	Interventional	Phase 1/ Phase 2	Completed	1	1	' 15/03/2017 '	Retrospectively
14579	CTRI/2017/03/008107	Observational	N/A	Open to Recruitment	1	1	' 15/03/2017 '	Retrospectively
17565	CTRI/2017/03/008108	Interventional	N/A	Closed to Recruitment of Participants	1	1	' 15/03/2017 '	Retrospectively
16895	CTRI/2017/03/008109	Observational	N/A	Completed	1	1	' 15/03/2017 '	Retrospectively
14407	CTRI/2017/03/008110	Interventional	N/A	Completed	1	1	' 15/03/2017 '	Retrospectively
16916	CTRI/2017/03/008111	Observational	N/A	Open to Recruitment	1	1	' 15/03/2017 '	Retrospectively
16758	CTRI/2017/03/008112	Interventional	N/A	Open to Recruitment	1	1	' 15/03/2017 '	Retrospectively
17420	CTRI/2017/03/008113	PMS	Post Marketing Surveillance	Open to Recruitment	1	1	' 16/03/2017 '	Retrospectively
17954	CTRI/2017/03/008114	Observational	N/A	Open to Recruitment	1	1	' 16/03/2017 '	Retrospectively
17986	CTRI/2017/03/008115	Interventional	N/A	Not Yet Recruiting	1	1	' 16/03/2017 '	Prospectively
18079	CTRI/2017/03/008116	Interventional	Phase 3	Not Yet Recruiting	1	1	' 16/03/2017 '	Prospectively
17499	CTRI/2017/03/008117	Interventional	N/A	Not Yet Recruiting	1	1	' 16/03/2017 '	Prospectively
17999	CTRI/2017/03/008118	Observational	Phase 2	Not Yet Recruiting	1	1	' 16/03/2017 '	Prospectively
17966	CTRI/2017/03/008119	Interventional	N/A	Open to Recruitment	1	1	' 16/03/2017 '	Retrospectively
18187	CTRI/2017/03/008120	Observational	N/A	Not Yet Recruiting	1	2	' 16/03/2017 '	Prospectively
18202	CTRI/2017/03/008121	Interventional	Phase 4	Open to Recruitment	1	1	' 16/03/2017 '	Retrospectively
18237	CTRI/2017/03/008122	Observational	N/A	Completed	1	1	' 16/03/2017 '	Prospectively
10598	CTRI/2017/03/008123	Interventional	N/A	Completed	1	1	' 16/03/2017 '	Retrospectively
18081	CTRI/2017/03/008124	Observational	N/A	Completed	1	1	' 16/03/2017 '	Retrospectively
17470	CTRI/2017/03/008125	Observational	N/A	Open to Recruitment	1	1	' 16/03/2017 '	Retrospectively
14371	CTRI/2017/03/008126	Observational	N/A	Completed	1	1	' 17/03/2017 '	Retrospectively
17150	CTRI/2017/03/008127	Interventional	Phase 4	Not Yet Recruiting	1	1	' 17/03/2017 '	Prospectively
18152	CTRI/2017/03/008128	Observational	N/A	Open to Recruitment	2	1	' 17/03/2017 '	Retrospectively
17895	CTRI/2017/03/008129	Interventional	Phase 2/ Phase 3	Open to Recruitment	1	1	' 17/03/2017 '	Retrospectively
17874	CTRI/2017/03/008130	Observational	N/A	Completed	1	1	' 17/03/2017 '	Prospectively
13898	CTRI/2017/03/008131	Interventional	N/A	Completed	1	1	' 17/03/2017 '	Retrospectively
15533	CTRI/2017/03/008132	Interventional	N/A	Not Yet Recruiting	3	3	' 17/03/2017 '	Prospectively
18040	CTRI/2017/03/008133	Interventional	Phase 1/ Phase 2	Not Yet Recruiting	1	1	' 17/03/2017 '	Prospectively
17202	CTRI/2017/03/008134	Interventional	N/A	Open to Recruitment	1	1	' 17/03/2017 '	Prospectively
17213	CTRI/2017/03/008135	Interventional	N/A	Closed to Recruitment of Participants	1	1	' 17/03/2017 '	Retrospectively
11431	CTRI/2017/03/008136	Interventional	N/A	Open to Recruitment	1	1	' 17/03/2017 '	Retrospectively
9612	CTRI/2017/03/008137	Interventional	Phase 3/ Phase 4	Completed	1	1	' 17/03/2017 '	Retrospectively
14084	CTRI/2017/03/008138	Interventional	Phase 2/ Phase 3	Completed	1	1	' 17/03/2017 '	Retrospectively
18067	CTRI/2017/03/008139	Interventional	N/A	Completed	1	2	' 20/03/2017 '	Prospectively
17490	CTRI/2017/03/008140	Observational	N/A	Completed	1	1	' 20/03/2017 '	Prospectively
16913	CTRI/2017/03/008141	Interventional	N/A	Not Yet Recruiting	1	1	' 20/03/2017 '	Prospectively
18036	CTRI/2017/03/008142	Interventional	Phase 3	Completed	2	5	' 20/03/2017 '	Prospectively
14855	CTRI/2017/03/008143	Interventional	Phase 2	Not Yet Recruiting	1	1	' 20/03/2017 '	Prospectively
17534	CTRI/2017/03/008144	Observational	N/A	Not Yet Recruiting	1	1	' 20/03/2017 '	Prospectively
17308	CTRI/2017/03/008145	Interventional	Phase 3	Not Yet Recruiting	1	1	' 20/03/2017 '	Prospectively
16896	CTRI/2017/03/008146	Interventional	N/A	Completed	2	2	' 20/03/2017 '	Retrospectively
16514	CTRI/2017/03/008147	Interventional	Phase 1	Not Yet Recruiting	1	1	' 20/03/2017 '	Prospectively
17397	CTRI/2017/03/008148	Interventional	N/A	Open to Recruitment	1	1	' 20/03/2017 '	Retrospectively
17173	CTRI/2017/03/008149	Observational	N/A	Open to Recruitment	1	1	' 20/03/2017 '	Retrospectively
12568	CTRI/2017/03/008150	Interventional	N/A	Completed	1	2	' 20/03/2017 '	Retrospectively
14077	CTRI/2017/03/008151	Observational	N/A	Open to Recruitment	1	1	' 20/03/2017 '	Retrospectively
16938	CTRI/2017/03/008152	Interventional	N/A	Open to Recruitment	1	1	' 20/03/2017 '	Retrospectively
17328	CTRI/2017/03/008153	Interventional	N/A	Completed	1	1	' 20/03/2017 '	Retrospectively
17145	CTRI/2017/03/008154	Observational	N/A	Completed	1	1	' 20/03/2017 '	Retrospectively
16871	CTRI/2017/03/008155	Interventional	Phase 1/ Phase 2	Open to Recruitment	1	1	' 20/03/2017 '	Retrospectively
15956	CTRI/2017/03/008156	Interventional	Phase 3	Open to Recruitment	1	1	' 20/03/2017 '	Retrospectively
18141	CTRI/2017/03/008157	Observational	N/A	Not Yet Recruiting	1	1	' 20/03/2017 '	Prospectively
17163	CTRI/2017/03/008158	Interventional	N/A	Not Yet Recruiting	1	1	' 20/03/2017 '	Prospectively
12344	CTRI/2017/03/008159	Interventional	N/A	Completed	1	1	' 20/03/2017 '	Retrospectively
15735	CTRI/2017/03/008160	Observational	Phase 1	Open to Recruitment	1	1	' 20/03/2017 '	Retrospectively
17148	CTRI/2017/03/008161	Interventional	Phase 4	Open to Recruitment	1	1	' 21/03/2017 '	Retrospectively
17067	CTRI/2017/03/008162	Interventional	Post Marketing Surveillance	Completed	1	1	' 21/03/2017 '	Retrospectively
17750	CTRI/2017/03/008163	Interventional	Phase 3	Closed to Recruitment of Participants	8	8	' 21/03/2017 '	Prospectively
17115	CTRI/2017/03/008164	Observational	N/A	Open to Recruitment	1	1	' 21/03/2017 '	Retrospectively
16757	CTRI/2017/03/008165	Interventional	N/A	Open to Recruitment	1	1	' 21/03/2017 '	Retrospectively
16414	CTRI/2017/03/008166	Interventional	Phase 3	Closed to Recruitment of Participants	8	8	' 21/03/2017 '	Prospectively
17116	CTRI/2017/03/008167	PMS	Post Marketing Surveillance	Not Yet Recruiting	1	1	' 21/03/2017 '	Prospectively
16840	CTRI/2017/03/008168	Interventional	N/A	Open to Recruitment	1	1	' 21/03/2017 '	Retrospectively
17569	CTRI/2017/03/008169	Observational	N/A	Completed	1	1	' 21/03/2017 '	Retrospectively
15584	CTRI/2017/03/008170	Interventional	Phase 3	Open to Recruitment	1	1	' 21/03/2017 '	Retrospectively
14066	CTRI/2017/03/008171	Interventional	N/A	Not Yet Recruiting	1	1	' 21/03/2017 '	Prospectively
18272	CTRI/2017/03/008172	Interventional	Phase 1/ Phase 2	Not Yet Recruiting	1	1	' 21/03/2017 '	Prospectively
17117	CTRI/2017/03/008173	PMS	Post Marketing Surveillance	Not Yet Recruiting	1	1	' 22/03/2017 '	Prospectively
16872	CTRI/2017/03/008174	Interventional	Phase 2	Closed to Recruitment of Participants	1	1	' 22/03/2017 '	Prospectively
16841	CTRI/2017/03/008175	Interventional	Phase 1/ Phase 2	Open to Recruitment	1	1	' 22/03/2017 '	Retrospectively
18290	CTRI/2017/03/008176	Observational	N/A	Not Yet Recruiting	1	1	' 22/03/2017 '	Prospectively
16050	CTRI/2017/03/008177	Interventional	Phase 1	Open to Recruitment	1	1	' 22/03/2017 '	Retrospectively
16464	CTRI/2017/03/008178	Interventional	Phase 1	Open to Recruitment	6	6	' 22/03/2017 '	Prospectively
17581	CTRI/2017/03/008179	BA/BE	N/A	Completed	15	15	' 22/03/2017 '	Prospectively
17325	CTRI/2017/03/008180	Observational	N/A	Completed	1	1	' 22/03/2017 '	Retrospectively
16236	CTRI/2017/03/008181	Interventional	Phase 3	Closed to Recruitment of Participants	9	9	' 22/03/2017 '	Prospectively
14589	CTRI/2017/03/008182	Observational	N/A	Not Yet Recruiting	1	1	' 22/03/2017 '	Prospectively
13422	CTRI/2017/03/008183	Interventional	Phase 2/ Phase 3	Open to Recruitment	1	1	' 22/03/2017 '	Retrospectively
17647	CTRI/2017/03/008184	Interventional	Phase 2	Closed to Recruitment of Participants	6	5	' 22/03/2017 '	Prospectively
18110	CTRI/2017/03/008185	Interventional	Phase 3	Not Yet Recruiting	17	17	' 22/03/2017 '	Prospectively
18248	CTRI/2017/03/008186	Interventional	Phase 4	Not Yet Recruiting	1	1	' 22/03/2017 '	Prospectively
17837	CTRI/2017/03/008187	Observational	N/A	Open to Recruitment	1	1	' 23/03/2017 '	Retrospectively
14659	CTRI/2017/03/008188	Interventional	N/A	Completed	1	1	' 23/03/2017 '	Retrospectively
18285	CTRI/2017/03/008189	Interventional	N/A	Not Yet Recruiting	1	1	' 23/03/2017 '	Prospectively
18185	CTRI/2017/03/008190	Observational	N/A	Not Yet Recruiting	1	1	' 23/03/2017 '	Prospectively
18292	CTRI/2017/03/008191	Observational	N/A	Not Yet Recruiting	1	1	' 23/03/2017 '	Prospectively
18279	CTRI/2017/03/008192	Interventional	N/A	Open to Recruitment	1	1	' 23/03/2017 '	Retrospectively
17864	CTRI/2017/03/008193	Interventional	N/A	Completed	1	1	' 23/03/2017 '	Prospectively
18177	CTRI/2017/03/008194	Interventional	N/A	Completed	1	1	' 23/03/2017 '	Retrospectively
17311	CTRI/2017/03/008195	Observational	N/A	Completed	1	1	' 23/03/2017 '	Retrospectively
16206	CTRI/2017/03/008196	Observational	Phase 1/ Phase 2	Not Yet Recruiting	1	1	' 23/03/2017 '	Prospectively
16087	CTRI/2017/03/008197	Observational	Phase 1	Open to Recruitment	1	1	' 23/03/2017 '	Retrospectively
15113	CTRI/2017/03/008198	Interventional	N/A	Not Yet Recruiting	1	1	' 23/03/2017 '	Prospectively
18093	CTRI/2017/03/008199	Interventional	N/A	Completed	1	1	' 23/03/2017 '	Retrospectively
13039	CTRI/2017/03/008200	Interventional	N/A	Not Yet Recruiting	1	1	' 23/03/2017 '	Prospectively
18044	CTRI/2017/03/008201	Observational	N/A	Completed	1	1	' 23/03/2017 '	Retrospectively
13809	CTRI/2017/03/008202	Interventional	Phase 4	Open to Recruitment	1	1	' 23/03/2017 '	Retrospectively
18305	CTRI/2017/03/008203	Observational	N/A	Not Yet Recruiting	1	1	' 23/03/2017 '	Prospectively
12951	CTRI/2017/03/008204	Interventional	N/A	Completed	1	1	' 24/03/2017 '	Retrospectively
11551	CTRI/2017/03/008205	Interventional	N/A	Completed	1	1	' 24/03/2017 '	Retrospectively
16406	CTRI/2017/03/008206	Interventional	N/A	Open to Recruitment	1	1	' 27/03/2017 '	Retrospectively
15109	CTRI/2017/03/008207	Interventional	Phase 4	Completed	1	1	' 27/03/2017 '	Retrospectively
9169	CTRI/2017/03/008208	Interventional	N/A	Open to Recruitment	1	1	' 27/03/2017 '	Retrospectively
13454	CTRI/2017/03/008209	Interventional	Phase 4	Completed	1	1	' 27/03/2017 '	Retrospectively
16774	CTRI/2017/03/008210	Interventional	N/A	Not Yet Recruiting	1	1	' 27/03/2017 '	Prospectively
14003	CTRI/2017/03/008211	Interventional	Phase 2/ Phase 3	Open to Recruitment	1	1	' 27/03/2017 '	Retrospectively
18156	CTRI/2017/03/008212	Observational	N/A	Not Yet Recruiting	1	1	' 27/03/2017 '	Prospectively
17868	CTRI/2017/03/008213	Observational	N/A	Closed to Recruitment of Participants	1	1	' 27/03/2017 '	Prospectively
17060	CTRI/2017/03/008214	Observational	N/A	Not Yet Recruiting	1	1	' 27/03/2017 '	Prospectively
18123	CTRI/2017/03/008215	Interventional	Phase 2	Completed	1	1	' 27/03/2017 '	Prospectively
17111	CTRI/2017/03/008216	Observational	N/A	Completed	1	1	' 27/03/2017 '	Retrospectively
16814	CTRI/2017/03/008217	Interventional	Phase 1/ Phase 2	Completed	1	1	' 27/03/2017 '	Prospectively
18276	CTRI/2017/03/008218	Interventional	Phase 3	Open to Recruitment	1	1	' 27/03/2017 '	Prospectively
17482	CTRI/2017/03/008219	Observational	N/A	Not Yet Recruiting	1	1	' 27/03/2017 '	Prospectively
17860	CTRI/2017/03/008220	Interventional	N/A	Open to Recruitment	1	1	' 27/03/2017 '	Prospectively
18126	CTRI/2017/03/008221	Observational	N/A	Completed	1	1	' 27/03/2017 '	Retrospectively
18148	CTRI/2017/03/008222	Observational	N/A	Completed	1	1	' 27/03/2017 '	Retrospectively
18212	CTRI/2017/03/008223	Observational	N/A	Not Yet Recruiting	2	2	' 27/03/2017 '	Prospectively
17151	CTRI/2017/03/008224	Observational	N/A	Not Yet Recruiting	1	1	' 27/03/2017 '	Prospectively
18061	CTRI/2017/03/008225	Interventional	Phase 2	Completed	1	1	' 27/03/2017 '	Prospectively
17518	CTRI/2017/03/008226	Interventional	N/A	Open to Recruitment	1	1	' 27/03/2017 '	Retrospectively
17377	CTRI/2017/03/008227	Observational	N/A	Open to Recruitment	1	1	' 27/03/2017 '	Retrospectively
16622	CTRI/2017/03/008228	Observational	N/A	Completed	2	2	' 27/03/2017 '	Retrospectively
14672	CTRI/2017/03/008229	Interventional	N/A	Completed	1	1	' 27/03/2017 '	Retrospectively
16617	CTRI/2017/03/008230	Observational	N/A	Open to Recruitment	1	1	' 27/03/2017 '	Retrospectively
16094	CTRI/2017/03/008231	Interventional	Post Marketing Surveillance	Closed to Recruitment of Participants	1	1	' 27/03/2017 '	Retrospectively
15562	CTRI/2017/03/008232	Interventional	N/A	Open to Recruitment	1	1	' 27/03/2017 '	Retrospectively
17216	CTRI/2017/03/008233	Interventional	N/A	Not Yet Recruiting	1	1	' 27/03/2017 '	Prospectively
14268	CTRI/2017/03/008234	Interventional	Phase 1	Open to Recruitment	1	1	' 27/03/2017 '	Retrospectively
12342	CTRI/2017/03/008235	Interventional	N/A	Completed	1	1	' 27/03/2017 '	Retrospectively
15893	CTRI/2017/03/008236	Interventional	N/A	Open to Recruitment	1	1	' 27/03/2017 '	Retrospectively
14845	CTRI/2017/03/008237	Interventional	Phase 2	Open to Recruitment	1	1	' 27/03/2017 '	Retrospectively
11362	CTRI/2017/03/008238	Interventional	N/A	Open to Recruitment	1	1	' 28/03/2017 '	Retrospectively
12814	CTRI/2017/03/008239	Interventional	Phase 3	Completed	1	1	' 28/03/2017 '	Retrospectively
18289	CTRI/2017/03/008240	Interventional	Phase 4	Completed	1	1	' 28/03/2017 '	Prospectively
16719	CTRI/2017/03/008241	Observational	Phase 1	Completed	1	1	' 28/03/2017 '	Prospectively
17128	CTRI/2017/03/008242	Observational	N/A	Completed	1	1	' 28/03/2017 '	Retrospectively
12499	CTRI/2017/03/008243	Interventional	N/A	Completed	1	1	' 29/03/2017 '	Retrospectively
14605	CTRI/2017/03/008244	Observational	N/A	Open to Recruitment	1	1	' 29/03/2017 '	Retrospectively
14405	CTRI/2017/03/008245	Interventional	N/A	Open to Recruitment	1	1	' 29/03/2017 '	Retrospectively
16002	CTRI/2017/03/008246	Interventional	N/A	Open to Recruitment	1	1	' 29/03/2017 '	Prospectively
18158	CTRI/2017/03/008247	Observational	N/A	Completed	1	1	' 29/03/2017 '	Retrospectively
15750	CTRI/2017/03/008248	Observational	N/A	Completed	1	1	' 29/03/2017 '	Retrospectively
18354	CTRI/2017/03/008249	Observational	N/A	Completed	1	1	' 29/03/2017 '	Prospectively
17633	CTRI/2017/03/008250	Interventional	N/A	Not Yet Recruiting	1	1	' 29/03/2017 '	Prospectively
17538	CTRI/2017/03/008251	Observational	N/A	Completed	1	1	' 29/03/2017 '	Retrospectively
18337	CTRI/2017/03/008252	Observational	N/A	Not Yet Recruiting	1	1	' 29/03/2017 '	Prospectively
18191	CTRI/2017/03/008253	Interventional	Phase 4	Open to Recruitment	1	1	' 30/03/2017 '	Retrospectively
18178	CTRI/2017/03/008254	Interventional	N/A	Open to Recruitment	1	1	' 30/03/2017 '	Retrospectively
17929	CTRI/2017/03/008255	Interventional	N/A	Completed	1	1	' 30/03/2017 '	Retrospectively
14973	CTRI/2017/03/008256	Observational	N/A	Open to Recruitment	1	1	' 30/03/2017 '	Retrospectively
15821	CTRI/2017/03/008257	Observational	N/A	Completed	1	1	' 30/03/2017 '	Prospectively
18035	CTRI/2017/03/008258	Interventional	Phase 3	Completed	1	1	' 30/03/2017 '	Prospectively
18028	CTRI/2017/03/008259	Interventional	Phase 3	Not Yet Recruiting	1	1	' 30/03/2017 '	Prospectively
18155	CTRI/2017/03/008260	Observational	N/A	Not Yet Recruiting	2	2	' 30/03/2017 '	Prospectively
18021	CTRI/2017/03/008261	Observational	N/A	Closed to Recruitment of Participants	1	1	' 30/03/2017 '	Prospectively
17975	CTRI/2017/03/008262	Interventional	N/A	Completed	1	1	' 30/03/2017 '	Retrospectively
17637	CTRI/2017/03/008263	Interventional	Phase 3	Open to Recruitment	7	7	' 30/03/2017 '	Prospectively
16338	CTRI/2017/03/008264	Interventional	N/A	Completed	1	1	' 30/03/2017 '	Retrospectively
13663	CTRI/2017/03/008265	Interventional	N/A	Open to Recruitment	1	1	' 30/03/2017 '	Retrospectively
16988	CTRI/2017/03/008266	Interventional	Phase 2/ Phase 3	Open to Recruitment	14	14	' 30/03/2017 '	Prospectively
18217	CTRI/2017/03/008267	Interventional	Phase 4	Open to Recruitment	1	1	' 30/03/2017 '	Prospectively
16819	CTRI/2017/03/008268	Observational	N/A	Completed	1	1	' 30/03/2017 '	Retrospectively
18335	CTRI/2017/03/008269	Observational	N/A	Not Yet Recruiting	1	1	' 30/03/2017 '	Prospectively
18220	CTRI/2017/03/008270	Interventional	N/A	Not Yet Recruiting	1	1	' 30/03/2017 '	Prospectively
18341	CTRI/2017/03/008271	Interventional	N/A	Not Yet Recruiting	1	1	' 31/03/2017 '	Prospectively
4794	CTRI/2017/03/008272	Interventional	N/A	Open to Recruitment	1	1	' 31/03/2017 '	Retrospectively
15547	CTRI/2017/03/008273	Interventional	Phase 2	Not Yet Recruiting	1	1	' 31/03/2017 '	Prospectively
18301	CTRI/2017/03/008274	Observational	N/A	Not Yet Recruiting	1	1	' 31/03/2017 '	Prospectively
17540	CTRI/2017/03/008275	Interventional	Phase 4	Closed to Recruitment of Participants	26	26	' 31/03/2017 '	Prospectively
18300	CTRI/2017/03/008276	Interventional	N/A	Not Yet Recruiting	1	1	' 31/03/2017 '	Prospectively
18384	CTRI/2017/03/008277	Interventional	Phase 3	Not Yet Recruiting	1	1	' 31/03/2017 '	Prospectively
18448	CTRI/2017/03/008278	Observational	N/A	Not Yet Recruiting	2	2	' 31/03/2017 '	Prospectively
17976	CTRI/2017/03/008279	Interventional	N/A	Completed	1	1	' 31/03/2017 '	Retrospectively
17371	CTRI/2017/03/008280	Interventional	N/A	Open to Recruitment	1	1	' 31/03/2017 '	Retrospectively
18368	CTRI/2017/04/008281	Interventional	Phase 3/ Phase 4	Not Yet Recruiting	1	1	' 03/04/2017 '	Prospectively
16463	CTRI/2017/04/008282	Interventional	Phase 3	Completed	1	1	' 03/04/2017 '	Prospectively
18296	CTRI/2017/04/008283	Interventional	Phase 3	Completed	1	1	' 03/04/2017 '	Prospectively
17414	CTRI/2017/04/008284	Observational	N/A	Completed	2	1	' 03/04/2017 '	Retrospectively
11661	CTRI/2017/04/008285	Interventional	N/A	Completed	1	1	' 03/04/2017 '	Retrospectively
16177	CTRI/2017/04/008286	Interventional	N/A	Not Yet Recruiting	1	1	' 03/04/2017 '	Prospectively
12946	CTRI/2017/04/008287	Interventional	Phase 4	Not Yet Recruiting	1	1	' 03/04/2017 '	Prospectively
18399	CTRI/2017/04/008288	Interventional	N/A	Not Yet Recruiting	3	3	' 03/04/2017 '	Prospectively
18000	CTRI/2017/04/008289	Interventional	N/A	Not Yet Recruiting	1	1	' 03/04/2017 '	Prospectively
12945	CTRI/2017/04/008290	Observational	N/A	Not Yet Recruiting	1	1	' 05/04/2017 '	Prospectively
17584	CTRI/2017/04/008291	Observational	N/A	Closed to Recruitment of Participants	1	1	' 05/04/2017 '	Prospectively
18100	CTRI/2017/04/008292	Observational	N/A	Completed	1	1	' 05/04/2017 '	Retrospectively
18385	CTRI/2017/04/008293	Observational	N/A	Not Yet Recruiting	1	1	' 05/04/2017 '	Prospectively
18213	CTRI/2017/04/008294	Interventional	Phase 2/ Phase 3	Completed	1	1	' 05/04/2017 '	Prospectively
15585	CTRI/2017/04/008295	Interventional	Phase 3	Closed to Recruitment of Participants	1	1	' 05/04/2017 '	Retrospectively
14709	CTRI/2017/04/008296	Interventional	Phase 2/ Phase 3	Open to Recruitment	1	1	' 05/04/2017 '	Retrospectively
17102	CTRI/2017/04/008297	Observational	N/A	Completed	1	1	' 05/04/2017 '	Retrospectively
17905	CTRI/2017/04/008298	Interventional	Phase 3	Not Yet Recruiting	1	1	' 05/04/2017 '	Prospectively
18418	CTRI/2017/04/008299	Interventional	Phase 3	Completed	18	18	' 06/04/2017 '	Prospectively
18360	CTRI/2017/04/008300	Interventional	N/A	Completed	1	1	' 06/04/2017 '	Prospectively
15448	CTRI/2017/04/008301	Observational	N/A	Not Yet Recruiting	1	1	' 06/04/2017 '	Prospectively
18396	CTRI/2017/04/008302	Observational	N/A	Not Yet Recruiting	1	1	' 06/04/2017 '	Prospectively
18170	CTRI/2017/04/008303	Observational	N/A	Not Yet Recruiting	1	1	' 06/04/2017 '	Prospectively
18072	CTRI/2017/04/008304	BA/BE	N/A	Completed	38	34	' 06/04/2017 '	Prospectively
17454	CTRI/2017/04/008305	Interventional	Phase 4	Open to Recruitment	18	19	' 06/04/2017 '	Prospectively
16920	CTRI/2017/04/008306	Interventional	Phase 1/ Phase 2	Open to Recruitment	1	1	' 06/04/2017 '	Retrospectively
17648	CTRI/2017/04/008307	Observational	N/A	Completed	5	5	' 06/04/2017 '	Retrospectively
15237	CTRI/2017/04/008308	Interventional	Phase 1/ Phase 2	Open to Recruitment	1	1	' 06/04/2017 '	Retrospectively
17959	CTRI/2017/04/008309	Interventional	Phase 2	Completed	1	1	' 06/04/2017 '	Retrospectively
16333	CTRI/2017/04/008310	Observational	N/A	Completed	1	1	' 07/04/2017 '	Retrospectively
17013	CTRI/2017/04/008311	Observational	N/A	Open to Recruitment	1	1	' 07/04/2017 '	Retrospectively
18402	CTRI/2017/04/008312	Interventional	N/A	Not Yet Recruiting	1	1	' 07/04/2017 '	Prospectively
18256	CTRI/2017/04/008313	Interventional	N/A	Open to Recruitment	1	1	' 07/04/2017 '	Prospectively
17489	CTRI/2017/04/008314	Interventional	Phase 2	Closed to Recruitment of Participants	1	1	' 07/04/2017 '	Prospectively
18349	CTRI/2017/04/008315	Interventional	N/A	Not Yet Recruiting	1	1	' 07/04/2017 '	Prospectively
16867	CTRI/2017/04/008316	Interventional	Phase 1	Open to Recruitment	1	1	' 07/04/2017 '	Retrospectively
18163	CTRI/2017/04/008317	Interventional	N/A	Completed	1	1	' 07/04/2017 '	Prospectively
14089	CTRI/2017/04/008318	Observational	N/A	Open to Recruitment	1	1	' 07/04/2017 '	Retrospectively
15157	CTRI/2017/04/008319	PMS	Post Marketing Surveillance	Completed	1	1	' 07/04/2017 '	Retrospectively
18525	CTRI/2017/04/008320	Interventional	Phase 3	Completed	1	1	' 10/04/2017 '	Prospectively
17892	CTRI/2017/04/008321	Interventional	N/A	Not Yet Recruiting	1	1	' 10/04/2017 '	Prospectively
18115	CTRI/2017/04/008322	Interventional	N/A	Completed	1	1	' 10/04/2017 '	Retrospectively
18157	CTRI/2017/04/008323	Observational	N/A	Completed	1	1	' 10/04/2017 '	Retrospectively
17181	CTRI/2017/04/008324	Interventional	Phase 2	Not Yet Recruiting	1	1	' 10/04/2017 '	Prospectively
16865	CTRI/2017/04/008325	Interventional	Phase 1/ Phase 2	Open to Recruitment	1	1	' 10/04/2017 '	Retrospectively
17527	CTRI/2017/04/008326	Interventional	Phase 3	Completed	4	4	' 10/04/2017 '	Prospectively
15128	CTRI/2017/04/008327	Interventional	N/A	Completed	1	1	' 11/04/2017 '	Retrospectively
18390	CTRI/2017/04/008328	Observational	N/A	Not Yet Recruiting	1	1	' 11/04/2017 '	Prospectively
17980	CTRI/2017/04/008329	Interventional	Phase 4	Not Yet Recruiting	1	1	' 11/04/2017 '	Prospectively
17770	CTRI/2017/04/008330	Observational	N/A	Not Yet Recruiting	1	1	' 11/04/2017 '	Prospectively
17229	CTRI/2017/04/008331	Interventional	Phase 2	Open to Recruitment	1	1	' 11/04/2017 '	Retrospectively
18477	CTRI/2017/04/008332	Interventional	Phase 4	Not Yet Recruiting	1	1	' 11/04/2017 '	Prospectively
16914	CTRI/2017/04/008333	Interventional	Phase 1/ Phase 2	Open to Recruitment	1	1	' 11/04/2017 '	Retrospectively
17031	CTRI/2017/04/008334	Interventional	Phase 1	Not Yet Recruiting	1	1	' 12/04/2017 '	Prospectively
17898	CTRI/2017/04/008335	Interventional	N/A	Completed	1	1	' 12/04/2017 '	Retrospectively
16166	CTRI/2017/04/008336	Interventional	Phase 2	Open to Recruitment	2	4	' 12/04/2017 '	Prospectively
18387	CTRI/2017/04/008337	Observational	N/A	Not Yet Recruiting	2	1	' 12/04/2017 '	Prospectively
17464	CTRI/2017/04/008338	PMS	Phase 4	Open to Recruitment	18	18	' 12/04/2017 '	Retrospectively
16587	CTRI/2017/04/008339	Interventional	N/A	Completed	1	1	' 12/04/2017 '	Retrospectively
17891	CTRI/2017/04/008340	Interventional	N/A	Completed	1	1	' 12/04/2017 '	Retrospectively
15904	CTRI/2017/04/008341	Interventional	N/A	Completed	1	1	' 12/04/2017 '	Retrospectively
14720	CTRI/2017/04/008342	Interventional	N/A	Completed	1	1	' 12/04/2017 '	Retrospectively
13825	CTRI/2017/04/008343	Observational	N/A	Completed	1	1	' 12/04/2017 '	Retrospectively
6828	CTRI/2017/04/008344	Interventional	Phase 4	Completed	1	1	' 13/04/2017 '	Retrospectively
15627	CTRI/2017/04/008345	Interventional	Phase 2	Not Yet Recruiting	1	1	' 13/04/2017 '	Prospectively
17821	CTRI/2017/04/008346	Interventional	N/A	Not Yet Recruiting	1	1	' 13/04/2017 '	Prospectively
17981	CTRI/2017/04/008347	Observational	Phase 4	Open to Recruitment	8	8	' 13/04/2017 '	Prospectively
15662	CTRI/2017/04/008348	Interventional	N/A	Completed	1	1	' 13/04/2017 '	Retrospectively
17604	CTRI/2017/04/008349	Interventional	N/A	Completed	1	1	' 13/04/2017 '	Retrospectively
17574	CTRI/2017/04/008350	Observational	N/A	Not Yet Recruiting	1	1	' 13/04/2017 '	Prospectively
18243	CTRI/2017/04/008351	Interventional	N/A	Completed	1	1	' 13/04/2017 '	Retrospectively
17260	CTRI/2017/04/008352	Interventional	N/A	Open to Recruitment	1	1	' 13/04/2017 '	Retrospectively
17853	CTRI/2017/04/008353	Interventional	N/A	Open to Recruitment	9	9	' 13/04/2017 '	Retrospectively
18495	CTRI/2017/04/008354	Interventional	Phase 4	Open to Recruitment	1	1	' 17/04/2017 '	Prospectively
18593	CTRI/2017/04/008355	Interventional	N/A	Closed to Recruitment of Participants	1	1	' 17/04/2017 '	Prospectively
18361	CTRI/2017/04/008356	Observational	N/A	Open to Recruitment	2	2	' 17/04/2017 '	Prospectively
17806	CTRI/2017/04/008357	Interventional	N/A	Completed	1	1	' 17/04/2017 '	Retrospectively
15166	CTRI/2017/04/008358	Interventional	N/A	Completed	1	1	' 17/04/2017 '	Retrospectively
16511	CTRI/2017/04/008359	Interventional	N/A	Not Yet Recruiting	1	1	' 17/04/2017 '	Prospectively
16966	CTRI/2017/04/008360	Interventional	Phase 1/ Phase 2	Open to Recruitment	1	1	' 17/04/2017 '	Retrospectively
14916	CTRI/2017/04/008361	Interventional	Phase 2	Open to Recruitment	1	1	' 17/04/2017 '	Retrospectively
18538	CTRI/2017/04/008362	Interventional	N/A	Not Yet Recruiting	1	1	' 17/04/2017 '	Prospectively
18359	CTRI/2017/04/008363	Interventional	Phase 3	Closed to Recruitment of Participants	19	19	' 18/04/2017 '	Prospectively
18440	CTRI/2017/04/008364	Interventional	Phase 3	Open to Recruitment	19	19	' 18/04/2017 '	Prospectively
17176	CTRI/2017/04/008365	Interventional	Phase 2	Not Yet Recruiting	1	1	' 18/04/2017 '	Prospectively
18504	CTRI/2017/04/008366	Interventional	Phase 2	Not Yet Recruiting	1	1	' 19/04/2017 '	Prospectively
18109	CTRI/2017/04/008367	Interventional	Phase 3/ Phase 4	Completed	1	1	' 19/04/2017 '	Prospectively
18627	CTRI/2017/04/008368	Interventional	N/A	Not Yet Recruiting	1	1	' 19/04/2017 '	Prospectively
17147	CTRI/2017/04/008369	Interventional	N/A	Open to Recruitment	1	1	' 19/04/2017 '	Retrospectively
17706	CTRI/2017/04/008370	Interventional	N/A	Not Yet Recruiting	2	2	' 19/04/2017 '	Prospectively
18281	CTRI/2017/04/008371	Observational	N/A	Completed	1	1	' 19/04/2017 '	Prospectively
17339	CTRI/2017/04/008372	Observational	N/A	Open to Recruitment	1	1	' 19/04/2017 '	Retrospectively
16429	CTRI/2017/04/008373	Interventional	N/A	Completed	1	1	' 19/04/2017 '	Retrospectively
14269	CTRI/2017/04/008374	Interventional	Phase 2/ Phase 3	Completed	1	1	' 19/04/2017 '	Retrospectively
18421	CTRI/2017/04/008375	Interventional	N/A	Not Yet Recruiting	1	1	' 20/04/2017 '	Prospectively
18636	CTRI/2017/04/008376	PMS	N/A	Not Yet Recruiting	1	1	' 20/04/2017 '	Prospectively
14282	CTRI/2017/04/008377	Interventional	Phase 2/ Phase 3	Completed	1	1	' 20/04/2017 '	Retrospectively
18587	CTRI/2017/04/008378	Interventional	N/A	Open to Recruitment	1	1	' 20/04/2017 '	Prospectively
16663	CTRI/2017/04/008379	Interventional	N/A	Completed	1	2	' 20/04/2017 '	Retrospectively
18197	CTRI/2017/04/008380	Interventional	N/A	Open to Recruitment	1	1	' 20/04/2017 '	Prospectively
18582	CTRI/2017/04/008381	Interventional	Phase 3	Completed	9	9	' 20/04/2017 '	Prospectively
15451	CTRI/2017/04/008382	Interventional	Phase 2	Open to Recruitment	1	1	' 20/04/2017 '	Retrospectively
14083	CTRI/2017/04/008383	Interventional	Phase 2/ Phase 3	Completed	1	1	' 20/04/2017 '	Retrospectively
11073	CTRI/2017/04/008384	Interventional	Phase 4	Completed	1	1	' 20/04/2017 '	Retrospectively
18654	CTRI/2017/04/008385	Interventional	Phase 2/ Phase 3	Open to Recruitment	1	3	' 20/04/2017 '	Prospectively
18623	CTRI/2017/04/008386	Interventional	Phase 3/ Phase 4	Completed	12	12	' 21/04/2017 '	Prospectively
18482	CTRI/2017/04/008387	Interventional	Phase 2/ Phase 3	Completed	1	1	' 21/04/2017 '	Prospectively
17052	CTRI/2017/04/008388	Interventional	Phase 1/ Phase 2	Open to Recruitment	1	1	' 21/04/2017 '	Retrospectively
16986	CTRI/2017/04/008389	Interventional	Phase 1/ Phase 2	Not Yet Recruiting	1	1	' 21/04/2017 '	Prospectively
14661	CTRI/2017/04/008390	Interventional	N/A	Completed	1	1	' 21/04/2017 '	Retrospectively
18478	CTRI/2017/04/008391	Interventional	N/A	Not Yet Recruiting	1	1	' 21/04/2017 '	Prospectively
16213	CTRI/2017/04/008392	Observational	N/A	Open to Recruitment	1	1	' 21/04/2017 '	Retrospectively
18647	CTRI/2017/04/008393	Interventional	Phase 2	Completed	1	1	' 21/04/2017 '	Prospectively
18669	CTRI/2017/04/008394	Interventional	Phase 4	Completed	1	1	' 21/04/2017 '	Prospectively
17836	CTRI/2017/04/008395	Interventional	N/A	Open to Recruitment	1	1	' 21/04/2017 '	Prospectively
16690	CTRI/2017/04/008396	PMS	Post Marketing Surveillance	Closed to Recruitment of Participants	19	19	' 24/04/2017 '	Retrospectively
18476	CTRI/2017/04/008397	Observational	N/A	Open to Recruitment	1	1	' 24/04/2017 '	Retrospectively
16699	CTRI/2017/04/008398	Interventional	N/A	Open to Recruitment	1	1	' 24/04/2017 '	Prospectively
18436	CTRI/2017/04/008399	Interventional	N/A	Closed to Recruitment of Participants	1	1	' 24/04/2017 '	Prospectively
18546	CTRI/2017/04/008400	Observational	N/A	Not Yet Recruiting	1	1	' 24/04/2017 '	Prospectively
18304	CTRI/2017/04/008401	Interventional	N/A	Completed	1	1	' 24/04/2017 '	Retrospectively
18467	CTRI/2017/04/008402	Observational	N/A	Not Yet Recruiting	1	1	' 24/04/2017 '	Prospectively
18545	CTRI/2017/04/008403	Observational	N/A	Not Yet Recruiting	1	1	' 24/04/2017 '	Prospectively
18405	CTRI/2017/04/008404	Interventional	Phase 2	Open to Recruitment	1	1	' 24/04/2017 '	Retrospectively
15534	CTRI/2017/04/008405	Interventional	N/A	Open to Recruitment	1	1	' 24/04/2017 '	Retrospectively
18273	CTRI/2017/04/008406	Interventional	N/A	Completed	1	1	' 24/04/2017 '	Prospectively
18394	CTRI/2017/04/008407	Interventional	Phase 1	Not Yet Recruiting	1	1	' 24/04/2017 '	Prospectively
11383	CTRI/2017/04/008408	Interventional	N/A	Completed	1	1	' 24/04/2017 '	Retrospectively
13046	CTRI/2017/04/008409	Interventional	N/A	Open to Recruitment	2	1	' 24/04/2017 '	Retrospectively
18580	CTRI/2017/04/008410	Interventional	Phase 4	Not Yet Recruiting	18	18	' 25/04/2017 '	Prospectively
18534	CTRI/2017/04/008411	Interventional	N/A	Not Yet Recruiting	1	1	' 25/04/2017 '	Prospectively
16031	CTRI/2017/04/008412	Interventional	N/A	Completed	1	1	' 25/04/2017 '	Prospectively
15976	CTRI/2017/04/008413	Interventional	N/A	Completed	1	1	' 25/04/2017 '	Retrospectively
18638	CTRI/2017/04/008414	Observational	N/A	Not Yet Recruiting	1	1	' 26/04/2017 '	Prospectively
16922	CTRI/2017/04/008415	Interventional	Phase 2	Open to Recruitment	1	1	' 26/04/2017 '	Retrospectively
17203	CTRI/2017/04/008416	Interventional	Phase 3/ Phase 4	Open to Recruitment	1	1	' 26/04/2017 '	Retrospectively
11031	CTRI/2017/04/008417	Interventional	Phase 4	Completed	1	1	' 26/04/2017 '	Retrospectively
17529	CTRI/2017/04/008418	Interventional	N/A	Closed to Recruitment of Participants	1	1	' 26/04/2017 '	Retrospectively
14226	CTRI/2017/04/008419	Interventional	N/A	Open to Recruitment	1	1	' 26/04/2017 '	Retrospectively
12881	CTRI/2017/04/008420	Interventional	Phase 2	Completed	1	1	' 26/04/2017 '	Retrospectively
18509	CTRI/2017/04/008421	Interventional	Phase 2	Not Yet Recruiting	2	2	' 27/04/2017 '	Prospectively
15520	CTRI/2017/04/008422	Interventional	Phase 4	Closed to Recruitment of Participants	1	1	' 27/04/2017 '	Retrospectively
17160	CTRI/2017/04/008423	Interventional	Phase 4	Open to Recruitment	1	1	' 27/04/2017 '	Retrospectively
18049	CTRI/2017/04/008424	Interventional	Phase 3/ Phase 4	Completed	1	1	' 27/04/2017 '	Prospectively
18737	CTRI/2017/04/008425	Interventional	Phase 3	Not Yet Recruiting	1	1	' 27/04/2017 '	Prospectively
17879	CTRI/2017/04/008426	Interventional	N/A	Not Yet Recruiting	1	1	' 27/04/2017 '	Prospectively
17992	CTRI/2017/04/008427	Observational	N/A	Not Yet Recruiting	1	1	' 27/04/2017 '	Prospectively
18682	CTRI/2017/04/008428	Interventional	Phase 4	Not Yet Recruiting	1	1	' 27/04/2017 '	Prospectively
18704	CTRI/2017/04/008429	BA/BE	N/A	Open to Recruitment	6	6	' 27/04/2017 '	Prospectively
18403	CTRI/2017/04/008430	Interventional	N/A	Closed to Recruitment of Participants	1	3	' 27/04/2017 '	Retrospectively
13504	CTRI/2017/04/008431	Interventional	N/A	Completed	1	1	' 27/04/2017 '	Retrospectively
17003	CTRI/2017/04/008432	Interventional	Phase 1	Open to Recruitment	1	1	' 27/04/2017 '	Retrospectively
16857	CTRI/2017/04/008433	Interventional	Phase 1/ Phase 2	Not Yet Recruiting	1	1	' 27/04/2017 '	Prospectively
17036	CTRI/2017/04/008434	Interventional	Phase 1/ Phase 2	Not Yet Recruiting	1	1	' 27/04/2017 '	Prospectively
15632	CTRI/2017/04/008435	Interventional	Phase 2	Open to Recruitment	1	1	' 27/04/2017 '	Retrospectively
15389	CTRI/2017/04/008436	Interventional	N/A	Open to Recruitment	1	1	' 28/04/2017 '	Retrospectively
18677	CTRI/2017/04/008437	Observational	Phase 1	Not Yet Recruiting	1	1	' 28/04/2017 '	Prospectively
18542	CTRI/2017/04/008438	Interventional	N/A	Not Yet Recruiting	1	1	' 28/04/2017 '	Prospectively
18032	CTRI/2017/04/008439	Interventional	Phase 2	Closed to Recruitment of Participants	1	1	' 28/04/2017 '	Retrospectively
14262	CTRI/2017/04/008440	Interventional	Phase 2	Closed to Recruitment of Participants	1	1	' 28/04/2017 '	Retrospectively
18153	CTRI/2017/04/008441	Interventional	Phase 1/ Phase 2	Not Yet Recruiting	1	1	' 28/04/2017 '	Prospectively
18351	CTRI/2017/04/008442	Interventional	N/A	Not Yet Recruiting	1	1	' 28/04/2017 '	Prospectively
18388	CTRI/2017/04/008443	Interventional	Phase 1	Not Yet Recruiting	1	1	' 28/04/2017 '	Prospectively
18683	CTRI/2017/05/008444	Interventional	N/A	Open to Recruitment	4	4	' 01/05/2017 '	Prospectively
18513	CTRI/2017/05/008445	Observational	N/A	Closed to Recruitment of Participants	1	1	' 02/05/2017 '	Retrospectively
18735	CTRI/2017/05/008446	Interventional	N/A	Completed	1	1	' 02/05/2017 '	Prospectively
15979	CTRI/2017/05/008447	PMS	N/A	Completed	3	3	' 02/05/2017 '	Retrospectively
15734	CTRI/2017/05/008448	Interventional	Phase 2	Open to Recruitment	1	1	' 02/05/2017 '	Retrospectively
13291	CTRI/2017/05/008449	Interventional	Phase 4	Completed	1	1	' 02/05/2017 '	Retrospectively
18655	CTRI/2017/05/008450	Interventional	Phase 2	Completed	1	1	' 02/05/2017 '	Prospectively
18712	CTRI/2017/05/008451	Interventional	Phase 2	Completed	1	1	' 02/05/2017 '	Prospectively
18466	CTRI/2017/05/008452	Observational	N/A	Completed	389	389	' 02/05/2017 '	Retrospectively
16686	CTRI/2017/05/008453	Observational	N/A	Not Yet Recruiting	1	1	' 02/05/2017 '	Prospectively
18463	CTRI/2017/05/008454	Interventional	Phase 1	Not Yet Recruiting	1	1	' 02/05/2017 '	Prospectively
18075	CTRI/2017/05/008455	Interventional	Phase 4	Completed	1	1	' 03/05/2017 '	Retrospectively
16905	CTRI/2017/05/008456	Interventional	Phase 1/ Phase 2	Completed	1	1	' 03/05/2017 '	Retrospectively
17164	CTRI/2017/05/008457	Interventional	Phase 2	Not Yet Recruiting	1	1	' 03/05/2017 '	Prospectively
11696	CTRI/2017/05/008458	Interventional	N/A	Completed	1	1	' 03/05/2017 '	Retrospectively
18423	CTRI/2017/05/008459	Interventional	N/A	Not Yet Recruiting	1	1	' 03/05/2017 '	Prospectively
15108	CTRI/2017/05/008460	Interventional	Phase 4	Completed	1	1	' 03/05/2017 '	Retrospectively
17884	CTRI/2017/05/008461	Interventional	Phase 2	Open to Recruitment	1	1	' 03/05/2017 '	Retrospectively
16513	CTRI/2017/05/008462	Interventional	N/A	Not Yet Recruiting	1	1	' 03/05/2017 '	Prospectively
18791	CTRI/2017/05/008463	Interventional	Phase 2	Open to Recruitment	2	2	' 03/05/2017 '	Retrospectively
18736	CTRI/2017/05/008464	Interventional	N/A	Not Yet Recruiting	2	2	' 03/05/2017 '	Prospectively
17881	CTRI/2017/05/008465	Interventional	Phase 2	Completed	1	1	' 03/05/2017 '	Retrospectively
18597	CTRI/2017/05/008466	Observational	N/A	Completed	1	1	' 03/05/2017 '	Prospectively
18378	CTRI/2017/05/008467	Interventional	N/A	Open to Recruitment	1	1	' 03/05/2017 '	Retrospectively
18039	CTRI/2017/05/008468	Interventional	N/A	Not Yet Recruiting	1	1	' 03/05/2017 '	Prospectively
10081	CTRI/2017/05/008469	Interventional	Phase 2	Open to Recruitment	1	1	' 03/05/2017 '	Retrospectively
18770	CTRI/2017/05/008470	Interventional	N/A	Completed	1	1	' 03/05/2017 '	Prospectively
18445	CTRI/2017/05/008471	Interventional	N/A	Closed to Recruitment of Participants	1	1	' 03/05/2017 '	Prospectively
17297	CTRI/2017/05/008472	Interventional	N/A	Not Yet Recruiting	1	1	' 03/05/2017 '	Prospectively
16680	CTRI/2017/05/008473	Interventional	N/A	Completed	1	1	' 03/05/2017 '	Retrospectively
16477	CTRI/2017/05/008474	Interventional	N/A	Completed	1	1	' 03/05/2017 '	Retrospectively
18410	CTRI/2017/05/008475	Interventional	N/A	Completed	1	1	' 03/05/2017 '	Retrospectively
16968	CTRI/2017/05/008476	PMS	Post Marketing Surveillance	Open to Recruitment	9	9	' 03/05/2017 '	Prospectively
13910	CTRI/2017/05/008477	Interventional	Phase 2/ Phase 3	Completed	1		' 03/05/2017 '	Retrospectively
16564	CTRI/2017/05/008478	Interventional	Phase 2	Open to Recruitment	1	1	' 03/05/2017 '	Retrospectively
18532	CTRI/2017/05/008479	Interventional	N/A	Completed	1	1	' 04/05/2017 '	Prospectively
18774	CTRI/2017/05/008480	Interventional	Phase 2	Completed	1	1	' 04/05/2017 '	Prospectively
17754	CTRI/2017/05/008481	Interventional	N/A	Not Yet Recruiting	1	1	' 04/05/2017 '	Prospectively
17978	CTRI/2017/05/008482	Interventional	N/A	Not Yet Recruiting	1	1	' 04/05/2017 '	Prospectively
18357	CTRI/2017/05/008483	Interventional	N/A	Not Yet Recruiting	1	1	' 04/05/2017 '	Prospectively
13523	CTRI/2017/05/008484	Interventional	Phase 3/ Phase 4	Not Yet Recruiting	1	1	' 04/05/2017 '	Prospectively
15376	CTRI/2017/05/008485	Observational	N/A	Not Yet Recruiting	1	1	' 04/05/2017 '	Prospectively
17271	CTRI/2017/05/008486	Interventional	Phase 2	Open to Recruitment	1	1	' 04/05/2017 '	Retrospectively
15375	CTRI/2017/05/008487	Interventional	N/A	Not Yet Recruiting	1	1	' 04/05/2017 '	Prospectively
14296	CTRI/2017/05/008488	Interventional	N/A	Completed	1	1	' 04/05/2017 '	Retrospectively
17541	CTRI/2017/05/008489	Observational	N/A	Completed	1	1	' 05/05/2017 '	Retrospectively
11750	CTRI/2017/05/008490	Observational	N/A	Completed	1	1	' 05/05/2017 '	Retrospectively
11556	CTRI/2017/05/008491	Observational	N/A	Open to Recruitment	1	1	' 05/05/2017 '	Retrospectively
18233	CTRI/2017/05/008492	Interventional	Phase 2/ Phase 3	Open to Recruitment	1	1	' 05/05/2017 '	Prospectively
9902	CTRI/2017/05/008493	Interventional	N/A	Completed	1	1	' 05/05/2017 '	Retrospectively
16369	CTRI/2017/05/008494	Observational	N/A	Completed	1	1	' 05/05/2017 '	Retrospectively
17722	CTRI/2017/05/008495	Observational	N/A	Completed	1	1	' 05/05/2017 '	Retrospectively
17963	CTRI/2017/05/008496	Interventional	N/A	Completed	1	1	' 05/05/2017 '	Retrospectively
14001	CTRI/2017/05/008497	Interventional	Phase 1	Completed	1	1	' 05/05/2017 '	Retrospectively
16732	CTRI/2017/05/008498	Observational	N/A	Completed	1	1	' 05/05/2017 '	Retrospectively
18318	CTRI/2017/05/008499	Interventional	N/A	Open to Recruitment	1	1	' 05/05/2017 '	Retrospectively
18174	CTRI/2017/05/008500	Observational	N/A	Other (Terminated)	20	29	' 05/05/2017 '	Prospectively
16454	CTRI/2017/05/008501	Interventional	Phase 1/ Phase 2	Not Yet Recruiting	1	1	' 05/05/2017 '	Prospectively
18111	CTRI/2017/05/008502	Interventional	Phase 4	Closed to Recruitment of Participants	1	1	' 05/05/2017 '	Prospectively
16634	CTRI/2017/05/008503	Interventional	N/A	Completed	1	1	' 05/05/2017 '	Retrospectively
18068	CTRI/2017/05/008504	Interventional	Phase 4	Completed	1	1	' 05/05/2017 '	Prospectively
17876	CTRI/2017/05/008505	Interventional	Phase 2	Completed	1	1	' 08/05/2017 '	Retrospectively
12349	CTRI/2017/05/008506	BA/BE	N/A	Other (Terminated)	2	2	' 08/05/2017 '	Prospectively
17622	CTRI/2017/05/008507	Observational	N/A	Open to Recruitment	25	25	' 08/05/2017 '	Prospectively
15840	CTRI/2017/05/008508	Interventional	N/A	Open to Recruitment	1	1	' 08/05/2017 '	Retrospectively
17679	CTRI/2017/05/008509	Interventional	N/A	Open to Recruitment	1	1	' 08/05/2017 '	Prospectively
18389	CTRI/2017/05/008510	Observational	N/A	Not Yet Recruiting	1	1	' 08/05/2017 '	Prospectively
18685	CTRI/2017/05/008511	Observational	Post Marketing Surveillance	Not Yet Recruiting	10	10	' 08/05/2017 '	Prospectively
18748	CTRI/2017/05/008512	Observational	N/A	Not Yet Recruiting	1	1	' 08/05/2017 '	Prospectively
16969	CTRI/2017/05/008513	Interventional	N/A	Completed	1	1	' 08/05/2017 '	Prospectively
15806	CTRI/2017/05/008514	Observational	N/A	Not Yet Recruiting	1	1	' 08/05/2017 '	Prospectively
13493	CTRI/2017/05/008515	Interventional	N/A	Completed	1	1	' 08/05/2017 '	Retrospectively
17858	CTRI/2017/05/008516	Interventional	N/A	Not Yet Recruiting	1	1	' 09/05/2017 '	Prospectively
17993	CTRI/2017/05/008517	Interventional	Phase 3	Not Yet Recruiting	3	1	' 09/05/2017 '	Prospectively
16403	CTRI/2017/05/008518	Interventional	N/A	Not Yet Recruiting	1	1	' 09/05/2017 '	Prospectively
18754	CTRI/2017/05/008519	BA/BE	N/A	Open to Recruitment	24	24	' 09/05/2017 '	Prospectively
17812	CTRI/2017/05/008520	Interventional	N/A	Open to Recruitment	1	1	' 09/05/2017 '	Prospectively
18606	CTRI/2017/05/008521	Interventional	Phase 4	Completed	1	1	' 09/05/2017 '	Prospectively
18386	CTRI/2017/05/008522	Observational	N/A	Not Yet Recruiting	1	1	' 09/05/2017 '	Prospectively
14614	CTRI/2017/05/008523	Interventional	N/A	Not Yet Recruiting	1	1	' 09/05/2017 '	Prospectively
14082	CTRI/2017/05/008524	Interventional	Phase 2/ Phase 3	Open to Recruitment	1	1	' 09/05/2017 '	Retrospectively
15819	CTRI/2017/05/008525	Observational	N/A	Open to Recruitment	1	1	' 09/05/2017 '	Retrospectively
18554	CTRI/2017/05/008526	Interventional	N/A	Open to Recruitment	1	1	' 09/05/2017 '	Retrospectively
11902	CTRI/2017/05/008527	Interventional	N/A	Completed	1	1	' 09/05/2017 '	Retrospectively
17424	CTRI/2017/05/008528	Observational	Phase 4	Completed	1	1	' 09/05/2017 '	Retrospectively
15107	CTRI/2017/05/008529	Observational	N/A	Completed	1	1	' 11/05/2017 '	Retrospectively
18443	CTRI/2017/05/008530	Interventional	N/A	Not Yet Recruiting	1	1	' 11/05/2017 '	Prospectively
17577	CTRI/2017/05/008531	Interventional	Phase 3	Completed	1	1	' 11/05/2017 '	Retrospectively
18851	CTRI/2017/05/008532	Interventional	Phase 2	Completed	1	1	' 11/05/2017 '	Prospectively
15676	CTRI/2017/05/008533	Interventional	N/A	Completed	1	1	' 11/05/2017 '	Prospectively
18283	CTRI/2017/05/008534	Interventional	Phase 2	Closed to Recruitment of Participants	19	19	' 11/05/2017 '	Prospectively
18796	CTRI/2017/05/008535	Interventional	N/A	Completed	1	1	' 11/05/2017 '	Prospectively
17393	CTRI/2017/05/008536	Observational	N/A	Completed	1	1	' 12/05/2017 '	Retrospectively
18650	CTRI/2017/05/008537	Interventional	Phase 1	Completed	1	1	' 12/05/2017 '	Prospectively
17862	CTRI/2017/05/008538	Observational	N/A	Completed	1	1	' 12/05/2017 '	Retrospectively
16798	CTRI/2017/05/008539	Interventional	Phase 1	Completed	3	2	' 12/05/2017 '	Prospectively
18060	CTRI/2017/05/008540	Interventional	Phase 3	Open to Recruitment	1	1	' 12/05/2017 '	Retrospectively
16488	CTRI/2017/05/008541	Interventional	N/A	Not Yet Recruiting	1	1	' 12/05/2017 '	Prospectively
18663	CTRI/2017/05/008542	Interventional	Phase 2	Open to Recruitment	1	1	' 12/05/2017 '	Retrospectively
18639	CTRI/2017/05/008543	Interventional	Phase 3	Completed	1	1	' 12/05/2017 '	Prospectively
18470	CTRI/2017/05/008544	Interventional	N/A	Completed	1	1	' 12/05/2017 '	Retrospectively
13723	CTRI/2017/05/008545	Interventional	Phase 3/ Phase 4	Open to Recruitment	1	1	' 12/05/2017 '	Retrospectively
18826	CTRI/2017/05/008546	Interventional	Phase 4	Completed	1	1	' 12/05/2017 '	Retrospectively
18200	CTRI/2017/05/008547	Interventional	Phase 3/ Phase 4	Completed	1	1	' 12/05/2017 '	Retrospectively
16010	CTRI/2017/05/008548	Interventional	Phase 2	Completed	1	1	' 12/05/2017 '	Retrospectively
17484	CTRI/2017/05/008549	Observational	N/A	Completed	1	1	' 12/05/2017 '	Retrospectively
12703	CTRI/2017/05/008550	Interventional	N/A	Completed	1	1	' 12/05/2017 '	Retrospectively
15348	CTRI/2017/05/008551	Interventional	N/A	Completed	1	1	' 15/05/2017 '	Retrospectively
15934	CTRI/2017/05/008552	Interventional	Phase 2	Open to Recruitment	1	1	' 15/05/2017 '	Retrospectively
18884	CTRI/2017/05/008553	Interventional	N/A	Completed	1	1	' 15/05/2017 '	Prospectively
18274	CTRI/2017/05/008554	Interventional	N/A	Not Yet Recruiting	1	1	' 15/05/2017 '	Prospectively
18574	CTRI/2017/05/008555	Interventional	N/A	Open to Recruitment	1	1	' 15/05/2017 '	Retrospectively
17386	CTRI/2017/05/008556	Interventional	N/A	Completed	1	1	' 15/05/2017 '	Retrospectively
18570	CTRI/2017/05/008557	Interventional	Phase 2/ Phase 3	Completed	1	1	' 15/05/2017 '	Retrospectively
16259	CTRI/2017/05/008558	Interventional	N/A	Open to Recruitment	1	1	' 15/05/2017 '	Retrospectively
18891	CTRI/2017/05/008559	Interventional	N/A	Open to Recruitment	1	1	' 15/05/2017 '	Prospectively
18458	CTRI/2017/05/008560	Observational	N/A	Open to Recruitment	1	1	' 15/05/2017 '	Retrospectively
18740	CTRI/2017/05/008561	Interventional	N/A	Completed	1	1	' 15/05/2017 '	Retrospectively
17942	CTRI/2017/05/008562	Interventional	N/A	Suspended	2	2	' 16/05/2017 '	Prospectively
16983	CTRI/2017/05/008563	Interventional	Phase 2/ Phase 3	Open to Recruitment	1	1	' 16/05/2017 '	Retrospectively
18106	CTRI/2017/05/008564	Interventional	N/A	Closed to Recruitment of Participants	1	2	' 16/05/2017 '	Prospectively
17852	CTRI/2017/05/008565	Interventional	Phase 2	Closed to Recruitment of Participants	1	1	' 16/05/2017 '	Prospectively
18703	CTRI/2017/05/008566	Interventional	Phase 1/ Phase 2	Not Yet Recruiting	2	1	' 16/05/2017 '	Prospectively
15327	CTRI/2017/05/008567	Interventional	N/A	Completed	2	2	' 16/05/2017 '	Retrospectively
17009	CTRI/2017/05/008568	Interventional	Phase 2	Open to Recruitment	1	1	' 16/05/2017 '	Retrospectively
18738	CTRI/2017/05/008569	Observational	N/A	Not Yet Recruiting	1	1	' 16/05/2017 '	Prospectively
12889	CTRI/2017/05/008570	Interventional	Post Marketing Surveillance	Not Yet Recruiting	1	1	' 16/05/2017 '	Prospectively
18465	CTRI/2017/05/008571	Interventional	N/A	Completed	1	1	' 16/05/2017 '	Retrospectively
17310	CTRI/2017/05/008572	Interventional	Phase 3	Completed	1	1	' 16/05/2017 '	Prospectively
17761	CTRI/2017/05/008573	Interventional	N/A	Completed	1	1	' 16/05/2017 '	Retrospectively
18662	CTRI/2017/05/008574	Interventional	Phase 2	Open to Recruitment	1	1	' 16/05/2017 '	Retrospectively
15742	CTRI/2017/05/008575	Interventional	Phase 2	Open to Recruitment	1	1	' 16/05/2017 '	Retrospectively
15736	CTRI/2017/05/008576	Interventional	Phase 2	Open to Recruitment	1	1	' 16/05/2017 '	Retrospectively
17685	CTRI/2017/05/008577	Interventional	N/A	Open to Recruitment	1	1	' 16/05/2017 '	Retrospectively
16456	CTRI/2017/05/008578	Interventional	N/A	Completed	1	1	' 16/05/2017 '	Retrospectively
7075	CTRI/2017/05/008579	Interventional	N/A	Completed	1	1	' 16/05/2017 '	Retrospectively
13559	CTRI/2017/05/008580	Observational	Phase 4	Completed	1	1	' 16/05/2017 '	Retrospectively
18739	CTRI/2017/05/008581	Interventional	N/A	Open to Recruitment	1	1	' 17/05/2017 '	Prospectively
18801	CTRI/2017/05/008582	Interventional	N/A	Completed	1	1	' 17/05/2017 '	Retrospectively
18649	CTRI/2017/05/008583	Interventional	Phase 3	Completed	1	1	' 17/05/2017 '	Retrospectively
17069	CTRI/2017/05/008584	Interventional	Phase 2	Not Yet Recruiting	1	1	' 17/05/2017 '	Prospectively
17984	CTRI/2017/05/008585	Interventional	Phase 3	Closed to Recruitment of Participants	1	1	' 17/05/2017 '	Prospectively
18722	CTRI/2017/05/008586	Interventional	N/A	Not Yet Recruiting	1	1	' 17/05/2017 '	Prospectively
18911	CTRI/2017/05/008587	Interventional	Phase 1	Completed	6	6	' 17/05/2017 '	Prospectively
12826	CTRI/2017/05/008588	Interventional	N/A	Not Yet Recruiting	1	1	' 17/05/2017 '	Prospectively
13973	CTRI/2017/05/008589	Interventional	N/A	Open to Recruitment	1	1	' 17/05/2017 '	Retrospectively
18584	CTRI/2017/05/008590	Observational	N/A	Completed	1	1	' 17/05/2017 '	Retrospectively
18876	CTRI/2017/05/008591	Observational	Phase 2	Open to Recruitment	1	1	' 18/05/2017 '	Retrospectively
17059	CTRI/2017/05/008592	Interventional	Phase 4	Completed	1	1	' 18/05/2017 '	Retrospectively
18502	CTRI/2017/05/008593	Interventional	Phase 3	Not Yet Recruiting	1	1	' 19/05/2017 '	Prospectively
17276	CTRI/2017/05/008594	Interventional	Phase 3	Not Yet Recruiting	1	1	' 19/05/2017 '	Prospectively
18762	CTRI/2017/05/008595	Observational	N/A	Completed	1	1	' 19/05/2017 '	Prospectively
18767	CTRI/2017/05/008596	Interventional	Phase 3	Completed	1	1	' 19/05/2017 '	Prospectively
17822	CTRI/2017/05/008597	Interventional	N/A	Completed	1	1	' 19/05/2017 '	Retrospectively
18799	CTRI/2017/05/008598	Interventional	N/A	Completed	1	1	' 19/05/2017 '	Retrospectively
18362	CTRI/2017/05/008599	Interventional	N/A	Open to Recruitment	1	1	' 19/05/2017 '	Prospectively
18004	CTRI/2017/05/008600	Interventional	Post Marketing Surveillance	Not Yet Recruiting	1	1	' 19/05/2017 '	Prospectively
17171	CTRI/2017/05/008601	Interventional	Phase 4	Open to Recruitment	1	1	' 19/05/2017 '	Retrospectively
16959	CTRI/2017/05/008602	Interventional	N/A	Completed	1	1	' 19/05/2017 '	Retrospectively
18536	CTRI/2017/05/008603	Interventional	N/A	Completed	1	1	' 19/05/2017 '	Retrospectively
17908	CTRI/2017/05/008604	Interventional	N/A	Open to Recruitment	1	1	' 19/05/2017 '	Retrospectively
13263	CTRI/2017/05/008605	Interventional	N/A	Open to Recruitment	1	1	' 19/05/2017 '	Retrospectively
18658	CTRI/2017/05/008606	Observational	N/A	Not Yet Recruiting	1	1	' 22/05/2017 '	Retrospectively
17262	CTRI/2017/05/008607	Interventional	Phase 4	Open to Recruitment	24	24	' 22/05/2017 '	Prospectively
18982	CTRI/2017/05/008608	Interventional	N/A	Not Yet Recruiting	1	1	' 22/05/2017 '	Prospectively
18989	CTRI/2017/05/008609	Observational	N/A	Open to Recruitment	1	1	' 22/05/2017 '	Retrospectively
18992	CTRI/2017/05/008610	Interventional	N/A	Open to Recruitment	1	1	' 22/05/2017 '	Retrospectively
12073	CTRI/2017/05/008611	Interventional	Phase 3	Completed	1	1	' 22/05/2017 '	Retrospectively
12812	CTRI/2017/05/008612	Interventional	N/A	Open to Recruitment	1	1	' 22/05/2017 '	Retrospectively
18327	CTRI/2017/05/008613	Interventional	N/A	Completed	1	1	' 22/05/2017 '	Retrospectively
17665	CTRI/2017/05/008614	Interventional	Phase 3	Open to Recruitment	1	1	' 22/05/2017 '	Retrospectively
17192	CTRI/2017/05/008615	Interventional	Phase 2	Open to Recruitment	1	1	' 22/05/2017 '	Retrospectively
18558	CTRI/2017/05/008616	Interventional	N/A	Completed	1	1	' 22/05/2017 '	Retrospectively
18522	CTRI/2017/05/008617	Interventional	N/A	Completed	1	1	' 22/05/2017 '	Retrospectively
16824	CTRI/2017/05/008618	Interventional	Phase 4	Completed	1	1	' 23/05/2017 '	Retrospectively
18949	CTRI/2017/05/008619	Observational	N/A	Closed to Recruitment of Participants	1	1	' 23/05/2017 '	Prospectively
18585	CTRI/2017/05/008620	Observational	N/A	Open to Recruitment	1	2	' 23/05/2017 '	Prospectively
18747	CTRI/2017/05/008621	Observational	N/A	Not Yet Recruiting	1	1	' 23/05/2017 '	Prospectively
18889	CTRI/2017/05/008622	Interventional	Phase 3	Not Yet Recruiting	1	1	' 23/05/2017 '	Prospectively
17087	CTRI/2017/05/008623	Interventional	N/A	Completed	1	1	' 23/05/2017 '	Prospectively
18944	CTRI/2017/05/008624	Interventional	Phase 3	Completed	1	1	' 23/05/2017 '	Prospectively
19013	CTRI/2017/05/008625	Interventional	N/A	Completed	1	1	' 23/05/2017 '	Prospectively
19011	CTRI/2017/05/008626	Observational	N/A	Completed	1	1	' 23/05/2017 '	Prospectively
16848	CTRI/2017/05/008627	Interventional	Phase 4	Closed to Recruitment of Participants	1	1	' 23/05/2017 '	Prospectively
17551	CTRI/2017/05/008628	Interventional	Phase 4	Completed	1	2	' 23/05/2017 '	Retrospectively
11708	CTRI/2017/05/008629	Interventional	N/A	Completed	1	1	' 23/05/2017 '	Retrospectively
17620	CTRI/2017/05/008630	Interventional	N/A	Completed	1	1	' 23/05/2017 '	Retrospectively
17676	CTRI/2017/05/008631	Observational	N/A	Not Yet Recruiting	1	1	' 23/05/2017 '	Retrospectively
13480	CTRI/2017/05/008632	Interventional	Phase 1	Open to Recruitment	2	1	' 23/05/2017 '	Retrospectively
16219	CTRI/2017/05/008633	Interventional	Phase 1/ Phase 2	Completed	1	1	' 23/05/2017 '	Retrospectively
17409	CTRI/2017/05/008634	Observational	N/A	Completed	1	1	' 23/05/2017 '	Retrospectively
17305	CTRI/2017/05/008635	Interventional	N/A	Completed	1	1	' 23/05/2017 '	Retrospectively
18247	CTRI/2017/05/008636	Interventional	N/A	Completed	1	1	' 23/05/2017 '	Retrospectively
16836	CTRI/2017/05/008637	Observational	N/A	Completed	1	1	' 23/05/2017 '	Retrospectively
18581	CTRI/2017/05/008638	Interventional	Phase 3	Completed	14	13	' 24/05/2017 '	Prospectively
17154	CTRI/2017/05/008639	Observational	N/A	Open to Recruitment	1	1	' 24/05/2017 '	Retrospectively
17141	CTRI/2017/05/008640	Observational	N/A	Open to Recruitment	1	1	' 24/05/2017 '	Retrospectively
17184	CTRI/2017/05/008641	Interventional	Phase 2	Open to Recruitment	1	1	' 24/05/2017 '	Retrospectively
13755	CTRI/2017/05/008642	Interventional	N/A	Closed to Recruitment of Participants	1	1	' 24/05/2017 '	Retrospectively
17555	CTRI/2017/05/008643	Interventional	N/A	Open to Recruitment	1	1	' 24/05/2017 '	Prospectively
14890	CTRI/2017/05/008644	Interventional	Phase 2/ Phase 3	Open to Recruitment	1	1	' 24/05/2017 '	Retrospectively
18531	CTRI/2017/05/008645	Interventional	Phase 3/ Phase 4	Completed	1	1	' 24/05/2017 '	Retrospectively
18417	CTRI/2017/05/008646	Interventional	N/A	Completed	1	1	' 24/05/2017 '	Retrospectively
18877	CTRI/2017/05/008647	Interventional	N/A	Not Applicable	1	1	' 24/05/2017 '	Retrospectively
18965	CTRI/2017/05/008648	Interventional	Post Marketing Surveillance	Open to Recruitment	1	1	' 25/05/2017 '	Prospectively
13610	CTRI/2017/05/008649	Interventional	Phase 1	Not Applicable	1	1	' 25/05/2017 '	Retrospectively
15618	CTRI/2017/05/008650	Interventional	Phase 2/ Phase 3	Completed	1	1	' 25/05/2017 '	Retrospectively
11547	CTRI/2017/05/008651	Observational	N/A	Open to Recruitment	1	1	' 25/05/2017 '	Retrospectively
18559	CTRI/2017/05/008652	Interventional	N/A	Completed	1	1	' 25/05/2017 '	Retrospectively
17912	CTRI/2017/05/008653	Observational	N/A	Not Yet Recruiting	1	1	' 25/05/2017 '	Prospectively
14048	CTRI/2017/05/008654	Interventional	N/A	Not Yet Recruiting	1	1	' 25/05/2017 '	Retrospectively
18903	CTRI/2017/05/008655	Interventional	Phase 3	Completed	15	15	' 25/05/2017 '	Prospectively
19051	CTRI/2017/05/008656	BA/BE	N/A	Open to Recruitment	4	4	' 25/05/2017 '	Prospectively
19050	CTRI/2017/05/008657	Interventional	Phase 2	Not Yet Recruiting	1	1	' 25/05/2017 '	Prospectively
18020	CTRI/2017/05/008658	Interventional	N/A	Not Yet Recruiting	1	1	' 25/05/2017 '	Prospectively
18976	CTRI/2017/05/008659	Interventional	N/A	Not Yet Recruiting	1	1	' 25/05/2017 '	Prospectively
16358	CTRI/2017/05/008660	Interventional	Phase 3	Not Yet Recruiting	1	1	' 25/05/2017 '	Prospectively
15687	CTRI/2017/05/008661	Interventional	Phase 2	Completed	1	1	' 25/05/2017 '	Retrospectively
19010	CTRI/2017/05/008662	Interventional	N/A	Open to Recruitment	2	2	' 25/05/2017 '	Retrospectively
12962	CTRI/2017/05/008663	Interventional	Phase 1/ Phase 2	Completed	1	1	' 25/05/2017 '	Retrospectively
17550	CTRI/2017/05/008664	Interventional	N/A	Not Yet Recruiting	1	1	' 25/05/2017 '	Prospectively
18564	CTRI/2017/05/008665	Interventional	N/A	Completed	1	1	' 25/05/2017 '	Retrospectively
18151	CTRI/2017/05/008666	Observational	N/A	Not Yet Recruiting	1	1	' 25/05/2017 '	Prospectively
19004	CTRI/2017/05/008667	Interventional	Phase 4	Not Yet Recruiting	1	1	' 25/05/2017 '	Prospectively
17861	CTRI/2017/05/008668	Interventional	Phase 1	Completed	1	1	' 25/05/2017 '	Retrospectively
17246	CTRI/2017/05/008669	Interventional	Phase 2	Open to Recruitment	1	1	' 25/05/2017 '	Retrospectively
18695	CTRI/2017/05/008670	Observational	N/A	Completed	1	1	' 26/05/2017 '	Retrospectively
18869	CTRI/2017/05/008671	Interventional	N/A	Open to Recruitment	1	1	' 26/05/2017 '	Retrospectively
13393	CTRI/2017/05/008672	Interventional	N/A	Completed	1	1	' 26/05/2017 '	Retrospectively
11822	CTRI/2017/05/008673	Interventional	Phase 2	Open to Recruitment	1	1	' 26/05/2017 '	Retrospectively
15175	CTRI/2017/05/008674	Observational	Phase 4	Not Yet Recruiting	1	1	' 26/05/2017 '	Prospectively
18901	CTRI/2017/05/008675	Interventional	N/A	Not Yet Recruiting	1	1	' 26/05/2017 '	Prospectively
19039	CTRI/2017/05/008676	Interventional	N/A	Open to Recruitment	1	1	' 26/05/2017 '	Prospectively
18850	CTRI/2017/05/008677	Observational	N/A	Open to Recruitment	1	1	' 26/05/2017 '	Retrospectively
16749	CTRI/2017/05/008678	Interventional	Phase 2	Completed	2	2	' 26/05/2017 '	Retrospectively
16486	CTRI/2017/05/008679	Interventional	N/A	Open to Recruitment	1	1	' 26/05/2017 '	Retrospectively
14857	CTRI/2017/05/008680	Interventional	N/A	Open to Recruitment	1	1	' 26/05/2017 '	Retrospectively
17632	CTRI/2017/05/008681	Observational	N/A	Open to Recruitment	1	1	' 26/05/2017 '	Retrospectively
18139	CTRI/2017/05/008682	Observational	N/A	Completed	1	1	' 26/05/2017 '	Retrospectively
18908	CTRI/2017/05/008683	Interventional	N/A	Open to Recruitment	1	1	' 26/05/2017 '	Retrospectively
16480	CTRI/2017/05/008684	Interventional	Phase 3	Closed to Recruitment of Participants	1	1	' 26/05/2017 '	Retrospectively
15483	CTRI/2017/05/008685	Interventional	Phase 2	Open to Recruitment	1	1	' 26/05/2017 '	Retrospectively
17832	CTRI/2017/05/008686	Interventional	Phase 4	Completed	1	1	' 29/05/2017 '	Retrospectively
18500	CTRI/2017/05/008687	Interventional	Phase 3/ Phase 4	Closed to Recruitment of Participants	1	1	' 29/05/2017 '	Retrospectively
17301	CTRI/2017/05/008688	Interventional	Phase 3	Open to Recruitment	10	13	' 29/05/2017 '	Prospectively
17557	CTRI/2017/05/008689	Observational	N/A	Completed	1	1	' 29/05/2017 '	Retrospectively
13007	CTRI/2017/05/008690	Observational	N/A	Open to Recruitment	1	1	' 29/05/2017 '	Retrospectively
19043	CTRI/2017/05/008691	Interventional	Phase 2	Open to Recruitment	1	1	' 29/05/2017 '	Prospectively
18904	CTRI/2017/05/008692	Interventional	N/A	Completed	1	1	' 29/05/2017 '	Retrospectively
16948	CTRI/2017/05/008693	Interventional	Phase 1/ Phase 2	Open to Recruitment	1	1	' 29/05/2017 '	Retrospectively
14970	CTRI/2017/05/008694	Interventional	N/A	Completed	1	1	' 29/05/2017 '	Retrospectively
18315	CTRI/2017/05/008695	Interventional	N/A	Completed	1	1	' 30/05/2017 '	Retrospectively
18914	CTRI/2017/05/008696	Interventional	N/A	Not Yet Recruiting	1	1	' 30/05/2017 '	Prospectively
19083	CTRI/2017/05/008697	Interventional	N/A	Not Yet Recruiting	1	1	' 30/05/2017 '	Prospectively
17736	CTRI/2017/05/008698	Interventional	Phase 3	Not Yet Recruiting	1	1	' 30/05/2017 '	Prospectively
18486	CTRI/2017/05/008699	Observational	Phase 2	Open to Recruitment	1	1	' 30/05/2017 '	Prospectively
18236	CTRI/2017/05/008700	Interventional	Phase 2/ Phase 3	Not Yet Recruiting	1	1	' 30/05/2017 '	Prospectively
18958	CTRI/2017/05/008701	Interventional	Phase 2/ Phase 3	Closed to Recruitment of Participants	10	10	' 30/05/2017 '	Prospectively
18684	CTRI/2017/05/008702	BA/BE	N/A	Completed	1	1	' 31/05/2017 '	Retrospectively
19089	CTRI/2017/05/008703	Interventional	N/A	Completed	1	1	' 31/05/2017 '	Retrospectively
18951	CTRI/2017/05/008704	Interventional	Phase 3	Completed	1	1	' 31/05/2017 '	Retrospectively
17786	CTRI/2017/05/008705	Interventional	N/A	Not Yet Recruiting	1	1	' 31/05/2017 '	Prospectively
17081	CTRI/2017/05/008706	Observational	N/A	Open to Recruitment	1	1	' 31/05/2017 '	Retrospectively
18995	CTRI/2017/05/008707	Interventional	Phase 3	Open to Recruitment	1	1	' 31/05/2017 '	Retrospectively
15625	CTRI/2017/05/008708	Interventional	N/A	Completed	1	1	' 31/05/2017 '	Retrospectively
18745	CTRI/2017/05/008709	Interventional	N/A	Closed to Recruitment of Participants	1	1	' 31/05/2017 '	Retrospectively
17831	CTRI/2017/05/008710	Interventional	Phase 2/ Phase 3	Open to Recruitment	1	1	' 31/05/2017 '	Retrospectively
18087	CTRI/2017/05/008711	Interventional	N/A	Not Yet Recruiting	1	1	' 31/05/2017 '	Prospectively
19003	CTRI/2017/05/008712	Interventional	Phase 2	Not Yet Recruiting	1	1	' 31/05/2017 '	Prospectively
17796	CTRI/2017/05/008713	Observational	N/A	Completed	1	1	' 31/05/2017 '	Retrospectively
18474	CTRI/2017/05/008714	Interventional	Phase 3	Open to Recruitment	1	1	' 31/05/2017 '	Prospectively
18763	CTRI/2017/05/008715	Interventional	N/A	Closed to Recruitment of Participants	1	1	' 31/05/2017 '	Prospectively
18900	CTRI/2017/05/008716	Interventional	N/A	Open to Recruitment	7	7	' 31/05/2017 '	Prospectively
17723	CTRI/2017/05/008717	Observational	N/A	Closed to Recruitment of Participants	1	1	' 31/05/2017 '	Retrospectively
15093	CTRI/2017/05/008718	Observational	N/A	Open to Recruitment	1	1	' 31/05/2017 '	Retrospectively
17360	CTRI/2017/05/008719	Interventional	N/A	Open to Recruitment	1	1	' 31/05/2017 '	Retrospectively
16301	CTRI/2017/05/008720	Observational	Phase 3/ Phase 4	Open to Recruitment	1	1	' 31/05/2017 '	Retrospectively
18977	CTRI/2017/05/008721	Interventional	Phase 3	Completed	4	4	' 31/05/2017 '	Prospectively
18721	CTRI/2017/05/008722	Interventional	Phase 3	Not Yet Recruiting	1	1	' 31/05/2017 '	Prospectively
19074	CTRI/2017/06/008723	Interventional	Phase 2	Not Yet Recruiting	1	1	' 01/06/2017 '	Prospectively
18966	CTRI/2017/06/008724	Interventional	N/A	Completed	1	1	' 01/06/2017 '	Prospectively
19117	CTRI/2017/06/008725	Interventional	Phase 3	Not Yet Recruiting	1	1	' 01/06/2017 '	Prospectively
18325	CTRI/2017/06/008726	Observational	N/A	Not Yet Recruiting	1	1	' 01/06/2017 '	Prospectively
16224	CTRI/2017/06/008727	Interventional	Phase 1/ Phase 2	Open to Recruitment	1	1	' 01/06/2017 '	Retrospectively
17735	CTRI/2017/06/008728	Observational	N/A	Open to Recruitment	1	1	' 01/06/2017 '	Retrospectively
17498	CTRI/2017/06/008729	Interventional	N/A	Open to Recruitment	1	1	' 01/06/2017 '	Retrospectively
17255	CTRI/2017/06/008730	Interventional	N/A	Completed	1	1	' 01/06/2017 '	Retrospectively
18412	CTRI/2017/06/008731	Interventional	Phase 3	Open to Recruitment	1	1	' 01/06/2017 '	Retrospectively
18120	CTRI/2017/06/008732	Interventional	N/A	Completed	1	1	' 01/06/2017 '	Retrospectively
16932	CTRI/2017/06/008733	Observational	N/A	Completed	1	1	' 01/06/2017 '	Retrospectively
18996	CTRI/2017/06/008734	Interventional	Phase 4	Open to Recruitment	1	1	' 01/06/2017 '	Retrospectively
17235	CTRI/2017/06/008735	Interventional	Phase 2	Open to Recruitment	1	1	' 01/06/2017 '	Retrospectively
14360	CTRI/2017/06/008736	Interventional	Phase 4	Closed to Recruitment of Participants	1	1	' 01/06/2017 '	Retrospectively
18972	CTRI/2017/06/008737	Interventional	Phase 1/ Phase 2	Not Yet Recruiting	1	1	' 02/06/2017 '	Prospectively
18287	CTRI/2017/06/008738	Observational	N/A	Not Yet Recruiting	1	1	' 02/06/2017 '	Prospectively
14718	CTRI/2017/06/008739	Interventional	N/A	Open to Recruitment	1	1	' 02/06/2017 '	Retrospectively
17422	CTRI/2017/06/008740	Observational	N/A	Open to Recruitment	1	1	' 02/06/2017 '	Retrospectively
18788	CTRI/2017/06/008741	Interventional	Phase 2	Open to Recruitment	1	1	' 02/06/2017 '	Retrospectively
18947	CTRI/2017/06/008742	Interventional	N/A	Completed	1	1	' 02/06/2017 '	Retrospectively
18510	CTRI/2017/06/008743	Observational	Phase 1	Completed	1	1	' 02/06/2017 '	Retrospectively
16711	CTRI/2017/06/008744	Interventional	N/A	Closed to Recruitment of Participants	10	8	' 02/06/2017 '	Prospectively
16952	CTRI/2017/06/008745	Interventional	N/A	Open to Recruitment	1	1	' 02/06/2017 '	Retrospectively
18921	CTRI/2017/06/008746	Interventional	Phase 2/ Phase 3	Completed	1	1	' 02/06/2017 '	Retrospectively
18831	CTRI/2017/06/008747	Interventional	N/A	Closed to Recruitment of Participants	1	1	' 05/06/2017 '	Retrospectively
18999	CTRI/2017/06/008748	Interventional	Phase 2/ Phase 3	Open to Recruitment	1	1	' 05/06/2017 '	Prospectively
19024	CTRI/2017/06/008749	Interventional	N/A	Completed	1	1	' 05/06/2017 '	Retrospectively
18514	CTRI/2017/06/008750	Interventional	Phase 1/ Phase 2	Completed	1	1	' 05/06/2017 '	Prospectively
19132	CTRI/2017/06/008751	Interventional	N/A	Completed	1	1	' 05/06/2017 '	Prospectively
12840	CTRI/2017/06/008752	Interventional	Phase 3	Completed	1	1	' 05/06/2017 '	Retrospectively
19099	CTRI/2017/06/008753	Interventional	N/A	Completed	1	1	' 05/06/2017 '	Prospectively
19160	CTRI/2017/06/008754	Interventional	N/A	Not Yet Recruiting	1	1	' 05/06/2017 '	Prospectively
17254	CTRI/2017/06/008755	Interventional	Phase 2	Completed	1	1	' 05/06/2017 '	Prospectively
18071	CTRI/2017/06/008756	Interventional	N/A	Not Yet Recruiting	1	1	' 05/06/2017 '	Prospectively
17834	CTRI/2017/06/008757	Interventional	N/A	Completed	1	1	' 05/06/2017 '	Retrospectively
18602	CTRI/2017/06/008758	Interventional	Phase 3	Not Yet Recruiting	8	8	' 05/06/2017 '	Prospectively
19062	CTRI/2017/06/008759	Interventional	Phase 1	Completed	1	1	' 05/06/2017 '	Prospectively
19088	CTRI/2017/06/008760	Interventional	Phase 2	Not Yet Recruiting	1	1	' 05/06/2017 '	Prospectively
17522	CTRI/2017/06/008761	Interventional	Phase 4	Completed	1	1	' 05/06/2017 '	Retrospectively
19119	CTRI/2017/06/008762	Interventional	Phase 4	Not Yet Recruiting	1	1	' 05/06/2017 '	Prospectively
19015	CTRI/2017/06/008763	Observational	N/A	Not Yet Recruiting	1	1	' 05/06/2017 '	Prospectively
18560	CTRI/2017/06/008764	Observational	Phase 2/ Phase 3	Completed	1	1	' 06/06/2017 '	Retrospectively
19086	CTRI/2017/06/008765	Interventional	N/A	Not Applicable	1	1	' 06/06/2017 '	Retrospectively
18420	CTRI/2017/06/008766	Observational	N/A	Completed	1	1	' 06/06/2017 '	Retrospectively
16837	CTRI/2017/06/008767	Interventional	N/A	Open to Recruitment	1	1	' 06/06/2017 '	Retrospectively
17747	CTRI/2017/06/008768	Observational	N/A	Completed	1	1	' 06/06/2017 '	Retrospectively
11843	CTRI/2017/06/008769	Interventional	Phase 3/ Phase 4	Completed	1	1	' 06/06/2017 '	Retrospectively
18313	CTRI/2017/06/008770	Interventional	Phase 3/ Phase 4	Open to Recruitment	1	1	' 06/06/2017 '	Retrospectively
13408	CTRI/2017/06/008771	Interventional	Phase 1/ Phase 2	Closed to Recruitment of Participants	1	1	' 06/06/2017 '	Retrospectively
13875	CTRI/2017/06/008772	Interventional	N/A	Completed	2	1	' 07/06/2017 '	Retrospectively
16565	CTRI/2017/06/008773	Interventional	Phase 2/ Phase 3	Closed to Recruitment of Participants	1	1	' 07/06/2017 '	Retrospectively
16218	CTRI/2017/06/008774	PMS	Post Marketing Surveillance	Open to Recruitment	16	16	' 07/06/2017 '	Prospectively
19139	CTRI/2017/06/008775	Interventional	N/A	Open to Recruitment	1	1	' 07/06/2017 '	Retrospectively
19061	CTRI/2017/06/008776	Interventional	Phase 1	Completed	1	1	' 07/06/2017 '	Prospectively
19047	CTRI/2017/06/008777	Interventional	N/A	Not Yet Recruiting	1	1	' 07/06/2017 '	Prospectively
12643	CTRI/2017/06/008778	Interventional	Phase 1	Completed	2	4	' 07/06/2017 '	Prospectively
14184	CTRI/2017/06/008779	Observational	Phase 4	Completed	1	1	' 07/06/2017 '	Retrospectively
15588	CTRI/2017/06/008780	Interventional	N/A	Completed	1	1	' 07/06/2017 '	Retrospectively
18873	CTRI/2017/06/008781	Interventional	Phase 2/ Phase 3	Completed	3	3	' 07/06/2017 '	Prospectively
18849	CTRI/2017/06/008782	Interventional	Phase 2	Open to Recruitment	1	1	' 07/06/2017 '	Retrospectively
15181	CTRI/2017/06/008783	Interventional	N/A	Open to Recruitment	1	2	' 08/06/2017 '	Retrospectively
18314	CTRI/2017/06/008784	Observational	N/A	Open to Recruitment	1	1	' 08/06/2017 '	Retrospectively
16113	CTRI/2017/06/008785	Observational	N/A	Open to Recruitment	1	1	' 08/06/2017 '	Retrospectively
17924	CTRI/2017/06/008786	Interventional	Phase 2/ Phase 3	Completed	2	2	' 08/06/2017 '	Retrospectively
17639	CTRI/2017/06/008787	Interventional	Phase 2/ Phase 3	Completed	3	3	' 08/06/2017 '	Retrospectively
14096	CTRI/2017/06/008788	Interventional	Phase 2	Completed	1	1	' 08/06/2017 '	Retrospectively
15980	CTRI/2017/06/008789	Interventional	N/A	Completed	12	13	' 08/06/2017 '	Retrospectively
17615	CTRI/2017/06/008790	Interventional	Phase 2/ Phase 3	Completed	2	2	' 08/06/2017 '	Retrospectively
16153	CTRI/2017/06/008791	Interventional	Phase 2/ Phase 3	Completed	2	2	' 08/06/2017 '	Retrospectively
12803	CTRI/2017/06/008792	Interventional	N/A	Open to Recruitment	1	1	' 08/06/2017 '	Retrospectively
16925	CTRI/2017/06/008793	Observational	N/A	Completed	1	1	' 08/06/2017 '	Retrospectively
14151	CTRI/2017/06/008794	Interventional	N/A	Completed	1	1	' 08/06/2017 '	Retrospectively
14153	CTRI/2017/06/008795	Interventional	N/A	Completed	1	1	' 08/06/2017 '	Retrospectively
13791	CTRI/2017/06/008796	Interventional	Phase 2	Completed	1	1	' 08/06/2017 '	Retrospectively
13787	CTRI/2017/06/008797	Interventional	Phase 2	Completed	3	3	' 08/06/2017 '	Retrospectively
17474	CTRI/2017/06/008798	Interventional	N/A	Open to Recruitment	1	1	' 08/06/2017 '	Retrospectively
17616	CTRI/2017/06/008799	Interventional	Phase 2/ Phase 3	Completed	3	3	' 09/06/2017 '	Retrospectively
17897	CTRI/2017/06/008800	Observational	Phase 3	Completed	1	1	' 09/06/2017 '	Retrospectively
19022	CTRI/2017/06/008801	Interventional	Phase 2	Not Yet Recruiting	1	1	' 09/06/2017 '	Prospectively
18895	CTRI/2017/06/008802	Interventional	Phase 3/ Phase 4	Not Yet Recruiting	1	1	' 09/06/2017 '	Prospectively
19053	CTRI/2017/06/008803	Observational	N/A	Not Yet Recruiting	1	1	' 12/06/2017 '	Prospectively
17139	CTRI/2017/06/008804	Observational	Phase 1	Not Yet Recruiting	2	2	' 09/06/2017 '	Prospectively
19172	CTRI/2017/06/008805	Interventional	N/A	Completed	1	1	' 12/06/2017 '	Retrospectively
19186	CTRI/2017/06/008806	Interventional	N/A	Completed	1	1	' 12/06/2017 '	Retrospectively
17200	CTRI/2017/06/008807	Interventional	Phase 2	Open to Recruitment	1	1	' 12/06/2017 '	Retrospectively
17899	CTRI/2017/06/008808	Observational	N/A	Completed	1	1	' 12/06/2017 '	Retrospectively
19049	CTRI/2017/06/008809	Interventional	N/A	Completed	1	1	' 12/06/2017 '	Prospectively
18932	CTRI/2017/06/008810	Interventional	Phase 2	Open to Recruitment	1	1	' 12/06/2017 '	Retrospectively
17737	CTRI/2017/06/008811	Observational	N/A	Completed	1	1	' 12/06/2017 '	Retrospectively
13305	CTRI/2017/06/008812	Interventional	Phase 4	Open to Recruitment	1	1	' 12/06/2017 '	Retrospectively
18537	CTRI/2017/06/008813	Interventional	Phase 1	Completed	1	1	' 12/06/2017 '	Retrospectively
17875	CTRI/2017/06/008814	Interventional	N/A	Completed	1	1	' 12/06/2017 '	Retrospectively
19111	CTRI/2017/06/008815	Observational	N/A	Completed	1	1	' 12/06/2017 '	Prospectively
19048	CTRI/2017/06/008816	Interventional	Phase 3	Not Yet Recruiting	1	2	' 12/06/2017 '	Prospectively
18608	CTRI/2017/06/008817	Interventional	N/A	Not Yet Recruiting	1	1	' 12/06/2017 '	Prospectively
19182	CTRI/2017/06/008818	Interventional	Post Marketing Surveillance	Not Yet Recruiting	1	1	' 12/06/2017 '	Prospectively
18795	CTRI/2017/06/008819	Interventional	Phase 4	Not Yet Recruiting	1	1	' 12/06/2017 '	Prospectively
13385	CTRI/2017/06/008820	Observational	N/A	Completed	1	2	' 13/06/2017 '	Retrospectively
11742	CTRI/2017/06/008821	Interventional	Phase 2	Completed	1	1	' 13/06/2017 '	Retrospectively
14854	CTRI/2017/06/008822	Interventional	N/A	Not Yet Recruiting	1	1	' 13/06/2017 '	Retrospectively
19203	CTRI/2017/06/008823	Interventional	Phase 1/ Phase 2	Not Yet Recruiting	1	1	' 13/06/2017 '	Prospectively
18854	CTRI/2017/06/008824	Observational	N/A	Completed	1	1	' 13/06/2017 '	Retrospectively
16640	CTRI/2017/06/008825	Interventional	Phase 1	Not Yet Recruiting	1	1	' 13/06/2017 '	Prospectively
17987	CTRI/2017/06/008826	Interventional	N/A	Open to Recruitment	3	1	' 14/06/2017 '	Retrospectively
19021	CTRI/2017/06/008827	Interventional	N/A	Completed	1	1	' 14/06/2017 '	Retrospectively
15030	CTRI/2017/06/008828	Interventional	N/A	Completed	1	1	' 14/06/2017 '	Retrospectively
11687	CTRI/2017/06/008829	Interventional	Phase 3	Completed	1	1	' 14/06/2017 '	Retrospectively
16727	CTRI/2017/06/008830	Interventional	Phase 3	Closed to Recruitment of Participants	12	11	' 14/06/2017 '	Prospectively
16098	CTRI/2017/06/008831	Interventional	Phase 2	Open to Recruitment	1	1	' 14/06/2017 '	Retrospectively
13474	CTRI/2017/06/008832	Interventional	N/A	Completed	1	1	' 14/06/2017 '	Retrospectively
18046	CTRI/2017/06/008833	Interventional	N/A	Completed	1	1	' 14/06/2017 '	Retrospectively
15216	CTRI/2017/06/008834	Interventional	N/A	Open to Recruitment	1	1	' 14/06/2017 '	Retrospectively
14053	CTRI/2017/06/008835	Interventional	N/A	Open to Recruitment	1	1	' 14/06/2017 '	Retrospectively
17531	CTRI/2017/06/008836	Interventional	Phase 2/ Phase 3	Completed	1	1	' 14/06/2017 '	Retrospectively
18975	CTRI/2017/06/008837	Interventional	N/A	Completed	1	1	' 15/06/2017 '	Retrospectively
19270	CTRI/2017/06/008838	Observational	N/A	Not Yet Recruiting	9	9	' 15/06/2017 '	Prospectively
13514	CTRI/2017/06/008839	Observational	Post Marketing Surveillance	Not Yet Recruiting	1	1	' 15/06/2017 '	Prospectively
18380	CTRI/2017/06/008840	Interventional	N/A	Closed to Recruitment of Participants	1	1	' 15/06/2017 '	Retrospectively
18320	CTRI/2017/06/008841	Observational	N/A	Completed	1	1	' 15/06/2017 '	Retrospectively
17506	CTRI/2017/06/008842	Observational	N/A	Open to Recruitment	1	1	' 15/06/2017 '	Retrospectively
15620	CTRI/2017/06/008843	Interventional	Phase 3	Closed to Recruitment of Participants	49	42	' 15/06/2017 '	Prospectively
17513	CTRI/2017/06/008844	Observational	N/A	Completed	1	1	' 15/06/2017 '	Prospectively
18556	CTRI/2017/06/008845	PMS	Phase 4	Not Yet Recruiting	4	4	' 15/06/2017 '	Prospectively
18557	CTRI/2017/06/008846	Interventional	Phase 4	Not Yet Recruiting	4	4	' 15/06/2017 '	Prospectively
16740	CTRI/2017/06/008847	PMS	Post Marketing Surveillance	Open to Recruitment	1	1	' 15/06/2017 '	Retrospectively
18931	CTRI/2017/06/008848	Interventional	N/A	Open to Recruitment	1	1	' 16/06/2017 '	Prospectively
18928	CTRI/2017/06/008849	Interventional	N/A	Completed	1	1	' 16/06/2017 '	Prospectively
16561	CTRI/2017/06/008850	Observational	Phase 4	Open to Recruitment	1	1	' 16/06/2017 '	Retrospectively
19145	CTRI/2017/06/008851	Observational	N/A	Open to Recruitment	1	1	' 16/06/2017 '	Prospectively
13598	CTRI/2017/06/008852	Interventional	N/A	Open to Recruitment	2	1	' 16/06/2017 '	Retrospectively
19114	CTRI/2017/06/008853	Interventional	N/A	Completed	1	1	' 16/06/2017 '	Retrospectively
13432	CTRI/2017/06/008854	Observational	N/A	Completed	33	31	' 16/06/2017 '	Retrospectively
17370	CTRI/2017/06/008855	Interventional	Post Marketing Surveillance	Completed	1	1	' 16/06/2017 '	Prospectively
15169	CTRI/2017/06/008856	Observational	Phase 4	Not Yet Recruiting	1	1	' 16/06/2017 '	Prospectively
18010	CTRI/2017/06/008857	BA/BE	N/A	Closed to Recruitment of Participants	2	2	' 16/06/2017 '	Prospectively
17390	CTRI/2017/06/008858	Observational	N/A	Closed to Recruitment of Participants	1	1	' 19/06/2017 '	Retrospectively
18038	CTRI/2017/06/008859	Interventional	N/A	Open to Recruitment	1	1	' 19/06/2017 '	Retrospectively
18865	CTRI/2017/06/008860	Interventional	Phase 1	Open to Recruitment	1	1	' 19/06/2017 '	Retrospectively
18646	CTRI/2017/06/008861	Observational	N/A	Not Yet Recruiting	1	1	' 19/06/2017 '	Prospectively
19261	CTRI/2017/06/008862	Observational	N/A	Open to Recruitment	1	2	' 19/06/2017 '	Prospectively
18604	CTRI/2017/06/008863	Interventional	N/A	Closed to Recruitment of Participants	1	1	' 19/06/2017 '	Prospectively
18840	CTRI/2017/06/008864	Interventional	N/A	Open to Recruitment	5	5	' 19/06/2017 '	Prospectively
19224	CTRI/2017/06/008865	BA/BE	Phase 1	Closed to Recruitment of Participants	5	5	' 19/06/2017 '	Prospectively
18340	CTRI/2017/06/008866	Observational	N/A	Open to Recruitment	1	1	' 19/06/2017 '	Retrospectively
15962	CTRI/2017/06/008867	Interventional	Phase 3	Open to Recruitment	14	17	' 19/06/2017 '	Prospectively
13861	CTRI/2017/06/008868	Interventional	N/A	Not Yet Recruiting	1	1	' 19/06/2017 '	Prospectively
18529	CTRI/2017/06/008869	Interventional	N/A	Completed	1	1	' 19/06/2017 '	Retrospectively
16519	CTRI/2017/06/008870	Interventional	N/A	Closed to Recruitment of Participants	1	1	' 19/06/2017 '	Retrospectively
18927	CTRI/2017/06/008871	Interventional	Phase 3	Closed to Recruitment of Participants	1	1	' 20/06/2017 '	Retrospectively
19188	CTRI/2017/06/008872	Interventional	Phase 2	Not Yet Recruiting	1	1	' 20/06/2017 '	Prospectively
19198	CTRI/2017/06/008873	Observational	N/A	Not Yet Recruiting	1	1	' 20/06/2017 '	Prospectively
19265	CTRI/2017/06/008874	Interventional	N/A	Not Yet Recruiting	1	1	' 20/06/2017 '	Prospectively
18776	CTRI/2017/06/008875	Interventional	Phase 2	Closed to Recruitment of Participants	1	1	' 20/06/2017 '	Retrospectively
17411	CTRI/2017/06/008876	Observational	N/A	Open to Recruitment	1	1	' 20/06/2017 '	Retrospectively
18990	CTRI/2017/06/008877	Observational	N/A	Completed	1	1	' 20/06/2017 '	Retrospectively
17605	CTRI/2017/06/008878	Observational	N/A	Completed	1	1	' 20/06/2017 '	Retrospectively
15345	CTRI/2017/06/008879	Interventional	N/A	Completed	1	1	' 20/06/2017 '	Retrospectively
18262	CTRI/2017/06/008880	Interventional	N/A	Completed	1	1	' 20/06/2017 '	Retrospectively
17755	CTRI/2017/06/008881	Interventional	N/A	Completed	1	1	' 20/06/2017 '	Retrospectively
18265	CTRI/2017/06/008882	Interventional	N/A	Completed	1	1	' 20/06/2017 '	Retrospectively
16816	CTRI/2017/06/008883	Observational	N/A	Open to Recruitment	1	1	' 20/06/2017 '	Retrospectively
18700	CTRI/2017/06/008884	Interventional	Phase 3	Open to Recruitment	1	1	' 20/06/2017 '	Retrospectively
18427	CTRI/2017/06/008885	Interventional	N/A	Open to Recruitment	1	1	' 20/06/2017 '	Retrospectively
17317	CTRI/2017/06/008886	Interventional	Phase 1/ Phase 2	Completed	1	1	' 20/06/2017 '	Retrospectively
19284	CTRI/2017/06/008887	Interventional	Phase 1	Completed	1	1	' 21/06/2017 '	Prospectively
19248	CTRI/2017/06/008888	Interventional	Phase 4	Closed to Recruitment of Participants	1	1	' 21/06/2017 '	Prospectively
19319	CTRI/2017/06/008889	Interventional	Phase 3	Completed	18	18	' 21/06/2017 '	Prospectively
14454	CTRI/2017/06/008890	Observational	N/A	Not Yet Recruiting	1	1	' 21/06/2017 '	Prospectively
8223	CTRI/2017/06/008891	Interventional	Phase 3	Closed to Recruitment of Participants	26	23	' 21/06/2017 '	Prospectively
18954	CTRI/2017/06/008892	Observational	N/A	Not Yet Recruiting	2	2	' 21/06/2017 '	Prospectively
18339	CTRI/2017/06/008893	Interventional	Phase 2/ Phase 3	Open to Recruitment	1	1	' 21/06/2017 '	Retrospectively
18878	CTRI/2017/06/008894	Interventional	Phase 3	Closed to Recruitment of Participants	1	1	' 21/06/2017 '	Prospectively
18398	CTRI/2017/06/008895	Interventional	N/A	Completed	1	1	' 22/06/2017 '	Retrospectively
18936	CTRI/2017/06/008896	Observational	N/A	Open to Recruitment	1	1	' 22/06/2017 '	Retrospectively
18456	CTRI/2017/06/008897	Interventional	Phase 3/ Phase 4	Not Yet Recruiting	1	1	' 22/06/2017 '	Prospectively
17320	CTRI/2017/06/008898	Interventional	Phase 2	Closed to Recruitment of Participants	2	2	' 22/06/2017 '	Prospectively
19092	CTRI/2017/06/008899	Interventional	N/A	Completed	1	1	' 22/06/2017 '	Retrospectively
19101	CTRI/2017/06/008900	Interventional	Phase 3	Open to Recruitment	1	1	' 22/06/2017 '	Retrospectively
15712	CTRI/2017/06/008901	Interventional	Phase 3	Completed	1	1	' 22/06/2017 '	Retrospectively
19234	CTRI/2017/06/008902	Interventional	Phase 3/ Phase 4	Completed	1	1	' 22/06/2017 '	Retrospectively
18942	CTRI/2017/06/008903	Interventional	N/A	Closed to Recruitment of Participants	1	1	' 22/06/2017 '	Prospectively
18586	CTRI/2017/06/008904	Interventional	Phase 1/ Phase 2	Open to Recruitment	1	1	' 23/06/2017 '	Retrospectively
19095	CTRI/2017/06/008905	Interventional	Phase 1	Not Yet Recruiting	1	1	' 23/06/2017 '	Prospectively
18943	CTRI/2017/06/008906	Interventional	N/A	Closed to Recruitment of Participants	1	1	' 23/06/2017 '	Prospectively
19356	CTRI/2017/06/008907	Interventional	Phase 3	Not Yet Recruiting	1	1	' 23/06/2017 '	Prospectively
19339	CTRI/2017/06/008908	Interventional	N/A	Closed to Recruitment of Participants	1	3	' 23/06/2017 '	Prospectively
18277	CTRI/2017/06/008909	Interventional	Phase 3	Open to Recruitment	29	25	' 23/06/2017 '	Prospectively
18527	CTRI/2017/06/008910	Observational	N/A	Not Yet Recruiting	1	1	' 23/06/2017 '	Prospectively
19296	CTRI/2017/06/008911	Observational	N/A	Completed	4	4	' 23/06/2017 '	Prospectively
18590	CTRI/2017/06/008912	Interventional	Phase 1/ Phase 2	Open to Recruitment	1	1	' 23/06/2017 '	Retrospectively
17692	CTRI/2017/06/008913	Observational	N/A	Completed	1	1	' 27/06/2017 '	Retrospectively
16977	CTRI/2017/06/008914	Observational	N/A	Open to Recruitment	1	1	' 27/06/2017 '	Retrospectively
17220	CTRI/2017/06/008915	Interventional	Phase 4	Not Yet Recruiting	1	1	' 27/06/2017 '	Prospectively
17970	CTRI/2017/06/008916	Interventional	N/A	Open to Recruitment	1	1	' 27/06/2017 '	Prospectively
18295	CTRI/2017/06/008917	Interventional	N/A	Not Yet Recruiting	1	1	' 27/06/2017 '	Prospectively
18250	CTRI/2017/06/008918	Interventional	Phase 3	Open to Recruitment	21	20	' 27/06/2017 '	Prospectively
17508	CTRI/2017/06/008919	Interventional	N/A	Open to Recruitment	1	1	' 28/06/2017 '	Retrospectively
17302	CTRI/2017/06/008920	Observational	N/A	Completed	1	1	' 28/06/2017 '	Retrospectively
18717	CTRI/2017/06/008921	Interventional	N/A	Completed	1	2	' 28/06/2017 '	Retrospectively
16112	CTRI/2017/06/008922	Interventional	N/A	Open to Recruitment	1	1	' 28/06/2017 '	Retrospectively
15868	CTRI/2017/06/008923	Interventional	Phase 3	Open to Recruitment	1	1	' 28/06/2017 '	Retrospectively
17851	CTRI/2017/06/008924	Interventional	N/A	Completed	1	1	' 28/06/2017 '	Retrospectively
19263	CTRI/2017/06/008925	Interventional	Phase 4	Completed	1	1	' 28/06/2017 '	Retrospectively
13064	CTRI/2017/06/008926	Interventional	Phase 3/ Phase 4	Completed	1	1	' 28/06/2017 '	Retrospectively
19046	CTRI/2017/06/008927	Interventional	N/A	Completed	1	1	' 28/06/2017 '	Prospectively
14550	CTRI/2017/06/008928	Interventional	Phase 3/ Phase 4	Not Yet Recruiting	1	1	' 28/06/2017 '	Prospectively
16984	CTRI/2017/06/008929	Observational	N/A	Completed	1	1	' 28/06/2017 '	Retrospectively
17066	CTRI/2017/06/008930	Observational	N/A	Not Yet Recruiting	1	1	' 28/06/2017 '	Prospectively
18101	CTRI/2017/06/008931	Interventional	Phase 2	Open to Recruitment	1	1	' 28/06/2017 '	Retrospectively
17547	CTRI/2017/06/008932	Interventional	N/A	Completed	1	1	' 29/06/2017 '	Retrospectively
16677	CTRI/2017/06/008933	Interventional	Phase 4	Open to Recruitment	1	1	' 29/06/2017 '	Retrospectively
18397	CTRI/2017/06/008934	Interventional	Phase 2/ Phase 3	Open to Recruitment	1	1	' 29/06/2017 '	Retrospectively
17969	CTRI/2017/06/008935	Interventional	Phase 2	Not Yet Recruiting	1	1	' 29/06/2017 '	Prospectively
19154	CTRI/2017/06/008936	Interventional	Phase 1	Not Yet Recruiting	1	1	' 29/06/2017 '	Prospectively
19251	CTRI/2017/06/008937	Interventional	N/A	Completed	1	1	' 29/06/2017 '	Prospectively
15657	CTRI/2017/06/008938	Interventional	N/A	Open to Recruitment	1	1	' 29/06/2017 '	Retrospectively
19187	CTRI/2017/06/008939	Interventional	N/A	Not Yet Recruiting	1	1	' 29/06/2017 '	Prospectively
18946	CTRI/2017/06/008940	Interventional	N/A	Open to Recruitment	1	1	' 29/06/2017 '	Retrospectively
18171	CTRI/2017/06/008941	Interventional	N/A	Not Yet Recruiting	1	1	' 29/06/2017 '	Prospectively
19255	CTRI/2017/06/008942	Interventional	Post Marketing Surveillance	Not Yet Recruiting	1	1	' 29/06/2017 '	Prospectively
17391	CTRI/2017/06/008943	Interventional	Phase 4	Not Yet Recruiting	1	1	' 29/06/2017 '	Prospectively
18613	CTRI/2017/06/008944	Observational	N/A	Not Yet Recruiting	1	1	' 29/06/2017 '	Prospectively
19174	CTRI/2017/06/008945	Interventional	N/A	Closed to Recruitment of Participants	1	1	' 29/06/2017 '	Prospectively
16052	CTRI/2017/06/008946	Observational	N/A	Open to Recruitment	1	1	' 29/06/2017 '	Retrospectively
19214	CTRI/2017/06/008947	Observational	N/A	Not Yet Recruiting	1	1	' 30/06/2017 '	Prospectively
18757	CTRI/2017/06/008948	Interventional	N/A	Closed to Recruitment of Participants	1	1	' 30/06/2017 '	Retrospectively
19247	CTRI/2017/06/008949	Interventional	Phase 3/ Phase 4	Open to Recruitment	1	1	' 30/06/2017 '	Retrospectively
19283	CTRI/2017/06/008950	Interventional	N/A	Closed to Recruitment of Participants	1	1	' 30/06/2017 '	Retrospectively
16214	CTRI/2017/07/008951	Interventional	N/A	Not Yet Recruiting	1	1	' 03/07/2017 '	Prospectively
19405	CTRI/2017/07/008952	Interventional	N/A	Not Yet Recruiting	1	1	' 03/07/2017 '	Prospectively
19365	CTRI/2017/07/008953	Interventional	N/A	Not Yet Recruiting	1	1	' 03/07/2017 '	Prospectively
19404	CTRI/2017/07/008954	Interventional	Post Marketing Surveillance	Open to Recruitment	1	1	' 03/07/2017 '	Prospectively
14090	CTRI/2017/07/008955	Interventional	N/A	Closed to Recruitment of Participants	1	2	' 03/07/2017 '	Retrospectively
14433	CTRI/2017/07/008956	Interventional	N/A	Not Yet Recruiting	1	1	' 03/07/2017 '	Prospectively
14453	CTRI/2017/07/008957	Interventional	N/A	Not Yet Recruiting	1	1	' 03/07/2017 '	Prospectively
19440	CTRI/2017/07/008958	Observational	Post Marketing Surveillance	Open to Recruitment	1	1	' 03/07/2017 '	Prospectively
17493	CTRI/2017/07/008959	Observational	N/A	Completed	1	1	' 03/07/2017 '	Retrospectively
15715	CTRI/2017/07/008960	Interventional	N/A	Completed	1	1	' 03/07/2017 '	Retrospectively
14952	CTRI/2017/07/008961	Interventional	Phase 4	Completed	1	1	' 03/07/2017 '	Retrospectively
17041	CTRI/2017/07/008962	Interventional	Post Marketing Surveillance	Open to Recruitment	1	1	' 04/07/2017 '	Retrospectively
19146	CTRI/2017/07/008963	Interventional	Phase 1	Completed	1	1	' 04/07/2017 '	Retrospectively
11553	CTRI/2017/07/008964	Observational	N/A	Completed	1	1	' 04/07/2017 '	Retrospectively
19200	CTRI/2017/07/008965	Interventional	Phase 2	Completed	1	1	' 04/07/2017 '	Retrospectively
16020	CTRI/2017/07/008966	Interventional	Phase 2	Completed	1	1	' 04/07/2017 '	Retrospectively
18741	CTRI/2017/07/008967	Interventional	Phase 4	Not Yet Recruiting	1	1	' 04/07/2017 '	Prospectively
18847	CTRI/2017/07/008968	Interventional	N/A	Completed	1	1	' 04/07/2017 '	Retrospectively
18591	CTRI/2017/07/008969	Interventional	Phase 2	Open to Recruitment	1	1	' 04/07/2017 '	Retrospectively
18312	CTRI/2017/07/008970	Interventional	N/A	Open to Recruitment	1	1	' 04/07/2017 '	Prospectively
19167	CTRI/2017/07/008971	Interventional	N/A	Not Yet Recruiting	1	1	' 04/07/2017 '	Prospectively
17585	CTRI/2017/07/008972	Interventional	Post Marketing Surveillance	Open to Recruitment	1	1	' 04/07/2017 '	Retrospectively
17396	CTRI/2017/07/008973	Interventional	N/A	Completed	1	1	' 05/07/2017 '	Retrospectively
19239	CTRI/2017/07/008974	Interventional	N/A	Not Yet Recruiting	1	1	' 05/07/2017 '	Prospectively
19409	CTRI/2017/07/008975	PMS	Post Marketing Surveillance	Completed	1	1	' 05/07/2017 '	Prospectively
[truncated: 22,447 more rows]

## Sheet: 17342
S6.2 Table. Trials registered from 1 June 2016 onward AND interventional
Trial ID	CTRI Number	Type of Trial	Phase	Recruitment Status in India	Sites	ECs	Registration Date	Registration Type
12784	CTRI/2016/06/006978	Interventional	N/A	Completed	1	1	' 01/06/2016 '	Retrospectively
6957	CTRI/2016/06/006979	Interventional	N/A	Open to Recruitment	1	1	' 01/06/2016 '	Retrospectively
8226	CTRI/2016/06/006980	Interventional	Phase 3	Open to Recruitment	2	2	' 02/06/2016 '	Retrospectively
14563	CTRI/2016/06/006982	Interventional	N/A	Completed	1	1	' 02/06/2016 '	Prospectively
12736	CTRI/2016/06/006983	Interventional	Phase 2	Completed	1	1	' 02/06/2016 '	Retrospectively
14208	CTRI/2016/06/006984	Interventional	N/A	Completed	1	1	' 02/06/2016 '	Retrospectively
14087	CTRI/2016/06/006986	Interventional	N/A	Open to Recruitment	1	1	' 02/06/2016 '	Retrospectively
13965	CTRI/2016/06/006987	Interventional	Phase 2	Open to Recruitment	1	1	' 02/06/2016 '	Retrospectively
13583	CTRI/2016/06/006988	Interventional	Phase 4	Open to Recruitment	1	1	' 02/06/2016 '	Retrospectively
15042	CTRI/2016/06/006992	Interventional	N/A	Open to Recruitment	1	1	' 03/06/2016 '	Retrospectively
13693	CTRI/2016/06/006993	Interventional	Phase 3	Closed to Recruitment of Participants	16	16	' 06/06/2016 '	Prospectively
12944	CTRI/2016/06/006994	Interventional	Phase 4	Completed	1	1	' 06/06/2016 '	Prospectively
12273	CTRI/2016/06/006995	Interventional	N/A	Completed	1	1	' 06/06/2016 '	Retrospectively
10619	CTRI/2016/06/006996	Interventional	Phase 3	Completed	1	1	' 06/06/2016 '	Prospectively
14956	CTRI/2016/06/006997	Interventional	Phase 3/ Phase 4	Completed	1	1	' 06/06/2016 '	Retrospectively
15140	CTRI/2016/06/006998	Interventional	Phase 4	Open to Recruitment	1	1	' 06/06/2016 '	Retrospectively
13688	CTRI/2016/06/006999	Interventional	Post Marketing Surveillance	Open to Recruitment	1	1	' 06/06/2016 '	Retrospectively
11817	CTRI/2016/06/007001	Interventional	Phase 4	Completed	1	1	' 06/06/2016 '	Retrospectively
6431	CTRI/2016/06/007003	Interventional	Phase 3	Completed	2	2	' 06/06/2016 '	Retrospectively
6426	CTRI/2016/06/007004	Interventional	N/A	Completed	1	1	' 06/06/2016 '	Retrospectively
6006	CTRI/2016/06/007005	Interventional	N/A	Open to Recruitment	1	1	' 06/06/2016 '	Retrospectively
14332	CTRI/2016/06/007007	Interventional	N/A	Open to Recruitment	1	1	' 06/06/2016 '	Retrospectively
9699	CTRI/2016/06/007008	Interventional	N/A	Completed	1	1	' 06/06/2016 '	Retrospectively
5218	CTRI/2016/06/007009	Interventional	N/A	Completed	1	1	' 06/06/2016 '	Retrospectively
13582	CTRI/2016/06/007010	Interventional	Phase 2	Completed	1	1	' 08/06/2016 '	Prospectively
13428	CTRI/2016/06/007011	Interventional	Phase 3/ Phase 4	Completed	1	1	' 08/06/2016 '	Retrospectively
15079	CTRI/2016/06/007012	Interventional	N/A	Completed	1	1	' 09/06/2016 '	Retrospectively
15015	CTRI/2016/06/007013	Interventional	N/A	Completed	1	1	' 10/06/2016 '	Retrospectively
12954	CTRI/2016/06/007014	Interventional	N/A	Open to Recruitment	2	1	' 10/06/2016 '	Retrospectively
12531	CTRI/2016/06/007016	Interventional	Phase 3	Closed to Recruitment of Participants	4	4	' 13/06/2016 '	Prospectively
11554	CTRI/2016/06/007017	Interventional	N/A	Completed	1	1	' 13/06/2016 '	Retrospectively
11373	CTRI/2016/06/007018	Interventional	Phase 2/ Phase 3	Completed	1	1	' 13/06/2016 '	Retrospectively
10869	CTRI/2016/06/007021	Interventional	Phase 2	Open to Recruitment	1	1	' 13/06/2016 '	Retrospectively
14093	CTRI/2016/06/007022	Interventional	Phase 4	Closed to Recruitment of Participants	1	1	' 14/06/2016 '	Retrospectively
15021	CTRI/2016/06/007023	Interventional	N/A	Not Yet Recruiting	1	1	' 14/06/2016 '	Prospectively
13959	CTRI/2016/06/007024	Interventional	N/A	Completed	1	1	' 14/06/2016 '	Retrospectively
5579	CTRI/2016/06/007025	Interventional	N/A	Completed	1	1	' 14/06/2016 '	Retrospectively
12421	CTRI/2016/06/007026	Interventional	Phase 3/ Phase 4	Closed to Recruitment of Participants	1	1	' 15/06/2016 '	Retrospectively
15087	CTRI/2016/06/007028	Interventional	N/A	Completed	1	1	' 22/06/2016 '	Retrospectively
14674	CTRI/2016/06/007029	Interventional	Phase 3	Not Yet Recruiting	20	20	' 22/06/2016 '	Prospectively
15346	CTRI/2016/06/007030	Interventional	N/A	Completed	1	1	' 22/06/2016 '	Prospectively
13695	CTRI/2016/06/007031	Interventional	Phase 3	Completed	17	17	' 22/06/2016 '	Prospectively
14943	CTRI/2016/06/007032	Interventional	Phase 2	Completed	1	1	' 23/06/2016 '	Prospectively
14687	CTRI/2016/06/007033	Interventional	N/A	Completed	1	1	' 23/06/2016 '	Retrospectively
12776	CTRI/2016/06/007035	Interventional	Phase 2	Open to Recruitment	1	1	' 23/06/2016 '	Retrospectively
14983	CTRI/2016/06/007036	Interventional	Phase 3	Completed	1	1	' 23/06/2016 '	Retrospectively
14696	CTRI/2016/06/007037	Interventional	N/A	Open to Recruitment	1	1	' 23/06/2016 '	Retrospectively
12001	CTRI/2016/06/007038	Interventional	N/A	Completed	1	1	' 23/06/2016 '	Retrospectively
11816	CTRI/2016/06/007039	Interventional	Phase 3	Completed	1	1	' 24/06/2016 '	Retrospectively
15316	CTRI/2016/06/007040	Interventional	N/A	Completed	1	1	' 27/06/2016 '	Prospectively
14136	CTRI/2016/06/007041	Interventional	Phase 3	Suspended	11	12	' 27/06/2016 '	Prospectively
14869	CTRI/2016/06/007042	Interventional	Phase 4	Completed	1	2	' 28/06/2016 '	Prospectively
11409	CTRI/2016/06/007045	Interventional	N/A	Completed	1	1	' 28/06/2016 '	Retrospectively
12854	CTRI/2016/06/007047	Interventional	Phase 2/ Phase 3	Completed	1	1	' 29/06/2016 '	Prospectively
13167	CTRI/2016/06/007048	Interventional	Post Marketing Surveillance	Open to Recruitment	1	1	' 29/06/2016 '	Retrospectively
12673	CTRI/2016/06/007051	Interventional	Phase 2	Completed	1	1	' 29/06/2016 '	Retrospectively
12813	CTRI/2016/06/007052	Interventional	Phase 1/ Phase 2	Open to Recruitment	1	1	' 29/06/2016 '	Retrospectively
11771	CTRI/2016/06/007053	Interventional	Phase 1/ Phase 2	Closed to Recruitment of Participants	1	1	' 29/06/2016 '	Retrospectively
11152	CTRI/2016/06/007054	Interventional	N/A	Completed	1	1	' 29/06/2016 '	Retrospectively
4434	CTRI/2016/06/007055	Interventional	Phase 2	Completed	1	1	' 29/06/2016 '	Retrospectively
15241	CTRI/2016/06/007056	Interventional	N/A	Not Yet Recruiting	1	1	' 29/06/2016 '	Prospectively
14270	CTRI/2016/06/007057	Interventional	Phase 2	Completed	1	1	' 29/06/2016 '	Retrospectively
13905	CTRI/2016/06/007058	Interventional	N/A	Completed	1	1	' 29/06/2016 '	Prospectively
13779	CTRI/2016/06/007059	Interventional	Phase 3	Closed to Recruitment of Participants	24	24	' 30/06/2016 '	Prospectively
8011	CTRI/2016/06/007060	Interventional	N/A	Completed	1	1	' 30/06/2016 '	Retrospectively
15363	CTRI/2016/06/007061	Interventional	N/A	Not Yet Recruiting	1	1	' 30/06/2016 '	Prospectively
14511	CTRI/2016/06/007062	Interventional	Phase 3	Closed to Recruitment of Participants	49	49	' 30/06/2016 '	Prospectively
13457	CTRI/2016/07/007064	Interventional	N/A	Completed	1	1	' 05/07/2016 '	Retrospectively
15302	CTRI/2016/07/007066	Interventional	N/A	Closed to Recruitment of Participants	1	1	' 11/07/2016 '	Retrospectively
14135	CTRI/2016/07/007067	Interventional	N/A	Open to Recruitment	1	1	' 11/07/2016 '	Retrospectively
12410	CTRI/2016/07/007068	Interventional	Phase 3	Completed	18	18	' 11/07/2016 '	Prospectively
6053	CTRI/2016/07/007069	Interventional	Phase 4	Not Yet Recruiting	1	1	' 11/07/2016 '	Prospectively
10534	CTRI/2016/07/007070	Interventional	N/A	Completed	1	1	' 11/07/2016 '	Retrospectively
11629	CTRI/2016/07/007071	Interventional	N/A	Open to Recruitment	1	1	' 11/07/2016 '	Retrospectively
11751	CTRI/2016/07/007072	Interventional	N/A	Completed	1	1	' 11/07/2016 '	Retrospectively
12266	CTRI/2016/07/007075	Interventional	Phase 2	Open to Recruitment	1	2	' 12/07/2016 '	Retrospectively
8468	CTRI/2016/07/007076	Interventional	Phase 3	Open to Recruitment	1	1	' 12/07/2016 '	Retrospectively
13400	CTRI/2016/07/007077	Interventional	Phase 4	Open to Recruitment	1	1	' 12/07/2016 '	Retrospectively
15088	CTRI/2016/07/007078	Interventional	Phase 2/ Phase 3	Open to Recruitment	4	4	' 12/07/2016 '	Prospectively
14006	CTRI/2016/07/007080	Interventional	Phase 3	Closed to Recruitment of Participants	1	1	' 12/07/2016 '	Retrospectively
14575	CTRI/2016/07/007081	Interventional	Phase 4	Not Yet Recruiting	6	6	' 12/07/2016 '	Prospectively
14108	CTRI/2016/07/007082	Interventional	N/A	Completed	1	1	' 12/07/2016 '	Retrospectively
13284	CTRI/2016/07/007084	Interventional	N/A	Open to Recruitment	1	1	' 12/07/2016 '	Retrospectively
14243	CTRI/2016/07/007085	Interventional	N/A	Closed to Recruitment of Participants	1	1	' 12/07/2016 '	Prospectively
15172	CTRI/2016/07/007086	Interventional	N/A	Closed to Recruitment of Participants	1	1	' 13/07/2016 '	Prospectively
14167	CTRI/2016/07/007087	Interventional	N/A	Open to Recruitment	1	1	' 13/07/2016 '	Retrospectively
13907	CTRI/2016/07/007088	Interventional	Phase 3	Open to Recruitment	1	1	' 13/07/2016 '	Retrospectively
13623	CTRI/2016/07/007089	Interventional	N/A	Completed	1	1	' 13/07/2016 '	Prospectively
8673	CTRI/2016/07/007091	Interventional	Phase 3/ Phase 4	Completed	1	1	' 13/07/2016 '	Retrospectively
15406	CTRI/2016/07/007092	Interventional	Phase 2	Not Yet Recruiting	3	3	' 13/07/2016 '	Prospectively
11992	CTRI/2016/07/007094	Interventional	N/A	Completed	1	1	' 13/07/2016 '	Retrospectively
15028	CTRI/2016/07/007095	Interventional	Phase 4	Completed	1	1	' 13/07/2016 '	Retrospectively
15586	CTRI/2016/07/007096	Interventional	Phase 1	Not Yet Recruiting	1	1	' 15/07/2016 '	Prospectively
11462	CTRI/2016/07/007097	Interventional	Phase 3	Closed to Recruitment of Participants	13	13	' 15/07/2016 '	Prospectively
13470	CTRI/2016/07/007101	Interventional	N/A	Completed	1	1	' 15/07/2016 '	Retrospectively
12588	CTRI/2016/07/007102	Interventional	N/A	Not Yet Recruiting	1	1	' 18/07/2016 '	Prospectively
9945	CTRI/2016/07/007103	Interventional	Phase 4	Open to Recruitment	1	1	' 18/07/2016 '	Retrospectively
8682	CTRI/2016/07/007104	Interventional	N/A	Closed to Recruitment of Participants	1	1	' 20/07/2016 '	Retrospectively
15208	CTRI/2016/07/007105	Interventional	Phase 2	Closed to Recruitment of Participants	5	5	' 20/07/2016 '	Prospectively
15111	CTRI/2016/07/007106	Interventional	N/A	Not Yet Recruiting	2	1	' 20/07/2016 '	Prospectively
9923	CTRI/2016/07/007107	Interventional	N/A	Completed	1	1	' 20/07/2016 '	Retrospectively
13581	CTRI/2016/07/007108	Interventional	N/A	Closed to Recruitment of Participants	1	1	' 20/07/2016 '	Retrospectively
15647	CTRI/2016/07/007109	Interventional	Phase 2/ Phase 3	Completed	6	6	' 20/07/2016 '	Prospectively
11996	CTRI/2016/07/007110	Interventional	Phase 2	Completed	1	1	' 20/07/2016 '	Retrospectively
15235	CTRI/2016/07/007111	Interventional	N/A	Completed	1	1	' 21/07/2016 '	Prospectively
14117	CTRI/2016/07/007112	Interventional	N/A	Closed to Recruitment of Participants	1	1	' 21/07/2016 '	Retrospectively
14767	CTRI/2016/07/007113	Interventional	Post Marketing Surveillance	Not Yet Recruiting	1	1	' 22/07/2016 '	Prospectively
14313	CTRI/2016/07/007114	Interventional	N/A	Completed	1	1	' 22/07/2016 '	Retrospectively
10528	CTRI/2016/07/007116	Interventional	Phase 1/ Phase 2	Open to Recruitment	1	1	' 22/07/2016 '	Retrospectively
13056	CTRI/2016/07/007119	Interventional	Post Marketing Surveillance	Completed	1	1	' 26/07/2016 '	Retrospectively
14493	CTRI/2016/07/007120	Interventional	N/A	Not Yet Recruiting	1	1	' 26/07/2016 '	Prospectively
14289	CTRI/2016/07/007121	Interventional	N/A	Completed	1	1	' 26/07/2016 '	Prospectively
13895	CTRI/2016/07/007122	Interventional	N/A	Open to Recruitment	1	1	' 26/07/2016 '	Retrospectively
14938	CTRI/2016/07/007123	Interventional	N/A	Completed	1	1	' 29/07/2016 '	Prospectively
15090	CTRI/2016/08/007125	Interventional	Post Marketing Surveillance	Completed	1	1	' 01/08/2016 '	Retrospectively
13369	CTRI/2016/08/007127	Interventional	Phase 1	Open to Recruitment	1	1	' 01/08/2016 '	Retrospectively
12330	CTRI/2016/08/007128	Interventional	Phase 4	Not Yet Recruiting	1	1	' 01/08/2016 '	Prospectively
12433	CTRI/2016/08/007129	Interventional	Phase 2	Closed to Recruitment of Participants	1	1	' 01/08/2016 '	Retrospectively
11955	CTRI/2016/08/007130	Interventional	N/A	Completed	1	1	' 01/08/2016 '	Retrospectively
9718	CTRI/2016/08/007132	Interventional	N/A	Completed	1	1	' 01/08/2016 '	Retrospectively
8320	CTRI/2016/08/007133	Interventional	Phase 2	Completed	1	1	' 01/08/2016 '	Retrospectively
14650	CTRI/2016/08/007134	Interventional	N/A	Not Yet Recruiting	1	1	' 02/08/2016 '	Prospectively
15095	CTRI/2016/08/007136	Interventional	N/A	Open to Recruitment	1	1	' 02/08/2016 '	Prospectively
13580	CTRI/2016/08/007137	Interventional	Phase 3	Closed to Recruitment of Participants	10	10	' 02/08/2016 '	Prospectively
14273	CTRI/2016/08/007139	Interventional	Phase 4	Not Yet Recruiting	1	1	' 03/08/2016 '	Prospectively
14724	CTRI/2016/08/007140	Interventional	N/A	Not Yet Recruiting	1	1	' 04/08/2016 '	Prospectively
14252	CTRI/2016/08/007142	Interventional	Phase 4	Completed	1	1	' 04/08/2016 '	Retrospectively
12022	CTRI/2016/08/007143	Interventional	Phase 3	Completed	1	1	' 04/08/2016 '	Retrospectively
11886	CTRI/2016/08/007144	Interventional	Phase 2/ Phase 3	Open to Recruitment	1	1	' 04/08/2016 '	Retrospectively
14092	CTRI/2016/08/007145	Interventional	Phase 3	Open to Recruitment	1	1	' 04/08/2016 '	Retrospectively
11192	CTRI/2016/08/007146	Interventional	N/A	Completed	1	1	' 04/08/2016 '	Retrospectively
14765	CTRI/2016/08/007148	Interventional	Phase 2/ Phase 3	Completed	1	1	' 05/08/2016 '	Retrospectively
15477	CTRI/2016/08/007149	Interventional	N/A	Not Yet Recruiting	1	1	' 05/08/2016 '	Prospectively
13209	CTRI/2016/08/007150	Interventional	N/A	Not Yet Recruiting	1	1	' 05/08/2016 '	Prospectively
15549	CTRI/2016/08/007153	Interventional	N/A	Not Yet Recruiting	1	1	' 05/08/2016 '	Prospectively
13072	CTRI/2016/08/007154	Interventional	N/A	Not Yet Recruiting	1	1	' 05/08/2016 '	Prospectively
12988	CTRI/2016/08/007155	Interventional	N/A	Completed	5	5	' 05/08/2016 '	Prospectively
12064	CTRI/2016/08/007156	Interventional	Phase 3	Open to Recruitment	1	1	' 05/08/2016 '	Retrospectively
15779	CTRI/2016/08/007158	Interventional	N/A	Closed to Recruitment of Participants	1	1	' 05/08/2016 '	Prospectively
14760	CTRI/2016/08/007159	Interventional	Phase 3	Completed	1	1	' 05/08/2016 '	Prospectively
10018	CTRI/2016/08/007160	Interventional	N/A	Completed	1	1	' 05/08/2016 '	Retrospectively
9164	CTRI/2016/08/007161	Interventional	Phase 2/ Phase 3	Open to Recruitment	1	1	' 05/08/2016 '	Retrospectively
10997	CTRI/2016/08/007162	Interventional	N/A	Completed	1	1	' 05/08/2016 '	Retrospectively
11293	CTRI/2016/08/007163	Interventional	Phase 4	Completed	1	1	' 08/08/2016 '	Retrospectively
15243	CTRI/2016/08/007166	Interventional	Phase 1/ Phase 2	Open to Recruitment	1	1	' 09/08/2016 '	Retrospectively
12416	CTRI/2016/08/007168	Interventional	N/A	Open to Recruitment	1	1	' 10/08/2016 '	Retrospectively
15193	CTRI/2016/08/007169	Interventional	Phase 3	Closed to Recruitment of Participants	7	7	' 11/08/2016 '	Prospectively
13929	CTRI/2016/08/007170	Interventional	N/A	Closed to Recruitment of Participants	1	1	' 11/08/2016 '	Retrospectively
13221	CTRI/2016/08/007171	Interventional	Phase 1	Completed	1	1	' 11/08/2016 '	Retrospectively
13852	CTRI/2016/08/007172	Interventional	N/A	Completed	1	1	' 11/08/2016 '	Retrospectively
13932	CTRI/2016/08/007173	Interventional	N/A	Completed	1	1	' 11/08/2016 '	Prospectively
13811	CTRI/2016/08/007174	Interventional	N/A	Completed	1	1	' 11/08/2016 '	Retrospectively
13845	CTRI/2016/08/007175	Interventional	N/A	Open to Recruitment	1	1	' 11/08/2016 '	Retrospectively
13833	CTRI/2016/08/007176	Interventional	N/A	Completed	1	1	' 12/08/2016 '	Retrospectively
13114	CTRI/2016/08/007178	Interventional	N/A	Completed	1	1	' 12/08/2016 '	Retrospectively
11901	CTRI/2016/08/007179	Interventional	N/A	Completed	1	1	' 12/08/2016 '	Retrospectively
14751	CTRI/2016/08/007181	Interventional	N/A	Open to Recruitment	1	1	' 16/08/2016 '	Retrospectively
14022	CTRI/2016/08/007182	Interventional	N/A	Completed	1	1	' 16/08/2016 '	Retrospectively
13986	CTRI/2016/08/007183	Interventional	Phase 3	Completed	7	7	' 16/08/2016 '	Retrospectively
13961	CTRI/2016/08/007184	Interventional	N/A	Open to Recruitment	1	1	' 16/08/2016 '	Retrospectively
13927	CTRI/2016/08/007185	Interventional	Phase 2	Open to Recruitment	1	1	' 16/08/2016 '	Retrospectively
13611	CTRI/2016/08/007186	Interventional	N/A	Closed to Recruitment of Participants	1	1	' 16/08/2016 '	Retrospectively
13807	CTRI/2016/08/007187	Interventional	Phase 1/ Phase 2	Completed	1	1	' 16/08/2016 '	Retrospectively
9804	CTRI/2016/08/007190	Interventional	N/A	Closed to Recruitment of Participants	1	1	' 17/08/2016 '	Retrospectively
15053	CTRI/2016/08/007191	Interventional	N/A	Completed	1	1	' 17/08/2016 '	Retrospectively
11754	CTRI/2016/08/007192	Interventional	Phase 3	Completed	1	1	' 17/08/2016 '	Retrospectively
10236	CTRI/2016/08/007193	Interventional	N/A	Completed	1	1	' 17/08/2016 '	Retrospectively
15319	CTRI/2016/08/007194	Interventional	Phase 2/ Phase 3	Completed	1	1	' 17/08/2016 '	Retrospectively
11050	CTRI/2016/08/007195	Interventional	N/A	Completed	1	1	' 17/08/2016 '	Retrospectively
13700	CTRI/2016/08/007196	Interventional	Post Marketing Surveillance	Open to Recruitment	1	1	' 17/08/2016 '	Retrospectively
13158	CTRI/2016/08/007197	Interventional	N/A	Open to Recruitment	1	1	' 17/08/2016 '	Retrospectively
15296	CTRI/2016/08/007199	Interventional	Phase 2/ Phase 3	Not Yet Recruiting	1	1	' 17/08/2016 '	Prospectively
14463	CTRI/2016/08/007200	Interventional	N/A	Not Yet Recruiting	1	1	' 17/08/2016 '	Prospectively
14468	CTRI/2016/08/007201	Interventional	N/A	Not Yet Recruiting	1	2	' 17/08/2016 '	Prospectively
14811	CTRI/2016/08/007202	Interventional	Phase 4	Completed	1	1	' 17/08/2016 '	Prospectively
5305	CTRI/2016/08/007203	Interventional	Phase 3	Closed to Recruitment of Participants	1	1	' 17/08/2016 '	Retrospectively
15213	CTRI/2016/08/007204	Interventional	Phase 3	Closed to Recruitment of Participants	10	10	' 18/08/2016 '	Prospectively
14717	CTRI/2016/08/007206	Interventional	Phase 3	Open to Recruitment	7	7	' 18/08/2016 '	Prospectively
14325	CTRI/2016/08/007207	Interventional	N/A	Open to Recruitment	1	1	' 18/08/2016 '	Retrospectively
11736	CTRI/2016/08/007208	Interventional	N/A	Completed	1	1	' 19/08/2016 '	Retrospectively
14075	CTRI/2016/08/007211	Interventional	N/A	Completed	1	1	' 19/08/2016 '	Prospectively
11325	CTRI/2016/08/007215	Interventional	N/A	Completed	1	1	' 19/08/2016 '	Retrospectively
15937	CTRI/2016/08/007216	Interventional	Phase 3	Completed	8	8	' 23/08/2016 '	Prospectively
13865	CTRI/2016/08/007217	Interventional	N/A	Completed	1	1	' 23/08/2016 '	Retrospectively
10295	CTRI/2016/08/007218	Interventional	N/A	Open to Recruitment	1	1	' 23/08/2016 '	Retrospectively
15353	CTRI/2016/08/007220	Interventional	N/A	Open to Recruitment	1	1	' 24/08/2016 '	Retrospectively
15022	CTRI/2016/08/007221	Interventional	N/A	Completed	1	1	' 24/08/2016 '	Retrospectively
12725	CTRI/2016/08/007222	Interventional	Phase 1/ Phase 2	Open to Recruitment	1	1	' 24/08/2016 '	Retrospectively
15307	CTRI/2016/08/007229	Interventional	N/A	Completed	1	1	' 31/08/2016 '	Retrospectively
15450	CTRI/2016/09/007230	Interventional	Phase 3	Closed to Recruitment of Participants	14	12	' 01/09/2016 '	Prospectively
16003	CTRI/2016/09/007231	Interventional	Phase 3/ Phase 4	Other (Terminated)	25	25	' 01/09/2016 '	Prospectively
15921	CTRI/2016/09/007232	Interventional	Phase 4	Completed	1	1	' 02/09/2016 '	Retrospectively
14531	CTRI/2016/09/007234	Interventional	Phase 1	Other (Terminated)	5	5	' 05/09/2016 '	Prospectively
13819	CTRI/2016/09/007235	Interventional	Phase 2	Completed	1	1	' 05/09/2016 '	Retrospectively
13458	CTRI/2016/09/007236	Interventional	Phase 1	Open to Recruitment	1	1	' 05/09/2016 '	Retrospectively
14068	CTRI/2016/09/007238	Interventional	N/A	Completed	1	1	' 06/09/2016 '	Retrospectively
13436	CTRI/2016/09/007239	Interventional	N/A	Open to Recruitment	1	1	' 06/09/2016 '	Retrospectively
13093	CTRI/2016/09/007242	Interventional	Phase 3	Completed	1	1	' 06/09/2016 '	Retrospectively
11829	CTRI/2016/09/007243	Interventional	Phase 2	Open to Recruitment	1	1	' 06/09/2016 '	Retrospectively
14064	CTRI/2016/09/007244	Interventional	N/A	Completed	1	1	' 06/09/2016 '	Retrospectively
13827	CTRI/2016/09/007245	Interventional	N/A	Open to Recruitment	1	1	' 07/09/2016 '	Retrospectively
13113	CTRI/2016/09/007246	Interventional	N/A	Completed	1	1	' 07/09/2016 '	Retrospectively
7892	CTRI/2016/09/007248	Interventional	Phase 3	Open to Recruitment	1	1	' 07/09/2016 '	Retrospectively
15096	CTRI/2016/09/007249	Interventional	N/A	Open to Recruitment	1	1	' 07/09/2016 '	Retrospectively
9166	CTRI/2016/09/007250	Interventional	N/A	Closed to Recruitment of Participants	1	1	' 07/09/2016 '	Retrospectively
16045	CTRI/2016/09/007251	Interventional	N/A	Not Yet Recruiting	1	1	' 07/09/2016 '	Prospectively
13881	CTRI/2016/09/007254	Interventional	Phase 4	Completed	1	1	' 08/09/2016 '	Retrospectively
12785	CTRI/2016/09/007255	Interventional	Phase 4	Completed	1	1	' 08/09/2016 '	Retrospectively
11898	CTRI/2016/09/007256	Interventional	Phase 3	Open to Recruitment	1	1	' 08/09/2016 '	Retrospectively
11789	CTRI/2016/09/007257	Interventional	N/A	Completed	1	1	' 08/09/2016 '	Retrospectively
11975	CTRI/2016/09/007258	Interventional	N/A	Open to Recruitment	1	1	' 08/09/2016 '	Retrospectively
11821	CTRI/2016/09/007259	Interventional	Phase 2	Completed	1	1	' 08/09/2016 '	Retrospectively
10198	CTRI/2016/09/007261	Interventional	Phase 3/ Phase 4	Completed	1	1	' 08/09/2016 '	Retrospectively
7017	CTRI/2016/09/007263	Interventional	N/A	Completed	1	1	' 08/09/2016 '	Retrospectively
15552	CTRI/2016/09/007265	Interventional	N/A	Not Yet Recruiting	1	1	' 09/09/2016 '	Prospectively
11954	CTRI/2016/09/007266	Interventional	N/A	Closed to Recruitment of Participants	1	1	' 09/09/2016 '	Retrospectively
6748	CTRI/2016/09/007267	Interventional	Phase 2/ Phase 3	Completed	1	1	' 09/09/2016 '	Retrospectively
15790	CTRI/2016/09/007268	Interventional	Phase 3	Closed to Recruitment of Participants	11	11	' 09/09/2016 '	Prospectively
14255	CTRI/2016/09/007269	Interventional	Phase 3	Completed	17	18	' 09/09/2016 '	Prospectively
14773	CTRI/2016/09/007271	Interventional	Phase 1	Open to Recruitment	1	1	' 12/09/2016 '	Retrospectively
13718	CTRI/2016/09/007272	Interventional	Phase 3	Not Yet Recruiting	1	1	' 12/09/2016 '	Prospectively
15202	CTRI/2016/09/007273	Interventional	N/A	Completed	1	1	' 12/09/2016 '	Retrospectively
12066	CTRI/2016/09/007274	Interventional	N/A	Completed	1	1	' 14/09/2016 '	Retrospectively
14485	CTRI/2016/09/007275	Interventional	Phase 2/ Phase 3	Completed	1	1	' 15/09/2016 '	Retrospectively
15903	CTRI/2016/09/007276	Interventional	Phase 4	Not Yet Recruiting	1	1	' 15/09/2016 '	Prospectively
15189	CTRI/2016/09/007277	Interventional	Phase 2/ Phase 3	Completed	10	10	' 16/09/2016 '	Retrospectively
14740	CTRI/2016/09/007278	Interventional	N/A	Completed	1	1	' 16/09/2016 '	Retrospectively
13414	CTRI/2016/09/007279	Interventional	Phase 3	Closed to Recruitment of Participants	21	21	' 16/09/2016 '	Prospectively
9060	CTRI/2016/09/007280	Interventional	Phase 2	Completed	1	1	' 16/09/2016 '	Retrospectively
14264	CTRI/2016/09/007281	Interventional	N/A	Closed to Recruitment of Participants	1	1	' 16/09/2016 '	Retrospectively
15899	CTRI/2016/09/007282	Interventional	Post Marketing Surveillance	Completed	1	1	' 19/09/2016 '	Retrospectively
15324	CTRI/2016/09/007283	Interventional	N/A	Completed	1	1	' 19/09/2016 '	Retrospectively
15062	CTRI/2016/09/007284	Interventional	Phase 2	Closed to Recruitment of Participants	1	1	' 19/09/2016 '	Retrospectively
10029	CTRI/2016/09/007285	Interventional	Phase 2	Completed	1	1	' 19/09/2016 '	Retrospectively
13070	CTRI/2016/09/007286	Interventional	Phase 2	Completed	1	1	' 19/09/2016 '	Retrospectively
15097	CTRI/2016/09/007288	Interventional	Phase 4	Open to Recruitment	1	1	' 19/09/2016 '	Retrospectively
15654	CTRI/2016/09/007289	Interventional	Phase 1	Completed	1	1	' 19/09/2016 '	Prospectively
14899	CTRI/2016/09/007292	Interventional	Post Marketing Surveillance	Completed	1	1	' 19/09/2016 '	Retrospectively
14253	CTRI/2016/09/007293	Interventional	Phase 2	Not Yet Recruiting	3	3	' 19/09/2016 '	Prospectively
12596	CTRI/2016/09/007294	Interventional	N/A	Completed	1	1	' 19/09/2016 '	Retrospectively
12938	CTRI/2016/09/007296	Interventional	N/A	Completed	1	1	' 20/09/2016 '	Retrospectively
9287	CTRI/2016/09/007298	Interventional	Phase 1	Completed	1	1	' 20/09/2016 '	Retrospectively
16009	CTRI/2016/09/007299	Interventional	N/A	Not Yet Recruiting	1	1	' 20/09/2016 '	Prospectively
6276	CTRI/2016/09/007300	Interventional	N/A	Completed	1	1	' 23/09/2016 '	Retrospectively
13529	CTRI/2016/09/007301	Interventional	Phase 2	Closed to Recruitment of Participants	2	3	' 23/09/2016 '	Prospectively
15508	CTRI/2016/09/007302	Interventional	Phase 4	Not Yet Recruiting	1	1	' 23/09/2016 '	Prospectively
15251	CTRI/2016/09/007303	Interventional	Phase 3	Completed	1	1	' 23/09/2016 '	Retrospectively
15198	CTRI/2016/09/007304	Interventional	Phase 2/ Phase 3	Other (Terminated)	15	15	' 23/09/2016 '	Prospectively
16049	CTRI/2016/09/007305	Interventional	Phase 4	Completed	1	1	' 26/09/2016 '	Prospectively
15368	CTRI/2016/09/007306	Interventional	Phase 4	Not Yet Recruiting	1	1	' 26/09/2016 '	Prospectively
15204	CTRI/2016/09/007307	Interventional	N/A	Completed	1	2	' 26/09/2016 '	Prospectively
16119	CTRI/2016/09/007309	Interventional	Phase 3	Completed	15	15	' 26/09/2016 '	Prospectively
15724	CTRI/2016/09/007310	Interventional	Phase 3	Open to Recruitment	1	1	' 26/09/2016 '	Prospectively
14697	CTRI/2016/09/007311	Interventional	N/A	Completed	1	1	' 26/09/2016 '	Retrospectively
14105	CTRI/2016/09/007312	Interventional	Phase 4	Completed	21	21	' 27/09/2016 '	Prospectively
12274	CTRI/2016/09/007314	Interventional	Phase 2/ Phase 3	Closed to Recruitment of Participants	1	1	' 27/09/2016 '	Retrospectively
16278	CTRI/2016/09/007315	Interventional	Phase 3	Not Yet Recruiting	1	1	' 28/09/2016 '	Prospectively
15083	CTRI/2016/09/007316	Interventional	N/A	Not Yet Recruiting	1	1	' 28/09/2016 '	Prospectively
8117	CTRI/2016/09/007318	Interventional	Phase 3	Closed to Recruitment of Participants	8	1	' 29/09/2016 '	Prospectively
9546	CTRI/2016/09/007319	Interventional	Phase 1	Completed	1	1	' 29/09/2016 '	Retrospectively
15230	CTRI/2016/09/007321	Interventional	N/A	Open to Recruitment	1	1	' 29/09/2016 '	Prospectively
12456	CTRI/2016/09/007324	Interventional	N/A	Closed to Recruitment of Participants	1	1	' 29/09/2016 '	Prospectively
14154	CTRI/2016/09/007325	Interventional	N/A	Not Yet Recruiting	1	1	' 30/09/2016 '	Prospectively
13188	CTRI/2016/09/007326	Interventional	Phase 4	Open to Recruitment	1	1	' 30/09/2016 '	Prospectively
15469	CTRI/2016/09/007327	Interventional	N/A	Not Yet Recruiting	1	1	' 30/09/2016 '	Prospectively
8936	CTRI/2016/09/007328	Interventional	Phase 4	Open to Recruitment	1	1	' 30/09/2016 '	Retrospectively
14319	CTRI/2016/10/007331	Interventional	N/A	Completed	1	1	' 04/10/2016 '	Retrospectively
12343	CTRI/2016/10/007332	Interventional	Phase 4	Open to Recruitment	1	1	' 04/10/2016 '	Retrospectively
11905	CTRI/2016/10/007333	Interventional	N/A	Completed	1	1	' 04/10/2016 '	Retrospectively
16155	CTRI/2016/10/007335	Interventional	Phase 3	Not Yet Recruiting	1	1	' 05/10/2016 '	Prospectively
15199	CTRI/2016/10/007336	Interventional	N/A	Not Yet Recruiting	1	1	' 05/10/2016 '	Prospectively
12902	CTRI/2016/10/007337	Interventional	N/A	Open to Recruitment	1	1	' 05/10/2016 '	Retrospectively
9939	CTRI/2016/10/007340	Interventional	Phase 4	Completed	1	1	' 05/10/2016 '	Retrospectively
13734	CTRI/2016/10/007341	Interventional	Post Marketing Surveillance	Completed	1	1	' 06/10/2016 '	Retrospectively
16340	CTRI/2016/10/007342	Interventional	Phase 4	Completed	1	1	' 06/10/2016 '	Retrospectively
11895	CTRI/2016/10/007344	Interventional	N/A	Completed	1	1	' 06/10/2016 '	Retrospectively
16164	CTRI/2016/10/007345	Interventional	Phase 3	Completed	30	30	' 06/10/2016 '	Prospectively
8754	CTRI/2016/10/007346	Interventional	Phase 3	Completed	1	1	' 06/10/2016 '	Retrospectively
15576	CTRI/2016/10/007347	Interventional	N/A	Not Yet Recruiting	1	1	' 13/10/2016 '	Prospectively
14542	CTRI/2016/10/007349	Interventional	N/A	Completed	1	1	' 13/10/2016 '	Retrospectively
11604	CTRI/2016/10/007350	Interventional	N/A	Open to Recruitment	1	1	' 13/10/2016 '	Retrospectively
10710	CTRI/2016/10/007352	Interventional	Phase 1/ Phase 2	Completed	1	1	' 13/10/2016 '	Retrospectively
7914	CTRI/2016/10/007354	Interventional	Post Marketing Surveillance	Completed	1	1	' 13/10/2016 '	Retrospectively
3145	CTRI/2016/10/007356	Interventional	Phase 1	Not Yet Recruiting	1	1	' 13/10/2016 '	Prospectively
13509	CTRI/2016/10/007358	Interventional	N/A	Completed	1	1	' 13/10/2016 '	Retrospectively
15943	CTRI/2016/10/007360	Interventional	N/A	Suspended	1	1	' 13/10/2016 '	Prospectively
9976	CTRI/2016/10/007361	Interventional	N/A	Completed	1	1	' 13/10/2016 '	Retrospectively
14733	CTRI/2016/10/007363	Interventional	N/A	Completed	1	1	' 14/10/2016 '	Prospectively
10218	CTRI/2016/10/007364	Interventional	N/A	Completed	1	1	' 14/10/2016 '	Retrospectively
16195	CTRI/2016/10/007365	Interventional	N/A	Open to Recruitment	2	2	' 14/10/2016 '	Prospectively
16431	CTRI/2016/10/007367	Interventional	Phase 3	Completed	9	9	' 14/10/2016 '	Prospectively
16091	CTRI/2016/10/007368	Interventional	N/A	Completed	1	1	' 17/10/2016 '	Retrospectively
15952	CTRI/2016/10/007369	Interventional	N/A	Completed	1	1	' 17/10/2016 '	Retrospectively
15490	CTRI/2016/10/007370	Interventional	N/A	Completed	1	1	' 17/10/2016 '	Retrospectively
12182	CTRI/2016/10/007371	Interventional	Phase 2	Completed	1	1	' 17/10/2016 '	Retrospectively
15659	CTRI/2016/10/007373	Interventional	N/A	Completed	1	1	' 17/10/2016 '	Retrospectively
14004	CTRI/2016/10/007374	Interventional	N/A	Completed	1	1	' 17/10/2016 '	Retrospectively
16325	CTRI/2016/10/007376	Interventional	N/A	Open to Recruitment	2	2	' 17/10/2016 '	Prospectively
14046	CTRI/2016/10/007377	Interventional	N/A	Completed	1	1	' 17/10/2016 '	Retrospectively
13361	CTRI/2016/10/007378	Interventional	Phase 2	Open to Recruitment	1	1	' 17/10/2016 '	Retrospectively
10542	CTRI/2016/10/007379	Interventional	N/A	Open to Recruitment	1	1	' 17/10/2016 '	Retrospectively
11560	CTRI/2016/10/007382	Interventional	Phase 2/ Phase 3	Open to Recruitment	1	1	' 18/10/2016 '	Retrospectively
10388	CTRI/2016/10/007383	Interventional	N/A	Open to Recruitment	1	1	' 18/10/2016 '	Retrospectively
15755	CTRI/2016/10/007384	Interventional	Phase 2/ Phase 3	Completed	1	1	' 20/10/2016 '	Retrospectively
14904	CTRI/2016/10/007385	Interventional	N/A	Completed	1	1	' 20/10/2016 '	Retrospectively
14701	CTRI/2016/10/007386	Interventional	Phase 2	Open to Recruitment	1	1	' 20/10/2016 '	Retrospectively
14790	CTRI/2016/10/007387	Interventional	N/A	Completed	1	1	' 20/10/2016 '	Retrospectively
14789	CTRI/2016/10/007388	Interventional	N/A	Completed	1	1	' 20/10/2016 '	Retrospectively
14449	CTRI/2016/10/007389	Interventional	Phase 1	Completed	1	1	' 20/10/2016 '	Retrospectively
13627	CTRI/2016/10/007391	Interventional	Phase 1/ Phase 2	Completed	1	1	' 20/10/2016 '	Retrospectively
12435	CTRI/2016/10/007392	Interventional	Phase 4	Completed	1	1	' 21/10/2016 '	Retrospectively
16348	CTRI/2016/10/007393	Interventional	N/A	Completed	1	1	' 21/10/2016 '	Retrospectively
16200	CTRI/2016/10/007394	Interventional	Phase 3	Not Yet Recruiting	1	1	' 21/10/2016 '	Prospectively
14147	CTRI/2016/10/007395	Interventional	Phase 4	Open to Recruitment	1	1	' 21/10/2016 '	Retrospectively
15441	CTRI/2016/10/007396	Interventional	Phase 2	Not Yet Recruiting	1	1	' 21/10/2016 '	Prospectively
11107	CTRI/2016/10/007397	Interventional	N/A	Completed	1	1	' 21/10/2016 '	Retrospectively
15852	CTRI/2016/10/007399	Interventional	Phase 4	Completed	1	1	' 24/10/2016 '	Retrospectively
16247	CTRI/2016/10/007400	Interventional	N/A	Closed to Recruitment of Participants	1	7	' 24/10/2016 '	Prospectively
16083	CTRI/2016/10/007401	Interventional	N/A	Open to Recruitment	1	1	' 24/10/2016 '	Prospectively
15637	CTRI/2016/10/007402	Interventional	Phase 4	Completed	1	1	' 24/10/2016 '	Retrospectively
15449	CTRI/2016/10/007403	Interventional	N/A	Open to Recruitment	1	1	' 24/10/2016 '	Retrospectively
13264	CTRI/2016/10/007404	Interventional	Phase 2	Open to Recruitment	1	1	' 24/10/2016 '	Retrospectively
12607	CTRI/2016/10/007405	Interventional	Phase 3	Closed to Recruitment of Participants	1	1	' 25/10/2016 '	Retrospectively
12706	CTRI/2016/10/007406	Interventional	N/A	Closed to Recruitment of Participants	1	1	' 25/10/2016 '	Retrospectively
16211	CTRI/2016/10/007407	Interventional	Phase 4	Not Yet Recruiting	1	1	' 25/10/2016 '	Prospectively
15054	CTRI/2016/10/007408	Interventional	Phase 4	Completed	1	1	' 26/10/2016 '	Retrospectively
15681	CTRI/2016/10/007409	Interventional	Phase 3	Not Yet Recruiting	4	4	' 26/10/2016 '	Prospectively
16360	CTRI/2016/10/007412	Interventional	Phase 4	Open to Recruitment	1	1	' 27/10/2016 '	Prospectively
15105	CTRI/2016/10/007413	Interventional	N/A	Completed	1	1	' 27/10/2016 '	Retrospectively
14503	CTRI/2016/10/007414	Interventional	N/A	Completed	1	1	' 27/10/2016 '	Prospectively
14799	CTRI/2016/10/007415	Interventional	Phase 3	Open to Recruitment	1	1	' 27/10/2016 '	Retrospectively
14056	CTRI/2016/10/007417	Interventional	N/A	Closed to Recruitment of Participants	1	1	' 27/10/2016 '	Retrospectively
13587	CTRI/2016/10/007418	Interventional	N/A	Not Yet Recruiting	1	1	' 27/10/2016 '	Prospectively
15887	CTRI/2016/10/007420	Interventional	Phase 4	Not Yet Recruiting	2	2	' 31/10/2016 '	Prospectively
15782	CTRI/2016/11/007423	Interventional	Phase 4	Closed to Recruitment of Participants	1	1	' 02/11/2016 '	Retrospectively
15335	CTRI/2016/11/007424	Interventional	Phase 4	Open to Recruitment	5	5	' 03/11/2016 '	Prospectively
15875	CTRI/2016/11/007425	Interventional	Phase 3	Not Yet Recruiting	1	1	' 03/11/2016 '	Prospectively
15708	CTRI/2016/11/007426	Interventional	N/A	Completed	1	1	' 03/11/2016 '	Prospectively
15310	CTRI/2016/11/007428	Interventional	N/A	Completed	1	1	' 03/11/2016 '	Retrospectively
14283	CTRI/2016/11/007429	Interventional	Phase 4	Open to Recruitment	1	1	' 03/11/2016 '	Retrospectively
14576	CTRI/2016/11/007431	Interventional	N/A	Completed	1	1	' 03/11/2016 '	Prospectively
15961	CTRI/2016/11/007433	Interventional	Phase 3	Completed	8	8	' 04/11/2016 '	Prospectively
16331	CTRI/2016/11/007434	Interventional	Phase 1/ Phase 2	Completed	4	4	' 04/11/2016 '	Prospectively
15939	CTRI/2016/11/007435	Interventional	N/A	Completed	2	2	' 04/11/2016 '	Prospectively
15665	CTRI/2016/11/007436	Interventional	N/A	Open to Recruitment	1	1	' 04/11/2016 '	Retrospectively
15606	CTRI/2016/11/007437	Interventional	Phase 4	Not Yet Recruiting	1	1	' 04/11/2016 '	Prospectively
16044	CTRI/2016/11/007439	Interventional	Phase 3	Completed	11	11	' 08/11/2016 '	Prospectively
15950	CTRI/2016/11/007441	Interventional	Phase 1	Completed	1	1	' 08/11/2016 '	Retrospectively
14986	CTRI/2016/11/007443	Interventional	N/A	Completed	1	1	' 08/11/2016 '	Retrospectively
13979	CTRI/2016/11/007444	Interventional	Phase 1/ Phase 2	Open to Recruitment	1	1	' 08/11/2016 '	Retrospectively
16368	CTRI/2016/11/007445	Interventional	N/A	Completed	1	1	' 08/11/2016 '	Retrospectively
16075	CTRI/2016/11/007446	Interventional	N/A	Completed	1	1	' 08/11/2016 '	Retrospectively
15842	CTRI/2016/11/007447	Interventional	Phase 3	Completed	1	1	' 08/11/2016 '	Retrospectively
15365	CTRI/2016/11/007448	Interventional	N/A	Completed	1	1	' 08/11/2016 '	Retrospectively
15151	CTRI/2016/11/007449	Interventional	Phase 2	Not Yet Recruiting	1	1	' 08/11/2016 '	Prospectively
15817	CTRI/2016/11/007450	Interventional	N/A	Not Yet Recruiting	1	1	' 08/11/2016 '	Prospectively
15155	CTRI/2016/11/007451	Interventional	Phase 3	Open to Recruitment	1	3	' 08/11/2016 '	Retrospectively
15839	CTRI/2016/11/007452	Interventional	Phase 4	Not Yet Recruiting	1	1	' 08/11/2016 '	Prospectively
15470	CTRI/2016/11/007456	Interventional	N/A	Completed	1	1	' 09/11/2016 '	Retrospectively
15058	CTRI/2016/11/007457	Interventional	N/A	Completed	1	1	' 09/11/2016 '	Retrospectively
14662	CTRI/2016/11/007458	Interventional	Phase 2	Open to Recruitment	1	1	' 09/11/2016 '	Retrospectively
15798	CTRI/2016/11/007461	Interventional	Phase 3	Not Yet Recruiting	5	5	' 10/11/2016 '	Prospectively
14567	CTRI/2016/11/007462	Interventional	N/A	Open to Recruitment	1	1	' 10/11/2016 '	Prospectively
8784	CTRI/2016/11/007463	Interventional	N/A	Closed to Recruitment of Participants	1	1	' 10/11/2016 '	Retrospectively
10294	CTRI/2016/11/007464	Interventional	N/A	Closed to Recruitment of Participants	2	2	' 10/11/2016 '	Retrospectively
10592	CTRI/2016/11/007465	Interventional	N/A	Closed to Recruitment of Participants	1	1	' 10/11/2016 '	Retrospectively
15408	CTRI/2016/11/007467	Interventional	Phase 4	Completed	1	1	' 16/11/2016 '	Retrospectively
15240	CTRI/2016/11/007469	Interventional	Phase 3	Open to Recruitment	16	16	' 16/11/2016 '	Prospectively
14204	CTRI/2016/11/007470	Interventional	N/A	Completed	1	1	' 16/11/2016 '	Retrospectively
14225	CTRI/2016/11/007472	Interventional	N/A	Open to Recruitment	1	1	' 16/11/2016 '	Retrospectively
15321	CTRI/2016/11/007473	Interventional	Phase 3	Completed	15	15	' 17/11/2016 '	Prospectively
13976	CTRI/2016/11/007474	Interventional	Phase 1/ Phase 2	Open to Recruitment	1	1	' 17/11/2016 '	Retrospectively
16750	CTRI/2016/11/007476	Interventional	Phase 1/ Phase 2	Closed to Recruitment of Participants	1	2	' 23/11/2016 '	Retrospectively
16239	CTRI/2016/11/007477	Interventional	Phase 3	Suspended	9	9	' 23/11/2016 '	Prospectively
16309	CTRI/2016/11/007478	Interventional	N/A	Completed	1	1	' 23/11/2016 '	Retrospectively
11659	CTRI/2016/11/007479	Interventional	Phase 2	Completed	1	1	' 23/11/2016 '	Retrospectively
15866	CTRI/2016/11/007481	Interventional	Phase 3	Completed	7	7	' 24/11/2016 '	Prospectively
16738	CTRI/2016/11/007482	Interventional	N/A	Not Yet Recruiting	4	4	' 24/11/2016 '	Prospectively
7042	CTRI/2016/11/007483	Interventional	N/A	Open to Recruitment	1	1	' 24/11/2016 '	Retrospectively
16723	CTRI/2016/11/007485	Interventional	Phase 3	Not Yet Recruiting	2	2	' 24/11/2016 '	Prospectively
15685	CTRI/2016/11/007488	Interventional	Phase 3	Completed	1	1	' 24/11/2016 '	Retrospectively
15416	CTRI/2016/11/007489	Interventional	N/A	Completed	1	1	' 24/11/2016 '	Prospectively
16042	CTRI/2016/11/007491	Interventional	Phase 3	Completed	12	12	' 25/11/2016 '	Prospectively
16520	CTRI/2016/11/007493	Interventional	N/A	Not Yet Recruiting	1	1	' 25/11/2016 '	Prospectively
14948	CTRI/2016/11/007495	Interventional	Phase 2	Completed	1	1	' 25/11/2016 '	Retrospectively
13992	CTRI/2016/11/007496	Interventional	Phase 1/ Phase 2	Open to Recruitment	1	1	' 25/11/2016 '	Retrospectively
14758	CTRI/2016/11/007497	Interventional	Phase 4	Completed	1	1	' 25/11/2016 '	Retrospectively
14543	CTRI/2016/11/007499	Interventional	Phase 4	Completed	2	1	' 25/11/2016 '	Retrospectively
16033	CTRI/2016/11/007500	Interventional	N/A	Completed	1	1	' 28/11/2016 '	Retrospectively
14103	CTRI/2016/11/007501	Interventional	N/A	Completed	1	1	' 28/11/2016 '	Retrospectively
15738	CTRI/2016/11/007502	Interventional	N/A	Not Yet Recruiting	1	1	' 28/11/2016 '	Prospectively
15691	CTRI/2016/11/007503	Interventional	N/A	Not Yet Recruiting	1	1	' 28/11/2016 '	Prospectively
15653	CTRI/2016/11/007504	Interventional	Phase 2/ Phase 3	Open to Recruitment	1	1	' 28/11/2016 '	Retrospectively
15360	CTRI/2016/11/007505	Interventional	N/A	Open to Recruitment	1	1	' 28/11/2016 '	Retrospectively
14113	CTRI/2016/11/007506	Interventional	Phase 1/ Phase 2	Closed to Recruitment of Participants	1	1	' 28/11/2016 '	Retrospectively
15176	CTRI/2016/11/007507	Interventional	N/A	Not Yet Recruiting	1	1	' 28/11/2016 '	Prospectively
16376	CTRI/2016/11/007508	Interventional	N/A	Completed	1	1	' 29/11/2016 '	Prospectively
16041	CTRI/2016/11/007509	Interventional	Phase 1	Not Yet Recruiting	1	1	' 29/11/2016 '	Prospectively
15356	CTRI/2016/11/007510	Interventional	N/A	Completed	1	1	' 29/11/2016 '	Prospectively
15317	CTRI/2016/11/007512	Interventional	Phase 2	Closed to Recruitment of Participants	40	40	' 30/11/2016 '	Prospectively
15532	CTRI/2016/11/007513	Interventional	N/A	Open to Recruitment	5	5	' 30/11/2016 '	Retrospectively
14738	CTRI/2016/12/007514	Interventional	Phase 2/ Phase 3	Completed	1	1	' 01/12/2016 '	Retrospectively
14398	CTRI/2016/12/007515	Interventional	Phase 2	Open to Recruitment	1	1	' 01/12/2016 '	Retrospectively
14355	CTRI/2016/12/007516	Interventional	Phase 2/ Phase 3	Completed	2	1	' 01/12/2016 '	Retrospectively
16856	CTRI/2016/12/007518	Interventional	Phase 4	Completed	1	1	' 01/12/2016 '	Retrospectively
15405	CTRI/2016/12/007519	Interventional	N/A	Open to Recruitment	1	1	' 01/12/2016 '	Retrospectively
14029	CTRI/2016/12/007521	Interventional	Phase 2	Open to Recruitment	1	1	' 01/12/2016 '	Retrospectively
13696	CTRI/2016/12/007522	Interventional	N/A	Completed	1	1	' 02/12/2016 '	Retrospectively
13698	CTRI/2016/12/007523	Interventional	Phase 3	Open to Recruitment	1	1	' 02/12/2016 '	Retrospectively
11294	CTRI/2016/12/007524	Interventional	N/A	Completed	1	1	' 02/12/2016 '	Retrospectively
13557	CTRI/2016/12/007525	Interventional	N/A	Completed	1	1	' 02/12/2016 '	Retrospectively
13511	CTRI/2016/12/007526	Interventional	N/A	Completed	1	1	' 02/12/2016 '	Retrospectively
15402	CTRI/2016/12/007528	Interventional	N/A	Completed	1	1	' 02/12/2016 '	Prospectively
7709	CTRI/2016/12/007529	Interventional	N/A	Completed	1	1	' 02/12/2016 '	Retrospectively
16746	CTRI/2016/12/007530	Interventional	Phase 2	Closed to Recruitment of Participants	1	1	' 05/12/2016 '	Prospectively
14480	CTRI/2016/12/007531	Interventional	Phase 4	Open to Recruitment	1	1	' 05/12/2016 '	Retrospectively
15153	CTRI/2016/12/007532	Interventional	Phase 3	Not Yet Recruiting	5	5	' 05/12/2016 '	Prospectively
9111	CTRI/2016/12/007533	Interventional	N/A	Completed	1	1	' 05/12/2016 '	Retrospectively
9476	CTRI/2016/12/007534	Interventional	N/A	Open to Recruitment	1	1	' 05/12/2016 '	Retrospectively
9577	CTRI/2016/12/007535	Interventional	Phase 2	Closed to Recruitment of Participants	1	1	' 05/12/2016 '	Retrospectively
15266	CTRI/2016/12/007537	Interventional	Phase 4	Open to Recruitment	1	1	' 06/12/2016 '	Prospectively
14181	CTRI/2016/12/007538	Interventional	N/A	Open to Recruitment	1	1	' 06/12/2016 '	Retrospectively
13602	CTRI/2016/12/007540	Interventional	Phase 2/ Phase 3	Open to Recruitment	1	1	' 06/12/2016 '	Retrospectively
16714	CTRI/2016/12/007541	Interventional	Phase 4	Completed	1	1	' 07/12/2016 '	Prospectively
16797	CTRI/2016/12/007542	Interventional	Phase 4	Completed	1	1	' 07/12/2016 '	Prospectively
15945	CTRI/2016/12/007544	Interventional	N/A	Completed	1	1	' 07/12/2016 '	Retrospectively
15827	CTRI/2016/12/007545	Interventional	Phase 3	Completed	1	1	' 07/12/2016 '	Retrospectively
8229	CTRI/2016/12/007546	Interventional	Phase 2	Completed	1	1	' 07/12/2016 '	Retrospectively
11879	CTRI/2016/12/007547	Interventional	N/A	Open to Recruitment	1	1	' 07/12/2016 '	Retrospectively
8938	CTRI/2016/12/007548	Interventional	Phase 4	Open to Recruitment	1	1	' 07/12/2016 '	Retrospectively
16790	CTRI/2016/12/007552	Interventional	Phase 3	Completed	1	1	' 08/12/2016 '	Retrospectively
16688	CTRI/2016/12/007556	Interventional	N/A	Closed to Recruitment of Participants	1	1	' 08/12/2016 '	Retrospectively
16978	CTRI/2016/12/007557	Interventional	Phase 3	Completed	37	37	' 09/12/2016 '	Prospectively
14912	CTRI/2016/12/007558	Interventional	N/A	Completed	1	1	' 09/12/2016 '	Retrospectively
14195	CTRI/2016/12/007559	Interventional	N/A	Closed to Recruitment of Participants	1	1	' 09/12/2016 '	Retrospectively
12794	CTRI/2016/12/007561	Interventional	N/A	Completed	1	1	' 09/12/2016 '	Retrospectively
13990	CTRI/2016/12/007562	Interventional	Phase 1	Open to Recruitment	1	1	' 09/12/2016 '	Retrospectively
15993	CTRI/2016/12/007563	Interventional	N/A	Completed	1	1	' 09/12/2016 '	Retrospectively
15465	CTRI/2016/12/007564	Interventional	N/A	Not Yet Recruiting	1	1	' 13/12/2016 '	Prospectively
16397	CTRI/2016/12/007567	Interventional	Phase 3	Not Yet Recruiting	1	1	' 13/12/2016 '	Prospectively
15924	CTRI/2016/12/007568	Interventional	N/A	Not Yet Recruiting	1	1	' 13/12/2016 '	Prospectively
13966	CTRI/2016/12/007569	Interventional	Phase 4	Completed	1	1	' 14/12/2016 '	Retrospectively
11272	CTRI/2016/12/007570	Interventional	N/A	Completed	1	1	' 14/12/2016 '	Retrospectively
13156	CTRI/2016/12/007571	Interventional	Phase 4	Completed	1	1	' 14/12/2016 '	Retrospectively
13095	CTRI/2016/12/007572	Interventional	Post Marketing Surveillance	Open to Recruitment	1	1	' 14/12/2016 '	Retrospectively
13094	CTRI/2016/12/007573	Interventional	N/A	Completed	1	1	' 14/12/2016 '	Retrospectively
12994	CTRI/2016/12/007574	Interventional	N/A	Open to Recruitment	1	1	' 14/12/2016 '	Retrospectively
14812	CTRI/2016/12/007576	Interventional	N/A	Open to Recruitment	1	1	' 14/12/2016 '	Retrospectively
11963	CTRI/2016/12/007577	Interventional	N/A	Completed	1	1	' 14/12/2016 '	Retrospectively
12883	CTRI/2016/12/007578	Interventional	N/A	Completed	1	1	' 14/12/2016 '	Retrospectively
10859	CTRI/2016/12/007579	Interventional	Phase 2	Completed	1	1	' 14/12/2016 '	Retrospectively
7942	CTRI/2016/12/007582	Interventional	Phase 4	Completed	1	1	' 15/12/2016 '	Retrospectively
9386	CTRI/2016/12/007583	Interventional	N/A	Closed to Recruitment of Participants	1	1	' 15/12/2016 '	Retrospectively
8168	CTRI/2016/12/007585	Interventional	Phase 2	Open to Recruitment	1	1	' 15/12/2016 '	Retrospectively
14849	CTRI/2016/12/007588	Interventional	Phase 3	Completed	8	8	' 16/12/2016 '	Retrospectively
16280	CTRI/2016/12/007589	Interventional	N/A	Open to Recruitment	1	1	' 16/12/2016 '	Retrospectively
12716	CTRI/2016/12/007590	Interventional	N/A	Completed	1	1	' 16/12/2016 '	Retrospectively
16712	CTRI/2016/12/007592	Interventional	N/A	Completed	1	1	' 19/12/2016 '	Prospectively
16725	CTRI/2016/12/007593	Interventional	Phase 3	Other (Terminated)	2	2	' 19/12/2016 '	Prospectively
14397	CTRI/2016/12/007594	Interventional	N/A	Open to Recruitment	3	3	' 19/12/2016 '	Prospectively
13776	CTRI/2016/12/007595	Interventional	N/A	Open to Recruitment	1	1	' 19/12/2016 '	Retrospectively
12793	CTRI/2016/12/007598	Interventional	N/A	Open to Recruitment	1	1	' 19/12/2016 '	Retrospectively
12369	CTRI/2016/12/007602	Interventional	N/A	Completed	1	1	' 20/12/2016 '	Retrospectively
12398	CTRI/2016/12/007603	Interventional	N/A	Completed	1	1	' 21/12/2016 '	Retrospectively
10394	CTRI/2016/12/007604	Interventional	N/A	Completed	1	1	' 21/12/2016 '	Retrospectively
14875	CTRI/2016/12/007605	Interventional	Phase 3	Completed	1	1	' 22/12/2016 '	Prospectively
16787	CTRI/2016/12/007606	Interventional	N/A	Completed	1	1	' 22/12/2016 '	Prospectively
15227	CTRI/2016/12/007607	Interventional	Phase 2/ Phase 3	Completed	1	1	' 22/12/2016 '	Prospectively
15466	CTRI/2016/12/007608	Interventional	N/A	Completed	1	1	' 23/12/2016 '	Prospectively
15467	CTRI/2016/12/007609	Interventional	N/A	Completed	1	1	' 23/12/2016 '	Prospectively
14498	CTRI/2016/12/007610	Interventional	Phase 2	Completed	1	1	' 23/12/2016 '	Retrospectively
14891	CTRI/2016/12/007614	Interventional	N/A	Completed	1	1	' 23/12/2016 '	Retrospectively
14706	CTRI/2016/12/007615	Interventional	Phase 2/ Phase 3	Completed	1	1	' 23/12/2016 '	Retrospectively
14071	CTRI/2016/12/007617	Interventional	Phase 1/ Phase 2	Open to Recruitment	1	1	' 23/12/2016 '	Retrospectively
12924	CTRI/2016/12/007618	Interventional	N/A	Closed to Recruitment of Participants	1	1	' 23/12/2016 '	Retrospectively
16398	CTRI/2016/12/007620	Interventional	N/A	Not Yet Recruiting	1	1	' 29/12/2016 '	Prospectively
16298	CTRI/2017/01/007622	Interventional	Phase 3	Open to Recruitment	1	1	' 02/01/2017 '	Retrospectively
15459	CTRI/2017/01/007623	Interventional	Phase 1	Open to Recruitment	1	1	' 02/01/2017 '	Retrospectively
17152	CTRI/2017/01/007624	Interventional	Phase 3	Completed	1	1	' 02/01/2017 '	Prospectively
16145	CTRI/2017/01/007628	Interventional	Phase 3	Completed	1	1	' 04/01/2017 '	Prospectively
15167	CTRI/2017/01/007629	Interventional	N/A	Not Yet Recruiting	1	1	' 04/01/2017 '	Prospectively
15311	CTRI/2017/01/007630	Interventional	Phase 4	Completed	1	1	' 04/01/2017 '	Retrospectively
16826	CTRI/2017/01/007631	Interventional	Phase 3/ Phase 4	Completed	1	1	' 04/01/2017 '	Retrospectively
17272	CTRI/2017/01/007632	Interventional	Phase 4	Open to Recruitment	1	1	' 05/01/2017 '	Retrospectively
16694	CTRI/2017/01/007633	Interventional	Phase 4	Completed	1	1	' 05/01/2017 '	Retrospectively
16382	CTRI/2017/01/007634	Interventional	N/A	Completed	1	1	' 06/01/2017 '	Retrospectively
16386	CTRI/2017/01/007635	Interventional	N/A	Not Yet Recruiting	1	1	' 06/01/2017 '	Prospectively
15326	CTRI/2017/01/007638	Interventional	Phase 2	Open to Recruitment	15	15	' 06/01/2017 '	Prospectively
15557	CTRI/2017/01/007639	Interventional	N/A	Completed	1	1	' 06/01/2017 '	Retrospectively
15401	CTRI/2017/01/007640	Interventional	N/A	Not Yet Recruiting	1	1	' 06/01/2017 '	Prospectively
15646	CTRI/2017/01/007642	Interventional	N/A	Completed	1	1	' 06/01/2017 '	Retrospectively
14513	CTRI/2017/01/007645	Interventional	Phase 2/ Phase 3	Completed	1	1	' 06/01/2017 '	Retrospectively
14582	CTRI/2017/01/007647	Interventional	N/A	Open to Recruitment	1	1	' 06/01/2017 '	Prospectively
15386	CTRI/2017/01/007649	Interventional	N/A	Open to Recruitment	1	1	' 06/01/2017 '	Prospectively
17274	CTRI/2017/01/007650	Interventional	Phase 3	Completed	13	13	' 06/01/2017 '	Prospectively
15891	CTRI/2017/01/007651	Interventional	Phase 3	Completed	23	23	' 06/01/2017 '	Prospectively
15683	CTRI/2017/01/007652	Interventional	N/A	Completed	1	1	' 06/01/2017 '	Retrospectively
15642	CTRI/2017/01/007653	Interventional	N/A	Completed	1	1	' 09/01/2017 '	Retrospectively
16116	CTRI/2017/01/007655	Interventional	N/A	Open to Recruitment	1	1	' 09/01/2017 '	Retrospectively
15505	CTRI/2017/01/007656	Interventional	Phase 3	Not Yet Recruiting	1	1	' 10/01/2017 '	Prospectively
14947	CTRI/2017/01/007657	Interventional	N/A	Completed	1	1	' 10/01/2017 '	Retrospectively
16163	CTRI/2017/01/007658	Interventional	N/A	Closed to Recruitment of Participants	1	1	' 10/01/2017 '	Retrospectively
15044	CTRI/2017/01/007659	Interventional	N/A	Completed	1	1	' 10/01/2017 '	Retrospectively
13890	CTRI/2017/01/007660	Interventional	Phase 3	Open to Recruitment	1	1	' 10/01/2017 '	Retrospectively
14588	CTRI/2017/01/007663	Interventional	N/A	Open to Recruitment	1	1	' 10/01/2017 '	Prospectively
14304	CTRI/2017/01/007664	Interventional	Phase 2	Open to Recruitment	1	1	' 10/01/2017 '	Retrospectively
14324	CTRI/2017/01/007665	Interventional	N/A	Completed	1	1	' 10/01/2017 '	Retrospectively
13000	CTRI/2017/01/007666	Interventional	N/A	Closed to Recruitment of Participants	1	2	' 10/01/2017 '	Retrospectively
14005	CTRI/2017/01/007667	Interventional	N/A	Completed	1	1	' 10/01/2017 '	Retrospectively
14941	CTRI/2017/01/007668	Interventional	Phase 1/ Phase 2	Not Yet Recruiting	1	1	' 10/01/2017 '	Prospectively
15695	CTRI/2017/01/007669	Interventional	N/A	Completed	1	1	' 10/01/2017 '	Retrospectively
16182	CTRI/2017/01/007670	Interventional	N/A	Completed	2	2	' 11/01/2017 '	Retrospectively
16653	CTRI/2017/01/007671	Interventional	N/A	Not Yet Recruiting	1	1	' 11/01/2017 '	Prospectively
15036	CTRI/2017/01/007673	Interventional	N/A	Completed	1	1	' 11/01/2017 '	Retrospectively
13273	CTRI/2017/01/007674	Interventional	Phase 4	Open to Recruitment	1	1	' 11/01/2017 '	Retrospectively
14603	CTRI/2017/01/007675	Interventional	N/A	Open to Recruitment	1	1	' 11/01/2017 '	Prospectively
15726	CTRI/2017/01/007676	Interventional	N/A	Not Yet Recruiting	1	1	' 11/01/2017 '	Prospectively
12490	CTRI/2017/01/007679	Interventional	N/A	Completed	1	1	' 11/01/2017 '	Retrospectively
10928	CTRI/2017/01/007680	Interventional	Phase 3	Completed	1	1	' 11/01/2017 '	Retrospectively
12424	CTRI/2017/01/007681	Interventional	Phase 4	Completed	1	1	' 11/01/2017 '	Retrospectively
16290	CTRI/2017/01/007682	Interventional	N/A	Completed	1	1	' 12/01/2017 '	Retrospectively
14523	CTRI/2017/01/007683	Interventional	N/A	Open to Recruitment	1	1	' 12/01/2017 '	Retrospectively
14329	CTRI/2017/01/007684	Interventional	Phase 2	Open to Recruitment	2	2	' 12/01/2017 '	Retrospectively
14876	CTRI/2017/01/007685	Interventional	N/A	Completed	1	1	' 12/01/2017 '	Retrospectively
14344	CTRI/2017/01/007686	Interventional	Phase 2	Completed	1	1	' 12/01/2017 '	Retrospectively
14297	CTRI/2017/01/007687	Interventional	Phase 2	Closed to Recruitment of Participants	2	2	' 12/01/2017 '	Retrospectively
14315	CTRI/2017/01/007689	Interventional	Phase 2	Closed to Recruitment of Participants	2	2	' 12/01/2017 '	Retrospectively
14318	CTRI/2017/01/007690	Interventional	Phase 2	Closed to Recruitment of Participants	2	2	' 12/01/2017 '	Retrospectively
16873	CTRI/2017/01/007691	Interventional	Phase 2	Completed	2	2	' 12/01/2017 '	Prospectively
12623	CTRI/2017/01/007693	Interventional	N/A	Open to Recruitment	1	1	' 12/01/2017 '	Retrospectively
12598	CTRI/2017/01/007694	Interventional	N/A	Completed	1	1	' 12/01/2017 '	Retrospectively
15342	CTRI/2017/01/007695	Interventional	Phase 3	Open to Recruitment	8	8	' 13/01/2017 '	Prospectively
16775	CTRI/2017/01/007696	Interventional	Phase 3	Closed to Recruitment of Participants	8	8	' 13/01/2017 '	Prospectively
16638	CTRI/2017/01/007697	Interventional	N/A	Open to Recruitment	1	1	' 13/01/2017 '	Prospectively
13006	CTRI/2017/01/007699	Interventional	N/A	Closed to Recruitment of Participants	1	1	' 13/01/2017 '	Retrospectively
12771	CTRI/2017/01/007700	Interventional	N/A	Completed	1	1	' 13/01/2017 '	Retrospectively
16743	CTRI/2017/01/007702	Interventional	N/A	Completed	1	1	' 13/01/2017 '	Retrospectively
16516	CTRI/2017/01/007704	Interventional	N/A	Completed	1	1	' 16/01/2017 '	Prospectively
16940	CTRI/2017/01/007705	Interventional	Phase 2	Completed	1	1	' 16/01/2017 '	Prospectively
16107	CTRI/2017/01/007706	Interventional	Phase 3	Completed	5	5	' 16/01/2017 '	Prospectively
11856	CTRI/2017/01/007707	Interventional	N/A	Completed	1	1	' 16/01/2017 '	Retrospectively
16077	CTRI/2017/01/007708	Interventional	N/A	Open to Recruitment	1	1	' 16/01/2017 '	Retrospectively
17264	CTRI/2017/01/007711	Interventional	N/A	Not Yet Recruiting	3	3	' 16/01/2017 '	Prospectively
16013	CTRI/2017/01/007713	Interventional	N/A	Completed	1	1	' 16/01/2017 '	Retrospectively
14491	CTRI/2017/01/007715	Interventional	N/A	Completed	1	1	' 16/01/2017 '	Retrospectively
14581	CTRI/2017/01/007716	Interventional	N/A	Open to Recruitment	1	1	' 16/01/2017 '	Prospectively
16381	CTRI/2017/01/007717	Interventional	N/A	Completed	3	3	' 17/01/2017 '	Prospectively
17316	CTRI/2017/01/007719	Interventional	N/A	Completed	1	1	' 17/01/2017 '	Retrospectively
16442	CTRI/2017/01/007721	Interventional	N/A	Completed	1	1	' 17/01/2017 '	Prospectively
16858	CTRI/2017/01/007722	Interventional	Phase 3/ Phase 4	Closed to Recruitment of Participants	5	5	' 19/01/2017 '	Prospectively
14125	CTRI/2017/01/007723	Interventional	Post Marketing Surveillance	Not Yet Recruiting	1	1	' 19/01/2017 '	Prospectively
16900	CTRI/2017/01/007724	Interventional	N/A	Other (Terminated)	3	3	' 19/01/2017 '	Prospectively
14100	CTRI/2017/01/007725	Interventional	N/A	Completed	1	1	' 19/01/2017 '	Retrospectively
14266	CTRI/2017/01/007726	Interventional	N/A	Open to Recruitment	1	1	' 19/01/2017 '	Retrospectively
15347	CTRI/2017/01/007727	Interventional	Phase 3/ Phase 4	Not Yet Recruiting	15	15	' 20/01/2017 '	Prospectively
17142	CTRI/2017/01/007728	Interventional	Phase 1	Not Yet Recruiting	1	1	' 20/01/2017 '	Prospectively
16964	CTRI/2017/01/007729	Interventional	N/A	Completed	1	1	' 20/01/2017 '	Prospectively
13475	CTRI/2017/01/007730	Interventional	N/A	Open to Recruitment	1	1	' 20/01/2017 '	Retrospectively
13268	CTRI/2017/01/007731	Interventional	N/A	Completed	1	1	' 20/01/2017 '	Retrospectively
13098	CTRI/2017/01/007732	Interventional	Phase 4	Completed	1	1	' 20/01/2017 '	Retrospectively
11491	CTRI/2017/01/007733	Interventional	Phase 2	Completed	1	2	' 20/01/2017 '	Retrospectively
17032	CTRI/2017/01/007735	Interventional	N/A	Open to Recruitment	1	1	' 23/01/2017 '	Retrospectively
16299	CTRI/2017/01/007736	Interventional	N/A	Completed	2	2	' 23/01/2017 '	Prospectively
16751	CTRI/2017/01/007737	Interventional	Phase 4	Open to Recruitment	1	1	' 23/01/2017 '	Prospectively
17439	CTRI/2017/01/007738	Interventional	Phase 2/ Phase 3	Not Yet Recruiting	5	6	' 24/01/2017 '	Prospectively
15999	CTRI/2017/01/007740	Interventional	Phase 4	Open to Recruitment	1	1	' 25/01/2017 '	Prospectively
15799	CTRI/2017/01/007741	Interventional	N/A	Not Yet Recruiting	1	1	' 25/01/2017 '	Prospectively
13984	CTRI/2017/01/007742	Interventional	Phase 1/ Phase 2	Completed	1	1	' 25/01/2017 '	Retrospectively
16186	CTRI/2017/01/007743	Interventional	Phase 4	Not Yet Recruiting	1	1	' 25/01/2017 '	Prospectively
15883	CTRI/2017/01/007745	Interventional	Phase 3	Not Yet Recruiting	1	1	' 25/01/2017 '	Prospectively
17309	CTRI/2017/01/007748	Interventional	N/A	Open to Recruitment	2	2	' 31/01/2017 '	Prospectively
16034	CTRI/2017/01/007749	Interventional	N/A	Open to Recruitment	1	1	' 31/01/2017 '	Retrospectively
11831	CTRI/2017/01/007751	Interventional	N/A	Completed	1	1	' 31/01/2017 '	Retrospectively
17250	CTRI/2017/02/007752	Interventional	N/A	Not Yet Recruiting	1	1	' 01/02/2017 '	Prospectively
17161	CTRI/2017/02/007753	Interventional	Phase 2	Not Yet Recruiting	1	1	' 01/02/2017 '	Prospectively
17133	CTRI/2017/02/007754	Interventional	Phase 1	Open to Recruitment	1	1	' 01/02/2017 '	Retrospectively
14549	CTRI/2017/02/007755	Interventional	Phase 1	Completed	4	4	' 01/02/2017 '	Prospectively
17195	CTRI/2017/02/007757	Interventional	Phase 2	Not Yet Recruiting	1	1	' 01/02/2017 '	Prospectively
1947	CTRI/2017/02/007760	Interventional	Phase 1/ Phase 2	Completed	1	1	' 01/02/2017 '	Retrospectively
17478	CTRI/2017/02/007761	Interventional	N/A	Completed	1	1	' 01/02/2017 '	Prospectively
17494	CTRI/2017/02/007762	Interventional	N/A	Completed	1	1	' 02/02/2017 '	Retrospectively
17450	CTRI/2017/02/007763	Interventional	Phase 3	Completed	14	14	' 02/02/2017 '	Prospectively
17138	CTRI/2017/02/007765	Interventional	Phase 1/ Phase 2	Not Yet Recruiting	1	1	' 02/02/2017 '	Prospectively
16373	CTRI/2017/02/007766	Interventional	N/A	Open to Recruitment	1	1	' 03/02/2017 '	Retrospectively
17088	CTRI/2017/02/007767	Interventional	N/A	Completed	4	4	' 03/02/2017 '	Prospectively
15757	CTRI/2017/02/007771	Interventional	N/A	Open to Recruitment	1	1	' 03/02/2017 '	Retrospectively
16689	CTRI/2017/02/007772	Interventional	Phase 3/ Phase 4	Open to Recruitment	1	1	' 03/02/2017 '	Retrospectively
16393	CTRI/2017/02/007773	Interventional	Phase 3	Open to Recruitment	3	3	' 03/02/2017 '	Prospectively
14295	CTRI/2017/02/007774	Interventional	Phase 4	Completed	1	1	' 03/02/2017 '	Retrospectively
13633	CTRI/2017/02/007775	Interventional	N/A	Completed	1	1	' 03/02/2017 '	Retrospectively
11795	CTRI/2017/02/007776	Interventional	N/A	Closed to Recruitment of Participants	1	1	' 03/02/2017 '	Retrospectively
16667	CTRI/2017/02/007777	Interventional	N/A	Not Yet Recruiting	1	1	' 03/02/2017 '	Prospectively
17595	CTRI/2017/02/007778	Interventional	Phase 1	Completed	1	1	' 06/02/2017 '	Prospectively
14752	CTRI/2017/02/007779	Interventional	N/A	Open to Recruitment	1	1	' 06/02/2017 '	Prospectively
12039	CTRI/2017/02/007782	Interventional	N/A	Completed	1	1	' 06/02/2017 '	Retrospectively
16493	CTRI/2017/02/007783	Interventional	N/A	Completed	1	1	' 06/02/2017 '	Retrospectively
17680	CTRI/2017/02/007785	Interventional	Phase 1	Completed	1	1	' 06/02/2017 '	Prospectively
14583	CTRI/2017/02/007786	Interventional	N/A	Not Yet Recruiting	1	1	' 06/02/2017 '	Prospectively
17496	CTRI/2017/02/007787	Interventional	Phase 3	Not Yet Recruiting	1	1	' 06/02/2017 '	Prospectively
12305	CTRI/2017/02/007788	Interventional	N/A	Open to Recruitment	1	1	' 06/02/2017 '	Retrospectively
11458	CTRI/2017/02/007789	Interventional	N/A	Completed	1	1	' 06/02/2017 '	Retrospectively
10550	CTRI/2017/02/007790	Interventional	N/A	Completed	1	1	' 06/02/2017 '	Retrospectively
10170	CTRI/2017/02/007791	Interventional	N/A	Completed	1	1	' 06/02/2017 '	Retrospectively
17467	CTRI/2017/02/007792	Interventional	N/A	Not Yet Recruiting	1	1	' 07/02/2017 '	Prospectively
16165	CTRI/2017/02/007794	Interventional	N/A	Not Yet Recruiting	1	1	' 07/02/2017 '	Prospectively
9533	CTRI/2017/02/007795	Interventional	N/A	Completed	1	1	' 07/02/2017 '	Retrospectively
14384	CTRI/2017/02/007796	Interventional	Phase 4	Open to Recruitment	1	1	' 07/02/2017 '	Retrospectively
15985	CTRI/2017/02/007797	Interventional	Phase 2/ Phase 3	Completed	1	1	' 07/02/2017 '	Retrospectively
15918	CTRI/2017/02/007798	Interventional	Phase 3	Closed to Recruitment of Participants	16	20	' 07/02/2017 '	Prospectively
17521	CTRI/2017/02/007799	Interventional	N/A	Completed	1	1	' 07/02/2017 '	Prospectively
16830	CTRI/2017/02/007801	Interventional	Phase 2	Completed	1	1	' 07/02/2017 '	Prospectively
16912	CTRI/2017/02/007802	Interventional	Phase 2	Completed	1	1	' 07/02/2017 '	Retrospectively
14599	CTRI/2017/02/007803	Interventional	N/A	Completed	1	1	' 07/02/2017 '	Retrospectively
14230	CTRI/2017/02/007804	Interventional	Phase 4	Open to Recruitment	1	1	' 07/02/2017 '	Retrospectively
15901	CTRI/2017/02/007805	Interventional	Phase 3	Not Yet Recruiting	21	21	' 07/02/2017 '	Prospectively
15913	CTRI/2017/02/007806	Interventional	Phase 4	Open to Recruitment	1	1	' 07/02/2017 '	Retrospectively
15951	CTRI/2017/02/007807	Interventional	Phase 4	Open to Recruitment	1	1	' 07/02/2017 '	Retrospectively
14285	CTRI/2017/02/007808	Interventional	Post Marketing Surveillance	Not Yet Recruiting	1	1	' 08/02/2017 '	Prospectively
17600	CTRI/2017/02/007809	Interventional	N/A	Closed to Recruitment of Participants	1	1	' 08/02/2017 '	Retrospectively
14302	CTRI/2017/02/007810	Interventional	Phase 2	Completed	2	2	' 08/02/2017 '	Retrospectively
13502	CTRI/2017/02/007811	Interventional	N/A	Open to Recruitment	1	1	' 08/02/2017 '	Retrospectively
9820	CTRI/2017/02/007812	Interventional	Post Marketing Surveillance	Completed	1	1	' 08/02/2017 '	Retrospectively
17468	CTRI/2017/02/007813	Interventional	Phase 4	Closed to Recruitment of Participants	9	9	' 08/02/2017 '	Prospectively
17539	CTRI/2017/02/007814	Interventional	Phase 3	Completed	27	27	' 08/02/2017 '	Prospectively
17304	CTRI/2017/02/007816	Interventional	Phase 4	Not Yet Recruiting	1	1	' 08/02/2017 '	Prospectively
16223	CTRI/2017/02/007818	Interventional	Phase 1	Open to Recruitment	1	1	' 08/02/2017 '	Retrospectively
16169	CTRI/2017/02/007819	Interventional	N/A	Completed	1	1	' 08/02/2017 '	Retrospectively
16467	CTRI/2017/02/007820	Interventional	N/A	Completed	1	1	' 09/02/2017 '	Retrospectively
17751	CTRI/2017/02/007822	Interventional	N/A	Completed	1	2	' 10/02/2017 '	Retrospectively
17559	CTRI/2017/02/007823	Interventional	N/A	Completed	2	1	' 10/02/2017 '	Prospectively
17651	CTRI/2017/02/007824	Interventional	N/A	Not Yet Recruiting	1	1	' 10/02/2017 '	Prospectively
14052	CTRI/2017/02/007825	Interventional	Phase 2	Open to Recruitment	1	1	' 10/02/2017 '	Retrospectively
17526	CTRI/2017/02/007826	Interventional	Phase 4	Not Yet Recruiting	1	1	' 10/02/2017 '	Prospectively
15946	CTRI/2017/02/007827	Interventional	N/A	Completed	1	1	' 10/02/2017 '	Retrospectively
17071	CTRI/2017/02/007828	Interventional	N/A	Open to Recruitment	1	1	' 10/02/2017 '	Retrospectively
17080	CTRI/2017/02/007829	Interventional	N/A	Completed	1	1	' 10/02/2017 '	Prospectively
17206	CTRI/2017/02/007830	Interventional	N/A	Not Yet Recruiting	1	1	' 10/02/2017 '	Prospectively
15897	CTRI/2017/02/007831	Interventional	Post Marketing Surveillance	Open to Recruitment	1	1	' 10/02/2017 '	Retrospectively
17738	CTRI/2017/02/007832	Interventional	N/A	Not Yet Recruiting	1	1	' 10/02/2017 '	Prospectively
17744	CTRI/2017/02/007834	Interventional	Phase 2	Not Yet Recruiting	1	1	' 13/02/2017 '	Prospectively
17564	CTRI/2017/02/007835	Interventional	Phase 3	Closed to Recruitment of Participants	10	10	' 13/02/2017 '	Prospectively
17321	CTRI/2017/02/007836	Interventional	N/A	Other (Terminated)	8	8	' 13/02/2017 '	Prospectively
13371	CTRI/2017/02/007838	Interventional	Phase 1/ Phase 2	Completed	1	1	' 13/02/2017 '	Retrospectively
17405	CTRI/2017/02/007839	Interventional	N/A	Completed	1	1	' 13/02/2017 '	Retrospectively
15364	CTRI/2017/02/007841	Interventional	Phase 3	Completed	22	21	' 13/02/2017 '	Prospectively
15874	CTRI/2017/02/007845	Interventional	N/A	Open to Recruitment	1	1	' 13/02/2017 '	Retrospectively
13194	CTRI/2017/02/007846	Interventional	Phase 2	Completed	1	1	' 13/02/2017 '	Retrospectively
17288	CTRI/2017/02/007849	Interventional	Phase 2/ Phase 3	Completed	1	1	' 13/02/2017 '	Retrospectively
16789	CTRI/2017/02/007850	Interventional	Phase 1/ Phase 2	Open to Recruitment	1	1	' 14/02/2017 '	Retrospectively
16996	CTRI/2017/02/007851	Interventional	Phase 4	Completed	1	1	' 14/02/2017 '	Prospectively
17476	CTRI/2017/02/007852	Interventional	N/A	Completed	1	1	' 14/02/2017 '	Prospectively
14272	CTRI/2017/02/007853	Interventional	N/A	Not Yet Recruiting	1	1	' 14/02/2017 '	Prospectively
12063	CTRI/2017/02/007854	Interventional	N/A	Open to Recruitment	1	1	' 14/02/2017 '	Retrospectively
17247	CTRI/2017/02/007856	Interventional	N/A	Completed	1	1	' 14/02/2017 '	Retrospectively
16207	CTRI/2017/02/007859	Interventional	N/A	Open to Recruitment	1	1	' 14/02/2017 '	Retrospectively
16974	CTRI/2017/02/007860	Interventional	N/A	Open to Recruitment	1	1	' 14/02/2017 '	Retrospectively
16827	CTRI/2017/02/007861	Interventional	Phase 4	Completed	7	7	' 14/02/2017 '	Retrospectively
17267	CTRI/2017/02/007864	Interventional	N/A	Completed	1	1	' 14/02/2017 '	Prospectively
16637	CTRI/2017/02/007865	Interventional	Phase 3	Completed	1	1	' 14/02/2017 '	Retrospectively
17767	CTRI/2017/02/007868	Interventional	N/A	Open to Recruitment	1	1	' 15/02/2017 '	Retrospectively
16124	CTRI/2017/02/007869	Interventional	N/A	Open to Recruitment	1	1	' 15/02/2017 '	Retrospectively
12501	CTRI/2017/02/007871	Interventional	N/A	Open to Recruitment	1	1	' 15/02/2017 '	Retrospectively
16987	CTRI/2017/02/007872	Interventional	Phase 4	Completed	1	1	' 15/02/2017 '	Prospectively
16845	CTRI/2017/02/007873	Interventional	Phase 2/ Phase 3	Closed to Recruitment of Participants	1	1	' 15/02/2017 '	Prospectively
17124	CTRI/2017/02/007875	Interventional	N/A	Closed to Recruitment of Participants	1	1	' 15/02/2017 '	Retrospectively
16362	CTRI/2017/02/007876	Interventional	N/A	Completed	1	4	' 15/02/2017 '	Prospectively
16855	CTRI/2017/02/007877	Interventional	Phase 1	Open to Recruitment	1	1	' 15/02/2017 '	Retrospectively
15624	CTRI/2017/02/007879	Interventional	N/A	Open to Recruitment	1	1	' 15/02/2017 '	Retrospectively
16584	CTRI/2017/02/007880	Interventional	N/A	Completed	1	1	' 15/02/2017 '	Retrospectively
17790	CTRI/2017/02/007881	Interventional	N/A	Not Yet Recruiting	1	1	' 15/02/2017 '	Retrospectively
17187	CTRI/2017/02/007882	Interventional	N/A	Completed	1	1	' 16/02/2017 '	Retrospectively
17331	CTRI/2017/02/007883	Interventional	Phase 2	Completed	4	4	' 16/02/2017 '	Prospectively
17306	CTRI/2017/02/007885	Interventional	N/A	Open to Recruitment	1	1	' 16/02/2017 '	Prospectively
17273	CTRI/2017/02/007886	Interventional	Phase 4	Completed	1	1	' 16/02/2017 '	Retrospectively
17024	CTRI/2017/02/007887	Interventional	N/A	Completed	1	1	' 16/02/2017 '	Prospectively
16335	CTRI/2017/02/007888	Interventional	N/A	Open to Recruitment	1	1	' 16/02/2017 '	Retrospectively
17718	CTRI/2017/02/007892	Interventional	Phase 3	Open to Recruitment	31	31	' 16/02/2017 '	Prospectively
17627	CTRI/2017/02/007894	Interventional	N/A	Completed	1	1	' 16/02/2017 '	Prospectively
16255	CTRI/2017/02/007896	Interventional	Phase 2	Open to Recruitment	1	1	' 16/02/2017 '	Retrospectively
16035	CTRI/2017/02/007897	Interventional	N/A	Closed to Recruitment of Participants	1	1	' 16/02/2017 '	Retrospectively
17742	CTRI/2017/02/007898	Interventional	Phase 3	Completed	1	1	' 17/02/2017 '	Prospectively
17516	CTRI/2017/02/007899	Interventional	N/A	Not Yet Recruiting	1	1	' 17/02/2017 '	Prospectively
17083	CTRI/2017/02/007900	Interventional	Phase 3	Completed	1	1	' 17/02/2017 '	Retrospectively
16109	CTRI/2017/02/007901	Interventional	N/A	Closed to Recruitment of Participants	1	1	' 17/02/2017 '	Retrospectively
11982	CTRI/2017/02/007902	Interventional	N/A	Open to Recruitment	1	1	' 17/02/2017 '	Retrospectively
10224	CTRI/2017/02/007903	Interventional	Phase 1	Completed	1	1	' 17/02/2017 '	Retrospectively
17294	CTRI/2017/02/007904	Interventional	N/A	Completed	1	1	' 17/02/2017 '	Prospectively
17258	CTRI/2017/02/007905	Interventional	Phase 4	Completed	1	1	' 17/02/2017 '	Prospectively
17358	CTRI/2017/02/007906	Interventional	N/A	Not Yet Recruiting	1	1	' 17/02/2017 '	Prospectively
16071	CTRI/2017/02/007908	Interventional	N/A	Completed	1	1	' 17/02/2017 '	Retrospectively
17682	CTRI/2017/02/007909	Interventional	Phase 3	Completed	1	2	' 17/02/2017 '	Retrospectively
16782	CTRI/2017/02/007910	Interventional	Phase 1/ Phase 2	Open to Recruitment	1	1	' 17/02/2017 '	Retrospectively
16897	CTRI/2017/02/007911	Interventional	N/A	Not Yet Recruiting	1	1	' 17/02/2017 '	Prospectively
17047	CTRI/2017/02/007912	Interventional	Phase 3	Not Yet Recruiting	7	6	' 17/02/2017 '	Prospectively
17829	CTRI/2017/02/007914	Interventional	N/A	Completed	1	1	' 20/02/2017 '	Retrospectively
15846	CTRI/2017/02/007915	Interventional	Phase 4	Completed	1	1	' 20/02/2017 '	Retrospectively
17378	CTRI/2017/02/007918	Interventional	Phase 3	Not Yet Recruiting	1	1	' 20/02/2017 '	Prospectively
17290	CTRI/2017/02/007919	Interventional	Phase 3	Open to Recruitment	1	1	' 20/02/2017 '	Retrospectively
16953	CTRI/2017/02/007920	Interventional	Phase 1/ Phase 2	Not Yet Recruiting	1	1	' 20/02/2017 '	Prospectively
16682	CTRI/2017/02/007922	Interventional	Phase 2	Completed	1	1	' 20/02/2017 '	Retrospectively
17222	CTRI/2017/02/007923	Interventional	Phase 1/ Phase 2	Not Yet Recruiting	3	4	' 20/02/2017 '	Prospectively
17846	CTRI/2017/02/007924	Interventional	Phase 2/ Phase 3	Open to Recruitment	1	1	' 20/02/2017 '	Prospectively
16933	CTRI/2017/02/007925	Interventional	Phase 3	Completed	1	1	' 20/02/2017 '	Prospectively
15261	CTRI/2017/02/007928	Interventional	N/A	Suspended	1	1	' 21/02/2017 '	Prospectively
15183	CTRI/2017/02/007929	Interventional	Phase 2	Not Yet Recruiting	1	1	' 21/02/2017 '	Prospectively
16317	CTRI/2017/02/007930	Interventional	N/A	Completed	1	1	' 21/02/2017 '	Prospectively
17114	CTRI/2017/02/007931	Interventional	Phase 3	Open to Recruitment	8	8	' 21/02/2017 '	Prospectively
16642	CTRI/2017/02/007932	Interventional	N/A	Not Yet Recruiting	1	1	' 21/02/2017 '	Prospectively
16123	CTRI/2017/02/007933	Interventional	N/A	Open to Recruitment	1	1	' 21/02/2017 '	Retrospectively
15094	CTRI/2017/02/007934	Interventional	Phase 3	Open to Recruitment	1	1	' 21/02/2017 '	Retrospectively
16136	CTRI/2017/02/007936	Interventional	N/A	Open to Recruitment	1	1	' 21/02/2017 '	Retrospectively
10262	CTRI/2017/02/007937	Interventional	N/A	Completed	1	1	' 21/02/2017 '	Retrospectively
17752	CTRI/2017/02/007938	Interventional	Phase 3	Completed	1	1	' 21/02/2017 '	Prospectively
17828	CTRI/2017/02/007939	Interventional	Phase 2	Completed	1	1	' 21/02/2017 '	Retrospectively
17630	CTRI/2017/02/007940	Interventional	Phase 4	Completed	9	9	' 21/02/2017 '	Prospectively
17894	CTRI/2017/02/007941	Interventional	N/A	Completed	1	1	' 21/02/2017 '	Prospectively
17687	CTRI/2017/02/007942	Interventional	Phase 3	Completed	1	1	' 21/02/2017 '	Prospectively
17279	CTRI/2017/02/007943	Interventional	N/A	Open to Recruitment	1	1	' 21/02/2017 '	Retrospectively
17657	CTRI/2017/02/007945	Interventional	Phase 2	Closed to Recruitment of Participants	1	1	' 22/02/2017 '	Prospectively
16093	CTRI/2017/02/007947	Interventional	N/A	Completed	1	1	' 22/02/2017 '	Prospectively
17778	CTRI/2017/02/007948	Interventional	N/A	Completed	1	1	' 22/02/2017 '	Retrospectively
17827	CTRI/2017/02/007949	Interventional	Post Marketing Surveillance	Completed	1	1	' 22/02/2017 '	Retrospectively
17866	CTRI/2017/02/007952	Interventional	Phase 2	Open to Recruitment	1	1	' 22/02/2017 '	Prospectively
9480	CTRI/2017/02/007953	Interventional	N/A	Completed	1	1	' 22/02/2017 '	Retrospectively
17921	CTRI/2017/02/007954	Interventional	N/A	Completed	1	1	' 23/02/2017 '	Prospectively
17011	CTRI/2017/02/007955	Interventional	Phase 4	Completed	1	1	' 23/02/2017 '	Prospectively
15438	CTRI/2017/02/007956	Interventional	Phase 2	Open to Recruitment	1	1	' 23/02/2017 '	Retrospectively
16943	CTRI/2017/02/007957	Interventional	Phase 3	Completed	1	1	' 27/02/2017 '	Retrospectively
17920	CTRI/2017/02/007958	Interventional	N/A	Not Yet Recruiting	1	1	' 27/02/2017 '	Prospectively
17900	CTRI/2017/02/007959	Interventional	N/A	Not Yet Recruiting	1	1	' 27/02/2017 '	Prospectively
17638	CTRI/2017/02/007960	Interventional	N/A	Completed	1	1	' 27/02/2017 '	Prospectively
17759	CTRI/2017/02/007961	Interventional	N/A	Closed to Recruitment of Participants	1	1	' 27/02/2017 '	Prospectively
17714	CTRI/2017/02/007962	Interventional	N/A	Closed to Recruitment of Participants	1	1	' 27/02/2017 '	Prospectively
17456	CTRI/2017/02/007963	Interventional	N/A	Completed	1	1	' 27/02/2017 '	Prospectively
17214	CTRI/2017/02/007964	Interventional	N/A	Not Yet Recruiting	2	2	' 27/02/2017 '	Prospectively
17717	CTRI/2017/02/007966	Interventional	Phase 3	Open to Recruitment	5	5	' 27/02/2017 '	Prospectively
16744	CTRI/2017/02/007967	Interventional	N/A	Open to Recruitment	1	1	' 27/02/2017 '	Retrospectively
12768	CTRI/2017/02/007968	Interventional	N/A	Completed	1	1	' 27/02/2017 '	Retrospectively
16853	CTRI/2017/02/007969	Interventional	Phase 3	Open to Recruitment	1	1	' 27/02/2017 '	Retrospectively
16838	CTRI/2017/02/007970	Interventional	Phase 1/ Phase 2	Completed	1	1	' 27/02/2017 '	Retrospectively
16204	CTRI/2017/02/007971	Interventional	N/A	Open to Recruitment	1	1	' 27/02/2017 '	Retrospectively
14922	CTRI/2017/02/007973	Interventional	N/A	Completed	1	1	' 28/02/2017 '	Prospectively
16700	CTRI/2017/03/007974	Interventional	Phase 3	Completed	1	1	' 01/03/2017 '	Retrospectively
14668	CTRI/2017/03/007975	Interventional	Phase 4	Open to Recruitment	1	1	' 01/03/2017 '	Retrospectively
17497	CTRI/2017/03/007976	Interventional	N/A	Open to Recruitment	1	2	' 01/03/2017 '	Retrospectively
15158	CTRI/2017/03/007977	Interventional	N/A	Not Yet Recruiting	1	1	' 01/03/2017 '	Prospectively
16641	CTRI/2017/03/007978	Interventional	Phase 4	Closed to Recruitment of Participants	1	1	' 01/03/2017 '	Retrospectively
17033	CTRI/2017/03/007979	Interventional	Phase 4	Completed	12	12	' 01/03/2017 '	Prospectively
18011	CTRI/2017/03/007980	Interventional	Phase 1	Completed	1	1	' 01/03/2017 '	Prospectively
17867	CTRI/2017/03/007981	Interventional	N/A	Completed	1	1	' 01/03/2017 '	Prospectively
17893	CTRI/2017/03/007983	Interventional	N/A	Not Yet Recruiting	1	1	' 01/03/2017 '	Prospectively
17935	CTRI/2017/03/007984	Interventional	N/A	Completed	1	1	' 01/03/2017 '	Prospectively
14804	CTRI/2017/03/007985	Interventional	Phase 3	Completed	10	7	' 02/03/2017 '	Prospectively
16756	CTRI/2017/03/007986	Interventional	N/A	Open to Recruitment	1	1	' 02/03/2017 '	Retrospectively
16937	CTRI/2017/03/007987	Interventional	Phase 1	Open to Recruitment	1	1	' 02/03/2017 '	Retrospectively
16453	CTRI/2017/03/007988	Interventional	Phase 2/ Phase 3	Completed	1	1	' 02/03/2017 '	Prospectively
17958	CTRI/2017/03/007990	Interventional	N/A	Completed	1	1	' 02/03/2017 '	Prospectively
17299	CTRI/2017/03/007991	Interventional	N/A	Not Yet Recruiting	1	1	' 02/03/2017 '	Prospectively
17523	CTRI/2017/03/007992	Interventional	N/A	Completed	1	1	' 02/03/2017 '	Retrospectively
17190	CTRI/2017/03/007993	Interventional	N/A	Not Yet Recruiting	3	3	' 02/03/2017 '	Prospectively
8736	CTRI/2017/03/007994	Interventional	N/A	Completed	1	1	' 02/03/2017 '	Retrospectively
17218	CTRI/2017/03/007995	Interventional	Phase 4	Completed	1	1	' 02/03/2017 '	Retrospectively
17122	CTRI/2017/03/007996	Interventional	N/A	Other (Terminated)	11	11	' 02/03/2017 '	Prospectively
16257	CTRI/2017/03/007997	Interventional	N/A	Not Yet Recruiting	1	1	' 02/03/2017 '	Prospectively
15783	CTRI/2017/03/007998	Interventional	Phase 4	Open to Recruitment	1	1	' 03/03/2017 '	Retrospectively
17715	CTRI/2017/03/007999	Interventional	Phase 4	Completed	1	1	' 03/03/2017 '	Prospectively
17524	CTRI/2017/03/008000	Interventional	Phase 2	Completed	2	2	' 03/03/2017 '	Prospectively
17946	CTRI/2017/03/008001	Interventional	N/A	Not Yet Recruiting	1	1	' 03/03/2017 '	Prospectively
17889	CTRI/2017/03/008003	Interventional	Phase 1	Completed	1	1	' 03/03/2017 '	Prospectively
17418	CTRI/2017/03/008004	Interventional	Phase 1/ Phase 2	Not Yet Recruiting	3	3	' 03/03/2017 '	Prospectively
16264	CTRI/2017/03/008009	Interventional	Phase 2	Closed to Recruitment of Participants	1	1	' 03/03/2017 '	Retrospectively
17086	CTRI/2017/03/008010	Interventional	N/A	Completed	1	1	' 03/03/2017 '	Retrospectively
17480	CTRI/2017/03/008012	Interventional	N/A	Completed	1	1	' 03/03/2017 '	Retrospectively
17525	CTRI/2017/03/008013	Interventional	N/A	Completed	1	1	' 03/03/2017 '	Retrospectively
17662	CTRI/2017/03/008014	Interventional	Phase 3	Completed	18	18	' 06/03/2017 '	Prospectively
15258	CTRI/2017/03/008015	Interventional	Phase 4	Closed to Recruitment of Participants	1	1	' 06/03/2017 '	Retrospectively
15640	CTRI/2017/03/008017	Interventional	Phase 2	Not Yet Recruiting	1	1	' 06/03/2017 '	Prospectively
16117	CTRI/2017/03/008018	Interventional	Phase 4	Completed	1	1	' 06/03/2017 '	Retrospectively
17089	CTRI/2017/03/008019	Interventional	N/A	Closed to Recruitment of Participants	1	1	' 06/03/2017 '	Retrospectively
17882	CTRI/2017/03/008020	Interventional	N/A	Closed to Recruitment of Participants	1	1	' 06/03/2017 '	Prospectively
16450	CTRI/2017/03/008022	Interventional	N/A	Closed to Recruitment of Participants	1	1	' 06/03/2017 '	Retrospectively
13410	CTRI/2017/03/008024	Interventional	Phase 2	Not Yet Recruiting	1	1	' 07/03/2017 '	Prospectively
15278	CTRI/2017/03/008025	Interventional	Phase 3	Not Yet Recruiting	1	1	' 07/03/2017 '	Prospectively
15583	CTRI/2017/03/008026	Interventional	Phase 3	Not Yet Recruiting	1	1	' 07/03/2017 '	Prospectively
16110	CTRI/2017/03/008027	Interventional	N/A	Completed	1	1	' 07/03/2017 '	Retrospectively
14338	CTRI/2017/03/008029	Interventional	Phase 4	Not Yet Recruiting	1	1	' 07/03/2017 '	Prospectively
16898	CTRI/2017/03/008030	Interventional	N/A	Completed	1	1	' 07/03/2017 '	Prospectively
17180	CTRI/2017/03/008031	Interventional	N/A	Not Yet Recruiting	1	1	' 07/03/2017 '	Prospectively
17443	CTRI/2017/03/008033	Interventional	N/A	Completed	1	2	' 07/03/2017 '	Prospectively
17399	CTRI/2017/03/008034	Interventional	Phase 3/ Phase 4	Completed	12	12	' 07/03/2017 '	Prospectively
17824	CTRI/2017/03/008035	Interventional	N/A	Not Yet Recruiting	1	1	' 07/03/2017 '	Prospectively
14228	CTRI/2017/03/008036	Interventional	N/A	Not Yet Recruiting	1	1	' 08/03/2017 '	Prospectively
17769	CTRI/2017/03/008037	Interventional	N/A	Not Yet Recruiting	1	1	' 08/03/2017 '	Prospectively
16939	CTRI/2017/03/008038	Interventional	Phase 3	Not Yet Recruiting	1	1	' 08/03/2017 '	Prospectively
17947	CTRI/2017/03/008041	Interventional	N/A	Completed	1	1	' 08/03/2017 '	Prospectively
18014	CTRI/2017/03/008042	Interventional	Phase 2	Not Yet Recruiting	1	1	' 08/03/2017 '	Prospectively
16078	CTRI/2017/03/008043	Interventional	N/A	Open to Recruitment	1	1	' 08/03/2017 '	Retrospectively
16697	CTRI/2017/03/008044	Interventional	Phase 4	Open to Recruitment	1	1	' 08/03/2017 '	Retrospectively
17073	CTRI/2017/03/008045	Interventional	Phase 2	Open to Recruitment	2	2	' 08/03/2017 '	Retrospectively
16465	CTRI/2017/03/008047	Interventional	Phase 1/ Phase 2	Closed to Recruitment of Participants	1	1	' 08/03/2017 '	Retrospectively
17002	CTRI/2017/03/008048	Interventional	N/A	Other (Terminated)	1	1	' 08/03/2017 '	Prospectively
17773	CTRI/2017/03/008049	Interventional	Phase 3/ Phase 4	Not Applicable	1	1	' 08/03/2017 '	Prospectively
13420	CTRI/2017/03/008050	Interventional	Phase 2/ Phase 3	Not Yet Recruiting	1	1	' 08/03/2017 '	Prospectively
17537	CTRI/2017/03/008052	Interventional	Phase 3	Completed	5	5	' 09/03/2017 '	Prospectively
15658	CTRI/2017/03/008053	Interventional	Phase 3	Not Yet Recruiting	1	1	' 09/03/2017 '	Prospectively
18006	CTRI/2017/03/008054	Interventional	N/A	Completed	1	1	' 09/03/2017 '	Retrospectively
17015	CTRI/2017/03/008055	Interventional	N/A	Closed to Recruitment of Participants	1	3	' 09/03/2017 '	Retrospectively
14903	CTRI/2017/03/008056	Interventional	Phase 4	Closed to Recruitment of Participants	1	1	' 09/03/2017 '	Retrospectively
16137	CTRI/2017/03/008057	Interventional	N/A	Closed to Recruitment of Participants	1	1	' 09/03/2017 '	Retrospectively
15580	CTRI/2017/03/008058	Interventional	Phase 3	Open to Recruitment	1	1	' 10/03/2017 '	Retrospectively
18058	CTRI/2017/03/008059	Interventional	N/A	Completed	1	1	' 10/03/2017 '	Retrospectively
13575	CTRI/2017/03/008061	Interventional	N/A	Completed	1	1	' 10/03/2017 '	Retrospectively
16562	CTRI/2017/03/008063	Interventional	Phase 3	Completed	16	17	' 10/03/2017 '	Retrospectively
16114	CTRI/2017/03/008064	Interventional	Phase 1	Not Yet Recruiting	1	1	' 14/03/2017 '	Prospectively
16960	CTRI/2017/03/008065	Interventional	Phase 4	Open to Recruitment	11	11	' 14/03/2017 '	Prospectively
18138	CTRI/2017/03/008066	Interventional	Post Marketing Surveillance	Not Yet Recruiting	1	1	' 14/03/2017 '	Prospectively
18065	CTRI/2017/03/008067	Interventional	Phase 2/ Phase 3	Not Yet Recruiting	1	1	' 14/03/2017 '	Prospectively
15911	CTRI/2017/03/008068	Interventional	Phase 3	Not Yet Recruiting	1	1	' 14/03/2017 '	Prospectively
16126	CTRI/2017/03/008070	Interventional	N/A	Not Yet Recruiting	1	1	' 14/03/2017 '	Prospectively
16961	CTRI/2017/03/008071	Interventional	N/A	Completed	1	1	' 14/03/2017 '	Prospectively
17890	CTRI/2017/03/008072	Interventional	N/A	Not Yet Recruiting	1	1	' 14/03/2017 '	Prospectively
18088	CTRI/2017/03/008073	Interventional	N/A	Closed to Recruitment of Participants	1	1	' 14/03/2017 '	Prospectively
17119	CTRI/2017/03/008075	Interventional	Phase 4	Not Yet Recruiting	1	1	' 14/03/2017 '	Prospectively
17444	CTRI/2017/03/008076	Interventional	N/A	Suspended	5	5	' 14/03/2017 '	Prospectively
17704	CTRI/2017/03/008077	Interventional	Phase 3/ Phase 4	Not Yet Recruiting	1	1	' 14/03/2017 '	Prospectively
18085	CTRI/2017/03/008078	Interventional	Phase 2/ Phase 3	Open to Recruitment	3	3	' 14/03/2017 '	Prospectively
18094	CTRI/2017/03/008079	Interventional	N/A	Not Yet Recruiting	1	1	' 14/03/2017 '	Prospectively
18022	CTRI/2017/03/008080	Interventional	N/A	Closed to Recruitment of Participants	1	1	' 14/03/2017 '	Prospectively
18105	CTRI/2017/03/008081	Interventional	Phase 2	Closed to Recruitment of Participants	1	1	' 14/03/2017 '	Prospectively
17010	CTRI/2017/03/008083	Interventional	Phase 4	Open to Recruitment	1	1	' 14/03/2017 '	Prospectively
18023	CTRI/2017/03/008084	Interventional	Phase 1/ Phase 2	Completed	1	1	' 14/03/2017 '	Prospectively
15847	CTRI/2017/03/008085	Interventional	N/A	Not Yet Recruiting	1	1	' 14/03/2017 '	Prospectively
11558	CTRI/2017/03/008087	Interventional	N/A	Completed	1	1	' 14/03/2017 '	Retrospectively
15110	CTRI/2017/03/008088	Interventional	N/A	Open to Recruitment	1	1	' 14/03/2017 '	Retrospectively
17549	CTRI/2017/03/008090	Interventional	Post Marketing Surveillance	Open to Recruitment	1	1	' 14/03/2017 '	Prospectively
16755	CTRI/2017/03/008091	Interventional	N/A	Completed	1	1	' 14/03/2017 '	Retrospectively
14887	CTRI/2017/03/008092	Interventional	N/A	Closed to Recruitment of Participants	1	1	' 15/03/2017 '	Retrospectively
17953	CTRI/2017/03/008094	Interventional	Phase 2/ Phase 3	Closed to Recruitment of Participants	1	1	' 15/03/2017 '	Retrospectively
18092	CTRI/2017/03/008095	Interventional	Phase 2	Open to Recruitment	1	1	' 15/03/2017 '	Prospectively
18184	CTRI/2017/03/008096	Interventional	N/A	Open to Recruitment	1	1	' 15/03/2017 '	Prospectively
17951	CTRI/2017/03/008098	Interventional	N/A	Not Yet Recruiting	1	1	' 15/03/2017 '	Prospectively
16962	CTRI/2017/03/008099	Interventional	Post Marketing Surveillance	Open to Recruitment	1	1	' 15/03/2017 '	Prospectively
16008	CTRI/2017/03/008100	Interventional	Phase 3	Completed	1	1	' 15/03/2017 '	Prospectively
16620	CTRI/2017/03/008101	Interventional	Phase 3	Completed	15	14	' 15/03/2017 '	Prospectively
18062	CTRI/2017/03/008102	Interventional	Phase 2/ Phase 3	Completed	3	3	' 15/03/2017 '	Prospectively
9906	CTRI/2017/03/008103	Interventional	N/A	Completed	1	1	' 15/03/2017 '	Retrospectively
15604	CTRI/2017/03/008105	Interventional	N/A	Not Yet Recruiting	1	1	' 15/03/2017 '	Prospectively
10266	CTRI/2017/03/008106	Interventional	Phase 1/ Phase 2	Completed	1	1	' 15/03/2017 '	Retrospectively
17565	CTRI/2017/03/008108	Interventional	N/A	Closed to Recruitment of Participants	1	1	' 15/03/2017 '	Retrospectively
14407	CTRI/2017/03/008110	Interventional	N/A	Completed	1	1	' 15/03/2017 '	Retrospectively
16758	CTRI/2017/03/008112	Interventional	N/A	Open to Recruitment	1	1	' 15/03/2017 '	Retrospectively
17986	CTRI/2017/03/008115	Interventional	N/A	Not Yet Recruiting	1	1	' 16/03/2017 '	Prospectively
18079	CTRI/2017/03/008116	Interventional	Phase 3	Not Yet Recruiting	1	1	' 16/03/2017 '	Prospectively
17499	CTRI/2017/03/008117	Interventional	N/A	Not Yet Recruiting	1	1	' 16/03/2017 '	Prospectively
17966	CTRI/2017/03/008119	Interventional	N/A	Open to Recruitment	1	1	' 16/03/2017 '	Retrospectively
18202	CTRI/2017/03/008121	Interventional	Phase 4	Open to Recruitment	1	1	' 16/03/2017 '	Retrospectively
10598	CTRI/2017/03/008123	Interventional	N/A	Completed	1	1	' 16/03/2017 '	Retrospectively
17150	CTRI/2017/03/008127	Interventional	Phase 4	Not Yet Recruiting	1	1	' 17/03/2017 '	Prospectively
17895	CTRI/2017/03/008129	Interventional	Phase 2/ Phase 3	Open to Recruitment	1	1	' 17/03/2017 '	Retrospectively
13898	CTRI/2017/03/008131	Interventional	N/A	Completed	1	1	' 17/03/2017 '	Retrospectively
15533	CTRI/2017/03/008132	Interventional	N/A	Not Yet Recruiting	3	3	' 17/03/2017 '	Prospectively
18040	CTRI/2017/03/008133	Interventional	Phase 1/ Phase 2	Not Yet Recruiting	1	1	' 17/03/2017 '	Prospectively
17202	CTRI/2017/03/008134	Interventional	N/A	Open to Recruitment	1	1	' 17/03/2017 '	Prospectively
17213	CTRI/2017/03/008135	Interventional	N/A	Closed to Recruitment of Participants	1	1	' 17/03/2017 '	Retrospectively
11431	CTRI/2017/03/008136	Interventional	N/A	Open to Recruitment	1	1	' 17/03/2017 '	Retrospectively
9612	CTRI/2017/03/008137	Interventional	Phase 3/ Phase 4	Completed	1	1	' 17/03/2017 '	Retrospectively
14084	CTRI/2017/03/008138	Interventional	Phase 2/ Phase 3	Completed	1	1	' 17/03/2017 '	Retrospectively
18067	CTRI/2017/03/008139	Interventional	N/A	Completed	1	2	' 20/03/2017 '	Prospectively
16913	CTRI/2017/03/008141	Interventional	N/A	Not Yet Recruiting	1	1	' 20/03/2017 '	Prospectively
18036	CTRI/2017/03/008142	Interventional	Phase 3	Completed	2	5	' 20/03/2017 '	Prospectively
14855	CTRI/2017/03/008143	Interventional	Phase 2	Not Yet Recruiting	1	1	' 20/03/2017 '	Prospectively
17308	CTRI/2017/03/008145	Interventional	Phase 3	Not Yet Recruiting	1	1	' 20/03/2017 '	Prospectively
16896	CTRI/2017/03/008146	Interventional	N/A	Completed	2	2	' 20/03/2017 '	Retrospectively
16514	CTRI/2017/03/008147	Interventional	Phase 1	Not Yet Recruiting	1	1	' 20/03/2017 '	Prospectively
17397	CTRI/2017/03/008148	Interventional	N/A	Open to Recruitment	1	1	' 20/03/2017 '	Retrospectively
12568	CTRI/2017/03/008150	Interventional	N/A	Completed	1	2	' 20/03/2017 '	Retrospectively
16938	CTRI/2017/03/008152	Interventional	N/A	Open to Recruitment	1	1	' 20/03/2017 '	Retrospectively
17328	CTRI/2017/03/008153	Interventional	N/A	Completed	1	1	' 20/03/2017 '	Retrospectively
16871	CTRI/2017/03/008155	Interventional	Phase 1/ Phase 2	Open to Recruitment	1	1	' 20/03/2017 '	Retrospectively
15956	CTRI/2017/03/008156	Interventional	Phase 3	Open to Recruitment	1	1	' 20/03/2017 '	Retrospectively
17163	CTRI/2017/03/008158	Interventional	N/A	Not Yet Recruiting	1	1	' 20/03/2017 '	Prospectively
12344	CTRI/2017/03/008159	Interventional	N/A	Completed	1	1	' 20/03/2017 '	Retrospectively
17148	CTRI/2017/03/008161	Interventional	Phase 4	Open to Recruitment	1	1	' 21/03/2017 '	Retrospectively
17067	CTRI/2017/03/008162	Interventional	Post Marketing Surveillance	Completed	1	1	' 21/03/2017 '	Retrospectively
17750	CTRI/2017/03/008163	Interventional	Phase 3	Closed to Recruitment of Participants	8	8	' 21/03/2017 '	Prospectively
16757	CTRI/2017/03/008165	Interventional	N/A	Open to Recruitment	1	1	' 21/03/2017 '	Retrospectively
16414	CTRI/2017/03/008166	Interventional	Phase 3	Closed to Recruitment of Participants	8	8	' 21/03/2017 '	Prospectively
16840	CTRI/2017/03/008168	Interventional	N/A	Open to Recruitment	1	1	' 21/03/2017 '	Retrospectively
15584	CTRI/2017/03/008170	Interventional	Phase 3	Open to Recruitment	1	1	' 21/03/2017 '	Retrospectively
14066	CTRI/2017/03/008171	Interventional	N/A	Not Yet Recruiting	1	1	' 21/03/2017 '	Prospectively
18272	CTRI/2017/03/008172	Interventional	Phase 1/ Phase 2	Not Yet Recruiting	1	1	' 21/03/2017 '	Prospectively
16872	CTRI/2017/03/008174	Interventional	Phase 2	Closed to Recruitment of Participants	1	1	' 22/03/2017 '	Prospectively
16841	CTRI/2017/03/008175	Interventional	Phase 1/ Phase 2	Open to Recruitment	1	1	' 22/03/2017 '	Retrospectively
16050	CTRI/2017/03/008177	Interventional	Phase 1	Open to Recruitment	1	1	' 22/03/2017 '	Retrospectively
16464	CTRI/2017/03/008178	Interventional	Phase 1	Open to Recruitment	6	6	' 22/03/2017 '	Prospectively
16236	CTRI/2017/03/008181	Interventional	Phase 3	Closed to Recruitment of Participants	9	9	' 22/03/2017 '	Prospectively
13422	CTRI/2017/03/008183	Interventional	Phase 2/ Phase 3	Open to Recruitment	1	1	' 22/03/2017 '	Retrospectively
17647	CTRI/2017/03/008184	Interventional	Phase 2	Closed to Recruitment of Participants	6	5	' 22/03/2017 '	Prospectively
18110	CTRI/2017/03/008185	Interventional	Phase 3	Not Yet Recruiting	17	17	' 22/03/2017 '	Prospectively
18248	CTRI/2017/03/008186	Interventional	Phase 4	Not Yet Recruiting	1	1	' 22/03/2017 '	Prospectively
14659	CTRI/2017/03/008188	Interventional	N/A	Completed	1	1	' 23/03/2017 '	Retrospectively
18285	CTRI/2017/03/008189	Interventional	N/A	Not Yet Recruiting	1	1	' 23/03/2017 '	Prospectively
18279	CTRI/2017/03/008192	Interventional	N/A	Open to Recruitment	1	1	' 23/03/2017 '	Retrospectively
17864	CTRI/2017/03/008193	Interventional	N/A	Completed	1	1	' 23/03/2017 '	Prospectively
18177	CTRI/2017/03/008194	Interventional	N/A	Completed	1	1	' 23/03/2017 '	Retrospectively
15113	CTRI/2017/03/008198	Interventional	N/A	Not Yet Recruiting	1	1	' 23/03/2017 '	Prospectively
18093	CTRI/2017/03/008199	Interventional	N/A	Completed	1	1	' 23/03/2017 '	Retrospectively
13039	CTRI/2017/03/008200	Interventional	N/A	Not Yet Recruiting	1	1	' 23/03/2017 '	Prospectively
13809	CTRI/2017/03/008202	Interventional	Phase 4	Open to Recruitment	1	1	' 23/03/2017 '	Retrospectively
12951	CTRI/2017/03/008204	Interventional	N/A	Completed	1	1	' 24/03/2017 '	Retrospectively
11551	CTRI/2017/03/008205	Interventional	N/A	Completed	1	1	' 24/03/2017 '	Retrospectively
16406	CTRI/2017/03/008206	Interventional	N/A	Open to Recruitment	1	1	' 27/03/2017 '	Retrospectively
15109	CTRI/2017/03/008207	Interventional	Phase 4	Completed	1	1	' 27/03/2017 '	Retrospectively
9169	CTRI/2017/03/008208	Interventional	N/A	Open to Recruitment	1	1	' 27/03/2017 '	Retrospectively
13454	CTRI/2017/03/008209	Interventional	Phase 4	Completed	1	1	' 27/03/2017 '	Retrospectively
16774	CTRI/2017/03/008210	Interventional	N/A	Not Yet Recruiting	1	1	' 27/03/2017 '	Prospectively
14003	CTRI/2017/03/008211	Interventional	Phase 2/ Phase 3	Open to Recruitment	1	1	' 27/03/2017 '	Retrospectively
18123	CTRI/2017/03/008215	Interventional	Phase 2	Completed	1	1	' 27/03/2017 '	Prospectively
16814	CTRI/2017/03/008217	Interventional	Phase 1/ Phase 2	Completed	1	1	' 27/03/2017 '	Prospectively
18276	CTRI/2017/03/008218	Interventional	Phase 3	Open to Recruitment	1	1	' 27/03/2017 '	Prospectively
17860	CTRI/2017/03/008220	Interventional	N/A	Open to Recruitment	1	1	' 27/03/2017 '	Prospectively
18061	CTRI/2017/03/008225	Interventional	Phase 2	Completed	1	1	' 27/03/2017 '	Prospectively
17518	CTRI/2017/03/008226	Interventional	N/A	Open to Recruitment	1	1	' 27/03/2017 '	Retrospectively
14672	CTRI/2017/03/008229	Interventional	N/A	Completed	1	1	' 27/03/2017 '	Retrospectively
16094	CTRI/2017/03/008231	Interventional	Post Marketing Surveillance	Closed to Recruitment of Participants	1	1	' 27/03/2017 '	Retrospectively
15562	CTRI/2017/03/008232	Interventional	N/A	Open to Recruitment	1	1	' 27/03/2017 '	Retrospectively
17216	CTRI/2017/03/008233	Interventional	N/A	Not Yet Recruiting	1	1	' 27/03/2017 '	Prospectively
14268	CTRI/2017/03/008234	Interventional	Phase 1	Open to Recruitment	1	1	' 27/03/2017 '	Retrospectively
12342	CTRI/2017/03/008235	Interventional	N/A	Completed	1	1	' 27/03/2017 '	Retrospectively
15893	CTRI/2017/03/008236	Interventional	N/A	Open to Recruitment	1	1	' 27/03/2017 '	Retrospectively
14845	CTRI/2017/03/008237	Interventional	Phase 2	Open to Recruitment	1	1	' 27/03/2017 '	Retrospectively
11362	CTRI/2017/03/008238	Interventional	N/A	Open to Recruitment	1	1	' 28/03/2017 '	Retrospectively
12814	CTRI/2017/03/008239	Interventional	Phase 3	Completed	1	1	' 28/03/2017 '	Retrospectively
18289	CTRI/2017/03/008240	Interventional	Phase 4	Completed	1	1	' 28/03/2017 '	Prospectively
12499	CTRI/2017/03/008243	Interventional	N/A	Completed	1	1	' 29/03/2017 '	Retrospectively
14405	CTRI/2017/03/008245	Interventional	N/A	Open to Recruitment	1	1	' 29/03/2017 '	Retrospectively
16002	CTRI/2017/03/008246	Interventional	N/A	Open to Recruitment	1	1	' 29/03/2017 '	Prospectively
17633	CTRI/2017/03/008250	Interventional	N/A	Not Yet Recruiting	1	1	' 29/03/2017 '	Prospectively
18191	CTRI/2017/03/008253	Interventional	Phase 4	Open to Recruitment	1	1	' 30/03/2017 '	Retrospectively
18178	CTRI/2017/03/008254	Interventional	N/A	Open to Recruitment	1	1	' 30/03/2017 '	Retrospectively
17929	CTRI/2017/03/008255	Interventional	N/A	Completed	1	1	' 30/03/2017 '	Retrospectively
18035	CTRI/2017/03/008258	Interventional	Phase 3	Completed	1	1	' 30/03/2017 '	Prospectively
18028	CTRI/2017/03/008259	Interventional	Phase 3	Not Yet Recruiting	1	1	' 30/03/2017 '	Prospectively
17975	CTRI/2017/03/008262	Interventional	N/A	Completed	1	1	' 30/03/2017 '	Retrospectively
17637	CTRI/2017/03/008263	Interventional	Phase 3	Open to Recruitment	7	7	' 30/03/2017 '	Prospectively
16338	CTRI/2017/03/008264	Interventional	N/A	Completed	1	1	' 30/03/2017 '	Retrospectively
13663	CTRI/2017/03/008265	Interventional	N/A	Open to Recruitment	1	1	' 30/03/2017 '	Retrospectively
16988	CTRI/2017/03/008266	Interventional	Phase 2/ Phase 3	Open to Recruitment	14	14	' 30/03/2017 '	Prospectively
18217	CTRI/2017/03/008267	Interventional	Phase 4	Open to Recruitment	1	1	' 30/03/2017 '	Prospectively
18220	CTRI/2017/03/008270	Interventional	N/A	Not Yet Recruiting	1	1	' 30/03/2017 '	Prospectively
18341	CTRI/2017/03/008271	Interventional	N/A	Not Yet Recruiting	1	1	' 31/03/2017 '	Prospectively
4794	CTRI/2017/03/008272	Interventional	N/A	Open to Recruitment	1	1	' 31/03/2017 '	Retrospectively
15547	CTRI/2017/03/008273	Interventional	Phase 2	Not Yet Recruiting	1	1	' 31/03/2017 '	Prospectively
17540	CTRI/2017/03/008275	Interventional	Phase 4	Closed to Recruitment of Participants	26	26	' 31/03/2017 '	Prospectively
18300	CTRI/2017/03/008276	Interventional	N/A	Not Yet Recruiting	1	1	' 31/03/2017 '	Prospectively
18384	CTRI/2017/03/008277	Interventional	Phase 3	Not Yet Recruiting	1	1	' 31/03/2017 '	Prospectively
17976	CTRI/2017/03/008279	Interventional	N/A	Completed	1	1	' 31/03/2017 '	Retrospectively
17371	CTRI/2017/03/008280	Interventional	N/A	Open to Recruitment	1	1	' 31/03/2017 '	Retrospectively
18368	CTRI/2017/04/008281	Interventional	Phase 3/ Phase 4	Not Yet Recruiting	1	1	' 03/04/2017 '	Prospectively
16463	CTRI/2017/04/008282	Interventional	Phase 3	Completed	1	1	' 03/04/2017 '	Prospectively
18296	CTRI/2017/04/008283	Interventional	Phase 3	Completed	1	1	' 03/04/2017 '	Prospectively
11661	CTRI/2017/04/008285	Interventional	N/A	Completed	1	1	' 03/04/2017 '	Retrospectively
16177	CTRI/2017/04/008286	Interventional	N/A	Not Yet Recruiting	1	1	' 03/04/2017 '	Prospectively
12946	CTRI/2017/04/008287	Interventional	Phase 4	Not Yet Recruiting	1	1	' 03/04/2017 '	Prospectively
18399	CTRI/2017/04/008288	Interventional	N/A	Not Yet Recruiting	3	3	' 03/04/2017 '	Prospectively
18000	CTRI/2017/04/008289	Interventional	N/A	Not Yet Recruiting	1	1	' 03/04/2017 '	Prospectively
18213	CTRI/2017/04/008294	Interventional	Phase 2/ Phase 3	Completed	1	1	' 05/04/2017 '	Prospectively
15585	CTRI/2017/04/008295	Interventional	Phase 3	Closed to Recruitment of Participants	1	1	' 05/04/2017 '	Retrospectively
14709	CTRI/2017/04/008296	Interventional	Phase 2/ Phase 3	Open to Recruitment	1	1	' 05/04/2017 '	Retrospectively
17905	CTRI/2017/04/008298	Interventional	Phase 3	Not Yet Recruiting	1	1	' 05/04/2017 '	Prospectively
18418	CTRI/2017/04/008299	Interventional	Phase 3	Completed	18	18	' 06/04/2017 '	Prospectively
18360	CTRI/2017/04/008300	Interventional	N/A	Completed	1	1	' 06/04/2017 '	Prospectively
17454	CTRI/2017/04/008305	Interventional	Phase 4	Open to Recruitment	18	19	' 06/04/2017 '	Prospectively
16920	CTRI/2017/04/008306	Interventional	Phase 1/ Phase 2	Open to Recruitment	1	1	' 06/04/2017 '	Retrospectively
15237	CTRI/2017/04/008308	Interventional	Phase 1/ Phase 2	Open to Recruitment	1	1	' 06/04/2017 '	Retrospectively
17959	CTRI/2017/04/008309	Interventional	Phase 2	Completed	1	1	' 06/04/2017 '	Retrospectively
18402	CTRI/2017/04/008312	Interventional	N/A	Not Yet Recruiting	1	1	' 07/04/2017 '	Prospectively
18256	CTRI/2017/04/008313	Interventional	N/A	Open to Recruitment	1	1	' 07/04/2017 '	Prospectively
17489	CTRI/2017/04/008314	Interventional	Phase 2	Closed to Recruitment of Participants	1	1	' 07/04/2017 '	Prospectively
18349	CTRI/2017/04/008315	Interventional	N/A	Not Yet Recruiting	1	1	' 07/04/2017 '	Prospectively
16867	CTRI/2017/04/008316	Interventional	Phase 1	Open to Recruitment	1	1	' 07/04/2017 '	Retrospectively
18163	CTRI/2017/04/008317	Interventional	N/A	Completed	1	1	' 07/04/2017 '	Prospectively
18525	CTRI/2017/04/008320	Interventional	Phase 3	Completed	1	1	' 10/04/2017 '	Prospectively
17892	CTRI/2017/04/008321	Interventional	N/A	Not Yet Recruiting	1	1	' 10/04/2017 '	Prospectively
18115	CTRI/2017/04/008322	Interventional	N/A	Completed	1	1	' 10/04/2017 '	Retrospectively
17181	CTRI/2017/04/008324	Interventional	Phase 2	Not Yet Recruiting	1	1	' 10/04/2017 '	Prospectively
16865	CTRI/2017/04/008325	Interventional	Phase 1/ Phase 2	Open to Recruitment	1	1	' 10/04/2017 '	Retrospectively
17527	CTRI/2017/04/008326	Interventional	Phase 3	Completed	4	4	' 10/04/2017 '	Prospectively
15128	CTRI/2017/04/008327	Interventional	N/A	Completed	1	1	' 11/04/2017 '	Retrospectively
17980	CTRI/2017/04/008329	Interventional	Phase 4	Not Yet Recruiting	1	1	' 11/04/2017 '	Prospectively
17229	CTRI/2017/04/008331	Interventional	Phase 2	Open to Recruitment	1	1	' 11/04/2017 '	Retrospectively
18477	CTRI/2017/04/008332	Interventional	Phase 4	Not Yet Recruiting	1	1	' 11/04/2017 '	Prospectively
16914	CTRI/2017/04/008333	Interventional	Phase 1/ Phase 2	Open to Recruitment	1	1	' 11/04/2017 '	Retrospectively
17031	CTRI/2017/04/008334	Interventional	Phase 1	Not Yet Recruiting	1	1	' 12/04/2017 '	Prospectively
17898	CTRI/2017/04/008335	Interventional	N/A	Completed	1	1	' 12/04/2017 '	Retrospectively
16166	CTRI/2017/04/008336	Interventional	Phase 2	Open to Recruitment	2	4	' 12/04/2017 '	Prospectively
16587	CTRI/2017/04/008339	Interventional	N/A	Completed	1	1	' 12/04/2017 '	Retrospectively
17891	CTRI/2017/04/008340	Interventional	N/A	Completed	1	1	' 12/04/2017 '	Retrospectively
15904	CTRI/2017/04/008341	Interventional	N/A	Completed	1	1	' 12/04/2017 '	Retrospectively
14720	CTRI/2017/04/008342	Interventional	N/A	Completed	1	1	' 12/04/2017 '	Retrospectively
6828	CTRI/2017/04/008344	Interventional	Phase 4	Completed	1	1	' 13/04/2017 '	Retrospectively
15627	CTRI/2017/04/008345	Interventional	Phase 2	Not Yet Recruiting	1	1	' 13/04/2017 '	Prospectively
17821	CTRI/2017/04/008346	Interventional	N/A	Not Yet Recruiting	1	1	' 13/04/2017 '	Prospectively
15662	CTRI/2017/04/008348	Interventional	N/A	Completed	1	1	' 13/04/2017 '	Retrospectively
17604	CTRI/2017/04/008349	Interventional	N/A	Completed	1	1	' 13/04/2017 '	Retrospectively
18243	CTRI/2017/04/008351	Interventional	N/A	Completed	1	1	' 13/04/2017 '	Retrospectively
17260	CTRI/2017/04/008352	Interventional	N/A	Open to Recruitment	1	1	' 13/04/2017 '	Retrospectively
17853	CTRI/2017/04/008353	Interventional	N/A	Open to Recruitment	9	9	' 13/04/2017 '	Retrospectively
18495	CTRI/2017/04/008354	Interventional	Phase 4	Open to Recruitment	1	1	' 17/04/2017 '	Prospectively
18593	CTRI/2017/04/008355	Interventional	N/A	Closed to Recruitment of Participants	1	1	' 17/04/2017 '	Prospectively
17806	CTRI/2017/04/008357	Interventional	N/A	Completed	1	1	' 17/04/2017 '	Retrospectively
15166	CTRI/2017/04/008358	Interventional	N/A	Completed	1	1	' 17/04/2017 '	Retrospectively
16511	CTRI/2017/04/008359	Interventional	N/A	Not Yet Recruiting	1	1	' 17/04/2017 '	Prospectively
16966	CTRI/2017/04/008360	Interventional	Phase 1/ Phase 2	Open to Recruitment	1	1	' 17/04/2017 '	Retrospectively
14916	CTRI/2017/04/008361	Interventional	Phase 2	Open to Recruitment	1	1	' 17/04/2017 '	Retrospectively
18538	CTRI/2017/04/008362	Interventional	N/A	Not Yet Recruiting	1	1	' 17/04/2017 '	Prospectively
18359	CTRI/2017/04/008363	Interventional	Phase 3	Closed to Recruitment of Participants	19	19	' 18/04/2017 '	Prospectively
18440	CTRI/2017/04/008364	Interventional	Phase 3	Open to Recruitment	19	19	' 18/04/2017 '	Prospectively
17176	CTRI/2017/04/008365	Interventional	Phase 2	Not Yet Recruiting	1	1	' 18/04/2017 '	Prospectively
18504	CTRI/2017/04/008366	Interventional	Phase 2	Not Yet Recruiting	1	1	' 19/04/2017 '	Prospectively
18109	CTRI/2017/04/008367	Interventional	Phase 3/ Phase 4	Completed	1	1	' 19/04/2017 '	Prospectively
18627	CTRI/2017/04/008368	Interventional	N/A	Not Yet Recruiting	1	1	' 19/04/2017 '	Prospectively
17147	CTRI/2017/04/008369	Interventional	N/A	Open to Recruitment	1	1	' 19/04/2017 '	Retrospectively
17706	CTRI/2017/04/008370	Interventional	N/A	Not Yet Recruiting	2	2	' 19/04/2017 '	Prospectively
16429	CTRI/2017/04/008373	Interventional	N/A	Completed	1	1	' 19/04/2017 '	Retrospectively
14269	CTRI/2017/04/008374	Interventional	Phase 2/ Phase 3	Completed	1	1	' 19/04/2017 '	Retrospectively
18421	CTRI/2017/04/008375	Interventional	N/A	Not Yet Recruiting	1	1	' 20/04/2017 '	Prospectively
14282	CTRI/2017/04/008377	Interventional	Phase 2/ Phase 3	Completed	1	1	' 20/04/2017 '	Retrospectively
18587	CTRI/2017/04/008378	Interventional	N/A	Open to Recruitment	1	1	' 20/04/2017 '	Prospectively
16663	CTRI/2017/04/008379	Interventional	N/A	Completed	1	2	' 20/04/2017 '	Retrospectively
18197	CTRI/2017/04/008380	Interventional	N/A	Open to Recruitment	1	1	' 20/04/2017 '	Prospectively
18582	CTRI/2017/04/008381	Interventional	Phase 3	Completed	9	9	' 20/04/2017 '	Prospectively
15451	CTRI/2017/04/008382	Interventional	Phase 2	Open to Recruitment	1	1	' 20/04/2017 '	Retrospectively
14083	CTRI/2017/04/008383	Interventional	Phase 2/ Phase 3	Completed	1	1	' 20/04/2017 '	Retrospectively
11073	CTRI/2017/04/008384	Interventional	Phase 4	Completed	1	1	' 20/04/2017 '	Retrospectively
18654	CTRI/2017/04/008385	Interventional	Phase 2/ Phase 3	Open to Recruitment	1	3	' 20/04/2017 '	Prospectively
18623	CTRI/2017/04/008386	Interventional	Phase 3/ Phase 4	Completed	12	12	' 21/04/2017 '	Prospectively
18482	CTRI/2017/04/008387	Interventional	Phase 2/ Phase 3	Completed	1	1	' 21/04/2017 '	Prospectively
17052	CTRI/2017/04/008388	Interventional	Phase 1/ Phase 2	Open to Recruitment	1	1	' 21/04/2017 '	Retrospectively
16986	CTRI/2017/04/008389	Interventional	Phase 1/ Phase 2	Not Yet Recruiting	1	1	' 21/04/2017 '	Prospectively
14661	CTRI/2017/04/008390	Interventional	N/A	Completed	1	1	' 21/04/2017 '	Retrospectively
18478	CTRI/2017/04/008391	Interventional	N/A	Not Yet Recruiting	1	1	' 21/04/2017 '	Prospectively
18647	CTRI/2017/04/008393	Interventional	Phase 2	Completed	1	1	' 21/04/2017 '	Prospectively
18669	CTRI/2017/04/008394	Interventional	Phase 4	Completed	1	1	' 21/04/2017 '	Prospectively
17836	CTRI/2017/04/008395	Interventional	N/A	Open to Recruitment	1	1	' 21/04/2017 '	Prospectively
16699	CTRI/2017/04/008398	Interventional	N/A	Open to Recruitment	1	1	' 24/04/2017 '	Prospectively
18436	CTRI/2017/04/008399	Interventional	N/A	Closed to Recruitment of Participants	1	1	' 24/04/2017 '	Prospectively
18304	CTRI/2017/04/008401	Interventional	N/A	Completed	1	1	' 24/04/2017 '	Retrospectively
18405	CTRI/2017/04/008404	Interventional	Phase 2	Open to Recruitment	1	1	' 24/04/2017 '	Retrospectively
15534	CTRI/2017/04/008405	Interventional	N/A	Open to Recruitment	1	1	' 24/04/2017 '	Retrospectively
18273	CTRI/2017/04/008406	Interventional	N/A	Completed	1	1	' 24/04/2017 '	Prospectively
18394	CTRI/2017/04/008407	Interventional	Phase 1	Not Yet Recruiting	1	1	' 24/04/2017 '	Prospectively
11383	CTRI/2017/04/008408	Interventional	N/A	Completed	1	1	' 24/04/2017 '	Retrospectively
13046	CTRI/2017/04/008409	Interventional	N/A	Open to Recruitment	2	1	' 24/04/2017 '	Retrospectively
18580	CTRI/2017/04/008410	Interventional	Phase 4	Not Yet Recruiting	18	18	' 25/04/2017 '	Prospectively
18534	CTRI/2017/04/008411	Interventional	N/A	Not Yet Recruiting	1	1	' 25/04/2017 '	Prospectively
16031	CTRI/2017/04/008412	Interventional	N/A	Completed	1	1	' 25/04/2017 '	Prospectively
15976	CTRI/2017/04/008413	Interventional	N/A	Completed	1	1	' 25/04/2017 '	Retrospectively
16922	CTRI/2017/04/008415	Interventional	Phase 2	Open to Recruitment	1	1	' 26/04/2017 '	Retrospectively
17203	CTRI/2017/04/008416	Interventional	Phase 3/ Phase 4	Open to Recruitment	1	1	' 26/04/2017 '	Retrospectively
11031	CTRI/2017/04/008417	Interventional	Phase 4	Completed	1	1	' 26/04/2017 '	Retrospectively
17529	CTRI/2017/04/008418	Interventional	N/A	Closed to Recruitment of Participants	1	1	' 26/04/2017 '	Retrospectively
14226	CTRI/2017/04/008419	Interventional	N/A	Open to Recruitment	1	1	' 26/04/2017 '	Retrospectively
12881	CTRI/2017/04/008420	Interventional	Phase 2	Completed	1	1	' 26/04/2017 '	Retrospectively
18509	CTRI/2017/04/008421	Interventional	Phase 2	Not Yet Recruiting	2	2	' 27/04/2017 '	Prospectively
15520	CTRI/2017/04/008422	Interventional	Phase 4	Closed to Recruitment of Participants	1	1	' 27/04/2017 '	Retrospectively
17160	CTRI/2017/04/008423	Interventional	Phase 4	Open to Recruitment	1	1	' 27/04/2017 '	Retrospectively
18049	CTRI/2017/04/008424	Interventional	Phase 3/ Phase 4	Completed	1	1	' 27/04/2017 '	Prospectively
18737	CTRI/2017/04/008425	Interventional	Phase 3	Not Yet Recruiting	1	1	' 27/04/2017 '	Prospectively
17879	CTRI/2017/04/008426	Interventional	N/A	Not Yet Recruiting	1	1	' 27/04/2017 '	Prospectively
18682	CTRI/2017/04/008428	Interventional	Phase 4	Not Yet Recruiting	1	1	' 27/04/2017 '	Prospectively
18403	CTRI/2017/04/008430	Interventional	N/A	Closed to Recruitment of Participants	1	3	' 27/04/2017 '	Retrospectively
13504	CTRI/2017/04/008431	Interventional	N/A	Completed	1	1	' 27/04/2017 '	Retrospectively
17003	CTRI/2017/04/008432	Interventional	Phase 1	Open to Recruitment	1	1	' 27/04/2017 '	Retrospectively
16857	CTRI/2017/04/008433	Interventional	Phase 1/ Phase 2	Not Yet Recruiting	1	1	' 27/04/2017 '	Prospectively
17036	CTRI/2017/04/008434	Interventional	Phase 1/ Phase 2	Not Yet Recruiting	1	1	' 27/04/2017 '	Prospectively
15632	CTRI/2017/04/008435	Interventional	Phase 2	Open to Recruitment	1	1	' 27/04/2017 '	Retrospectively
15389	CTRI/2017/04/008436	Interventional	N/A	Open to Recruitment	1	1	' 28/04/2017 '	Retrospectively
18542	CTRI/2017/04/008438	Interventional	N/A	Not Yet Recruiting	1	1	' 28/04/2017 '	Prospectively
18032	CTRI/2017/04/008439	Interventional	Phase 2	Closed to Recruitment of Participants	1	1	' 28/04/2017 '	Retrospectively
14262	CTRI/2017/04/008440	Interventional	Phase 2	Closed to Recruitment of Participants	1	1	' 28/04/2017 '	Retrospectively
18153	CTRI/2017/04/008441	Interventional	Phase 1/ Phase 2	Not Yet Recruiting	1	1	' 28/04/2017 '	Prospectively
18351	CTRI/2017/04/008442	Interventional	N/A	Not Yet Recruiting	1	1	' 28/04/2017 '	Prospectively
18388	CTRI/2017/04/008443	Interventional	Phase 1	Not Yet Recruiting	1	1	' 28/04/2017 '	Prospectively
18683	CTRI/2017/05/008444	Interventional	N/A	Open to Recruitment	4	4	' 01/05/2017 '	Prospectively
18735	CTRI/2017/05/008446	Interventional	N/A	Completed	1	1	' 02/05/2017 '	Prospectively
15734	CTRI/2017/05/008448	Interventional	Phase 2	Open to Recruitment	1	1	' 02/05/2017 '	Retrospectively
13291	CTRI/2017/05/008449	Interventional	Phase 4	Completed	1	1	' 02/05/2017 '	Retrospectively
18655	CTRI/2017/05/008450	Interventional	Phase 2	Completed	1	1	' 02/05/2017 '	Prospectively
18712	CTRI/2017/05/008451	Interventional	Phase 2	Completed	1	1	' 02/05/2017 '	Prospectively
18463	CTRI/2017/05/008454	Interventional	Phase 1	Not Yet Recruiting	1	1	' 02/05/2017 '	Prospectively
18075	CTRI/2017/05/008455	Interventional	Phase 4	Completed	1	1	' 03/05/2017 '	Retrospectively
16905	CTRI/2017/05/008456	Interventional	Phase 1/ Phase 2	Completed	1	1	' 03/05/2017 '	Retrospectively
17164	CTRI/2017/05/008457	Interventional	Phase 2	Not Yet Recruiting	1	1	' 03/05/2017 '	Prospectively
11696	CTRI/2017/05/008458	Interventional	N/A	Completed	1	1	' 03/05/2017 '	Retrospectively
18423	CTRI/2017/05/008459	Interventional	N/A	Not Yet Recruiting	1	1	' 03/05/2017 '	Prospectively
15108	CTRI/2017/05/008460	Interventional	Phase 4	Completed	1	1	' 03/05/2017 '	Retrospectively
17884	CTRI/2017/05/008461	Interventional	Phase 2	Open to Recruitment	1	1	' 03/05/2017 '	Retrospectively
16513	CTRI/2017/05/008462	Interventional	N/A	Not Yet Recruiting	1	1	' 03/05/2017 '	Prospectively
18791	CTRI/2017/05/008463	Interventional	Phase 2	Open to Recruitment	2	2	' 03/05/2017 '	Retrospectively
18736	CTRI/2017/05/008464	Interventional	N/A	Not Yet Recruiting	2	2	' 03/05/2017 '	Prospectively
17881	CTRI/2017/05/008465	Interventional	Phase 2	Completed	1	1	' 03/05/2017 '	Retrospectively
18378	CTRI/2017/05/008467	Interventional	N/A	Open to Recruitment	1	1	' 03/05/2017 '	Retrospectively
18039	CTRI/2017/05/008468	Interventional	N/A	Not Yet Recruiting	1	1	' 03/05/2017 '	Prospectively
10081	CTRI/2017/05/008469	Interventional	Phase 2	Open to Recruitment	1	1	' 03/05/2017 '	Retrospectively
18770	CTRI/2017/05/008470	Interventional	N/A	Completed	1	1	' 03/05/2017 '	Prospectively
18445	CTRI/2017/05/008471	Interventional	N/A	Closed to Recruitment of Participants	1	1	' 03/05/2017 '	Prospectively
17297	CTRI/2017/05/008472	Interventional	N/A	Not Yet Recruiting	1	1	' 03/05/2017 '	Prospectively
16680	CTRI/2017/05/008473	Interventional	N/A	Completed	1	1	' 03/05/2017 '	Retrospectively
16477	CTRI/2017/05/008474	Interventional	N/A	Completed	1	1	' 03/05/2017 '	Retrospectively
18410	CTRI/2017/05/008475	Interventional	N/A	Completed	1	1	' 03/05/2017 '	Retrospectively
13910	CTRI/2017/05/008477	Interventional	Phase 2/ Phase 3	Completed	1		' 03/05/2017 '	Retrospectively
16564	CTRI/2017/05/008478	Interventional	Phase 2	Open to Recruitment	1	1	' 03/05/2017 '	Retrospectively
18532	CTRI/2017/05/008479	Interventional	N/A	Completed	1	1	' 04/05/2017 '	Prospectively
18774	CTRI/2017/05/008480	Interventional	Phase 2	Completed	1	1	' 04/05/2017 '	Prospectively
17754	CTRI/2017/05/008481	Interventional	N/A	Not Yet Recruiting	1	1	' 04/05/2017 '	Prospectively
17978	CTRI/2017/05/008482	Interventional	N/A	Not Yet Recruiting	1	1	' 04/05/2017 '	Prospectively
18357	CTRI/2017/05/008483	Interventional	N/A	Not Yet Recruiting	1	1	' 04/05/2017 '	Prospectively
13523	CTRI/2017/05/008484	Interventional	Phase 3/ Phase 4	Not Yet Recruiting	1	1	' 04/05/2017 '	Prospectively
17271	CTRI/2017/05/008486	Interventional	Phase 2	Open to Recruitment	1	1	' 04/05/2017 '	Retrospectively
15375	CTRI/2017/05/008487	Interventional	N/A	Not Yet Recruiting	1	1	' 04/05/2017 '	Prospectively
14296	CTRI/2017/05/008488	Interventional	N/A	Completed	1	1	' 04/05/2017 '	Retrospectively
18233	CTRI/2017/05/008492	Interventional	Phase 2/ Phase 3	Open to Recruitment	1	1	' 05/05/2017 '	Prospectively
9902	CTRI/2017/05/008493	Interventional	N/A	Completed	1	1	' 05/05/2017 '	Retrospectively
17963	CTRI/2017/05/008496	Interventional	N/A	Completed	1	1	' 05/05/2017 '	Retrospectively
14001	CTRI/2017/05/008497	Interventional	Phase 1	Completed	1	1	' 05/05/2017 '	Retrospectively
18318	CTRI/2017/05/008499	Interventional	N/A	Open to Recruitment	1	1	' 05/05/2017 '	Retrospectively
16454	CTRI/2017/05/008501	Interventional	Phase 1/ Phase 2	Not Yet Recruiting	1	1	' 05/05/2017 '	Prospectively
18111	CTRI/2017/05/008502	Interventional	Phase 4	Closed to Recruitment of Participants	1	1	' 05/05/2017 '	Prospectively
16634	CTRI/2017/05/008503	Interventional	N/A	Completed	1	1	' 05/05/2017 '	Retrospectively
18068	CTRI/2017/05/008504	Interventional	Phase 4	Completed	1	1	' 05/05/2017 '	Prospectively
17876	CTRI/2017/05/008505	Interventional	Phase 2	Completed	1	1	' 08/05/2017 '	Retrospectively
15840	CTRI/2017/05/008508	Interventional	N/A	Open to Recruitment	1	1	' 08/05/2017 '	Retrospectively
17679	CTRI/2017/05/008509	Interventional	N/A	Open to Recruitment	1	1	' 08/05/2017 '	Prospectively
16969	CTRI/2017/05/008513	Interventional	N/A	Completed	1	1	' 08/05/2017 '	Prospectively
13493	CTRI/2017/05/008515	Interventional	N/A	Completed	1	1	' 08/05/2017 '	Retrospectively
17858	CTRI/2017/05/008516	Interventional	N/A	Not Yet Recruiting	1	1	' 09/05/2017 '	Prospectively
17993	CTRI/2017/05/008517	Interventional	Phase 3	Not Yet Recruiting	3	1	' 09/05/2017 '	Prospectively
16403	CTRI/2017/05/008518	Interventional	N/A	Not Yet Recruiting	1	1	' 09/05/2017 '	Prospectively
17812	CTRI/2017/05/008520	Interventional	N/A	Open to Recruitment	1	1	' 09/05/2017 '	Prospectively
18606	CTRI/2017/05/008521	Interventional	Phase 4	Completed	1	1	' 09/05/2017 '	Prospectively
14614	CTRI/2017/05/008523	Interventional	N/A	Not Yet Recruiting	1	1	' 09/05/2017 '	Prospectively
14082	CTRI/2017/05/008524	Interventional	Phase 2/ Phase 3	Open to Recruitment	1	1	' 09/05/2017 '	Retrospectively
18554	CTRI/2017/05/008526	Interventional	N/A	Open to Recruitment	1	1	' 09/05/2017 '	Retrospectively
11902	CTRI/2017/05/008527	Interventional	N/A	Completed	1	1	' 09/05/2017 '	Retrospectively
18443	CTRI/2017/05/008530	Interventional	N/A	Not Yet Recruiting	1	1	' 11/05/2017 '	Prospectively
17577	CTRI/2017/05/008531	Interventional	Phase 3	Completed	1	1	' 11/05/2017 '	Retrospectively
18851	CTRI/2017/05/008532	Interventional	Phase 2	Completed	1	1	' 11/05/2017 '	Prospectively
15676	CTRI/2017/05/008533	Interventional	N/A	Completed	1	1	' 11/05/2017 '	Prospectively
18283	CTRI/2017/05/008534	Interventional	Phase 2	Closed to Recruitment of Participants	19	19	' 11/05/2017 '	Prospectively
18796	CTRI/2017/05/008535	Interventional	N/A	Completed	1	1	' 11/05/2017 '	Prospectively
18650	CTRI/2017/05/008537	Interventional	Phase 1	Completed	1	1	' 12/05/2017 '	Prospectively
16798	CTRI/2017/05/008539	Interventional	Phase 1	Completed	3	2	' 12/05/2017 '	Prospectively
18060	CTRI/2017/05/008540	Interventional	Phase 3	Open to Recruitment	1	1	' 12/05/2017 '	Retrospectively
16488	CTRI/2017/05/008541	Interventional	N/A	Not Yet Recruiting	1	1	' 12/05/2017 '	Prospectively
18663	CTRI/2017/05/008542	Interventional	Phase 2	Open to Recruitment	1	1	' 12/05/2017 '	Retrospectively
18639	CTRI/2017/05/008543	Interventional	Phase 3	Completed	1	1	' 12/05/2017 '	Prospectively
18470	CTRI/2017/05/008544	Interventional	N/A	Completed	1	1	' 12/05/2017 '	Retrospectively
13723	CTRI/2017/05/008545	Interventional	Phase 3/ Phase 4	Open to Recruitment	1	1	' 12/05/2017 '	Retrospectively
18826	CTRI/2017/05/008546	Interventional	Phase 4	Completed	1	1	' 12/05/2017 '	Retrospectively
18200	CTRI/2017/05/008547	Interventional	Phase 3/ Phase 4	Completed	1	1	' 12/05/2017 '	Retrospectively
16010	CTRI/2017/05/008548	Interventional	Phase 2	Completed	1	1	' 12/05/2017 '	Retrospectively
12703	CTRI/2017/05/008550	Interventional	N/A	Completed	1	1	' 12/05/2017 '	Retrospectively
15348	CTRI/2017/05/008551	Interventional	N/A	Completed	1	1	' 15/05/2017 '	Retrospectively
15934	CTRI/2017/05/008552	Interventional	Phase 2	Open to Recruitment	1	1	' 15/05/2017 '	Retrospectively
18884	CTRI/2017/05/008553	Interventional	N/A	Completed	1	1	' 15/05/2017 '	Prospectively
18274	CTRI/2017/05/008554	Interventional	N/A	Not Yet Recruiting	1	1	' 15/05/2017 '	Prospectively
18574	CTRI/2017/05/008555	Interventional	N/A	Open to Recruitment	1	1	' 15/05/2017 '	Retrospectively
17386	CTRI/2017/05/008556	Interventional	N/A	Completed	1	1	' 15/05/2017 '	Retrospectively
18570	CTRI/2017/05/008557	Interventional	Phase 2/ Phase 3	Completed	1	1	' 15/05/2017 '	Retrospectively
16259	CTRI/2017/05/008558	Interventional	N/A	Open to Recruitment	1	1	' 15/05/2017 '	Retrospectively
18891	CTRI/2017/05/008559	Interventional	N/A	Open to Recruitment	1	1	' 15/05/2017 '	Prospectively
18740	CTRI/2017/05/008561	Interventional	N/A	Completed	1	1	' 15/05/2017 '	Retrospectively
17942	CTRI/2017/05/008562	Interventional	N/A	Suspended	2	2	' 16/05/2017 '	Prospectively
16983	CTRI/2017/05/008563	Interventional	Phase 2/ Phase 3	Open to Recruitment	1	1	' 16/05/2017 '	Retrospectively
18106	CTRI/2017/05/008564	Interventional	N/A	Closed to Recruitment of Participants	1	2	' 16/05/2017 '	Prospectively
17852	CTRI/2017/05/008565	Interventional	Phase 2	Closed to Recruitment of Participants	1	1	' 16/05/2017 '	Prospectively
18703	CTRI/2017/05/008566	Interventional	Phase 1/ Phase 2	Not Yet Recruiting	2	1	' 16/05/2017 '	Prospectively
15327	CTRI/2017/05/008567	Interventional	N/A	Completed	2	2	' 16/05/2017 '	Retrospectively
17009	CTRI/2017/05/008568	Interventional	Phase 2	Open to Recruitment	1	1	' 16/05/2017 '	Retrospectively
12889	CTRI/2017/05/008570	Interventional	Post Marketing Surveillance	Not Yet Recruiting	1	1	' 16/05/2017 '	Prospectively
18465	CTRI/2017/05/008571	Interventional	N/A	Completed	1	1	' 16/05/2017 '	Retrospectively
17310	CTRI/2017/05/008572	Interventional	Phase 3	Completed	1	1	' 16/05/2017 '	Prospectively
17761	CTRI/2017/05/008573	Interventional	N/A	Completed	1	1	' 16/05/2017 '	Retrospectively
18662	CTRI/2017/05/008574	Interventional	Phase 2	Open to Recruitment	1	1	' 16/05/2017 '	Retrospectively
15742	CTRI/2017/05/008575	Interventional	Phase 2	Open to Recruitment	1	1	' 16/05/2017 '	Retrospectively
15736	CTRI/2017/05/008576	Interventional	Phase 2	Open to Recruitment	1	1	' 16/05/2017 '	Retrospectively
17685	CTRI/2017/05/008577	Interventional	N/A	Open to Recruitment	1	1	' 16/05/2017 '	Retrospectively
16456	CTRI/2017/05/008578	Interventional	N/A	Completed	1	1	' 16/05/2017 '	Retrospectively
7075	CTRI/2017/05/008579	Interventional	N/A	Completed	1	1	' 16/05/2017 '	Retrospectively
18739	CTRI/2017/05/008581	Interventional	N/A	Open to Recruitment	1	1	' 17/05/2017 '	Prospectively
18801	CTRI/2017/05/008582	Interventional	N/A	Completed	1	1	' 17/05/2017 '	Retrospectively
18649	CTRI/2017/05/008583	Interventional	Phase 3	Completed	1	1	' 17/05/2017 '	Retrospectively
17069	CTRI/2017/05/008584	Interventional	Phase 2	Not Yet Recruiting	1	1	' 17/05/2017 '	Prospectively
17984	CTRI/2017/05/008585	Interventional	Phase 3	Closed to Recruitment of Participants	1	1	' 17/05/2017 '	Prospectively
18722	CTRI/2017/05/008586	Interventional	N/A	Not Yet Recruiting	1	1	' 17/05/2017 '	Prospectively
18911	CTRI/2017/05/008587	Interventional	Phase 1	Completed	6	6	' 17/05/2017 '	Prospectively
12826	CTRI/2017/05/008588	Interventional	N/A	Not Yet Recruiting	1	1	' 17/05/2017 '	Prospectively
13973	CTRI/2017/05/008589	Interventional	N/A	Open to Recruitment	1	1	' 17/05/2017 '	Retrospectively
17059	CTRI/2017/05/008592	Interventional	Phase 4	Completed	1	1	' 18/05/2017 '	Retrospectively
18502	CTRI/2017/05/008593	Interventional	Phase 3	Not Yet Recruiting	1	1	' 19/05/2017 '	Prospectively
17276	CTRI/2017/05/008594	Interventional	Phase 3	Not Yet Recruiting	1	1	' 19/05/2017 '	Prospectively
18767	CTRI/2017/05/008596	Interventional	Phase 3	Completed	1	1	' 19/05/2017 '	Prospectively
17822	CTRI/2017/05/008597	Interventional	N/A	Completed	1	1	' 19/05/2017 '	Retrospectively
18799	CTRI/2017/05/008598	Interventional	N/A	Completed	1	1	' 19/05/2017 '	Retrospectively
18362	CTRI/2017/05/008599	Interventional	N/A	Open to Recruitment	1	1	' 19/05/2017 '	Prospectively
18004	CTRI/2017/05/008600	Interventional	Post Marketing Surveillance	Not Yet Recruiting	1	1	' 19/05/2017 '	Prospectively
17171	CTRI/2017/05/008601	Interventional	Phase 4	Open to Recruitment	1	1	' 19/05/2017 '	Retrospectively
16959	CTRI/2017/05/008602	Interventional	N/A	Completed	1	1	' 19/05/2017 '	Retrospectively
18536	CTRI/2017/05/008603	Interventional	N/A	Completed	1	1	' 19/05/2017 '	Retrospectively
17908	CTRI/2017/05/008604	Interventional	N/A	Open to Recruitment	1	1	' 19/05/2017 '	Retrospectively
13263	CTRI/2017/05/008605	Interventional	N/A	Open to Recruitment	1	1	' 19/05/2017 '	Retrospectively
17262	CTRI/2017/05/008607	Interventional	Phase 4	Open to Recruitment	24	24	' 22/05/2017 '	Prospectively
18982	CTRI/2017/05/008608	Interventional	N/A	Not Yet Recruiting	1	1	' 22/05/2017 '	Prospectively
18992	CTRI/2017/05/008610	Interventional	N/A	Open to Recruitment	1	1	' 22/05/2017 '	Retrospectively
12073	CTRI/2017/05/008611	Interventional	Phase 3	Completed	1	1	' 22/05/2017 '	Retrospectively
12812	CTRI/2017/05/008612	Interventional	N/A	Open to Recruitment	1	1	' 22/05/2017 '	Retrospectively
18327	CTRI/2017/05/008613	Interventional	N/A	Completed	1	1	' 22/05/2017 '	Retrospectively
17665	CTRI/2017/05/008614	Interventional	Phase 3	Open to Recruitment	1	1	' 22/05/2017 '	Retrospectively
17192	CTRI/2017/05/008615	Interventional	Phase 2	Open to Recruitment	1	1	' 22/05/2017 '	Retrospectively
18558	CTRI/2017/05/008616	Interventional	N/A	Completed	1	1	' 22/05/2017 '	Retrospectively
18522	CTRI/2017/05/008617	Interventional	N/A	Completed	1	1	' 22/05/2017 '	Retrospectively
16824	CTRI/2017/05/008618	Interventional	Phase 4	Completed	1	1	' 23/05/2017 '	Retrospectively
18889	CTRI/2017/05/008622	Interventional	Phase 3	Not Yet Recruiting	1	1	' 23/05/2017 '	Prospectively
17087	CTRI/2017/05/008623	Interventional	N/A	Completed	1	1	' 23/05/2017 '	Prospectively
18944	CTRI/2017/05/008624	Interventional	Phase 3	Completed	1	1	' 23/05/2017 '	Prospectively
19013	CTRI/2017/05/008625	Interventional	N/A	Completed	1	1	' 23/05/2017 '	Prospectively
16848	CTRI/2017/05/008627	Interventional	Phase 4	Closed to Recruitment of Participants	1	1	' 23/05/2017 '	Prospectively
17551	CTRI/2017/05/008628	Interventional	Phase 4	Completed	1	2	' 23/05/2017 '	Retrospectively
11708	CTRI/2017/05/008629	Interventional	N/A	Completed	1	1	' 23/05/2017 '	Retrospectively
17620	CTRI/2017/05/008630	Interventional	N/A	Completed	1	1	' 23/05/2017 '	Retrospectively
13480	CTRI/2017/05/008632	Interventional	Phase 1	Open to Recruitment	2	1	' 23/05/2017 '	Retrospectively
16219	CTRI/2017/05/008633	Interventional	Phase 1/ Phase 2	Completed	1	1	' 23/05/2017 '	Retrospectively
17305	CTRI/2017/05/008635	Interventional	N/A	Completed	1	1	' 23/05/2017 '	Retrospectively
18247	CTRI/2017/05/008636	Interventional	N/A	Completed	1	1	' 23/05/2017 '	Retrospectively
18581	CTRI/2017/05/008638	Interventional	Phase 3	Completed	14	13	' 24/05/2017 '	Prospectively
17184	CTRI/2017/05/008641	Interventional	Phase 2	Open to Recruitment	1	1	' 24/05/2017 '	Retrospectively
13755	CTRI/2017/05/008642	Interventional	N/A	Closed to Recruitment of Participants	1	1	' 24/05/2017 '	Retrospectively
17555	CTRI/2017/05/008643	Interventional	N/A	Open to Recruitment	1	1	' 24/05/2017 '	Prospectively
14890	CTRI/2017/05/008644	Interventional	Phase 2/ Phase 3	Open to Recruitment	1	1	' 24/05/2017 '	Retrospectively
18531	CTRI/2017/05/008645	Interventional	Phase 3/ Phase 4	Completed	1	1	' 24/05/2017 '	Retrospectively
18417	CTRI/2017/05/008646	Interventional	N/A	Completed	1	1	' 24/05/2017 '	Retrospectively
18877	CTRI/2017/05/008647	Interventional	N/A	Not Applicable	1	1	' 24/05/2017 '	Retrospectively
18965	CTRI/2017/05/008648	Interventional	Post Marketing Surveillance	Open to Recruitment	1	1	' 25/05/2017 '	Prospectively
13610	CTRI/2017/05/008649	Interventional	Phase 1	Not Applicable	1	1	' 25/05/2017 '	Retrospectively
15618	CTRI/2017/05/008650	Interventional	Phase 2/ Phase 3	Completed	1	1	' 25/05/2017 '	Retrospectively
18559	CTRI/2017/05/008652	Interventional	N/A	Completed	1	1	' 25/05/2017 '	Retrospectively
14048	CTRI/2017/05/008654	Interventional	N/A	Not Yet Recruiting	1	1	' 25/05/2017 '	Retrospectively
18903	CTRI/2017/05/008655	Interventional	Phase 3	Completed	15	15	' 25/05/2017 '	Prospectively
19050	CTRI/2017/05/008657	Interventional	Phase 2	Not Yet Recruiting	1	1	' 25/05/2017 '	Prospectively
18020	CTRI/2017/05/008658	Interventional	N/A	Not Yet Recruiting	1	1	' 25/05/2017 '	Prospectively
18976	CTRI/2017/05/008659	Interventional	N/A	Not Yet Recruiting	1	1	' 25/05/2017 '	Prospectively
16358	CTRI/2017/05/008660	Interventional	Phase 3	Not Yet Recruiting	1	1	' 25/05/2017 '	Prospectively
15687	CTRI/2017/05/008661	Interventional	Phase 2	Completed	1	1	' 25/05/2017 '	Retrospectively
19010	CTRI/2017/05/008662	Interventional	N/A	Open to Recruitment	2	2	' 25/05/2017 '	Retrospectively
12962	CTRI/2017/05/008663	Interventional	Phase 1/ Phase 2	Completed	1	1	' 25/05/2017 '	Retrospectively
17550	CTRI/2017/05/008664	Interventional	N/A	Not Yet Recruiting	1	1	' 25/05/2017 '	Prospectively
18564	CTRI/2017/05/008665	Interventional	N/A	Completed	1	1	' 25/05/2017 '	Retrospectively
19004	CTRI/2017/05/008667	Interventional	Phase 4	Not Yet Recruiting	1	1	' 25/05/2017 '	Prospectively
17861	CTRI/2017/05/008668	Interventional	Phase 1	Completed	1	1	' 25/05/2017 '	Retrospectively
17246	CTRI/2017/05/008669	Interventional	Phase 2	Open to Recruitment	1	1	' 25/05/2017 '	Retrospectively
18869	CTRI/2017/05/008671	Interventional	N/A	Open to Recruitment	1	1	' 26/05/2017 '	Retrospectively
13393	CTRI/2017/05/008672	Interventional	N/A	Completed	1	1	' 26/05/2017 '	Retrospectively
11822	CTRI/2017/05/008673	Interventional	Phase 2	Open to Recruitment	1	1	' 26/05/2017 '	Retrospectively
18901	CTRI/2017/05/008675	Interventional	N/A	Not Yet Recruiting	1	1	' 26/05/2017 '	Prospectively
19039	CTRI/2017/05/008676	Interventional	N/A	Open to Recruitment	1	1	' 26/05/2017 '	Prospectively
16749	CTRI/2017/05/008678	Interventional	Phase 2	Completed	2	2	' 26/05/2017 '	Retrospectively
16486	CTRI/2017/05/008679	Interventional	N/A	Open to Recruitment	1	1	' 26/05/2017 '	Retrospectively
14857	CTRI/2017/05/008680	Interventional	N/A	Open to Recruitment	1	1	' 26/05/2017 '	Retrospectively
18908	CTRI/2017/05/008683	Interventional	N/A	Open to Recruitment	1	1	' 26/05/2017 '	Retrospectively
16480	CTRI/2017/05/008684	Interventional	Phase 3	Closed to Recruitment of Participants	1	1	' 26/05/2017 '	Retrospectively
15483	CTRI/2017/05/008685	Interventional	Phase 2	Open to Recruitment	1	1	' 26/05/2017 '	Retrospectively
17832	CTRI/2017/05/008686	Interventional	Phase 4	Completed	1	1	' 29/05/2017 '	Retrospectively
18500	CTRI/2017/05/008687	Interventional	Phase 3/ Phase 4	Closed to Recruitment of Participants	1	1	' 29/05/2017 '	Retrospectively
17301	CTRI/2017/05/008688	Interventional	Phase 3	Open to Recruitment	10	13	' 29/05/2017 '	Prospectively
19043	CTRI/2017/05/008691	Interventional	Phase 2	Open to Recruitment	1	1	' 29/05/2017 '	Prospectively
18904	CTRI/2017/05/008692	Interventional	N/A	Completed	1	1	' 29/05/2017 '	Retrospectively
16948	CTRI/2017/05/008693	Interventional	Phase 1/ Phase 2	Open to Recruitment	1	1	' 29/05/2017 '	Retrospectively
14970	CTRI/2017/05/008694	Interventional	N/A	Completed	1	1	' 29/05/2017 '	Retrospectively
18315	CTRI/2017/05/008695	Interventional	N/A	Completed	1	1	' 30/05/2017 '	Retrospectively
18914	CTRI/2017/05/008696	Interventional	N/A	Not Yet Recruiting	1	1	' 30/05/2017 '	Prospectively
19083	CTRI/2017/05/008697	Interventional	N/A	Not Yet Recruiting	1	1	' 30/05/2017 '	Prospectively
17736	CTRI/2017/05/008698	Interventional	Phase 3	Not Yet Recruiting	1	1	' 30/05/2017 '	Prospectively
18236	CTRI/2017/05/008700	Interventional	Phase 2/ Phase 3	Not Yet Recruiting	1	1	' 30/05/2017 '	Prospectively
18958	CTRI/2017/05/008701	Interventional	Phase 2/ Phase 3	Closed to Recruitment of Participants	10	10	' 30/05/2017 '	Prospectively
19089	CTRI/2017/05/008703	Interventional	N/A	Completed	1	1	' 31/05/2017 '	Retrospectively
18951	CTRI/2017/05/008704	Interventional	Phase 3	Completed	1	1	' 31/05/2017 '	Retrospectively
17786	CTRI/2017/05/008705	Interventional	N/A	Not Yet Recruiting	1	1	' 31/05/2017 '	Prospectively
18995	CTRI/2017/05/008707	Interventional	Phase 3	Open to Recruitment	1	1	' 31/05/2017 '	Retrospectively
15625	CTRI/2017/05/008708	Interventional	N/A	Completed	1	1	' 31/05/2017 '	Retrospectively
18745	CTRI/2017/05/008709	Interventional	N/A	Closed to Recruitment of Participants	1	1	' 31/05/2017 '	Retrospectively
17831	CTRI/2017/05/008710	Interventional	Phase 2/ Phase 3	Open to Recruitment	1	1	' 31/05/2017 '	Retrospectively
18087	CTRI/2017/05/008711	Interventional	N/A	Not Yet Recruiting	1	1	' 31/05/2017 '	Prospectively
19003	CTRI/2017/05/008712	Interventional	Phase 2	Not Yet Recruiting	1	1	' 31/05/2017 '	Prospectively
18474	CTRI/2017/05/008714	Interventional	Phase 3	Open to Recruitment	1	1	' 31/05/2017 '	Prospectively
18763	CTRI/2017/05/008715	Interventional	N/A	Closed to Recruitment of Participants	1	1	' 31/05/2017 '	Prospectively
18900	CTRI/2017/05/008716	Interventional	N/A	Open to Recruitment	7	7	' 31/05/2017 '	Prospectively
17360	CTRI/2017/05/008719	Interventional	N/A	Open to Recruitment	1	1	' 31/05/2017 '	Retrospectively
18977	CTRI/2017/05/008721	Interventional	Phase 3	Completed	4	4	' 31/05/2017 '	Prospectively
18721	CTRI/2017/05/008722	Interventional	Phase 3	Not Yet Recruiting	1	1	' 31/05/2017 '	Prospectively
19074	CTRI/2017/06/008723	Interventional	Phase 2	Not Yet Recruiting	1	1	' 01/06/2017 '	Prospectively
18966	CTRI/2017/06/008724	Interventional	N/A	Completed	1	1	' 01/06/2017 '	Prospectively
19117	CTRI/2017/06/008725	Interventional	Phase 3	Not Yet Recruiting	1	1	' 01/06/2017 '	Prospectively
16224	CTRI/2017/06/008727	Interventional	Phase 1/ Phase 2	Open to Recruitment	1	1	' 01/06/2017 '	Retrospectively
17498	CTRI/2017/06/008729	Interventional	N/A	Open to Recruitment	1	1	' 01/06/2017 '	Retrospectively
17255	CTRI/2017/06/008730	Interventional	N/A	Completed	1	1	' 01/06/2017 '	Retrospectively
18412	CTRI/2017/06/008731	Interventional	Phase 3	Open to Recruitment	1	1	' 01/06/2017 '	Retrospectively
18120	CTRI/2017/06/008732	Interventional	N/A	Completed	1	1	' 01/06/2017 '	Retrospectively
18996	CTRI/2017/06/008734	Interventional	Phase 4	Open to Recruitment	1	1	' 01/06/2017 '	Retrospectively
17235	CTRI/2017/06/008735	Interventional	Phase 2	Open to Recruitment	1	1	' 01/06/2017 '	Retrospectively
14360	CTRI/2017/06/008736	Interventional	Phase 4	Closed to Recruitment of Participants	1	1	' 01/06/2017 '	Retrospectively
18972	CTRI/2017/06/008737	Interventional	Phase 1/ Phase 2	Not Yet Recruiting	1	1	' 02/06/2017 '	Prospectively
14718	CTRI/2017/06/008739	Interventional	N/A	Open to Recruitment	1	1	' 02/06/2017 '	Retrospectively
18788	CTRI/2017/06/008741	Interventional	Phase 2	Open to Recruitment	1	1	' 02/06/2017 '	Retrospectively
18947	CTRI/2017/06/008742	Interventional	N/A	Completed	1	1	' 02/06/2017 '	Retrospectively
16711	CTRI/2017/06/008744	Interventional	N/A	Closed to Recruitment of Participants	10	8	' 02/06/2017 '	Prospectively
16952	CTRI/2017/06/008745	Interventional	N/A	Open to Recruitment	1	1	' 02/06/2017 '	Retrospectively
18921	CTRI/2017/06/008746	Interventional	Phase 2/ Phase 3	Completed	1	1	' 02/06/2017 '	Retrospectively
18831	CTRI/2017/06/008747	Interventional	N/A	Closed to Recruitment of Participants	1	1	' 05/06/2017 '	Retrospectively
18999	CTRI/2017/06/008748	Interventional	Phase 2/ Phase 3	Open to Recruitment	1	1	' 05/06/2017 '	Prospectively
19024	CTRI/2017/06/008749	Interventional	N/A	Completed	1	1	' 05/06/2017 '	Retrospectively
18514	CTRI/2017/06/008750	Interventional	Phase 1/ Phase 2	Completed	1	1	' 05/06/2017 '	Prospectively
19132	CTRI/2017/06/008751	Interventional	N/A	Completed	1	1	' 05/06/2017 '	Prospectively
12840	CTRI/2017/06/008752	Interventional	Phase 3	Completed	1	1	' 05/06/2017 '	Retrospectively
19099	CTRI/2017/06/008753	Interventional	N/A	Completed	1	1	' 05/06/2017 '	Prospectively
19160	CTRI/2017/06/008754	Interventional	N/A	Not Yet Recruiting	1	1	' 05/06/2017 '	Prospectively
17254	CTRI/2017/06/008755	Interventional	Phase 2	Completed	1	1	' 05/06/2017 '	Prospectively
18071	CTRI/2017/06/008756	Interventional	N/A	Not Yet Recruiting	1	1	' 05/06/2017 '	Prospectively
17834	CTRI/2017/06/008757	Interventional	N/A	Completed	1	1	' 05/06/2017 '	Retrospectively
18602	CTRI/2017/06/008758	Interventional	Phase 3	Not Yet Recruiting	8	8	' 05/06/2017 '	Prospectively
19062	CTRI/2017/06/008759	Interventional	Phase 1	Completed	1	1	' 05/06/2017 '	Prospectively
19088	CTRI/2017/06/008760	Interventional	Phase 2	Not Yet Recruiting	1	1	' 05/06/2017 '	Prospectively
17522	CTRI/2017/06/008761	Interventional	Phase 4	Completed	1	1	' 05/06/2017 '	Retrospectively
19119	CTRI/2017/06/008762	Interventional	Phase 4	Not Yet Recruiting	1	1	' 05/06/2017 '	Prospectively
19086	CTRI/2017/06/008765	Interventional	N/A	Not Applicable	1	1	' 06/06/2017 '	Retrospectively
16837	CTRI/2017/06/008767	Interventional	N/A	Open to Recruitment	1	1	' 06/06/2017 '	Retrospectively
11843	CTRI/2017/06/008769	Interventional	Phase 3/ Phase 4	Completed	1	1	' 06/06/2017 '	Retrospectively
18313	CTRI/2017/06/008770	Interventional	Phase 3/ Phase 4	Open to Recruitment	1	1	' 06/06/2017 '	Retrospectively
13408	CTRI/2017/06/008771	Interventional	Phase 1/ Phase 2	Closed to Recruitment of Participants	1	1	' 06/06/2017 '	Retrospectively
13875	CTRI/2017/06/008772	Interventional	N/A	Completed	2	1	' 07/06/2017 '	Retrospectively
16565	CTRI/2017/06/008773	Interventional	Phase 2/ Phase 3	Closed to Recruitment of Participants	1	1	' 07/06/2017 '	Retrospectively
19139	CTRI/2017/06/008775	Interventional	N/A	Open to Recruitment	1	1	' 07/06/2017 '	Retrospectively
19061	CTRI/2017/06/008776	Interventional	Phase 1	Completed	1	1	' 07/06/2017 '	Prospectively
19047	CTRI/2017/06/008777	Interventional	N/A	Not Yet Recruiting	1	1	' 07/06/2017 '	Prospectively
12643	CTRI/2017/06/008778	Interventional	Phase 1	Completed	2	4	' 07/06/2017 '	Prospectively
15588	CTRI/2017/06/008780	Interventional	N/A	Completed	1	1	' 07/06/2017 '	Retrospectively
18873	CTRI/2017/06/008781	Interventional	Phase 2/ Phase 3	Completed	3	3	' 07/06/2017 '	Prospectively
18849	CTRI/2017/06/008782	Interventional	Phase 2	Open to Recruitment	1	1	' 07/06/2017 '	Retrospectively
15181	CTRI/2017/06/008783	Interventional	N/A	Open to Recruitment	1	2	' 08/06/2017 '	Retrospectively
17924	CTRI/2017/06/008786	Interventional	Phase 2/ Phase 3	Completed	2	2	' 08/06/2017 '	Retrospectively
17639	CTRI/2017/06/008787	Interventional	Phase 2/ Phase 3	Completed	3	3	' 08/06/2017 '	Retrospectively
14096	CTRI/2017/06/008788	Interventional	Phase 2	Completed	1	1	' 08/06/2017 '	Retrospectively
15980	CTRI/2017/06/008789	Interventional	N/A	Completed	12	13	' 08/06/2017 '	Retrospectively
17615	CTRI/2017/06/008790	Interventional	Phase 2/ Phase 3	Completed	2	2	' 08/06/2017 '	Retrospectively
16153	CTRI/2017/06/008791	Interventional	Phase 2/ Phase 3	Completed	2	2	' 08/06/2017 '	Retrospectively
12803	CTRI/2017/06/008792	Interventional	N/A	Open to Recruitment	1	1	' 08/06/2017 '	Retrospectively
14151	CTRI/2017/06/008794	Interventional	N/A	Completed	1	1	' 08/06/2017 '	Retrospectively
14153	CTRI/2017/06/008795	Interventional	N/A	Completed	1	1	' 08/06/2017 '	Retrospectively
13791	CTRI/2017/06/008796	Interventional	Phase 2	Completed	1	1	' 08/06/2017 '	Retrospectively
13787	CTRI/2017/06/008797	Interventional	Phase 2	Completed	3	3	' 08/06/2017 '	Retrospectively
17474	CTRI/2017/06/008798	Interventional	N/A	Open to Recruitment	1	1	' 08/06/2017 '	Retrospectively
17616	CTRI/2017/06/008799	Interventional	Phase 2/ Phase 3	Completed	3	3	' 09/06/2017 '	Retrospectively
19022	CTRI/2017/06/008801	Interventional	Phase 2	Not Yet Recruiting	1	1	' 09/06/2017 '	Prospectively
18895	CTRI/2017/06/008802	Interventional	Phase 3/ Phase 4	Not Yet Recruiting	1	1	' 09/06/2017 '	Prospectively
19172	CTRI/2017/06/008805	Interventional	N/A	Completed	1	1	' 12/06/2017 '	Retrospectively
19186	CTRI/2017/06/008806	Interventional	N/A	Completed	1	1	' 12/06/2017 '	Retrospectively
17200	CTRI/2017/06/008807	Interventional	Phase 2	Open to Recruitment	1	1	' 12/06/2017 '	Retrospectively
19049	CTRI/2017/06/008809	Interventional	N/A	Completed	1	1	' 12/06/2017 '	Prospectively
18932	CTRI/2017/06/008810	Interventional	Phase 2	Open to Recruitment	1	1	' 12/06/2017 '	Retrospectively
13305	CTRI/2017/06/008812	Interventional	Phase 4	Open to Recruitment	1	1	' 12/06/2017 '	Retrospectively
18537	CTRI/2017/06/008813	Interventional	Phase 1	Completed	1	1	' 12/06/2017 '	Retrospectively
17875	CTRI/2017/06/008814	Interventional	N/A	Completed	1	1	' 12/06/2017 '	Retrospectively
19048	CTRI/2017/06/008816	Interventional	Phase 3	Not Yet Recruiting	1	2	' 12/06/2017 '	Prospectively
18608	CTRI/2017/06/008817	Interventional	N/A	Not Yet Recruiting	1	1	' 12/06/2017 '	Prospectively
19182	CTRI/2017/06/008818	Interventional	Post Marketing Surveillance	Not Yet Recruiting	1	1	' 12/06/2017 '	Prospectively
18795	CTRI/2017/06/008819	Interventional	Phase 4	Not Yet Recruiting	1	1	' 12/06/2017 '	Prospectively
11742	CTRI/2017/06/008821	Interventional	Phase 2	Completed	1	1	' 13/06/2017 '	Retrospectively
14854	CTRI/2017/06/008822	Interventional	N/A	Not Yet Recruiting	1	1	' 13/06/2017 '	Retrospectively
19203	CTRI/2017/06/008823	Interventional	Phase 1/ Phase 2	Not Yet Recruiting	1	1	' 13/06/2017 '	Prospectively
16640	CTRI/2017/06/008825	Interventional	Phase 1	Not Yet Recruiting	1	1	' 13/06/2017 '	Prospectively
17987	CTRI/2017/06/008826	Interventional	N/A	Open to Recruitment	3	1	' 14/06/2017 '	Retrospectively
19021	CTRI/2017/06/008827	Interventional	N/A	Completed	1	1	' 14/06/2017 '	Retrospectively
15030	CTRI/2017/06/008828	Interventional	N/A	Completed	1	1	' 14/06/2017 '	Retrospectively
11687	CTRI/2017/06/008829	Interventional	Phase 3	Completed	1	1	' 14/06/2017 '	Retrospectively
16727	CTRI/2017/06/008830	Interventional	Phase 3	Closed to Recruitment of Participants	12	11	' 14/06/2017 '	Prospectively
16098	CTRI/2017/06/008831	Interventional	Phase 2	Open to Recruitment	1	1	' 14/06/2017 '	Retrospectively
13474	CTRI/2017/06/008832	Interventional	N/A	Completed	1	1	' 14/06/2017 '	Retrospectively
18046	CTRI/2017/06/008833	Interventional	N/A	Completed	1	1	' 14/06/2017 '	Retrospectively
15216	CTRI/2017/06/008834	Interventional	N/A	Open to Recruitment	1	1	' 14/06/2017 '	Retrospectively
14053	CTRI/2017/06/008835	Interventional	N/A	Open to Recruitment	1	1	' 14/06/2017 '	Retrospectively
17531	CTRI/2017/06/008836	Interventional	Phase 2/ Phase 3	Completed	1	1	' 14/06/2017 '	Retrospectively
18975	CTRI/2017/06/008837	Interventional	N/A	Completed	1	1	' 15/06/2017 '	Retrospectively
18380	CTRI/2017/06/008840	Interventional	N/A	Closed to Recruitment of Participants	1	1	' 15/06/2017 '	Retrospectively
15620	CTRI/2017/06/008843	Interventional	Phase 3	Closed to Recruitment of Participants	49	42	' 15/06/2017 '	Prospectively
18557	CTRI/2017/06/008846	Interventional	Phase 4	Not Yet Recruiting	4	4	' 15/06/2017 '	Prospectively
18931	CTRI/2017/06/008848	Interventional	N/A	Open to Recruitment	1	1	' 16/06/2017 '	Prospectively
18928	CTRI/2017/06/008849	Interventional	N/A	Completed	1	1	' 16/06/2017 '	Prospectively
13598	CTRI/2017/06/008852	Interventional	N/A	Open to Recruitment	2	1	' 16/06/2017 '	Retrospectively
19114	CTRI/2017/06/008853	Interventional	N/A	Completed	1	1	' 16/06/2017 '	Retrospectively
17370	CTRI/2017/06/008855	Interventional	Post Marketing Surveillance	Completed	1	1	' 16/06/2017 '	Prospectively
18038	CTRI/2017/06/008859	Interventional	N/A	Open to Recruitment	1	1	' 19/06/2017 '	Retrospectively
18865	CTRI/2017/06/008860	Interventional	Phase 1	Open to Recruitment	1	1	' 19/06/2017 '	Retrospectively
18604	CTRI/2017/06/008863	Interventional	N/A	Closed to Recruitment of Participants	1	1	' 19/06/2017 '	Prospectively
18840	CTRI/2017/06/008864	Interventional	N/A	Open to Recruitment	5	5	' 19/06/2017 '	Prospectively
15962	CTRI/2017/06/008867	Interventional	Phase 3	Open to Recruitment	14	17	' 19/06/2017 '	Prospectively
13861	CTRI/2017/06/008868	Interventional	N/A	Not Yet Recruiting	1	1	' 19/06/2017 '	Prospectively
18529	CTRI/2017/06/008869	Interventional	N/A	Completed	1	1	' 19/06/2017 '	Retrospectively
16519	CTRI/2017/06/008870	Interventional	N/A	Closed to Recruitment of Participants	1	1	' 19/06/2017 '	Retrospectively
18927	CTRI/2017/06/008871	Interventional	Phase 3	Closed to Recruitment of Participants	1	1	' 20/06/2017 '	Retrospectively
19188	CTRI/2017/06/008872	Interventional	Phase 2	Not Yet Recruiting	1	1	' 20/06/2017 '	Prospectively
19265	CTRI/2017/06/008874	Interventional	N/A	Not Yet Recruiting	1	1	' 20/06/2017 '	Prospectively
18776	CTRI/2017/06/008875	Interventional	Phase 2	Closed to Recruitment of Participants	1	1	' 20/06/2017 '	Retrospectively
15345	CTRI/2017/06/008879	Interventional	N/A	Completed	1	1	' 20/06/2017 '	Retrospectively
18262	CTRI/2017/06/008880	Interventional	N/A	Completed	1	1	' 20/06/2017 '	Retrospectively
17755	CTRI/2017/06/008881	Interventional	N/A	Completed	1	1	' 20/06/2017 '	Retrospectively
18265	CTRI/2017/06/008882	Interventional	N/A	Completed	1	1	' 20/06/2017 '	Retrospectively
18700	CTRI/2017/06/008884	Interventional	Phase 3	Open to Recruitment	1	1	' 20/06/2017 '	Retrospectively
18427	CTRI/2017/06/008885	Interventional	N/A	Open to Recruitment	1	1	' 20/06/2017 '	Retrospectively
17317	CTRI/2017/06/008886	Interventional	Phase 1/ Phase 2	Completed	1	1	' 20/06/2017 '	Retrospectively
19284	CTRI/2017/06/008887	Interventional	Phase 1	Completed	1	1	' 21/06/2017 '	Prospectively
19248	CTRI/2017/06/008888	Interventional	Phase 4	Closed to Recruitment of Participants	1	1	' 21/06/2017 '	Prospectively
19319	CTRI/2017/06/008889	Interventional	Phase 3	Completed	18	18	' 21/06/2017 '	Prospectively
8223	CTRI/2017/06/008891	Interventional	Phase 3	Closed to Recruitment of Participants	26	23	' 21/06/2017 '	Prospectively
18339	CTRI/2017/06/008893	Interventional	Phase 2/ Phase 3	Open to Recruitment	1	1	' 21/06/2017 '	Retrospectively
18878	CTRI/2017/06/008894	Interventional	Phase 3	Closed to Recruitment of Participants	1	1	' 21/06/2017 '	Prospectively
18398	CTRI/2017/06/008895	Interventional	N/A	Completed	1	1	' 22/06/2017 '	Retrospectively
18456	CTRI/2017/06/008897	Interventional	Phase 3/ Phase 4	Not Yet Recruiting	1	1	' 22/06/2017 '	Prospectively
17320	CTRI/2017/06/008898	Interventional	Phase 2	Closed to Recruitment of Participants	2	2	' 22/06/2017 '	Prospectively
19092	CTRI/2017/06/008899	Interventional	N/A	Completed	1	1	' 22/06/2017 '	Retrospectively
19101	CTRI/2017/06/008900	Interventional	Phase 3	Open to Recruitment	1	1	' 22/06/2017 '	Retrospectively
15712	CTRI/2017/06/008901	Interventional	Phase 3	Completed	1	1	' 22/06/2017 '	Retrospectively
19234	CTRI/2017/06/008902	Interventional	Phase 3/ Phase 4	Completed	1	1	' 22/06/2017 '	Retrospectively
18942	CTRI/2017/06/008903	Interventional	N/A	Closed to Recruitment of Participants	1	1	' 22/06/2017 '	Prospectively
18586	CTRI/2017/06/008904	Interventional	Phase 1/ Phase 2	Open to Recruitment	1	1	' 23/06/2017 '	Retrospectively
19095	CTRI/2017/06/008905	Interventional	Phase 1	Not Yet Recruiting	1	1	' 23/06/2017 '	Prospectively
18943	CTRI/2017/06/008906	Interventional	N/A	Closed to Recruitment of Participants	1	1	' 23/06/2017 '	Prospectively
19356	CTRI/2017/06/008907	Interventional	Phase 3	Not Yet Recruiting	1	1	' 23/06/2017 '	Prospectively
19339	CTRI/2017/06/008908	Interventional	N/A	Closed to Recruitment of Participants	1	3	' 23/06/2017 '	Prospectively
18277	CTRI/2017/06/008909	Interventional	Phase 3	Open to Recruitment	29	25	' 23/06/2017 '	Prospectively
18590	CTRI/2017/06/008912	Interventional	Phase 1/ Phase 2	Open to Recruitment	1	1	' 23/06/2017 '	Retrospectively
17220	CTRI/2017/06/008915	Interventional	Phase 4	Not Yet Recruiting	1	1	' 27/06/2017 '	Prospectively
17970	CTRI/2017/06/008916	Interventional	N/A	Open to Recruitment	1	1	' 27/06/2017 '	Prospectively
18295	CTRI/2017/06/008917	Interventional	N/A	Not Yet Recruiting	1	1	' 27/06/2017 '	Prospectively
18250	CTRI/2017/06/008918	Interventional	Phase 3	Open to Recruitment	21	20	' 27/06/2017 '	Prospectively
17508	CTRI/2017/06/008919	Interventional	N/A	Open to Recruitment	1	1	' 28/06/2017 '	Retrospectively
18717	CTRI/2017/06/008921	Interventional	N/A	Completed	1	2	' 28/06/2017 '	Retrospectively
16112	CTRI/2017/06/008922	Interventional	N/A	Open to Recruitment	1	1	' 28/06/2017 '	Retrospectively
15868	CTRI/2017/06/008923	Interventional	Phase 3	Open to Recruitment	1	1	' 28/06/2017 '	Retrospectively
17851	CTRI/2017/06/008924	Interventional	N/A	Completed	1	1	' 28/06/2017 '	Retrospectively
19263	CTRI/2017/06/008925	Interventional	Phase 4	Completed	1	1	' 28/06/2017 '	Retrospectively
13064	CTRI/2017/06/008926	Interventional	Phase 3/ Phase 4	Completed	1	1	' 28/06/2017 '	Retrospectively
19046	CTRI/2017/06/008927	Interventional	N/A	Completed	1	1	' 28/06/2017 '	Prospectively
14550	CTRI/2017/06/008928	Interventional	Phase 3/ Phase 4	Not Yet Recruiting	1	1	' 28/06/2017 '	Prospectively
18101	CTRI/2017/06/008931	Interventional	Phase 2	Open to Recruitment	1	1	' 28/06/2017 '	Retrospectively
17547	CTRI/2017/06/008932	Interventional	N/A	Completed	1	1	' 29/06/2017 '	Retrospectively
16677	CTRI/2017/06/008933	Interventional	Phase 4	Open to Recruitment	1	1	' 29/06/2017 '	Retrospectively
18397	CTRI/2017/06/008934	Interventional	Phase 2/ Phase 3	Open to Recruitment	1	1	' 29/06/2017 '	Retrospectively
17969	CTRI/2017/06/008935	Interventional	Phase 2	Not Yet Recruiting	1	1	' 29/06/2017 '	Prospectively
19154	CTRI/2017/06/008936	Interventional	Phase 1	Not Yet Recruiting	1	1	' 29/06/2017 '	Prospectively
19251	CTRI/2017/06/008937	Interventional	N/A	Completed	1	1	' 29/06/2017 '	Prospectively
15657	CTRI/2017/06/008938	Interventional	N/A	Open to Recruitment	1	1	' 29/06/2017 '	Retrospectively
19187	CTRI/2017/06/008939	Interventional	N/A	Not Yet Recruiting	1	1	' 29/06/2017 '	Prospectively
18946	CTRI/2017/06/008940	Interventional	N/A	Open to Recruitment	1	1	' 29/06/2017 '	Retrospectively
18171	CTRI/2017/06/008941	Interventional	N/A	Not Yet Recruiting	1	1	' 29/06/2017 '	Prospectively
19255	CTRI/2017/06/008942	Interventional	Post Marketing Surveillance	Not Yet Recruiting	1	1	' 29/06/2017 '	Prospectively
17391	CTRI/2017/06/008943	Interventional	Phase 4	Not Yet Recruiting	1	1	' 29/06/2017 '	Prospectively
19174	CTRI/2017/06/008945	Interventional	N/A	Closed to Recruitment of Participants	1	1	' 29/06/2017 '	Prospectively
18757	CTRI/2017/06/008948	Interventional	N/A	Closed to Recruitment of Participants	1	1	' 30/06/2017 '	Retrospectively
19247	CTRI/2017/06/008949	Interventional	Phase 3/ Phase 4	Open to Recruitment	1	1	' 30/06/2017 '	Retrospectively
19283	CTRI/2017/06/008950	Interventional	N/A	Closed to Recruitment of Participants	1	1	' 30/06/2017 '	Retrospectively
16214	CTRI/2017/07/008951	Interventional	N/A	Not Yet Recruiting	1	1	' 03/07/2017 '	Prospectively
19405	CTRI/2017/07/008952	Interventional	N/A	Not Yet Recruiting	1	1	' 03/07/2017 '	Prospectively
19365	CTRI/2017/07/008953	Interventional	N/A	Not Yet Recruiting	1	1	' 03/07/2017 '	Prospectively
19404	CTRI/2017/07/008954	Interventional	Post Marketing Surveillance	Open to Recruitment	1	1	' 03/07/2017 '	Prospectively
14090	CTRI/2017/07/008955	Interventional	N/A	Closed to Recruitment of Participants	1	2	' 03/07/2017 '	Retrospectively
14433	CTRI/2017/07/008956	Interventional	N/A	Not Yet Recruiting	1	1	' 03/07/2017 '	Prospectively
14453	CTRI/2017/07/008957	Interventional	N/A	Not Yet Recruiting	1	1	' 03/07/2017 '	Prospectively
15715	CTRI/2017/07/008960	Interventional	N/A	Completed	1	1	' 03/07/2017 '	Retrospectively
14952	CTRI/2017/07/008961	Interventional	Phase 4	Completed	1	1	' 03/07/2017 '	Retrospectively
17041	CTRI/2017/07/008962	Interventional	Post Marketing Surveillance	Open to Recruitment	1	1	' 04/07/2017 '	Retrospectively
19146	CTRI/2017/07/008963	Interventional	Phase 1	Completed	1	1	' 04/07/2017 '	Retrospectively
19200	CTRI/2017/07/008965	Interventional	Phase 2	Completed	1	1	' 04/07/2017 '	Retrospectively
16020	CTRI/2017/07/008966	Interventional	Phase 2	Completed	1	1	' 04/07/2017 '	Retrospectively
18741	CTRI/2017/07/008967	Interventional	Phase 4	Not Yet Recruiting	1	1	' 04/07/2017 '	Prospectively
18847	CTRI/2017/07/008968	Interventional	N/A	Completed	1	1	' 04/07/2017 '	Retrospectively
18591	CTRI/2017/07/008969	Interventional	Phase 2	Open to Recruitment	1	1	' 04/07/2017 '	Retrospectively
18312	CTRI/2017/07/008970	Interventional	N/A	Open to Recruitment	1	1	' 04/07/2017 '	Prospectively
19167	CTRI/2017/07/008971	Interventional	N/A	Not Yet Recruiting	1	1	' 04/07/2017 '	Prospectively
17585	CTRI/2017/07/008972	Interventional	Post Marketing Surveillance	Open to Recruitment	1	1	' 04/07/2017 '	Retrospectively
17396	CTRI/2017/07/008973	Interventional	N/A	Completed	1	1	' 05/07/2017 '	Retrospectively
19239	CTRI/2017/07/008974	Interventional	N/A	Not Yet Recruiting	1	1	' 05/07/2017 '	Prospectively
11877	CTRI/2017/07/008976	Interventional	Phase 3	Completed	1	1	' 05/07/2017 '	Prospectively
13532	CTRI/2017/07/008977	Interventional	N/A	Completed	1	1	' 05/07/2017 '	Retrospectively
19471	CTRI/2017/07/008978	Interventional	N/A	Completed	1	1	' 05/07/2017 '	Prospectively
19282	CTRI/2017/07/008979	Interventional	N/A	Completed	1	1	' 05/07/2017 '	Prospectively
18625	CTRI/2017/07/008980	Interventional	Phase 4	Open to Recruitment	1	1	' 05/07/2017 '	Retrospectively
14640	CTRI/2017/07/008983	Interventional	N/A	Open to Recruitment	2	2	' 06/07/2017 '	Retrospectively
17356	CTRI/2017/07/008984	Interventional	Phase 4	Open to Recruitment	1	1	' 06/07/2017 '	Retrospectively
18154	CTRI/2017/07/008986	Interventional	Phase 3	Completed	1	1	' 06/07/2017 '	Retrospectively
17553	CTRI/2017/07/008987	Interventional	N/A	Completed	1	1	' 06/07/2017 '	Retrospectively
17708	CTRI/2017/07/008990	Interventional	Phase 3	Completed	9	9	' 06/07/2017 '	Prospectively
18681	CTRI/2017/07/008991	Interventional	N/A	Completed	1	1	' 06/07/2017 '	Retrospectively
17869	CTRI/2017/07/008992	Interventional	Phase 3	Completed	2	1	' 07/07/2017 '	Prospectively
18173	CTRI/2017/07/008995	Interventional	Phase 3/ Phase 4	Completed	1	1	' 07/07/2017 '	Retrospectively
18664	CTRI/2017/07/008996	Interventional	N/A	Open to Recruitment	1	1	' 07/07/2017 '	Retrospectively
18933	CTRI/2017/07/008997	Interventional	Phase 2	Open to Recruitment	1	1	' 07/07/2017 '	Retrospectively
16304	CTRI/2017/07/008998	Interventional	N/A	Closed to Recruitment of Participants	1	1	' 07/07/2017 '	Retrospectively
19328	CTRI/2017/07/008999	Interventional	Phase 2	Open to Recruitment	3	3	' 07/07/2017 '	Retrospectively
17158	CTRI/2017/07/009000	Interventional	Phase 3	Closed to Recruitment of Participants	19	19	' 07/07/2017 '	Retrospectively
18576	CTRI/2017/07/009001	Interventional	N/A	Open to Recruitment	1	1	' 07/07/2017 '	Retrospectively
14494	CTRI/2017/07/009002	Interventional	N/A	Open to Recruitment	1	1	' 07/07/2017 '	Retrospectively
18034	CTRI/2017/07/009004	Interventional	Phase 2	Closed to Recruitment of Participants	1	1	' 10/07/2017 '	Prospectively
19352	CTRI/2017/07/009005	Interventional	N/A	Not Yet Recruiting	1	2	' 10/07/2017 '	Prospectively
13200	CTRI/2017/07/009006	Interventional	N/A	Completed	1	1	' 10/07/2017 '	Retrospectively
19444	CTRI/2017/07/009007	Interventional	N/A	Not Yet Recruiting	1	1	' 10/07/2017 '	Prospectively
18377	CTRI/2017/07/009008	Interventional	Phase 2/ Phase 3	Closed to Recruitment of Participants	31	31	' 10/07/2017 '	Prospectively
19410	CTRI/2017/07/009009	Interventional	N/A	Completed	1	1	' 10/07/2017 '	Retrospectively
18702	CTRI/2017/07/009011	Interventional	Phase 3	Not Yet Recruiting	1	1	' 10/07/2017 '	Prospectively
19355	CTRI/2017/07/009012	Interventional	N/A	Completed	1	1	' 10/07/2017 '	Retrospectively
19311	CTRI/2017/07/009014	Interventional	Phase 3/ Phase 4	Not Yet Recruiting	1	1	' 11/07/2017 '	Prospectively
18783	CTRI/2017/07/009015	Interventional	Phase 2	Not Yet Recruiting	1	1	' 11/07/2017 '	Prospectively
15841	CTRI/2017/07/009017	Interventional	Phase 3	Open to Recruitment	1	1	' 11/07/2017 '	Prospectively
19207	CTRI/2017/07/009019	Interventional	N/A	Not Yet Recruiting	1	1	' 11/07/2017 '	Prospectively
13453	CTRI/2017/07/009021	Interventional	Phase 2/ Phase 3	Open to Recruitment	1	1	' 11/07/2017 '	Retrospectively
14178	CTRI/2017/07/009022	Interventional	N/A	Closed to Recruitment of Participants	1	3	' 11/07/2017 '	Retrospectively
19364	CTRI/2017/07/009023	Interventional	N/A	Not Yet Recruiting	1	1	' 12/07/2017 '	Prospectively
18661	CTRI/2017/07/009025	Interventional	N/A	Completed	1	1	' 12/07/2017 '	Retrospectively
19125	CTRI/2017/07/009026	Interventional	N/A	Completed	1	1	' 12/07/2017 '	Retrospectively
12297	CTRI/2017/07/009027	Interventional	Phase 3	Not Yet Recruiting	5	5	' 12/07/2017 '	Prospectively
17451	CTRI/2017/07/009028	Interventional	N/A	Open to Recruitment	1	1	' 12/07/2017 '	Retrospectively
14279	CTRI/2017/07/009029	Interventional	Phase 2	Completed	1	1	' 12/07/2017 '	Retrospectively
19066	CTRI/2017/07/009030	Interventional	N/A	Open to Recruitment	1	1	' 12/07/2017 '	Retrospectively
19422	CTRI/2017/07/009031	Interventional	Phase 3/ Phase 4	Completed	1	1	' 12/07/2017 '	Prospectively
19482	CTRI/2017/07/009033	Interventional	Phase 3	Open to Recruitment	1	1	' 12/07/2017 '	Prospectively
19567	CTRI/2017/07/009034	Interventional	Phase 1	Completed	1	1	' 12/07/2017 '	Prospectively
19121	CTRI/2017/07/009035	Interventional	Phase 3	Not Yet Recruiting	22	24	' 12/07/2017 '	Prospectively
19527	CTRI/2017/07/009036	Interventional	N/A	Not Yet Recruiting	1	1	' 13/07/2017 '	Prospectively
19243	CTRI/2017/07/009037	Interventional	N/A	Not Yet Recruiting	1	1	' 13/07/2017 '	Prospectively
19169	CTRI/2017/07/009038	Interventional	Phase 3	Closed to Recruitment of Participants	13	13	' 13/07/2017 '	Prospectively
18238	CTRI/2017/07/009039	Interventional	N/A	Not Yet Recruiting	1	1	' 13/07/2017 '	Prospectively
17587	CTRI/2017/07/009040	Interventional	N/A	Completed	1	1	' 13/07/2017 '	Prospectively
18758	CTRI/2017/07/009041	Interventional	N/A	Open to Recruitment	1	1	' 13/07/2017 '	Retrospectively
19420	CTRI/2017/07/009042	Interventional	N/A	Open to Recruitment	1	1	' 13/07/2017 '	Retrospectively
19264	CTRI/2017/07/009044	Interventional	N/A	Not Yet Recruiting	1	1	' 14/07/2017 '	Prospectively
19189	CTRI/2017/07/009046	Interventional	Phase 2	Open to Recruitment	1	1	' 14/07/2017 '	Prospectively
19417	CTRI/2017/07/009048	Interventional	N/A	Not Yet Recruiting	1	1	' 14/07/2017 '	Prospectively
19602	CTRI/2017/07/009049	Interventional	N/A	Completed	1	1	' 14/07/2017 '	Prospectively
19218	CTRI/2017/07/009051	Interventional	N/A	Open to Recruitment	1	1	' 17/07/2017 '	Retrospectively
18054	CTRI/2017/07/009052	Interventional	N/A	Open to Recruitment	1	1	' 17/07/2017 '	Prospectively
17224	CTRI/2017/07/009053	Interventional	Phase 1	Closed to Recruitment of Participants	1	1	' 17/07/2017 '	Retrospectively
14960	CTRI/2017/07/009054	Interventional	Phase 2	Completed	1	1	' 17/07/2017 '	Retrospectively
16323	CTRI/2017/07/009057	Interventional	Phase 4	Open to Recruitment	1	1	' 17/07/2017 '	Retrospectively
19492	CTRI/2017/07/009058	Interventional	N/A	Not Yet Recruiting	1	1	' 17/07/2017 '	Prospectively
16704	CTRI/2017/07/009060	Interventional	Phase 2	Completed	1	1	' 17/07/2017 '	Retrospectively
17319	CTRI/2017/07/009061	Interventional	N/A	Completed	1	1	' 17/07/2017 '	Retrospectively
11126	CTRI/2017/07/009062	Interventional	N/A	Completed	1	1	' 17/07/2017 '	Retrospectively
16747	CTRI/2017/07/009063	Interventional	Phase 2	Open to Recruitment	1	1	' 17/07/2017 '	Retrospectively
16707	CTRI/2017/07/009064	Interventional	N/A	Closed to Recruitment of Participants	1	1	' 17/07/2017 '	Retrospectively
19566	CTRI/2017/07/009065	Interventional	N/A	Open to Recruitment	1	2	' 17/07/2017 '	Prospectively
15305	CTRI/2017/07/009067	Interventional	Post Marketing Surveillance	Not Yet Recruiting	1	1	' 17/07/2017 '	Prospectively
19521	CTRI/2017/07/009068	Interventional	N/A	Not Yet Recruiting	1	1	' 17/07/2017 '	Prospectively
17448	CTRI/2017/07/009070	Interventional	N/A	Open to Recruitment	1	1	' 17/07/2017 '	Retrospectively
19546	CTRI/2017/07/009071	Interventional	N/A	Not Yet Recruiting	1	1	' 18/07/2017 '	Prospectively
13649	CTRI/2017/07/009072	Interventional	Phase 2	Completed	1	1	' 18/07/2017 '	Retrospectively
17193	CTRI/2017/07/009074	Interventional	Phase 4	Open to Recruitment	1	1	' 18/07/2017 '	Retrospectively
16980	CTRI/2017/07/009075	Interventional	Phase 2/ Phase 3	Open to Recruitment	1	1	' 18/07/2017 '	Retrospectively
19351	CTRI/2017/07/009076	Interventional	N/A	Completed	1	1	' 18/07/2017 '	Retrospectively
19377	CTRI/2017/07/009079	Interventional	Phase 3	Completed	16	16	' 19/07/2017 '	Prospectively
19654	CTRI/2017/07/009080	Interventional	Phase 4	Open to Recruitment	1	1	' 19/07/2017 '	Prospectively
17387	CTRI/2017/07/009081	Interventional	Phase 3	Closed to Recruitment of Participants	13	13	' 19/07/2017 '	Prospectively
16320	CTRI/2017/07/009083	Interventional	N/A	Completed	1	1	' 19/07/2017 '	Retrospectively
19195	CTRI/2017/07/009084	Interventional	N/A	Open to Recruitment	1	1	' 19/07/2017 '	Retrospectively
19211	CTRI/2017/07/009085	Interventional	Phase 2	Not Yet Recruiting	1	1	' 20/07/2017 '	Prospectively
18980	CTRI/2017/07/009086	Interventional	Phase 3/ Phase 4	Not Yet Recruiting	1	1	' 20/07/2017 '	Prospectively
19391	CTRI/2017/07/009087	Interventional	Phase 4	Not Yet Recruiting	1	1	' 20/07/2017 '	Prospectively
13406	CTRI/2017/07/009088	Interventional	N/A	Open to Recruitment	1	1	' 21/07/2017 '	Retrospectively
19499	CTRI/2017/07/009091	Interventional	Phase 1	Not Yet Recruiting	5	5	' 21/07/2017 '	Prospectively
18673	CTRI/2017/07/009092	Interventional	Phase 3	Completed	1	1	' 21/07/2017 '	Prospectively
19434	CTRI/2017/07/009093	Interventional	N/A	Not Applicable	1	1	' 21/07/2017 '	Retrospectively
18077	CTRI/2017/07/009094	Interventional	N/A	Not Yet Recruiting	1	1	' 21/07/2017 '	Prospectively
8413	CTRI/2017/07/009095	Interventional	Phase 2	Completed	1	1	' 21/07/2017 '	Retrospectively
19611	CTRI/2017/07/009098	Interventional	N/A	Open to Recruitment	1	1	' 21/07/2017 '	Prospectively
19595	CTRI/2017/07/009100	Interventional	N/A	Not Yet Recruiting	1	1	' 21/07/2017 '	Prospectively
16768	CTRI/2017/07/009102	Interventional	N/A	Completed	1	1	' 24/07/2017 '	Retrospectively
17042	CTRI/2017/07/009103	Interventional	Phase 4	Open to Recruitment	1	1	' 25/07/2017 '	Retrospectively
19072	CTRI/2017/07/009106	Interventional	N/A	Completed	1	1	' 26/07/2017 '	Retrospectively
19389	CTRI/2017/07/009107	Interventional	Phase 4	Completed	1	1	' 26/07/2017 '	Retrospectively
16344	CTRI/2017/07/009108	Interventional	N/A	Completed	1	1	' 26/07/2017 '	Retrospectively
19677	CTRI/2017/07/009109	Interventional	Phase 4	Not Yet Recruiting	1	1	' 26/07/2017 '	Prospectively
19565	CTRI/2017/07/009110	Interventional	Phase 1/ Phase 2	Not Yet Recruiting	1	1	' 26/07/2017 '	Prospectively
16285	CTRI/2017/07/009111	Interventional	N/A	Completed	1	1	' 26/07/2017 '	Prospectively
18755	CTRI/2017/07/009112	Interventional	N/A	Completed	1	1	' 26/07/2017 '	Retrospectively
16703	CTRI/2017/07/009114	Interventional	Phase 2	Open to Recruitment	6	6	' 27/07/2017 '	Prospectively
19671	CTRI/2017/07/009119	Interventional	Phase 3	Open to Recruitment	4	4	' 27/07/2017 '	Prospectively
19701	CTRI/2017/07/009120	Interventional	N/A	Completed	1	1	' 27/07/2017 '	Prospectively
19549	CTRI/2017/07/009121	Interventional	Phase 3	Completed	58	58	' 27/07/2017 '	Prospectively
18439	CTRI/2017/07/009122	Interventional	Phase 3	Completed	1	1	' 27/07/2017 '	Retrospectively
11653	CTRI/2017/07/009124	Interventional	N/A	Open to Recruitment	1	1	' 27/07/2017 '	Retrospectively
19133	CTRI/2017/07/009125	Interventional	N/A	Open to Recruitment	1	2	' 27/07/2017 '	Retrospectively
18401	CTRI/2017/07/009126	Interventional	Phase 3/ Phase 4	Open to Recruitment	1	1	' 27/07/2017 '	Retrospectively
19550	CTRI/2017/07/009127	Interventional	Phase 2	Closed to Recruitment of Participants	1	1	' 27/07/2017 '	Prospectively
19237	CTRI/2017/07/009128	Interventional	N/A	Completed	3	1	' 27/07/2017 '	Retrospectively
14883	CTRI/2017/07/009129	Interventional	N/A	Open to Recruitment	1	1	' 27/07/2017 '	Retrospectively
15732	CTRI/2017/07/009131	Interventional	N/A	Completed	1	1	' 27/07/2017 '	Retrospectively
12678	CTRI/2017/07/009132	Interventional	N/A	Completed	1	1	' 27/07/2017 '	Retrospectively
17014	CTRI/2017/07/009133	Interventional	Phase 2/ Phase 3	Open to Recruitment	1	1	' 27/07/2017 '	Retrospectively
18991	CTRI/2017/07/009134	Interventional	Phase 2	Completed	1	1	' 27/07/2017 '	Prospectively
15446	CTRI/2017/07/009135	Interventional	N/A	Open to Recruitment	1	1	' 27/07/2017 '	Retrospectively
17802	CTRI/2017/07/009136	Interventional	N/A	Completed	1	1	' 27/07/2017 '	Retrospectively
18984	CTRI/2017/07/009137	Interventional	N/A	Completed	1	1	' 27/07/2017 '	Retrospectively
13309	CTRI/2017/07/009139	Interventional	Phase 2/ Phase 3	Open to Recruitment	1	1	' 27/07/2017 '	Retrospectively
17293	CTRI/2017/07/009140	Interventional	Phase 2/ Phase 3	Completed	1	1	' 27/07/2017 '	Retrospectively
19432	CTRI/2017/07/009141	Interventional	N/A	Completed	1	1	' 27/07/2017 '	Retrospectively
12809	CTRI/2017/07/009142	Interventional	N/A	Completed	1	1	' 27/07/2017 '	Retrospectively
18408	CTRI/2017/07/009143	Interventional	N/A	Open to Recruitment	2	2	' 27/07/2017 '	Retrospectively
18103	CTRI/2017/07/009146	Interventional	N/A	Completed	1	1	' 27/07/2017 '	Retrospectively
11270	CTRI/2017/07/009147	Interventional	N/A	Open to Recruitment	1	1	' 27/07/2017 '	Retrospectively
16739	CTRI/2017/07/009148	Interventional	N/A	Completed	1	1	' 27/07/2017 '	Retrospectively
17886	CTRI/2017/07/009151	Interventional	N/A	Completed	1	1	' 28/07/2017 '	Retrospectively
14942	CTRI/2017/07/009152	Interventional	Phase 3	Completed	1	1	' 28/07/2017 '	Retrospectively
17194	CTRI/2017/07/009153	Interventional	N/A	Completed	1	1	' 28/07/2017 '	Retrospectively
19179	CTRI/2017/07/009158	Interventional	N/A	Open to Recruitment	1	1	' 28/07/2017 '	Retrospectively
19305	CTRI/2017/07/009159	Interventional	N/A	Completed	1	1	' 28/07/2017 '	Retrospectively
19428	CTRI/2017/07/009160	Interventional	Phase 4	Closed to Recruitment of Participants	3	3	' 28/07/2017 '	Prospectively
19164	CTRI/2017/07/009161	Interventional	Phase 2	Not Yet Recruiting	1	2	' 28/07/2017 '	Prospectively
19688	CTRI/2017/07/009163	Interventional	Phase 3	Open to Recruitment	19	19	' 28/07/2017 '	Prospectively
16737	CTRI/2017/07/009164	Interventional	Phase 2	Completed	2	2	' 28/07/2017 '	Retrospectively
16352	CTRI/2017/07/009165	Interventional	N/A	Completed	1	1	' 28/07/2017 '	Retrospectively
18161	CTRI/2017/07/009167	Interventional	N/A	Completed	1	1	' 28/07/2017 '	Retrospectively
15454	CTRI/2017/07/009169	Interventional	N/A	Completed	1	1	' 28/07/2017 '	Retrospectively
15233	CTRI/2017/07/009170	Interventional	Phase 2	Completed	2	2	' 31/07/2017 '	Retrospectively
16231	CTRI/2017/07/009171	Interventional	Phase 1	Completed	1	1	' 31/07/2017 '	Retrospectively
19338	CTRI/2017/07/009172	Interventional	Phase 3	Open to Recruitment	37	37	' 31/07/2017 '	Prospectively
18347	CTRI/2017/07/009173	Interventional	N/A	Closed to Recruitment of Participants	1	2	' 31/07/2017 '	Prospectively
19610	CTRI/2017/07/009174	Interventional	N/A	Not Yet Recruiting	1	1	' 31/07/2017 '	Prospectively
18825	CTRI/2017/07/009175	Interventional	N/A	Completed	1	1	' 31/07/2017 '	Retrospectively
16189	CTRI/2017/07/009176	Interventional	Phase 3/ Phase 4	Not Yet Recruiting	1	1	' 31/07/2017 '	Prospectively
17598	CTRI/2017/07/009178	Interventional	N/A	Other (Terminated)	1	1	' 31/07/2017 '	Prospectively
19730	CTRI/2017/07/009179	Interventional	Phase 2	Completed	29	29	' 31/07/2017 '	Prospectively
19619	CTRI/2017/07/009180	Interventional	N/A	Completed	1	1	' 31/07/2017 '	Prospectively
19561	CTRI/2017/07/009181	Interventional	N/A	Not Yet Recruiting	1	1	' 31/07/2017 '	Prospectively
19466	CTRI/2017/07/009182	Interventional	N/A	Not Yet Recruiting	1	1	' 31/07/2017 '	Prospectively
18711	CTRI/2017/07/009183	Interventional	N/A	Open to Recruitment	1	1	' 31/07/2017 '	Retrospectively
19246	CTRI/2017/07/009185	Interventional	Phase 3/ Phase 4	Open to Recruitment	1	1	' 31/07/2017 '	Retrospectively
19726	CTRI/2017/07/009186	Interventional	Phase 1/ Phase 2	Not Yet Recruiting	1	1	' 31/07/2017 '	Prospectively
17909	CTRI/2017/07/009187	Interventional	N/A	Open to Recruitment	1	1	' 31/07/2017 '	Retrospectively
19052	CTRI/2017/08/009189	Interventional	N/A	Open to Recruitment	1	1	' 01/08/2017 '	Retrospectively
19740	CTRI/2017/08/009190	Interventional	Phase 1/ Phase 2	Not Yet Recruiting	1	1	' 01/08/2017 '	Prospectively
14434	CTRI/2017/08/009191	Interventional	N/A	Open to Recruitment	1	1	' 01/08/2017 '	Retrospectively
19710	CTRI/2017/08/009192	Interventional	Phase 2	Completed	1	1	' 01/08/2017 '	Retrospectively
19541	CTRI/2017/08/009193	Interventional	Phase 2	Completed	1	1	' 01/08/2017 '	Prospectively
19625	CTRI/2017/08/009194	Interventional	N/A	Completed	1	1	' 01/08/2017 '	Prospectively
19608	CTRI/2017/08/009195	Interventional	N/A	Not Yet Recruiting	1	1	' 01/08/2017 '	Prospectively
19094	CTRI/2017/08/009196	Interventional	Phase 3	Closed to Recruitment of Participants	8	4	' 01/08/2017 '	Prospectively
19073	CTRI/2017/08/009197	Interventional	Phase 2	Open to Recruitment	1	1	' 01/08/2017 '	Retrospectively
19183	CTRI/2017/08/009198	Interventional	N/A	Completed	1	3	' 01/08/2017 '	Retrospectively
17917	CTRI/2017/08/009199	Interventional	N/A	Open to Recruitment	1	1	' 01/08/2017 '	Retrospectively
10396	CTRI/2017/08/009200	Interventional	Phase 2	Completed	3	3	' 01/08/2017 '	Retrospectively
19679	CTRI/2017/08/009201	Interventional	N/A	Completed	1	1	' 01/08/2017 '	Prospectively
19592	CTRI/2017/08/009203	Interventional	N/A	Not Yet Recruiting	2	2	' 01/08/2017 '	Prospectively
19473	CTRI/2017/08/009204	Interventional	Phase 3	Not Yet Recruiting	4	4	' 01/08/2017 '	Prospectively
19044	CTRI/2017/08/009207	Interventional	Phase 3	Closed to Recruitment of Participants	18	18	' 01/08/2017 '	Prospectively
14386	CTRI/2017/08/009208	Interventional	N/A	Completed	1	1	' 01/08/2017 '	Retrospectively
15556	CTRI/2017/08/009209	Interventional	N/A	Not Yet Recruiting	1	1	' 01/08/2017 '	Prospectively
14800	CTRI/2017/08/009211	Interventional	Phase 3	Open to Recruitment	1	1	' 01/08/2017 '	Retrospectively
19516	CTRI/2017/08/009212	Interventional	Phase 2	Completed	1	1	' 01/08/2017 '	Prospectively
15722	CTRI/2017/08/009213	Interventional	Phase 1/ Phase 2	Closed to Recruitment of Participants	1	1	' 01/08/2017 '	Retrospectively
19517	CTRI/2017/08/009214	Interventional	Phase 2	Open to Recruitment	1	1	' 01/08/2017 '	Prospectively
19762	CTRI/2017/08/009215	Interventional	Phase 2	Not Yet Recruiting	1	1	' 01/08/2017 '	Prospectively
19768	CTRI/2017/08/009216	Interventional	Phase 2	Not Yet Recruiting	1	1	' 01/08/2017 '	Prospectively
16847	CTRI/2017/08/009217	Interventional	Phase 2/ Phase 3	Open to Recruitment	1	1	' 01/08/2017 '	Retrospectively
18494	CTRI/2017/08/009219	Interventional	N/A	Open to Recruitment	1	1	' 01/08/2017 '	Retrospectively
11075	CTRI/2017/08/009220	Interventional	Phase 4	Completed	1	1	' 01/08/2017 '	Retrospectively
18063	CTRI/2017/08/009221	Interventional	Phase 2	Open to Recruitment	1	1	' 02/08/2017 '	Retrospectively
19644	CTRI/2017/08/009223	Interventional	Phase 4	Not Yet Recruiting	1	1	' 02/08/2017 '	Prospectively
17675	CTRI/2017/08/009225	Interventional	Phase 3	Not Yet Recruiting	3	3	' 02/08/2017 '	Prospectively
19245	CTRI/2017/08/009226	Interventional	N/A	Not Yet Recruiting	1	1	' 02/08/2017 '	Prospectively
14746	CTRI/2017/08/009227	Interventional	Phase 2/ Phase 3	Completed	1	1	' 02/08/2017 '	Retrospectively
19739	CTRI/2017/08/009230	Interventional	N/A	Not Yet Recruiting	1	1	' 02/08/2017 '	Prospectively
18782	CTRI/2017/08/009231	Interventional	Phase 2/ Phase 3	Not Yet Recruiting	1	1	' 02/08/2017 '	Prospectively
19662	CTRI/2017/08/009232	Interventional	Phase 3	Completed	1	1	' 02/08/2017 '	Retrospectively
19459	CTRI/2017/08/009233	Interventional	N/A	Completed	1	1	' 02/08/2017 '	Retrospectively
19788	CTRI/2017/08/009234	Interventional	N/A	Completed	1	1	' 02/08/2017 '	Retrospectively
17392	CTRI/2017/08/009236	Interventional	Phase 3	Open to Recruitment	1	1	' 02/08/2017 '	Retrospectively
16248	CTRI/2017/08/009237	Interventional	N/A	Not Yet Recruiting	1	1	' 02/08/2017 '	Retrospectively
14501	CTRI/2017/08/009238	Interventional	Phase 2/ Phase 3	Completed	1	1	' 02/08/2017 '	Retrospectively
8499	CTRI/2017/08/009239	Interventional	N/A	Open to Recruitment	1	1	' 02/08/2017 '	Retrospectively
19674	CTRI/2017/08/009242	Interventional	Phase 3	Completed	22	22	' 03/08/2017 '	Prospectively
19816	CTRI/2017/08/009244	Interventional	N/A	Not Yet Recruiting	1	1	' 03/08/2017 '	Prospectively
19652	CTRI/2017/08/009245	Interventional	N/A	Completed	1	1	' 03/08/2017 '	Prospectively
19578	CTRI/2017/08/009246	Interventional	Phase 2	Open to Recruitment	1	1	' 03/08/2017 '	Prospectively
19703	CTRI/2017/08/009247	Interventional	Post Marketing Surveillance	Open to Recruitment	1	1	' 03/08/2017 '	Prospectively
19819	CTRI/2017/08/009248	Interventional	N/A	Not Yet Recruiting	1	1	' 03/08/2017 '	Prospectively
19697	CTRI/2017/08/009249	Interventional	Phase 4	Not Yet Recruiting	1	1	' 03/08/2017 '	Prospectively
19480	CTRI/2017/08/009250	Interventional	N/A	Not Yet Recruiting	1	1	' 03/08/2017 '	Prospectively
18089	CTRI/2017/08/009252	Interventional	Phase 4	Completed	1	1	' 03/08/2017 '	Retrospectively
19396	CTRI/2017/08/009256	Interventional	N/A	Open to Recruitment	1	1	' 03/08/2017 '	Retrospectively
14699	CTRI/2017/08/009257	Interventional	N/A	Completed	1	1	' 03/08/2017 '	Retrospectively
13851	CTRI/2017/08/009258	Interventional	N/A	Open to Recruitment	1	1	' 03/08/2017 '	Retrospectively
18070	CTRI/2017/08/009260	Interventional	N/A	Completed	1	1	' 03/08/2017 '	Retrospectively
19812	CTRI/2017/08/009261	Interventional	Phase 4	Open to Recruitment	1	1	' 04/08/2017 '	Retrospectively
19742	CTRI/2017/08/009263	Interventional	Phase 4	Not Yet Recruiting	1	1	' 04/08/2017 '	Prospectively
19407	CTRI/2017/08/009264	Interventional	N/A	Completed	1	1	' 04/08/2017 '	Prospectively
18147	CTRI/2017/08/009265	Interventional	Phase 3	Open to Recruitment	2	1	' 04/08/2017 '	Prospectively
19303	CTRI/2017/08/009266	Interventional	Phase 3	Closed to Recruitment of Participants	11	11	' 04/08/2017 '	Prospectively
17654	CTRI/2017/08/009267	Interventional	N/A	Completed	1	1	' 04/08/2017 '	Prospectively
19680	CTRI/2017/08/009270	Interventional	Phase 2	Open to Recruitment	1	1	' 04/08/2017 '	Retrospectively
19672	CTRI/2017/08/009271	Interventional	N/A	Completed	1	1	' 04/08/2017 '	Retrospectively
12043	CTRI/2017/08/009272	Interventional	Phase 3/ Phase 4	Completed	1	1	' 04/08/2017 '	Retrospectively
17286	CTRI/2017/08/009273	Interventional	Phase 1	Open to Recruitment	1	1	' 04/08/2017 '	Retrospectively
18324	CTRI/2017/08/009274	Interventional	N/A	Completed	1	1	' 04/08/2017 '	Retrospectively
19640	CTRI/2017/08/009275	Interventional	Phase 1/ Phase 2	Other (Terminated)	1	1	' 04/08/2017 '	Prospectively
19104	CTRI/2017/08/009276	Interventional	Phase 1/ Phase 2	Open to Recruitment	1	1	' 04/08/2017 '	Retrospectively
14492	CTRI/2017/08/009278	Interventional	Phase 2/ Phase 3	Completed	1	1	' 07/08/2017 '	Retrospectively
17803	CTRI/2017/08/009279	Interventional	N/A	Completed	1	1	' 07/08/2017 '	Retrospectively
19791	CTRI/2017/08/009280	Interventional	Phase 4	Completed	1	1	' 07/08/2017 '	Prospectively
19523	CTRI/2017/08/009281	Interventional	Phase 3/ Phase 4	Open to Recruitment	1	1	' 07/08/2017 '	Retrospectively
19215	CTRI/2017/08/009282	Interventional	N/A	Open to Recruitment	1	1	' 07/08/2017 '	Retrospectively
14702	CTRI/2017/08/009283	Interventional	N/A	Completed	1	1	' 07/08/2017 '	Retrospectively
16030	CTRI/2017/08/009284	Interventional	N/A	Completed	1	1	' 07/08/2017 '	Retrospectively
19450	CTRI/2017/08/009285	Interventional	Phase 3	Completed	1	1	' 07/08/2017 '	Retrospectively
19497	CTRI/2017/08/009286	Interventional	Phase 3	Completed	33	33	' 08/08/2017 '	Prospectively
19832	CTRI/2017/08/009287	Interventional	N/A	Not Yet Recruiting	1	1	' 08/08/2017 '	Prospectively
19835	CTRI/2017/08/009288	Interventional	N/A	Not Yet Recruiting	1	1	' 08/08/2017 '	Prospectively
19847	CTRI/2017/08/009289	Interventional	N/A	Not Yet Recruiting	1	1	' 08/08/2017 '	Prospectively
17997	CTRI/2017/08/009290	Interventional	Phase 3	Completed	1	1	' 08/08/2017 '	Prospectively
19304	CTRI/2017/08/009292	Interventional	Phase 3	Completed	1	1	' 08/08/2017 '	Retrospectively
10231	CTRI/2017/08/009294	Interventional	N/A	Completed	1	1	' 08/08/2017 '	Retrospectively
12255	CTRI/2017/08/009295	Interventional	N/A	Completed	1	1	' 08/08/2017 '	Retrospectively
17839	CTRI/2017/08/009296	Interventional	Phase 3	Completed	1	3	' 08/08/2017 '	Retrospectively
16492	CTRI/2017/08/009297	Interventional	N/A	Completed	1	1	' 08/08/2017 '	Retrospectively
15967	CTRI/2017/08/009299	Interventional	Phase 1	Open to Recruitment	1	1	' 08/08/2017 '	Retrospectively
16220	CTRI/2017/08/009302	Interventional	N/A	Completed	1	1	' 08/08/2017 '	Prospectively
19030	CTRI/2017/08/009303	Interventional	N/A	Completed	1	1	' 08/08/2017 '	Prospectively
19291	CTRI/2017/08/009304	Interventional	Phase 3	Open to Recruitment	20	18	' 08/08/2017 '	Prospectively
17063	CTRI/2017/08/009306	Interventional	N/A	Completed	1	1	' 08/08/2017 '	Retrospectively
19462	CTRI/2017/08/009307	Interventional	N/A	Not Yet Recruiting	1	1	' 09/08/2017 '	Prospectively
19824	CTRI/2017/08/009309	Interventional	Phase 2	Not Yet Recruiting	1	1	' 09/08/2017 '	Prospectively
19642	CTRI/2017/08/009310	Interventional	N/A	Not Yet Recruiting	1	1	' 09/08/2017 '	Prospectively
18172	CTRI/2017/08/009311	Interventional	Phase 3	Closed to Recruitment of Participants	12	12	' 09/08/2017 '	Prospectively
19416	CTRI/2017/08/009312	Interventional	Phase 3	Closed to Recruitment of Participants	1	1	' 09/08/2017 '	Prospectively
19809	CTRI/2017/08/009314	Interventional	N/A	Not Yet Recruiting	1	1	' 09/08/2017 '	Prospectively
19581	CTRI/2017/08/009315	Interventional	N/A	Not Yet Recruiting	1	2	' 09/08/2017 '	Prospectively
19829	CTRI/2017/08/009316	Interventional	Phase 2/ Phase 3	Not Yet Recruiting	1	1	' 09/08/2017 '	Prospectively
19554	CTRI/2017/08/009317	Interventional	N/A	Not Yet Recruiting	1	1	' 09/08/2017 '	Prospectively
19696	CTRI/2017/08/009318	Interventional	Phase 2	Completed	1	1	' 09/08/2017 '	Retrospectively
7665	CTRI/2017/08/009320	Interventional	N/A	Completed	1	1	' 09/08/2017 '	Retrospectively
16801	CTRI/2017/08/009321	Interventional	Phase 2	Completed	1	1	' 09/08/2017 '	Retrospectively
17957	CTRI/2017/08/009323	Interventional	N/A	Completed	1	1	' 09/08/2017 '	Retrospectively
12254	CTRI/2017/08/009324	Interventional	N/A	Completed	1	1	' 09/08/2017 '	Retrospectively
14526	CTRI/2017/08/009325	Interventional	N/A	Open to Recruitment	1	2	' 09/08/2017 '	Retrospectively
19858	CTRI/2017/08/009326	Interventional	Phase 3	Not Yet Recruiting	12	12	' 09/08/2017 '	Prospectively
19419	CTRI/2017/08/009327	Interventional	N/A	Closed to Recruitment of Participants	1	1	' 09/08/2017 '	Retrospectively
19340	CTRI/2017/08/009328	Interventional	Phase 2	Completed	2	1	' 09/08/2017 '	Retrospectively
17690	CTRI/2017/08/009329	Interventional	N/A	Completed	1	1	' 09/08/2017 '	Retrospectively
19415	CTRI/2017/08/009331	Interventional	Phase 2	Completed	1	1	' 10/08/2017 '	Retrospectively
19848	CTRI/2017/08/009332	Interventional	N/A	Not Yet Recruiting	1	1	' 10/08/2017 '	Prospectively
13834	CTRI/2017/08/009333	Interventional	Phase 1	Completed	1	1	' 10/08/2017 '	Retrospectively
18255	CTRI/2017/08/009334	Interventional	N/A	Completed	1	1	' 10/08/2017 '	Retrospectively
17342	CTRI/2017/08/009335	Interventional	Post Marketing Surveillance	Open to Recruitment	7	5	' 10/08/2017 '	Retrospectively
19574	CTRI/2017/08/009336	Interventional	Phase 2	Completed	1	1	' 10/08/2017 '	Retrospectively
19865	CTRI/2017/08/009338	Interventional	N/A	Completed	1	1	' 10/08/2017 '	Retrospectively
14233	CTRI/2017/08/009339	Interventional	Phase 4	Completed	2	1	' 10/08/2017 '	Retrospectively
19277	CTRI/2017/08/009342	Interventional	N/A	Completed	1	1	' 10/08/2017 '	Retrospectively
19825	CTRI/2017/08/009343	Interventional	Post Marketing Surveillance	Open to Recruitment	1	1	' 10/08/2017 '	Retrospectively
17234	CTRI/2017/08/009344	Interventional	N/A	Closed to Recruitment of Participants	1	1	' 10/08/2017 '	Retrospectively
18724	CTRI/2017/08/009345	Interventional	Phase 2/ Phase 3	Not Yet Recruiting	1	1	' 10/08/2017 '	Prospectively
19478	CTRI/2017/08/009346	Interventional	N/A	Completed	1	1	' 10/08/2017 '	Retrospectively
19789	CTRI/2017/08/009348	Interventional	Phase 4	Open to Recruitment	1	1	' 11/08/2017 '	Prospectively
19019	CTRI/2017/08/009349	Interventional	Phase 3	Not Yet Recruiting	1	1	' 11/08/2017 '	Prospectively
19752	CTRI/2017/08/009350	Interventional	N/A	Not Yet Recruiting	1	1	' 11/08/2017 '	Prospectively
19714	CTRI/2017/08/009351	Interventional	Phase 3/ Phase 4	Open to Recruitment	1	1	' 11/08/2017 '	Retrospectively
16681	CTRI/2017/08/009354	Interventional	N/A	Completed	1	1	' 11/08/2017 '	Retrospectively
12683	CTRI/2017/08/009355	Interventional	N/A	Completed	1	1	' 11/08/2017 '	Retrospectively
19023	CTRI/2017/08/009357	Interventional	N/A	Not Yet Recruiting	1	1	' 14/08/2017 '	Prospectively
19808	CTRI/2017/08/009359	Interventional	Phase 3	Closed to Recruitment of Participants	14	14	' 14/08/2017 '	Prospectively
15564	CTRI/2017/08/009361	Interventional	N/A	Completed	1	1	' 14/08/2017 '	Retrospectively
19894	CTRI/2017/08/009363	Interventional	N/A	Not Applicable	1	1	' 14/08/2017 '	Retrospectively
19770	CTRI/2017/08/009364	Interventional	Phase 4	Not Yet Recruiting	1	1	' 14/08/2017 '	Prospectively
14641	CTRI/2017/08/009367	Interventional	Phase 2	Open to Recruitment	3	3	' 14/08/2017 '	Retrospectively
15160	CTRI/2017/08/009368	Interventional	N/A	Completed	1	1	' 14/08/2017 '	Retrospectively
15686	CTRI/2017/08/009369	Interventional	Phase 4	Open to Recruitment	1	1	' 14/08/2017 '	Retrospectively
16426	CTRI/2017/08/009370	Interventional	N/A	Open to Recruitment	1	2	' 14/08/2017 '	Retrospectively
19605	CTRI/2017/08/009371	Interventional	Phase 3	Open to Recruitment	14	14	' 16/08/2017 '	Prospectively
18764	CTRI/2017/08/009373	Interventional	N/A	Completed	1	1	' 16/08/2017 '	Prospectively
19900	CTRI/2017/08/009374	Interventional	N/A	Completed	1	1	' 16/08/2017 '	Prospectively
19693	CTRI/2017/08/009375	Interventional	Post Marketing Surveillance	Completed	1	1	' 16/08/2017 '	Retrospectively
18329	CTRI/2017/08/009376	Interventional	N/A	Completed	1	1	' 16/08/2017 '	Retrospectively
11212	CTRI/2017/08/009377	Interventional	N/A	Completed	1	1	' 16/08/2017 '	Retrospectively
19826	CTRI/2017/08/009380	Interventional	N/A	Completed	1	1	' 16/08/2017 '	Prospectively
19727	CTRI/2017/08/009383	Interventional	N/A	Completed	1	1	' 16/08/2017 '	Prospectively
19515	CTRI/2017/08/009384	Interventional	Phase 2	Closed to Recruitment of Participants	1	1	' 16/08/2017 '	Retrospectively
8109	CTRI/2017/08/009385	Interventional	Post Marketing Surveillance	Open to Recruitment	1	1	' 17/08/2017 '	Retrospectively
17599	CTRI/2017/08/009386	Interventional	N/A	Completed	1	1	' 17/08/2017 '	Retrospectively
16655	CTRI/2017/08/009387	Interventional	N/A	Completed	2	2	' 17/08/2017 '	Retrospectively
18210	CTRI/2017/08/009389	Interventional	Phase 2	Closed to Recruitment of Participants	1	1	' 17/08/2017 '	Retrospectively
19765	CTRI/2017/08/009391	Interventional	N/A	Not Yet Recruiting	1	1	' 17/08/2017 '	Prospectively
19778	CTRI/2017/08/009392	Interventional	N/A	Completed	1	1	' 17/08/2017 '	Prospectively
18108	CTRI/2017/08/009396	Interventional	N/A	Open to Recruitment	1	1	' 17/08/2017 '	Prospectively
18205	CTRI/2017/08/009397	Interventional	N/A	Open to Recruitment	1	1	' 17/08/2017 '	Retrospectively
19887	CTRI/2017/08/009398	Interventional	Phase 1	Not Yet Recruiting	1	1	' 17/08/2017 '	Prospectively
17175	CTRI/2017/08/009399	Interventional	Phase 4	Open to Recruitment	1	1	' 17/08/2017 '	Retrospectively
19767	CTRI/2017/08/009400	Interventional	Phase 3/ Phase 4	Open to Recruitment	1	1	' 17/08/2017 '	Retrospectively
19668	CTRI/2017/08/009401	Interventional	Phase 3/ Phase 4	Open to Recruitment	1	1	' 17/08/2017 '	Retrospectively
13732	CTRI/2017/08/009402	Interventional	N/A	Completed	2	2	' 18/08/2017 '	Retrospectively
18069	CTRI/2017/08/009404	Interventional	Phase 3/ Phase 4	Open to Recruitment	1	1	' 18/08/2017 '	Retrospectively
19781	CTRI/2017/08/009406	Interventional	Post Marketing Surveillance	Closed to Recruitment of Participants	1	1	' 18/08/2017 '	Retrospectively
18211	CTRI/2017/08/009407	Interventional	Phase 2	Closed to Recruitment of Participants	1	2	' 18/08/2017 '	Retrospectively
18828	CTRI/2017/08/009409	Interventional	Phase 2	Closed to Recruitment of Participants	10	10	' 18/08/2017 '	Prospectively
18841	CTRI/2017/08/009411	Interventional	Phase 3	Open to Recruitment	1	6	' 18/08/2017 '	Prospectively
14438	CTRI/2017/08/009414	Interventional	Phase 4	Completed	1	1	' 18/08/2017 '	Retrospectively
17270	CTRI/2017/08/009415	Interventional	N/A	Completed	1	1	' 18/08/2017 '	Retrospectively
19880	CTRI/2017/08/009416	Interventional	Phase 2	Not Yet Recruiting	1	1	' 21/08/2017 '	Prospectively
15905	CTRI/2017/08/009417	Interventional	N/A	Completed	1	1	' 21/08/2017 '	Retrospectively
16804	CTRI/2017/08/009418	Interventional	N/A	Open to Recruitment	1	1	' 21/08/2017 '	Retrospectively
19797	CTRI/2017/08/009419	Interventional	N/A	Not Yet Recruiting	1	1	' 21/08/2017 '	Prospectively
18193	CTRI/2017/08/009420	Interventional	Phase 2	Open to Recruitment	1	1	' 21/08/2017 '	Retrospectively
19711	CTRI/2017/08/009421	Interventional	Phase 2	Other (Terminated)	1	1	' 21/08/2017 '	Prospectively
19935	CTRI/2017/08/009422	Interventional	N/A	Open to Recruitment	2	1	' 21/08/2017 '	Retrospectively
19398	CTRI/2017/08/009423	Interventional	Phase 2/ Phase 3	Open to Recruitment	1	1	' 21/08/2017 '	Retrospectively
19904	CTRI/2017/08/009424	Interventional	N/A	Completed	1	1	' 21/08/2017 '	Prospectively
13766	CTRI/2017/08/009425	Interventional	Phase 2	Completed	2	2	' 21/08/2017 '	Retrospectively
11513	CTRI/2017/08/009426	Interventional	N/A	Completed	1	1	' 21/08/2017 '	Retrospectively
14870	CTRI/2017/08/009428	Interventional	Phase 2/ Phase 3	Completed	1	1	' 21/08/2017 '	Retrospectively
14756	CTRI/2017/08/009430	Interventional	Phase 2	Completed	1	1	' 21/08/2017 '	Retrospectively
19840	CTRI/2017/08/009433	Interventional	N/A	Open to Recruitment	1	1	' 21/08/2017 '	Retrospectively
16709	CTRI/2017/08/009434	Interventional	N/A	Open to Recruitment	1	1	' 21/08/2017 '	Retrospectively
16705	CTRI/2017/08/009435	Interventional	Phase 4	Completed	1	1	' 21/08/2017 '	Retrospectively
16505	CTRI/2017/08/009436	Interventional	N/A	Open to Recruitment	1	1	' 21/08/2017 '	Retrospectively
19946	CTRI/2017/08/009439	Interventional	N/A	Open to Recruitment	1	1	' 22/08/2017 '	Retrospectively
13187	CTRI/2017/08/009440	Interventional	Phase 3/ Phase 4	Completed	1	1	' 22/08/2017 '	Retrospectively
19926	CTRI/2017/08/009443	Interventional	N/A	Not Applicable	1	1	' 22/08/2017 '	Retrospectively
19493	CTRI/2017/08/009444	Interventional	Phase 4	Completed	1	1	' 22/08/2017 '	Retrospectively
16794	CTRI/2017/08/009445	Interventional	N/A	Closed to Recruitment of Participants	1	1	' 22/08/2017 '	Retrospectively
19968	CTRI/2017/08/009446	Interventional	N/A	Completed	1	1	' 22/08/2017 '	Retrospectively
19244	CTRI/2017/08/009447	Interventional	N/A	Completed	1	2	' 22/08/2017 '	Prospectively
19867	CTRI/2017/08/009448	Interventional	N/A	Not Yet Recruiting	1	1	' 22/08/2017 '	Prospectively
14321	CTRI/2017/08/009449	Interventional	Phase 2	Completed	2	2	' 22/08/2017 '	Retrospectively
19651	CTRI/2017/08/009450	Interventional	Phase 3	Completed	13	13	' 22/08/2017 '	Prospectively
19952	CTRI/2017/08/009452	Interventional	N/A	Not Yet Recruiting	1	1	' 23/08/2017 '	Prospectively
19860	CTRI/2017/08/009453	Interventional	N/A	Completed	1	1	' 23/08/2017 '	Prospectively
19919	CTRI/2017/08/009454	Interventional	N/A	Closed to Recruitment of Participants	1	1	' 23/08/2017 '	Retrospectively
14928	CTRI/2017/08/009455	Interventional	N/A	Completed	1	1	' 23/08/2017 '	Retrospectively
19914	CTRI/2017/08/009457	Interventional	N/A	Completed	1	1	' 23/08/2017 '	Retrospectively
18411	CTRI/2017/08/009458	Interventional	Phase 1	Completed	1	1	' 23/08/2017 '	Retrospectively
19463	CTRI/2017/08/009459	Interventional	Phase 2	Closed to Recruitment of Participants	1	1	' 23/08/2017 '	Retrospectively
19849	CTRI/2017/08/009461	Interventional	Post Marketing Surveillance	Completed	1	1	' 23/08/2017 '	Retrospectively
18922	CTRI/2017/08/009467	Interventional	N/A	Completed	1	1	' 23/08/2017 '	Retrospectively
11209	CTRI/2017/08/009468	Interventional	Phase 2	Completed	1	1	' 23/08/2017 '	Retrospectively
13544	CTRI/2017/08/009469	Interventional	Phase 4	Open to Recruitment	1	1	' 23/08/2017 '	Retrospectively
19691	CTRI/2017/08/009470	Interventional	N/A	Open to Recruitment	1	1	' 23/08/2017 '	Retrospectively
16632	CTRI/2017/08/009471	Interventional	N/A	Open to Recruitment	1	1	' 23/08/2017 '	Retrospectively
16198	CTRI/2017/08/009472	Interventional	N/A	Completed	1	1	' 23/08/2017 '	Retrospectively
13792	CTRI/2017/08/009473	Interventional	N/A	Open to Recruitment	1	1	' 23/08/2017 '	Retrospectively
18490	CTRI/2017/08/009474	Interventional	Phase 3	Closed to Recruitment of Participants	31	32	' 23/08/2017 '	Prospectively
19649	CTRI/2017/08/009475	Interventional	Phase 3	Closed to Recruitment of Participants	46	46	' 23/08/2017 '	Prospectively
19641	CTRI/2017/08/009477	Interventional	Phase 3	Open to Recruitment	47	52	' 23/08/2017 '	Prospectively
18464	CTRI/2017/08/009478	Interventional	Phase 3	Closed to Recruitment of Participants	30	30	' 23/08/2017 '	Prospectively
19794	CTRI/2017/08/009480	Interventional	N/A	Completed	1	1	' 24/08/2017 '	Retrospectively
19989	CTRI/2017/08/009482	Interventional	N/A	Not Yet Recruiting	1	1	' 24/08/2017 '	Prospectively
18641	CTRI/2017/08/009484	Interventional	N/A	Not Yet Recruiting	1	1	' 24/08/2017 '	Prospectively
19773	CTRI/2017/08/009485	Interventional	Phase 3	Completed	18	17	' 24/08/2017 '	Prospectively
15988	CTRI/2017/08/009486	Interventional	N/A	Completed	1	1	' 24/08/2017 '	Retrospectively
18845	CTRI/2017/08/009487	Interventional	Phase 3	Open to Recruitment	16	16	' 24/08/2017 '	Prospectively
19753	CTRI/2017/08/009488	Interventional	N/A	Completed	1	1	' 24/08/2017 '	Retrospectively
14474	CTRI/2017/08/009489	Interventional	N/A	Completed	1	1	' 24/08/2017 '	Retrospectively
18326	CTRI/2017/08/009490	Interventional	N/A	Open to Recruitment	1	1	' 24/08/2017 '	Retrospectively
19836	CTRI/2017/08/009492	Interventional	Phase 4	Completed	7	7	' 25/08/2017 '	Prospectively
18264	CTRI/2017/08/009493	Interventional	Phase 3/ Phase 4	Open to Recruitment	1	1	' 25/08/2017 '	Retrospectively
15812	CTRI/2017/08/009494	Interventional	N/A	Open to Recruitment	1	1	' 25/08/2017 '	Retrospectively
14681	CTRI/2017/08/009495	Interventional	Phase 2	Closed to Recruitment of Participants	1	1	' 25/08/2017 '	Retrospectively
15800	CTRI/2017/08/009496	Interventional	Post Marketing Surveillance	Open to Recruitment	1	1	' 25/08/2017 '	Retrospectively
14403	CTRI/2017/08/009498	Interventional	Phase 2	Open to Recruitment	1	1	' 25/08/2017 '	Retrospectively
19899	CTRI/2017/08/009499	Interventional	Phase 4	Completed	1	1	' 25/08/2017 '	Retrospectively
19543	CTRI/2017/08/009500	Interventional	N/A	Not Yet Recruiting	1	1	' 25/08/2017 '	Prospectively
19699	CTRI/2017/08/009501	Interventional	Post Marketing Surveillance	Completed	1	1	' 28/08/2017 '	Retrospectively
17050	CTRI/2017/08/009502	Interventional	N/A	Open to Recruitment	1	1	' 28/08/2017 '	Retrospectively
20033	CTRI/2017/08/009503	Interventional	N/A	Completed	1	1	' 28/08/2017 '	Prospectively
20078	CTRI/2017/08/009504	Interventional	Phase 2/ Phase 3	Not Yet Recruiting	1	1	' 28/08/2017 '	Prospectively
18551	CTRI/2017/08/009505	Interventional	N/A	Completed	2	2	' 28/08/2017 '	Retrospectively
17854	CTRI/2017/08/009506	Interventional	Phase 3	Completed	1	1	' 28/08/2017 '	Prospectively
19795	CTRI/2017/08/009507	Interventional	Phase 4	Open to Recruitment	1	1	' 28/08/2017 '	Retrospectively
18732	CTRI/2017/08/009508	Interventional	N/A	Completed	1	2	' 28/08/2017 '	Retrospectively
18856	CTRI/2017/08/009509	Interventional	N/A	Completed	1	1	' 28/08/2017 '	Retrospectively
14935	CTRI/2017/08/009510	Interventional	Phase 3	Open to Recruitment	1	1	' 28/08/2017 '	Retrospectively
11923	CTRI/2017/08/009513	Interventional	N/A	Completed	1	1	' 28/08/2017 '	Retrospectively
19796	CTRI/2017/08/009516	Interventional	N/A	Closed to Recruitment of Participants	1	1	' 28/08/2017 '	Prospectively
2023	CTRI/2017/08/009517	Interventional	Phase 2/ Phase 3	Completed	1	1	' 28/08/2017 '	Retrospectively
10524	CTRI/2017/08/009518	Interventional	Phase 2	Completed	1	1	' 28/08/2017 '	Retrospectively
14933	CTRI/2017/08/009519	Interventional	N/A	Completed	1	1	' 28/08/2017 '	Retrospectively
17635	CTRI/2017/08/009521	Interventional	N/A	Completed	1	1	' 28/08/2017 '	Retrospectively
15177	CTRI/2017/08/009522	Interventional	N/A	Open to Recruitment	1	1	' 28/08/2017 '	Retrospectively
15677	CTRI/2017/08/009523	Interventional	N/A	Completed	1	1	' 29/08/2017 '	Retrospectively
19755	CTRI/2017/08/009524	Interventional	N/A	Completed	1	1	' 29/08/2017 '	Prospectively
19885	CTRI/2017/08/009525	Interventional	Phase 2/ Phase 3	Not Yet Recruiting	1	1	' 29/08/2017 '	Prospectively
19891	CTRI/2017/08/009526	Interventional	N/A	Not Yet Recruiting	1	1	' 29/08/2017 '	Prospectively
20092	CTRI/2017/08/009527	Interventional	N/A	Open to Recruitment	1	1	' 29/08/2017 '	Prospectively
13801	CTRI/2017/08/009528	Interventional	Phase 2	Completed	2	2	' 29/08/2017 '	Retrospectively
15141	CTRI/2017/08/009529	Interventional	N/A	Completed	1	1	' 29/08/2017 '	Retrospectively
20018	CTRI/2017/08/009530	Interventional	N/A	Completed	1	1	' 29/08/2017 '	Retrospectively
19921	CTRI/2017/08/009531	Interventional	N/A	Open to Recruitment	1	1	' 29/08/2017 '	Retrospectively
20011	CTRI/2017/08/009532	Interventional	N/A	Not Yet Recruiting	1	1	' 29/08/2017 '	Prospectively
18710	CTRI/2017/08/009533	Interventional	Phase 2/ Phase 3	Open to Recruitment	1	1	' 29/08/2017 '	Retrospectively
15461	CTRI/2017/08/009534	Interventional	N/A	Completed	1	1	' 29/08/2017 '	Retrospectively
19539	CTRI/2017/08/009535	Interventional	Phase 3	Closed to Recruitment of Participants	20	20	' 29/08/2017 '	Prospectively
18415	CTRI/2017/08/009536	Interventional	Phase 2/ Phase 3	Not Yet Recruiting	1	1	' 29/08/2017 '	Prospectively
17211	CTRI/2017/08/009538	Interventional	Phase 1/ Phase 2	Not Yet Recruiting	1	1	' 29/08/2017 '	Retrospectively
16899	CTRI/2017/08/009539	Interventional	Phase 4	Open to Recruitment	1	1	' 29/08/2017 '	Retrospectively
16504	CTRI/2017/08/009541	Interventional	N/A	Open to Recruitment	1	1	' 29/08/2017 '	Retrospectively
19481	CTRI/2017/08/009542	Interventional	Phase 4	Open to Recruitment	1	1	' 29/08/2017 '	Retrospectively
19716	CTRI/2017/08/009543	Interventional	Phase 4	Completed	2	2	' 29/08/2017 '	Prospectively
16167	CTRI/2017/08/009544	Interventional	N/A	Completed	1	1	' 30/08/2017 '	Retrospectively
19912	CTRI/2017/08/009545	Interventional	Phase 2	Not Yet Recruiting	1	1	' 30/08/2017 '	Prospectively
11765	CTRI/2017/08/009546	Interventional	N/A	Completed	1	1	' 30/08/2017 '	Retrospectively
20095	CTRI/2017/08/009548	Interventional	Post Marketing Surveillance	Not Yet Recruiting	1	1	' 30/08/2017 '	Prospectively
19735	CTRI/2017/08/009550	Interventional	Phase 4	Completed	1	1	' 30/08/2017 '	Prospectively
15619	CTRI/2017/08/009552	Interventional	N/A	Open to Recruitment	1	1	' 30/08/2017 '	Retrospectively
19657	CTRI/2017/08/009553	Interventional	Phase 2	Open to Recruitment	1	1	' 30/08/2017 '	Retrospectively
14362	CTRI/2017/08/009554	Interventional	Phase 4	Open to Recruitment	1	1	' 30/08/2017 '	Retrospectively
13981	CTRI/2017/08/009555	Interventional	N/A	Open to Recruitment	1	1	' 30/08/2017 '	Retrospectively
16048	CTRI/2017/08/009556	Interventional	Phase 2	Completed	1	1	' 30/08/2017 '	Retrospectively
16047	CTRI/2017/08/009557	Interventional	Phase 2	Completed	1	1	' 30/08/2017 '	Retrospectively
18561	CTRI/2017/08/009558	Interventional	Phase 3	Open to Recruitment	1	1	' 31/08/2017 '	Retrospectively
17503	CTRI/2017/08/009559	Interventional	Phase 4	Completed	1	1	' 31/08/2017 '	Retrospectively
19362	CTRI/2017/08/009560	Interventional	N/A	Open to Recruitment	1	1	' 31/08/2017 '	Prospectively
20108	CTRI/2017/08/009562	Interventional	N/A	Completed	1	1	' 31/08/2017 '	Retrospectively
19196	CTRI/2017/08/009565	Interventional	Phase 2	Not Yet Recruiting	1	2	' 31/08/2017 '	Prospectively
13588	CTRI/2017/08/009566	Interventional	Phase 4	Open to Recruitment	14	14	' 31/08/2017 '	Retrospectively
19306	CTRI/2017/08/009568	Interventional	Phase 2	Open to Recruitment	1	1	' 31/08/2017 '	Retrospectively
18855	CTRI/2017/08/009569	Interventional	Phase 3/ Phase 4	Open to Recruitment	1	1	' 31/08/2017 '	Retrospectively
16904	CTRI/2017/08/009570	Interventional	Phase 1	Open to Recruitment	1	1	' 31/08/2017 '	Retrospectively
18698	CTRI/2017/08/009571	Interventional	Phase 3/ Phase 4	Completed	1	1	' 31/08/2017 '	Retrospectively
17646	CTRI/2017/08/009572	Interventional	N/A	Completed	1	1	' 31/08/2017 '	Retrospectively
19020	CTRI/2017/08/009573	Interventional	Phase 2/ Phase 3	Completed	1	1	' 31/08/2017 '	Retrospectively
19963	CTRI/2017/08/009574	Interventional	Phase 2/ Phase 3	Not Yet Recruiting	1	1	' 31/08/2017 '	Prospectively
18048	CTRI/2017/08/009575	Interventional	N/A	Not Yet Recruiting	1	1	' 31/08/2017 '	Prospectively
19663	CTRI/2017/08/009576	Interventional	Phase 2	Open to Recruitment	1	1	' 31/08/2017 '	Retrospectively
19972	CTRI/2017/08/009577	Interventional	N/A	Not Yet Recruiting	1	1	' 31/08/2017 '	Prospectively
19956	CTRI/2017/08/009578	Interventional	Phase 3	Open to Recruitment	1	1	' 31/08/2017 '	Prospectively
17629	CTRI/2017/08/009579	Interventional	Phase 2/ Phase 3	Open to Recruitment	1	1	' 31/08/2017 '	Retrospectively
20118	CTRI/2017/08/009580	Interventional	Phase 2	Open to Recruitment	1	2	' 31/08/2017 '	Retrospectively
18905	CTRI/2017/08/009581	Interventional	N/A	Completed	1	1	' 31/08/2017 '	Prospectively
20016	CTRI/2017/08/009582	Interventional	Phase 4	Completed	1	1	' 31/08/2017 '	Retrospectively
18519	CTRI/2017/08/009583	Interventional	Phase 1/ Phase 2	Open to Recruitment	1	1	' 31/08/2017 '	Retrospectively
15447	CTRI/2017/08/009584	Interventional	Phase 2	Open to Recruitment	1	1	' 31/08/2017 '	Retrospectively
15981	CTRI/2017/08/009585	Interventional	Post Marketing Surveillance	Completed	1	1	' 31/08/2017 '	Retrospectively
16027	CTRI/2017/08/009586	Interventional	N/A	Completed	1	1	' 31/08/2017 '	Retrospectively
19872	CTRI/2017/08/009587	Interventional	N/A	Completed	1	1	' 31/08/2017 '	Retrospectively
20148	CTRI/2017/09/009588	Interventional	Phase 4	Completed	1	1	' 01/09/2017 '	Retrospectively
16931	CTRI/2017/09/009589	Interventional	Phase 2	Completed	2	2	' 01/09/2017 '	Retrospectively
20099	CTRI/2017/09/009590	Interventional	N/A	Open to Recruitment	1	1	' 01/09/2017 '	Retrospectively
19597	CTRI/2017/09/009591	Interventional	Phase 3	Completed	13	13	' 01/09/2017 '	Prospectively
20107	CTRI/2017/09/009592	Interventional	Phase 3	Open to Recruitment	1	1	' 01/09/2017 '	Retrospectively
17797	CTRI/2017/09/009593	Interventional	Phase 3	Completed	1	1	' 01/09/2017 '	Retrospectively
15207	CTRI/2017/09/009594	Interventional	N/A	Open to Recruitment	4	4	' 01/09/2017 '	Retrospectively
14456	CTRI/2017/09/009595	Interventional	Phase 1/ Phase 2	Completed	1	1	' 01/09/2017 '	Retrospectively
16648	CTRI/2017/09/009596	Interventional	Phase 2	Open to Recruitment	1	1	' 01/09/2017 '	Retrospectively
15280	CTRI/2017/09/009597	Interventional	Post Marketing Surveillance	Open to Recruitment	1	1	' 01/09/2017 '	Retrospectively
13832	CTRI/2017/09/009598	Interventional	Phase 2	Completed	1	1	' 01/09/2017 '	Retrospectively
19443	CTRI/2017/09/009599	Interventional	Phase 2	Not Yet Recruiting	1	1	' 01/09/2017 '	Prospectively
17636	CTRI/2017/09/009600	Interventional	N/A	Open to Recruitment	26	27	' 01/09/2017 '	Prospectively
11520	CTRI/2017/09/009601	Interventional	Phase 1	Completed	1	1	' 01/09/2017 '	Retrospectively
16066	CTRI/2017/09/009602	Interventional	Phase 1	Open to Recruitment	1	1	' 01/09/2017 '	Retrospectively
13055	CTRI/2017/09/009604	Interventional	N/A	Open to Recruitment	1	1	' 01/09/2017 '	Retrospectively
11099	CTRI/2017/09/009605	Interventional	N/A	Closed to Recruitment of Participants	1	1	' 04/09/2017 '	Retrospectively
16408	CTRI/2017/09/009606	Interventional	N/A	Completed	1	1	' 04/09/2017 '	Retrospectively
14404	CTRI/2017/09/009607	Interventional	Phase 2	Open to Recruitment	1	1	' 04/09/2017 '	Retrospectively
18979	CTRI/2017/09/009609	Interventional	Phase 1/ Phase 2	Other (Terminated)	1	1	' 04/09/2017 '	Prospectively
11142	CTRI/2017/09/009610	Interventional	N/A	Completed	1	1	' 04/09/2017 '	Retrospectively
11803	CTRI/2017/09/009611	Interventional	N/A	Completed	1	1	' 04/09/2017 '	Retrospectively
11065	CTRI/2017/09/009613	Interventional	Phase 4	Completed	1	1	' 04/09/2017 '	Retrospectively
14164	CTRI/2017/09/009614	Interventional	N/A	Completed	1	1	' 04/09/2017 '	Retrospectively
18544	CTRI/2017/09/009617	Interventional	N/A	Completed	1	1	' 04/09/2017 '	Prospectively
16151	CTRI/2017/09/009618	Interventional	Phase 2/ Phase 3	Completed	2	2	' 04/09/2017 '	Retrospectively
15397	CTRI/2017/09/009619	Interventional	Phase 2	Completed	1	1	' 04/09/2017 '	Retrospectively
13197	CTRI/2017/09/009620	Interventional	N/A	Open to Recruitment	1	1	' 04/09/2017 '	Retrospectively
[truncated: 15,366 more rows]

## Sheet: Phase 2_3160
S6.3 Table. Trials registered from 1 June 2016 onward AND interventional AND Phase 2
[truncated: 3,161 more rows]

[truncated: 3 more sheets: Phase 3_3200, Phase 2_736, Phase 3_840]
