# Supplementary material for: An analysis of deficiencies in the ethics committee data of certain interventional trials registered with the Clinical Trials Registry–India
Source: PLOS Glob Public Health. 2022 Oct 24;2(10):e0000617. doi: 10.1371/journal.pgph.0000617 (PMC10021301; doi:10.1371/journal.pgph.0000617)
Supplement: S7 File — (XLSX) [file pgph.0000617.s007.xlsx]

## Sheet: Legends
S7 File. The steps taken to identify the set of 1359 unique Phase 2 and Phase 3 trials with either single or multiple sites each.
	Sheet name	Description	Number of trials
1	Phase 2_599_single site	S7.1 Table. Phase 2 trials with multiple sites	137
2	Phase 2_137_multi site	S7.2 Table. Phase 2 trials with single sites	599
			736
3	Phase 3_582_single site	S7.3 Table. Phase 3 trials with multiple sites	258
4	Phase 3_258_multi site	S7.4 Table. Phase 3 trials with single sites	582
			840
5	Merged_395 multi sites	S7.5 Table. Number of Phase 2 or Phase 3 trials – including duplicates – with multiple sites	395
6	Merged_347 multi sites	S7.6 Table. Number of Phase 2 or Phase 3 trials – without duplicates – with multiple sites	347
7	Merged_1181 single sites	S7.7 Table. Number of Phase 2 or Phase 3 trials – including duplicates – with single sites	1181
8	IC Merged_1012 single sites	S7.8 Table. Number of Phase 2 or Phase 3 trials – without duplicates – with single sites	1012

## Sheet: Phase 2_137_multi site
S7.1 Table. Phase 2 trials with multiple sites
Trial ID	CTRI Number	Type of Trial	Phase	Recruitment Status in India	Sites	Ecs	Registration Date	Registration Type
15208	CTRI/2016/07/007105	Interventional	Phase 2	Closed to Recruitment of Participants	5	5	' 20/07/2016 '	Prospectively
15647	CTRI/2016/07/007109	Interventional	Phase 2/ Phase 3	Completed	6	6	' 20/07/2016 '	Prospectively
15189	CTRI/2016/09/007277	Interventional	Phase 2/ Phase 3	Completed	10	10	' 16/09/2016 '	Retrospectively
13529	CTRI/2016/09/007301	Interventional	Phase 2	Closed to Recruitment of Participants	2	3	' 23/09/2016 '	Prospectively
15317	CTRI/2016/11/007512	Interventional	Phase 2	Closed to Recruitment of Participants	40	40	' 30/11/2016 '	Prospectively
14355	CTRI/2016/12/007516	Interventional	Phase 2/ Phase 3	Completed	2	1	' 01/12/2016 '	Retrospectively
14297	CTRI/2017/01/007687	Interventional	Phase 2	Closed to Recruitment of Participants	2	2	' 12/01/2017 '	Retrospectively
14315	CTRI/2017/01/007689	Interventional	Phase 2	Closed to Recruitment of Participants	2	2	' 12/01/2017 '	Retrospectively
14318	CTRI/2017/01/007690	Interventional	Phase 2	Closed to Recruitment of Participants	2	2	' 12/01/2017 '	Retrospectively
16873	CTRI/2017/01/007691	Interventional	Phase 2	Completed	2	2	' 12/01/2017 '	Prospectively
14302	CTRI/2017/02/007810	Interventional	Phase 2	Completed	2	2	' 08/02/2017 '	Retrospectively
17331	CTRI/2017/02/007883	Interventional	Phase 2	Completed	4	4	' 16/02/2017 '	Prospectively
17524	CTRI/2017/03/008000	Interventional	Phase 2	Completed	2	2	' 03/03/2017 '	Prospectively
18062	CTRI/2017/03/008102	Interventional	Phase 2/ Phase 3	Completed	3	3	' 15/03/2017 '	Prospectively
17647	CTRI/2017/03/008184	Interventional	Phase 2	Closed to Recruitment of Participants	6	5	' 22/03/2017 '	Prospectively
18283	CTRI/2017/05/008534	Interventional	Phase 2	Closed to Recruitment of Participants	19	19	' 11/05/2017 '	Prospectively
16749	CTRI/2017/05/008678	Interventional	Phase 2	Completed	2	2	' 26/05/2017 '	Retrospectively
18958	CTRI/2017/05/008701	Interventional	Phase 2/ Phase 3	Closed to Recruitment of Participants	10	10	' 30/05/2017 '	Prospectively
18873	CTRI/2017/06/008781	Interventional	Phase 2/ Phase 3	Completed	3	3	' 07/06/2017 '	Prospectively
17924	CTRI/2017/06/008786	Interventional	Phase 2/ Phase 3	Completed	2	2	' 08/06/2017 '	Retrospectively
17639	CTRI/2017/06/008787	Interventional	Phase 2/ Phase 3	Completed	3	3	' 08/06/2017 '	Retrospectively
17615	CTRI/2017/06/008790	Interventional	Phase 2/ Phase 3	Completed	2	2	' 08/06/2017 '	Retrospectively
16153	CTRI/2017/06/008791	Interventional	Phase 2/ Phase 3	Completed	2	2	' 08/06/2017 '	Retrospectively
13787	CTRI/2017/06/008797	Interventional	Phase 2	Completed	3	3	' 08/06/2017 '	Retrospectively
17616	CTRI/2017/06/008799	Interventional	Phase 2/ Phase 3	Completed	3	3	' 09/06/2017 '	Retrospectively
17320	CTRI/2017/06/008898	Interventional	Phase 2	Closed to Recruitment of Participants	2	2	' 22/06/2017 '	Prospectively
18377	CTRI/2017/07/009008	Interventional	Phase 2/ Phase 3	Closed to Recruitment of Participants	31	31	' 10/07/2017 '	Prospectively
16737	CTRI/2017/07/009164	Interventional	Phase 2	Completed	2	2	' 28/07/2017 '	Retrospectively
15233	CTRI/2017/07/009170	Interventional	Phase 2	Completed	2	2	' 31/07/2017 '	Retrospectively
19730	CTRI/2017/07/009179	Interventional	Phase 2	Completed	29	29	' 31/07/2017 '	Prospectively
10396	CTRI/2017/08/009200	Interventional	Phase 2	Completed	3	3	' 01/08/2017 '	Retrospectively
19340	CTRI/2017/08/009328	Interventional	Phase 2	Completed	2	1	' 09/08/2017 '	Retrospectively
18828	CTRI/2017/08/009409	Interventional	Phase 2	Closed to Recruitment of Participants	10	10	' 18/08/2017 '	Prospectively
13766	CTRI/2017/08/009425	Interventional	Phase 2	Completed	2	2	' 21/08/2017 '	Retrospectively
14321	CTRI/2017/08/009449	Interventional	Phase 2	Completed	2	2	' 22/08/2017 '	Retrospectively
13801	CTRI/2017/08/009528	Interventional	Phase 2	Completed	2	2	' 29/08/2017 '	Retrospectively
16931	CTRI/2017/09/009589	Interventional	Phase 2	Completed	2	2	' 01/09/2017 '	Retrospectively
16151	CTRI/2017/09/009618	Interventional	Phase 2/ Phase 3	Completed	2	2	' 04/09/2017 '	Retrospectively
18246	CTRI/2017/09/009687	Interventional	Phase 2	Closed to Recruitment of Participants	2	2	' 08/09/2017 '	Prospectively
20187	CTRI/2017/09/009703	Interventional	Phase 2/ Phase 3	Completed	6	6	' 11/09/2017 '	Retrospectively
20192	CTRI/2017/09/009704	Interventional	Phase 2/ Phase 3	Completed	3	3	' 11/09/2017 '	Retrospectively
20195	CTRI/2017/09/009764	Interventional	Phase 2/ Phase 3	Completed	2	2	' 14/09/2017 '	Retrospectively
20194	CTRI/2017/09/009765	Interventional	Phase 2/ Phase 3	Completed	3	3	' 14/09/2017 '	Retrospectively
20237	CTRI/2017/09/009855	Interventional	Phase 2	Completed	12	12	' 20/09/2017 '	Prospectively
14864	CTRI/2017/09/009887	Interventional	Phase 2	Completed	3	3	' 22/09/2017 '	Retrospectively
20197	CTRI/2017/10/010082	Interventional	Phase 2/ Phase 3	Completed	4	4	' 12/10/2017 '	Retrospectively
19076	CTRI/2017/10/010104	Interventional	Phase 2/ Phase 3	Completed	9	9	' 16/10/2017 '	Prospectively
16409	CTRI/2017/10/010130	Interventional	Phase 2	Completed	2	2	' 18/10/2017 '	Retrospectively
13971	CTRI/2017/10/010155	Interventional	Phase 2	Completed	4	4	' 23/10/2017 '	Retrospectively
19487	CTRI/2017/10/010252	Interventional	Phase 2	Closed to Recruitment of Participants	2	1	' 30/10/2017 '	Prospectively
20835	CTRI/2017/11/010387	Interventional	Phase 2	Completed	3	3	' 06/11/2017 '	Prospectively
16379	CTRI/2017/11/010413	Interventional	Phase 2	Completed	2	2	' 07/11/2017 '	Retrospectively
20878	CTRI/2017/11/010427	Interventional	Phase 2/ Phase 3	Closed to Recruitment of Participants	6	6	' 08/11/2017 '	Prospectively
21160	CTRI/2017/11/010560	Interventional	Phase 2/ Phase 3	Completed	39	39	' 20/11/2017 '	Prospectively
19992	CTRI/2017/11/010562	Interventional	Phase 2	Completed	2	1	' 20/11/2017 '	Prospectively
21144	CTRI/2017/11/010574	Interventional	Phase 2	Completed	3	3	' 21/11/2017 '	Prospectively
21357	CTRI/2017/11/010711	Interventional	Phase 2	Closed to Recruitment of Participants	4	4	' 30/11/2017 '	Prospectively
21208	CTRI/2017/11/010716	Interventional	Phase 2	Closed to Recruitment of Participants	4	4	' 30/11/2017 '	Prospectively
20196	CTRI/2017/12/010768	Interventional	Phase 2/ Phase 3	Completed	2	3	' 06/12/2017 '	Retrospectively
19957	CTRI/2017/12/010783	Interventional	Phase 2	Completed	24	24	' 06/12/2017 '	Prospectively
20662	CTRI/2017/12/010951	Interventional	Phase 2	Closed to Recruitment of Participants	4	4	' 21/12/2017 '	Prospectively
21187	CTRI/2017/12/010986	Interventional	Phase 2	Completed	6	6	' 27/12/2017 '	Prospectively
21434	CTRI/2017/12/011012	Interventional	Phase 2/ Phase 3	Completed	8	8	' 28/12/2017 '	Prospectively
21527	CTRI/2017/12/011025	Interventional	Phase 2	Closed to Recruitment of Participants	8	7	' 29/12/2017 '	Prospectively
21627	CTRI/2018/01/011109	Interventional	Phase 2	Completed	48	47	' 02/01/2018 '	Prospectively
22101	CTRI/2018/01/011152	Interventional	Phase 2	Completed	11	11	' 05/01/2018 '	Prospectively
15232	CTRI/2018/01/011171	Interventional	Phase 2	Completed	2	2	' 05/01/2018 '	Retrospectively
21829	CTRI/2018/01/011211	Interventional	Phase 2	Completed	2	1	' 09/01/2018 '	Retrospectively
22345	CTRI/2018/01/011260	Interventional	Phase 2/ Phase 3	Completed	3	3	' 11/01/2018 '	Retrospectively
22812	CTRI/2018/02/011654	Interventional	Phase 2	Completed	2	2	' 01/02/2018 '	Prospectively
22150	CTRI/2018/02/011808	Interventional	Phase 2/ Phase 3	Closed to Recruitment of Participants	2	2	' 09/02/2018 '	Retrospectively
20001	CTRI/2018/02/011893	Interventional	Phase 2	Completed	2	1	' 13/02/2018 '	Retrospectively
23565	CTRI/2018/03/012599	Interventional	Phase 2	Closed to Recruitment of Participants	6	6	' 15/03/2018 '	Prospectively
23989	CTRI/2018/03/012614	Interventional	Phase 2/ Phase 3	Completed	2	2	' 16/03/2018 '	Retrospectively
23980	CTRI/2018/03/012615	Interventional	Phase 2/ Phase 3	Completed	4	4	' 16/03/2018 '	Retrospectively
22539	CTRI/2018/03/012644	Interventional	Phase 2	Completed	2	2	' 19/03/2018 '	Prospectively
23961	CTRI/2018/04/012980	Interventional	Phase 2/ Phase 3	Completed	3	3	' 03/04/2018 '	Prospectively
25242	CTRI/2018/04/012984	Interventional	Phase 2/ Phase 3	Completed	2	2	' 03/04/2018 '	Prospectively
25236	CTRI/2018/04/012986	Interventional	Phase 2/ Phase 3	Completed	3	3	' 03/04/2018 '	Prospectively
23351	CTRI/2018/04/013230	Interventional	Phase 2/ Phase 3	Completed	3	3	' 12/04/2018 '	Retrospectively
25605	CTRI/2018/04/013375	Interventional	Phase 2	Completed	4	4	' 19/04/2018 '	Prospectively
25738	CTRI/2018/04/013511	Interventional	Phase 2/ Phase 3	Completed	2	2	' 27/04/2018 '	Prospectively
24764	CTRI/2018/05/013636	Interventional	Phase 2	Completed	2	2	' 03/05/2018 '	Retrospectively
24864	CTRI/2018/05/013864	Interventional	Phase 2	Completed	2	2	' 14/05/2018 '	Retrospectively
25345	CTRI/2018/05/013899	Interventional	Phase 2/ Phase 3	Completed	3	3	' 15/05/2018 '	Retrospectively
24770	CTRI/2018/05/014152	Interventional	Phase 2	Completed	2	2	' 25/05/2018 '	Retrospectively
26390	CTRI/2018/05/014178	Interventional	Phase 2	Closed to Recruitment of Participants	2	2	' 29/05/2018 '	Prospectively
19905	CTRI/2018/06/014509	Interventional	Phase 2	Closed to Recruitment of Participants	5	5	' 12/06/2018 '	Prospectively
27960	CTRI/2018/08/015476	Interventional	Phase 2/ Phase 3	Closed to Recruitment of Participants	6	6	' 27/08/2018 '	Prospectively
26314	CTRI/2018/08/015499	Interventional	Phase 2	Closed to Recruitment of Participants	2	1	' 28/08/2018 '	Prospectively
27873	CTRI/2018/08/015547	Interventional	Phase 2/ Phase 3	Completed	2	1	' 30/08/2018 '	Prospectively
23142	CTRI/2018/10/015981	Interventional	Phase 2	Closed to Recruitment of Participants	6	6	' 10/10/2018 '	Prospectively
15273	CTRI/2018/10/016190	Interventional	Phase 2	Completed	3	3	' 29/10/2018 '	Retrospectively
29416	CTRI/2018/11/016419	Interventional	Phase 2/ Phase 3	Completed	10	10	' 26/11/2018 '	Prospectively
30196	CTRI/2019/02/017527	Interventional	Phase 2	Completed	4	4	' 07/02/2019 '	Prospectively
31843	CTRI/2019/03/018196	Interventional	Phase 2/ Phase 3	Completed	2	1	' 20/03/2019 '	Prospectively
32638	CTRI/2019/04/018419	Interventional	Phase 2/ Phase 3	Completed	3	3	' 04/04/2019 '	Prospectively
31792	CTRI/2019/04/018443	Interventional	Phase 2	Closed to Recruitment of Participants	11	11	' 08/04/2019 '	Prospectively
31746	CTRI/2019/04/018632	Interventional	Phase 2/ Phase 3	Completed	2	2	' 15/04/2019 '	Prospectively
32460	CTRI/2019/05/018909	Interventional	Phase 2	Completed	3	3	' 02/05/2019 '	Prospectively
33674	CTRI/2019/05/019027	Interventional	Phase 2	Completed	2	2	' 09/05/2019 '	Prospectively
31492	CTRI/2019/05/019156	Interventional	Phase 2	Closed to Recruitment of Participants	16	16	' 15/05/2019 '	Prospectively
34073	CTRI/2019/05/019303	Interventional	Phase 2/ Phase 3	Completed	2	2	' 23/05/2019 '	Prospectively
34078	CTRI/2019/05/019355	Interventional	Phase 2	Completed	2	3	' 24/05/2019 '	Prospectively
34261	CTRI/2019/05/019452	Interventional	Phase 2/ Phase 3	Completed	5	5	' 30/05/2019 '	Prospectively
27190	CTRI/2019/07/020063	Interventional	Phase 2	Closed to Recruitment of Participants	2	2	' 08/07/2019 '	Prospectively
36729	CTRI/2019/09/021217	Interventional	Phase 2/ Phase 3	Completed	3	3	' 12/09/2019 '	Prospectively
34465	CTRI/2019/09/021458	Interventional	Phase 2	Closed to Recruitment of Participants	8	8	' 30/09/2019 '	Prospectively
37246	CTRI/2019/10/021835	Interventional	Phase 2	Closed to Recruitment of Participants	9	9	' 31/10/2019 '	Prospectively
34486	CTRI/2019/12/022436	Interventional	Phase 2/ Phase 3	Closed to Recruitment of Participants	11	10	' 18/12/2019 '	Prospectively
38638	CTRI/2020/01/022728	Interventional	Phase 2	Closed to Recruitment of Participants	12	14	' 13/01/2020 '	Prospectively
24756	CTRI/2020/01/022936	Interventional	Phase 2	Completed	14	1	' 24/01/2020 '	Retrospectively
37780	CTRI/2020/01/023016	Interventional	Phase 2	Closed to Recruitment of Participants	3	3	' 28/01/2020 '	Prospectively
43039	CTRI/2020/04/024706	Interventional	Phase 2	Completed	2	3	' 17/04/2020 '	Prospectively
43149	CTRI/2020/04/024775	Interventional	Phase 2	Completed	52	52	' 21/04/2020 '	Prospectively
42878	CTRI/2020/05/024959	Interventional	Phase 2	Completed	4	4	' 01/05/2020 '	Prospectively
43703	CTRI/2020/05/025328	Interventional	Phase 2	Completed	5	5	' 23/05/2020 '	Prospectively
43702	CTRI/2020/05/025397	Interventional	Phase 2	Completed	11	11	' 28/05/2020 '	Prospectively
42447	CTRI/2020/05/025435	Interventional	Phase 2	Completed	2	2	' 29/05/2020 '	Prospectively
44485	CTRI/2020/06/025800	Interventional	Phase 2	Completed	2	1	' 10/06/2020 '	Prospectively
44386	CTRI/2020/06/025855	Interventional	Phase 2	Completed	2	3	' 13/06/2020 '	Prospectively
44660	CTRI/2020/06/026086	Interventional	Phase 2/ Phase 3	Closed to Recruitment of Participants	7	7	' 23/06/2020 '	Prospectively
43775	CTRI/2020/06/026087	Interventional	Phase 2	Completed	6	6	' 23/06/2020 '	Prospectively
44815	CTRI/2020/06/026192	Interventional	Phase 2	Completed	10	10	' 28/06/2020 '	Prospectively
44350	CTRI/2020/06/026220	Interventional	Phase 2	Completed	7	7	' 29/06/2020 '	Prospectively
44299	CTRI/2020/06/026222	Interventional	Phase 2	Completed	6	6	' 29/06/2020 '	Prospectively
44994	CTRI/2020/07/026655	Interventional	Phase 2	Completed	2	2	' 17/07/2020 '	Prospectively
44992	CTRI/2020/08/027076	Interventional	Phase 2/ Phase 3	Completed	2	2	' 10/08/2020 '	Prospectively
45442	CTRI/2020/08/027077	Interventional	Phase 2	Closed to Recruitment of Participants	6	6	' 10/08/2020 '	Prospectively
46240	CTRI/2020/08/027162	Interventional	Phase 2	Closed to Recruitment of Participants	6	5	' 14/08/2020 '	Prospectively
46406	CTRI/2020/08/027163	Interventional	Phase 2/ Phase 3	Closed to Recruitment of Participants	3	3	' 14/08/2020 '	Prospectively
46186	CTRI/2020/08/027170	Interventional	Phase 2/ Phase 3	Closed to Recruitment of Participants	14	14	' 15/08/2020 '	Prospectively
41125	CTRI/2020/08/027258	Interventional	Phase 2	Closed to Recruitment of Participants	3	3	' 20/08/2020 '	Prospectively
47367	CTRI/2020/09/027775	Interventional	Phase 2	Completed	2	2	' 11/09/2020 '	Prospectively
47147	CTRI/2020/09/027903	Interventional	Phase 2	Completed	10	10	' 18/09/2020 '	Prospectively
49102	CTRI/2020/11/029234	Interventional	Phase 2/ Phase 3	Closed to Recruitment of Participants	25	25	' 19/11/2020 '	Prospectively
45885	CTRI/2020/12/029702	Interventional	Phase 2	Completed	3	3	' 10/12/2020 '	Prospectively

## Sheet: Phase 2_599_single site
S7.2 Table. Phase 2 trials with single sites
Trial ID	CTRI Number	Type of Trial	Phase	Recruitment Status in India	Sites	Ecs	Registration Date	Registration Type
12736	CTRI/2016/06/006983	Interventional	Phase 2	Completed	1	1	' 02/06/2016 '	Retrospectively
13582	CTRI/2016/06/007010	Interventional	Phase 2	Completed	1	1	' 08/06/2016 '	Prospectively
11373	CTRI/2016/06/007018	Interventional	Phase 2/ Phase 3	Completed	1	1	' 13/06/2016 '	Retrospectively
14943	CTRI/2016/06/007032	Interventional	Phase 2	Completed	1	1	' 23/06/2016 '	Prospectively
12854	CTRI/2016/06/007047	Interventional	Phase 2/ Phase 3	Completed	1	1	' 29/06/2016 '	Prospectively
12673	CTRI/2016/06/007051	Interventional	Phase 2	Completed	1	1	' 29/06/2016 '	Retrospectively
4434	CTRI/2016/06/007055	Interventional	Phase 2	Completed	1	1	' 29/06/2016 '	Retrospectively
14270	CTRI/2016/06/007057	Interventional	Phase 2	Completed	1	1	' 29/06/2016 '	Retrospectively
11996	CTRI/2016/07/007110	Interventional	Phase 2	Completed	1	1	' 20/07/2016 '	Retrospectively
12433	CTRI/2016/08/007129	Interventional	Phase 2	Closed to Recruitment of Participants	1	1	' 01/08/2016 '	Retrospectively
8320	CTRI/2016/08/007133	Interventional	Phase 2	Completed	1	1	' 01/08/2016 '	Retrospectively
14765	CTRI/2016/08/007148	Interventional	Phase 2/ Phase 3	Completed	1	1	' 05/08/2016 '	Retrospectively
15319	CTRI/2016/08/007194	Interventional	Phase 2/ Phase 3	Completed	1	1	' 17/08/2016 '	Retrospectively
13819	CTRI/2016/09/007235	Interventional	Phase 2	Completed	1	1	' 05/09/2016 '	Retrospectively
11821	CTRI/2016/09/007259	Interventional	Phase 2	Completed	1	1	' 08/09/2016 '	Retrospectively
6748	CTRI/2016/09/007267	Interventional	Phase 2/ Phase 3	Completed	1	1	' 09/09/2016 '	Retrospectively
14485	CTRI/2016/09/007275	Interventional	Phase 2/ Phase 3	Completed	1	1	' 15/09/2016 '	Retrospectively
9060	CTRI/2016/09/007280	Interventional	Phase 2	Completed	1	1	' 16/09/2016 '	Retrospectively
15062	CTRI/2016/09/007284	Interventional	Phase 2	Closed to Recruitment of Participants	1	1	' 19/09/2016 '	Retrospectively
10029	CTRI/2016/09/007285	Interventional	Phase 2	Completed	1	1	' 19/09/2016 '	Retrospectively
13070	CTRI/2016/09/007286	Interventional	Phase 2	Completed	1	1	' 19/09/2016 '	Retrospectively
12274	CTRI/2016/09/007314	Interventional	Phase 2/ Phase 3	Closed to Recruitment of Participants	1	1	' 27/09/2016 '	Retrospectively
12182	CTRI/2016/10/007371	Interventional	Phase 2	Completed	1	1	' 17/10/2016 '	Retrospectively
15755	CTRI/2016/10/007384	Interventional	Phase 2/ Phase 3	Completed	1	1	' 20/10/2016 '	Retrospectively
11659	CTRI/2016/11/007479	Interventional	Phase 2	Completed	1	1	' 23/11/2016 '	Retrospectively
14948	CTRI/2016/11/007495	Interventional	Phase 2	Completed	1	1	' 25/11/2016 '	Retrospectively
14738	CTRI/2016/12/007514	Interventional	Phase 2/ Phase 3	Completed	1	1	' 01/12/2016 '	Retrospectively
16746	CTRI/2016/12/007530	Interventional	Phase 2	Closed to Recruitment of Participants	1	1	' 05/12/2016 '	Prospectively
9577	CTRI/2016/12/007535	Interventional	Phase 2	Closed to Recruitment of Participants	1	1	' 05/12/2016 '	Retrospectively
8229	CTRI/2016/12/007546	Interventional	Phase 2	Completed	1	1	' 07/12/2016 '	Retrospectively
10859	CTRI/2016/12/007579	Interventional	Phase 2	Completed	1	1	' 14/12/2016 '	Retrospectively
15227	CTRI/2016/12/007607	Interventional	Phase 2/ Phase 3	Completed	1	1	' 22/12/2016 '	Prospectively
14498	CTRI/2016/12/007610	Interventional	Phase 2	Completed	1	1	' 23/12/2016 '	Retrospectively
14706	CTRI/2016/12/007615	Interventional	Phase 2/ Phase 3	Completed	1	1	' 23/12/2016 '	Retrospectively
14513	CTRI/2017/01/007645	Interventional	Phase 2/ Phase 3	Completed	1	1	' 06/01/2017 '	Retrospectively
14344	CTRI/2017/01/007686	Interventional	Phase 2	Completed	1	1	' 12/01/2017 '	Retrospectively
16940	CTRI/2017/01/007705	Interventional	Phase 2	Completed	1	1	' 16/01/2017 '	Prospectively
11491	CTRI/2017/01/007733	Interventional	Phase 2	Completed	1	2	' 20/01/2017 '	Retrospectively
15985	CTRI/2017/02/007797	Interventional	Phase 2/ Phase 3	Completed	1	1	' 07/02/2017 '	Retrospectively
16830	CTRI/2017/02/007801	Interventional	Phase 2	Completed	1	1	' 07/02/2017 '	Prospectively
16912	CTRI/2017/02/007802	Interventional	Phase 2	Completed	1	1	' 07/02/2017 '	Retrospectively
13194	CTRI/2017/02/007846	Interventional	Phase 2	Completed	1	1	' 13/02/2017 '	Retrospectively
17288	CTRI/2017/02/007849	Interventional	Phase 2/ Phase 3	Completed	1	1	' 13/02/2017 '	Retrospectively
16845	CTRI/2017/02/007873	Interventional	Phase 2/ Phase 3	Closed to Recruitment of Participants	1	1	' 15/02/2017 '	Prospectively
16682	CTRI/2017/02/007922	Interventional	Phase 2	Completed	1	1	' 20/02/2017 '	Retrospectively
17828	CTRI/2017/02/007939	Interventional	Phase 2	Completed	1	1	' 21/02/2017 '	Retrospectively
17657	CTRI/2017/02/007945	Interventional	Phase 2	Closed to Recruitment of Participants	1	1	' 22/02/2017 '	Prospectively
16453	CTRI/2017/03/007988	Interventional	Phase 2/ Phase 3	Completed	1	1	' 02/03/2017 '	Prospectively
16264	CTRI/2017/03/008009	Interventional	Phase 2	Closed to Recruitment of Participants	1	1	' 03/03/2017 '	Retrospectively
18105	CTRI/2017/03/008081	Interventional	Phase 2	Closed to Recruitment of Participants	1	1	' 14/03/2017 '	Prospectively
17953	CTRI/2017/03/008094	Interventional	Phase 2/ Phase 3	Closed to Recruitment of Participants	1	1	' 15/03/2017 '	Retrospectively
14084	CTRI/2017/03/008138	Interventional	Phase 2/ Phase 3	Completed	1	1	' 17/03/2017 '	Retrospectively
16872	CTRI/2017/03/008174	Interventional	Phase 2	Closed to Recruitment of Participants	1	1	' 22/03/2017 '	Prospectively
18123	CTRI/2017/03/008215	Interventional	Phase 2	Completed	1	1	' 27/03/2017 '	Prospectively
18061	CTRI/2017/03/008225	Interventional	Phase 2	Completed	1	1	' 27/03/2017 '	Prospectively
18213	CTRI/2017/04/008294	Interventional	Phase 2/ Phase 3	Completed	1	1	' 05/04/2017 '	Prospectively
17959	CTRI/2017/04/008309	Interventional	Phase 2	Completed	1	1	' 06/04/2017 '	Retrospectively
17489	CTRI/2017/04/008314	Interventional	Phase 2	Closed to Recruitment of Participants	1	1	' 07/04/2017 '	Prospectively
14269	CTRI/2017/04/008374	Interventional	Phase 2/ Phase 3	Completed	1	1	' 19/04/2017 '	Retrospectively
14282	CTRI/2017/04/008377	Interventional	Phase 2/ Phase 3	Completed	1	1	' 20/04/2017 '	Retrospectively
14083	CTRI/2017/04/008383	Interventional	Phase 2/ Phase 3	Completed	1	1	' 20/04/2017 '	Retrospectively
18482	CTRI/2017/04/008387	Interventional	Phase 2/ Phase 3	Completed	1	1	' 21/04/2017 '	Prospectively
18647	CTRI/2017/04/008393	Interventional	Phase 2	Completed	1	1	' 21/04/2017 '	Prospectively
12881	CTRI/2017/04/008420	Interventional	Phase 2	Completed	1	1	' 26/04/2017 '	Retrospectively
18032	CTRI/2017/04/008439	Interventional	Phase 2	Closed to Recruitment of Participants	1	1	' 28/04/2017 '	Retrospectively
14262	CTRI/2017/04/008440	Interventional	Phase 2	Closed to Recruitment of Participants	1	1	' 28/04/2017 '	Retrospectively
18655	CTRI/2017/05/008450	Interventional	Phase 2	Completed	1	1	' 02/05/2017 '	Prospectively
18712	CTRI/2017/05/008451	Interventional	Phase 2	Completed	1	1	' 02/05/2017 '	Prospectively
17881	CTRI/2017/05/008465	Interventional	Phase 2	Completed	1	1	' 03/05/2017 '	Retrospectively
13910	CTRI/2017/05/008477	Interventional	Phase 2/ Phase 3	Completed	1		' 03/05/2017 '	Retrospectively
18774	CTRI/2017/05/008480	Interventional	Phase 2	Completed	1	1	' 04/05/2017 '	Prospectively
17876	CTRI/2017/05/008505	Interventional	Phase 2	Completed	1	1	' 08/05/2017 '	Retrospectively
18851	CTRI/2017/05/008532	Interventional	Phase 2	Completed	1	1	' 11/05/2017 '	Prospectively
16010	CTRI/2017/05/008548	Interventional	Phase 2	Completed	1	1	' 12/05/2017 '	Retrospectively
18570	CTRI/2017/05/008557	Interventional	Phase 2/ Phase 3	Completed	1	1	' 15/05/2017 '	Retrospectively
17852	CTRI/2017/05/008565	Interventional	Phase 2	Closed to Recruitment of Participants	1	1	' 16/05/2017 '	Prospectively
15618	CTRI/2017/05/008650	Interventional	Phase 2/ Phase 3	Completed	1	1	' 25/05/2017 '	Retrospectively
15687	CTRI/2017/05/008661	Interventional	Phase 2	Completed	1	1	' 25/05/2017 '	Retrospectively
18921	CTRI/2017/06/008746	Interventional	Phase 2/ Phase 3	Completed	1	1	' 02/06/2017 '	Retrospectively
17254	CTRI/2017/06/008755	Interventional	Phase 2	Completed	1	1	' 05/06/2017 '	Prospectively
16565	CTRI/2017/06/008773	Interventional	Phase 2/ Phase 3	Closed to Recruitment of Participants	1	1	' 07/06/2017 '	Retrospectively
14096	CTRI/2017/06/008788	Interventional	Phase 2	Completed	1	1	' 08/06/2017 '	Retrospectively
13791	CTRI/2017/06/008796	Interventional	Phase 2	Completed	1	1	' 08/06/2017 '	Retrospectively
11742	CTRI/2017/06/008821	Interventional	Phase 2	Completed	1	1	' 13/06/2017 '	Retrospectively
17531	CTRI/2017/06/008836	Interventional	Phase 2/ Phase 3	Completed	1	1	' 14/06/2017 '	Retrospectively
18776	CTRI/2017/06/008875	Interventional	Phase 2	Closed to Recruitment of Participants	1	1	' 20/06/2017 '	Retrospectively
19200	CTRI/2017/07/008965	Interventional	Phase 2	Completed	1	1	' 04/07/2017 '	Retrospectively
16020	CTRI/2017/07/008966	Interventional	Phase 2	Completed	1	1	' 04/07/2017 '	Retrospectively
18034	CTRI/2017/07/009004	Interventional	Phase 2	Closed to Recruitment of Participants	1	1	' 10/07/2017 '	Prospectively
14279	CTRI/2017/07/009029	Interventional	Phase 2	Completed	1	1	' 12/07/2017 '	Retrospectively
14960	CTRI/2017/07/009054	Interventional	Phase 2	Completed	1	1	' 17/07/2017 '	Retrospectively
16704	CTRI/2017/07/009060	Interventional	Phase 2	Completed	1	1	' 17/07/2017 '	Retrospectively
13649	CTRI/2017/07/009072	Interventional	Phase 2	Completed	1	1	' 18/07/2017 '	Retrospectively
8413	CTRI/2017/07/009095	Interventional	Phase 2	Completed	1	1	' 21/07/2017 '	Retrospectively
19550	CTRI/2017/07/009127	Interventional	Phase 2	Closed to Recruitment of Participants	1	1	' 27/07/2017 '	Prospectively
18991	CTRI/2017/07/009134	Interventional	Phase 2	Completed	1	1	' 27/07/2017 '	Prospectively
17293	CTRI/2017/07/009140	Interventional	Phase 2/ Phase 3	Completed	1	1	' 27/07/2017 '	Retrospectively
19710	CTRI/2017/08/009192	Interventional	Phase 2	Completed	1	1	' 01/08/2017 '	Retrospectively
19541	CTRI/2017/08/009193	Interventional	Phase 2	Completed	1	1	' 01/08/2017 '	Prospectively
19516	CTRI/2017/08/009212	Interventional	Phase 2	Completed	1	1	' 01/08/2017 '	Prospectively
14746	CTRI/2017/08/009227	Interventional	Phase 2/ Phase 3	Completed	1	1	' 02/08/2017 '	Retrospectively
14501	CTRI/2017/08/009238	Interventional	Phase 2/ Phase 3	Completed	1	1	' 02/08/2017 '	Retrospectively
14492	CTRI/2017/08/009278	Interventional	Phase 2/ Phase 3	Completed	1	1	' 07/08/2017 '	Retrospectively
19696	CTRI/2017/08/009318	Interventional	Phase 2	Completed	1	1	' 09/08/2017 '	Retrospectively
16801	CTRI/2017/08/009321	Interventional	Phase 2	Completed	1	1	' 09/08/2017 '	Retrospectively
19415	CTRI/2017/08/009331	Interventional	Phase 2	Completed	1	1	' 10/08/2017 '	Retrospectively
19574	CTRI/2017/08/009336	Interventional	Phase 2	Completed	1	1	' 10/08/2017 '	Retrospectively
19515	CTRI/2017/08/009384	Interventional	Phase 2	Closed to Recruitment of Participants	1	1	' 16/08/2017 '	Retrospectively
18210	CTRI/2017/08/009389	Interventional	Phase 2	Closed to Recruitment of Participants	1	1	' 17/08/2017 '	Retrospectively
18211	CTRI/2017/08/009407	Interventional	Phase 2	Closed to Recruitment of Participants	1	2	' 18/08/2017 '	Retrospectively
14870	CTRI/2017/08/009428	Interventional	Phase 2/ Phase 3	Completed	1	1	' 21/08/2017 '	Retrospectively
14756	CTRI/2017/08/009430	Interventional	Phase 2	Completed	1	1	' 21/08/2017 '	Retrospectively
19463	CTRI/2017/08/009459	Interventional	Phase 2	Closed to Recruitment of Participants	1	1	' 23/08/2017 '	Retrospectively
11209	CTRI/2017/08/009468	Interventional	Phase 2	Completed	1	1	' 23/08/2017 '	Retrospectively
14681	CTRI/2017/08/009495	Interventional	Phase 2	Closed to Recruitment of Participants	1	1	' 25/08/2017 '	Retrospectively
2023	CTRI/2017/08/009517	Interventional	Phase 2/ Phase 3	Completed	1	1	' 28/08/2017 '	Retrospectively
10524	CTRI/2017/08/009518	Interventional	Phase 2	Completed	1	1	' 28/08/2017 '	Retrospectively
16048	CTRI/2017/08/009556	Interventional	Phase 2	Completed	1	1	' 30/08/2017 '	Retrospectively
16047	CTRI/2017/08/009557	Interventional	Phase 2	Completed	1	1	' 30/08/2017 '	Retrospectively
19020	CTRI/2017/08/009573	Interventional	Phase 2/ Phase 3	Completed	1	1	' 31/08/2017 '	Retrospectively
13832	CTRI/2017/09/009598	Interventional	Phase 2	Completed	1	1	' 01/09/2017 '	Retrospectively
15397	CTRI/2017/09/009619	Interventional	Phase 2	Completed	1	1	' 04/09/2017 '	Retrospectively
15222	CTRI/2017/09/009627	Interventional	Phase 2/ Phase 3	Completed	1	1	' 04/09/2017 '	Retrospectively
20202	CTRI/2017/09/009648	Interventional	Phase 2	Completed	1	1	' 05/09/2017 '	Prospectively
16226	CTRI/2017/09/009672	Interventional	Phase 2/ Phase 3	Closed to Recruitment of Participants	1	1	' 06/09/2017 '	Retrospectively
11535	CTRI/2017/09/009679	Interventional	Phase 2	Completed	1	1	' 07/09/2017 '	Retrospectively
17536	CTRI/2017/09/009681	Interventional	Phase 2	Completed	1	1	' 07/09/2017 '	Retrospectively
18311	CTRI/2017/09/009696	Interventional	Phase 2/ Phase 3	Completed	1	1	' 11/09/2017 '	Prospectively
16430	CTRI/2017/09/009701	Interventional	Phase 2/ Phase 3	Completed	1	1	' 11/09/2017 '	Retrospectively
20122	CTRI/2017/09/009718	Interventional	Phase 2	Completed	1	1	' 11/09/2017 '	Retrospectively
15916	CTRI/2017/09/009727	Interventional	Phase 2	Completed	1	1	' 12/09/2017 '	Retrospectively
16666	CTRI/2017/09/009744	Interventional	Phase 2	Completed	1	1	' 13/09/2017 '	Retrospectively
18778	CTRI/2017/09/009752	Interventional	Phase 2	Completed	1	1	' 13/09/2017 '	Retrospectively
17215	CTRI/2017/09/009783	Interventional	Phase 2	Completed	1	1	' 14/09/2017 '	Retrospectively
16713	CTRI/2017/09/009788	Interventional	Phase 2	Completed	1	1	' 15/09/2017 '	Retrospectively
13531	CTRI/2017/09/009789	Interventional	Phase 2	Completed	1	1	' 15/09/2017 '	Retrospectively
17037	CTRI/2017/09/009791	Interventional	Phase 2	Closed to Recruitment of Participants	1	1	' 15/09/2017 '	Retrospectively
13824	CTRI/2017/09/009802	Interventional	Phase 2	Completed	1	1	' 15/09/2017 '	Retrospectively
20234	CTRI/2017/09/009864	Interventional	Phase 2/ Phase 3	Completed	1	1	' 20/09/2017 '	Prospectively
14808	CTRI/2017/09/009867	Interventional	Phase 2	Completed	1	1	' 20/09/2017 '	Retrospectively
19408	CTRI/2017/09/009871	Interventional	Phase 2	Completed	1	1	' 20/09/2017 '	Retrospectively
18981	CTRI/2017/09/009896	Interventional	Phase 2	Completed	1	1	' 22/09/2017 '	Retrospectively
16523	CTRI/2017/09/009908	Interventional	Phase 2	Completed	1	1	' 25/09/2017 '	Retrospectively
19075	CTRI/2017/09/009926	Interventional	Phase 2/ Phase 3	Completed	1	1	' 26/09/2017 '	Prospectively
20487	CTRI/2017/10/010006	Interventional	Phase 2	Closed to Recruitment of Participants	1	1	' 04/10/2017 '	Prospectively
13913	CTRI/2017/10/010019	Interventional	Phase 2/ Phase 3	Completed	1	1	' 06/10/2017 '	Retrospectively
15212	CTRI/2017/10/010037	Interventional	Phase 2	Completed	1	1	' 06/10/2017 '	Retrospectively
20585	CTRI/2017/10/010045	Interventional	Phase 2	Completed	1	1	' 09/10/2017 '	Retrospectively
15419	CTRI/2017/10/010067	Interventional	Phase 2	Completed	1	1	' 12/10/2017 '	Retrospectively
19806	CTRI/2017/10/010074	Interventional	Phase 2/ Phase 3	Completed	1	1	' 12/10/2017 '	Retrospectively
20521	CTRI/2017/10/010127	Interventional	Phase 2	Completed	1	1	' 18/10/2017 '	Retrospectively
19475	CTRI/2017/10/010145	Interventional	Phase 2	Completed	1	1	' 23/10/2017 '	Prospectively
16661	CTRI/2017/10/010200	Interventional	Phase 2/ Phase 3	Completed	1	1	' 25/10/2017 '	Retrospectively
18350	CTRI/2017/10/010203	Interventional	Phase 2	Completed	1	1	' 25/10/2017 '	Retrospectively
20708	CTRI/2017/10/010214	Interventional	Phase 2	Completed	1	1	' 26/10/2017 '	Retrospectively
13823	CTRI/2017/10/010228	Interventional	Phase 2	Completed	1	1	' 27/10/2017 '	Retrospectively
19383	CTRI/2017/10/010248	Interventional	Phase 2/ Phase 3	Completed	1	1	' 30/10/2017 '	Retrospectively
20803	CTRI/2017/10/010265	Interventional	Phase 2	Completed	1	1	' 31/10/2017 '	Retrospectively
20809	CTRI/2017/10/010289	Interventional	Phase 2	Completed	1	1	' 31/10/2017 '	Retrospectively
17400	CTRI/2017/10/010304	Interventional	Phase 2/ Phase 3	Completed	1	1	' 31/10/2017 '	Retrospectively
20633	CTRI/2017/11/010321	Interventional	Phase 2	Completed	1	1	' 01/11/2017 '	Retrospectively
20495	CTRI/2017/11/010386	Interventional	Phase 2	Completed	1	1	' 06/11/2017 '	Retrospectively
12886	CTRI/2017/11/010393	Interventional	Phase 2	Closed to Recruitment of Participants	1	1	' 06/11/2017 '	Retrospectively
19065	CTRI/2017/11/010410	Interventional	Phase 2	Completed	1	1	' 07/11/2017 '	Retrospectively
20952	CTRI/2017/11/010435	Interventional	Phase 2	Completed	1	1	' 09/11/2017 '	Retrospectively
16652	CTRI/2017/11/010471	Interventional	Phase 2	Completed	1	1	' 13/11/2017 '	Retrospectively
20825	CTRI/2017/11/010474	Interventional	Phase 2/ Phase 3	Completed	1	1	' 13/11/2017 '	Retrospectively
20012	CTRI/2017/11/010478	Interventional	Phase 2/ Phase 3	Completed	1	1	' 14/11/2017 '	Retrospectively
20711	CTRI/2017/11/010519	Interventional	Phase 2/ Phase 3	Completed	1	1	' 15/11/2017 '	Prospectively
18137	CTRI/2017/11/010536	Interventional	Phase 2/ Phase 3	Completed	1	1	' 16/11/2017 '	Retrospectively
21155	CTRI/2017/11/010541	Interventional	Phase 2	Completed	1	1	' 17/11/2017 '	Retrospectively
20992	CTRI/2017/11/010557	Interventional	Phase 2	Completed	1	1	' 20/11/2017 '	Prospectively
20621	CTRI/2017/11/010572	Interventional	Phase 2/ Phase 3	Completed	1	1	' 21/11/2017 '	Retrospectively
15384	CTRI/2017/11/010613	Interventional	Phase 2	Completed	1	1	' 23/11/2017 '	Retrospectively
21002	CTRI/2017/11/010615	Interventional	Phase 2	Completed	1	1	' 23/11/2017 '	Prospectively
21248	CTRI/2017/11/010625	Interventional	Phase 2	Completed	1	1	' 23/11/2017 '	Retrospectively
20908	CTRI/2017/11/010651	Interventional	Phase 2/ Phase 3	Closed to Recruitment of Participants	1	1	' 27/11/2017 '	Retrospectively
17544	CTRI/2017/11/010656	Interventional	Phase 2	Completed	1	1	' 27/11/2017 '	Retrospectively
21410	CTRI/2017/11/010676	Interventional	Phase 2	Completed	1	1	' 28/11/2017 '	Retrospectively
18374	CTRI/2017/11/010717	Interventional	Phase 2/ Phase 3	Closed to Recruitment of Participants	1	1	' 30/11/2017 '	Retrospectively
21535	CTRI/2017/12/010786	Interventional	Phase 2	Completed	1	1	' 06/12/2017 '	Retrospectively
21513	CTRI/2017/12/010810	Interventional	Phase 2/ Phase 3	Completed	1	1	' 07/12/2017 '	Retrospectively
21237	CTRI/2017/12/010844	Interventional	Phase 2	Completed	1	1	' 12/12/2017 '	Retrospectively
7812	CTRI/2017/12/010856	Interventional	Phase 2/ Phase 3	Completed	1	1	' 13/12/2017 '	Retrospectively
7832	CTRI/2017/12/010899	Interventional	Phase 2	Completed	1	1	' 18/12/2017 '	Retrospectively
21558	CTRI/2017/12/010907	Interventional	Phase 2/ Phase 3	Completed	1	1	' 18/12/2017 '	Retrospectively
20663	CTRI/2017/12/010920	Interventional	Phase 2	Completed	1	1	' 20/12/2017 '	Retrospectively
21825	CTRI/2017/12/010959	Interventional	Phase 2	Completed	1	1	' 22/12/2017 '	Retrospectively
21200	CTRI/2017/12/010966	Interventional	Phase 2	Completed	1	1	' 22/12/2017 '	Retrospectively
20720	CTRI/2017/12/010974	Interventional	Phase 2	Completed	1	1	' 26/12/2017 '	Prospectively
21292	CTRI/2017/12/010976	Interventional	Phase 2	Completed	1	1	' 26/12/2017 '	Retrospectively
19178	CTRI/2017/12/010981	Interventional	Phase 2	Completed	1	1	' 26/12/2017 '	Retrospectively
21578	CTRI/2017/12/010991	Interventional	Phase 2/ Phase 3	Completed	1	1	' 27/12/2017 '	Prospectively
21730	CTRI/2017/12/010998	Interventional	Phase 2	Completed	1	1	' 27/12/2017 '	Prospectively
12362	CTRI/2017/12/011002	Interventional	Phase 2	Completed	1	1	' 28/12/2017 '	Retrospectively
21522	CTRI/2017/12/011008	Interventional	Phase 2	Completed	1	1	' 28/12/2017 '	Retrospectively
21883	CTRI/2017/12/011027	Interventional	Phase 2/ Phase 3	Completed	1	1	' 29/12/2017 '	Retrospectively
21070	CTRI/2018/01/011093	Interventional	Phase 2/ Phase 3	Completed	1	1	' 02/01/2018 '	Prospectively
21514	CTRI/2018/01/011100	Interventional	Phase 2/ Phase 3	Completed	1	1	' 02/01/2018 '	Retrospectively
21973	CTRI/2018/01/011129	Interventional	Phase 2	Completed	1	1	' 04/01/2018 '	Retrospectively
22027	CTRI/2018/01/011145	Interventional	Phase 2/ Phase 3	Completed	1	1	' 04/01/2018 '	Retrospectively
21867	CTRI/2018/01/011153	Interventional	Phase 2	Completed	1	1	' 05/01/2018 '	Prospectively
21259	CTRI/2018/01/011227	Interventional	Phase 2/ Phase 3	Completed	1	1	' 10/01/2018 '	Retrospectively
22262	CTRI/2018/01/011229	Interventional	Phase 2	Completed	1	1	' 10/01/2018 '	Retrospectively
22185	CTRI/2018/01/011251	Interventional	Phase 2	Completed	1	1	' 10/01/2018 '	Retrospectively
22092	CTRI/2018/01/011274	Interventional	Phase 2	Closed to Recruitment of Participants	1	1	' 11/01/2018 '	Retrospectively
21933	CTRI/2018/01/011316	Interventional	Phase 2	Completed	1	1	' 15/01/2018 '	Retrospectively
22412	CTRI/2018/01/011368	Interventional	Phase 2	Completed	1	1	' 16/01/2018 '	Retrospectively
22022	CTRI/2018/01/011405	Interventional	Phase 2/ Phase 3	Completed	1	1	' 18/01/2018 '	Retrospectively
22283	CTRI/2018/01/011436	Interventional	Phase 2/ Phase 3	Completed	1	1	' 19/01/2018 '	Retrospectively
22546	CTRI/2018/01/011438	Interventional	Phase 2	Completed	1	1	' 19/01/2018 '	Retrospectively
22388	CTRI/2018/01/011454	Interventional	Phase 2/ Phase 3	Completed	1	1	' 19/01/2018 '	Retrospectively
16950	CTRI/2018/01/011490	Interventional	Phase 2/ Phase 3	Closed to Recruitment of Participants	1	1	' 23/01/2018 '	Retrospectively
22490	CTRI/2018/01/011495	Interventional	Phase 2/ Phase 3	Completed	1	1	' 23/01/2018 '	Retrospectively
20210	CTRI/2018/01/011510	Interventional	Phase 2	Completed	1	1	' 23/01/2018 '	Retrospectively
21711	CTRI/2018/01/011541	Interventional	Phase 2/ Phase 3	Completed	1	1	' 24/01/2018 '	Prospectively
21971	CTRI/2018/01/011555	Interventional	Phase 2	Completed	1	1	' 24/01/2018 '	Prospectively
21944	CTRI/2018/01/011565	Interventional	Phase 2	Closed to Recruitment of Participants	1	1	' 25/01/2018 '	Retrospectively
21807	CTRI/2018/01/011619	Interventional	Phase 2	Completed	1	1	' 31/01/2018 '	Retrospectively
22637	CTRI/2018/01/011635	Interventional	Phase 2	Completed	1	1	' 31/01/2018 '	Retrospectively
15288	CTRI/2018/02/011666	Interventional	Phase 2	Completed	1	1	' 02/02/2018 '	Retrospectively
22823	CTRI/2018/02/011690	Interventional	Phase 2	Completed	1	1	' 05/02/2018 '	Retrospectively
22448	CTRI/2018/02/011694	Interventional	Phase 2	Completed	1	1	' 05/02/2018 '	Retrospectively
22887	CTRI/2018/02/011715	Interventional	Phase 2	Completed	1	1	' 05/02/2018 '	Prospectively
21314	CTRI/2018/02/011721	Interventional	Phase 2	Completed	1	1	' 05/02/2018 '	Prospectively
22720	CTRI/2018/02/011762	Interventional	Phase 2	Completed	1	1	' 07/02/2018 '	Prospectively
21287	CTRI/2018/02/011767	Interventional	Phase 2	Completed	1	1	' 08/02/2018 '	Prospectively
19233	CTRI/2018/02/011782	Interventional	Phase 2	Completed	1	1	' 08/02/2018 '	Retrospectively
5649	CTRI/2018/02/011784	Interventional	Phase 2	Completed	1	1	' 08/02/2018 '	Retrospectively
7212	CTRI/2018/02/011785	Interventional	Phase 2	Completed	1	1	' 08/02/2018 '	Retrospectively
15704	CTRI/2018/02/011786	Interventional	Phase 2	Completed	1	1	' 08/02/2018 '	Retrospectively
21202	CTRI/2018/02/011789	Interventional	Phase 2	Completed	1	1	' 08/02/2018 '	Retrospectively
2022	CTRI/2018/02/011794	Interventional	Phase 2	Completed	1	1	' 09/02/2018 '	Retrospectively
19531	CTRI/2018/02/011796	Interventional	Phase 2/ Phase 3	Completed	1	1	' 09/02/2018 '	Retrospectively
6113	CTRI/2018/02/011828	Interventional	Phase 2	Completed	1	1	' 09/02/2018 '	Retrospectively
9900	CTRI/2018/02/011841	Interventional	Phase 2/ Phase 3	Completed	1	1	' 12/02/2018 '	Retrospectively
9572	CTRI/2018/02/011852	Interventional	Phase 2	Completed	1	1	' 12/02/2018 '	Retrospectively
21912	CTRI/2018/02/011860	Interventional	Phase 2	Completed	1	1	' 12/02/2018 '	Retrospectively
14914	CTRI/2018/02/011864	Interventional	Phase 2	Completed	1	1	' 13/02/2018 '	Retrospectively
18204	CTRI/2018/02/011899	Interventional	Phase 2/ Phase 3	Completed	1	1	' 13/02/2018 '	Retrospectively
23132	CTRI/2018/02/011912	Interventional	Phase 2	Completed	1	1	' 15/02/2018 '	Retrospectively
21836	CTRI/2018/02/011916	Interventional	Phase 2	Completed	1	1	' 15/02/2018 '	Retrospectively
22811	CTRI/2018/02/011936	Interventional	Phase 2	Completed	1	1	' 16/02/2018 '	Prospectively
22580	CTRI/2018/02/011954	Interventional	Phase 2	Closed to Recruitment of Participants	1	1	' 19/02/2018 '	Retrospectively
20914	CTRI/2018/02/011962	Interventional	Phase 2	Completed	1	1	' 19/02/2018 '	Prospectively
22940	CTRI/2018/02/011965	Interventional	Phase 2	Completed	1	1	' 19/02/2018 '	Retrospectively
23028	CTRI/2018/02/011969	Interventional	Phase 2	Completed	1	1	' 19/02/2018 '	Retrospectively
15792	CTRI/2018/02/012037	Interventional	Phase 2	Completed	1	1	' 21/02/2018 '	Retrospectively
22844	CTRI/2018/02/012070	Interventional	Phase 2	Completed	1	1	' 22/02/2018 '	Retrospectively
22745	CTRI/2018/02/012093	Interventional	Phase 2/ Phase 3	Completed	1	1	' 22/02/2018 '	Prospectively
22852	CTRI/2018/02/012102	Interventional	Phase 2/ Phase 3	Completed	1	1	' 23/02/2018 '	Retrospectively
21754	CTRI/2018/02/012112	Interventional	Phase 2/ Phase 3	Completed	1	1	' 23/02/2018 '	Retrospectively
9500	CTRI/2018/02/012118	Interventional	Phase 2	Completed	1	1	' 23/02/2018 '	Retrospectively
14726	CTRI/2018/02/012141	Interventional	Phase 2	Completed	1	1	' 26/02/2018 '	Retrospectively
23001	CTRI/2018/02/012161	Interventional	Phase 2	Completed	1	1	' 26/02/2018 '	Prospectively
23413	CTRI/2018/02/012164	Interventional	Phase 2	Completed	1	1	' 26/02/2018 '	Retrospectively
6689	CTRI/2018/02/012165	Interventional	Phase 2	Completed	1	1	' 26/02/2018 '	Retrospectively
21975	CTRI/2018/02/012180	Interventional	Phase 2/ Phase 3	Completed	1	1	' 27/02/2018 '	Retrospectively
23113	CTRI/2018/02/012193	Interventional	Phase 2	Closed to Recruitment of Participants	1	1	' 27/02/2018 '	Retrospectively
21130	CTRI/2018/02/012206	Interventional	Phase 2	Completed	1	1	' 28/02/2018 '	Prospectively
22945	CTRI/2018/02/012221	Interventional	Phase 2/ Phase 3	Completed	1	1	' 28/02/2018 '	Prospectively
23372	CTRI/2018/02/012224	Interventional	Phase 2	Completed	1	1	' 28/02/2018 '	Retrospectively
22880	CTRI/2018/03/012289	Interventional	Phase 2	Completed	1	1	' 01/03/2018 '	Retrospectively
22782	CTRI/2018/03/012291	Interventional	Phase 2	Closed to Recruitment of Participants	1	1	' 01/03/2018 '	Retrospectively
21033	CTRI/2018/03/012292	Interventional	Phase 2	Completed	1	1	' 01/03/2018 '	Retrospectively
22561	CTRI/2018/03/012359	Interventional	Phase 2	Completed	1	1	' 06/03/2018 '	Prospectively
23590	CTRI/2018/03/012361	Interventional	Phase 2	Completed	1	1	' 06/03/2018 '	Prospectively
14504	CTRI/2018/03/012371	Interventional	Phase 2	Completed	1	1	' 06/03/2018 '	Retrospectively
21511	CTRI/2018/03/012376	Interventional	Phase 2	Completed	1	1	' 06/03/2018 '	Retrospectively
22729	CTRI/2018/03/012428	Interventional	Phase 2/ Phase 3	Completed	1	1	' 08/03/2018 '	Retrospectively
23511	CTRI/2018/03/012433	Interventional	Phase 2/ Phase 3	Completed	1	1	' 08/03/2018 '	Retrospectively
23457	CTRI/2018/03/012472	Interventional	Phase 2	Completed	1	1	' 12/03/2018 '	Prospectively
21072	CTRI/2018/03/012490	Interventional	Phase 2	Completed	1	1	' 12/03/2018 '	Retrospectively
23286	CTRI/2018/03/012517	Interventional	Phase 2/ Phase 3	Completed	1	1	' 13/03/2018 '	Retrospectively
23370	CTRI/2018/03/012539	Interventional	Phase 2	Closed to Recruitment of Participants	1	1	' 13/03/2018 '	Retrospectively
22733	CTRI/2018/03/012542	Interventional	Phase 2	Completed	1	1	' 13/03/2018 '	Retrospectively
23921	CTRI/2018/03/012557	Interventional	Phase 2/ Phase 3	Completed	1	1	' 15/03/2018 '	Prospectively
22571	CTRI/2018/03/012559	Interventional	Phase 2	Completed	1	1	' 15/03/2018 '	Retrospectively
23993	CTRI/2018/03/012572	Interventional	Phase 2/ Phase 3	Completed	1	1	' 15/03/2018 '	Prospectively
20938	CTRI/2018/03/012577	Interventional	Phase 2/ Phase 3	Completed	1	1	' 15/03/2018 '	Prospectively
23774	CTRI/2018/03/012584	Interventional	Phase 2	Completed	1	1	' 15/03/2018 '	Prospectively
23447	CTRI/2018/03/012611	Interventional	Phase 2	Completed	1	1	' 16/03/2018 '	Prospectively
23712	CTRI/2018/03/012624	Interventional	Phase 2/ Phase 3	Completed	1	1	' 16/03/2018 '	Retrospectively
23941	CTRI/2018/03/012638	Interventional	Phase 2	Completed	1	2	' 19/03/2018 '	Retrospectively
23833	CTRI/2018/03/012671	Interventional	Phase 2/ Phase 3	Completed	1	1	' 19/03/2018 '	Prospectively
23553	CTRI/2018/03/012677	Interventional	Phase 2	Completed	1	1	' 20/03/2018 '	Prospectively
23919	CTRI/2018/03/012685	Interventional	Phase 2/ Phase 3	Completed	1	1	' 20/03/2018 '	Prospectively
23198	CTRI/2018/03/012697	Interventional	Phase 2	Completed	1	1	' 21/03/2018 '	Retrospectively
23467	CTRI/2018/03/012703	Interventional	Phase 2	Completed	1	1	' 21/03/2018 '	Retrospectively
23709	CTRI/2018/03/012714	Interventional	Phase 2	Completed	1	1	' 21/03/2018 '	Retrospectively
24016	CTRI/2018/03/012730	Interventional	Phase 2	Completed	1	1	' 22/03/2018 '	Retrospectively
22744	CTRI/2018/03/012734	Interventional	Phase 2	Completed	1	1	' 22/03/2018 '	Retrospectively
21887	CTRI/2018/03/012738	Interventional	Phase 2	Completed	1	1	' 22/03/2018 '	Retrospectively
17973	CTRI/2018/03/012740	Interventional	Phase 2/ Phase 3	Completed	1	1	' 22/03/2018 '	Retrospectively
22086	CTRI/2018/03/012751	Interventional	Phase 2	Completed	1	1	' 22/03/2018 '	Retrospectively
23411	CTRI/2018/03/012770	Interventional	Phase 2	Closed to Recruitment of Participants	1	1	' 22/03/2018 '	Prospectively
23935	CTRI/2018/03/012802	Interventional	Phase 2	Completed	1	1	' 23/03/2018 '	Retrospectively
23970	CTRI/2018/03/012816	Interventional	Phase 2/ Phase 3	Completed	1	1	' 23/03/2018 '	Retrospectively
24077	CTRI/2018/03/012817	Interventional	Phase 2/ Phase 3	Completed	1	1	' 23/03/2018 '	Retrospectively
19940	CTRI/2018/03/012823	Interventional	Phase 2/ Phase 3	Completed	1	1	' 26/03/2018 '	Retrospectively
23764	CTRI/2018/03/012862	Interventional	Phase 2	Completed	1	1	' 26/03/2018 '	Retrospectively
19754	CTRI/2018/03/012868	Interventional	Phase 2	Closed to Recruitment of Participants	1	1	' 26/03/2018 '	Retrospectively
22479	CTRI/2018/03/012878	Interventional	Phase 2/ Phase 3	Completed	1	1	' 27/03/2018 '	Prospectively
21071	CTRI/2018/03/012887	Interventional	Phase 2/ Phase 3	Completed	1	1	' 27/03/2018 '	Retrospectively
11151	CTRI/2018/04/013019	Interventional	Phase 2	Completed	1	1	' 04/04/2018 '	Retrospectively
21695	CTRI/2018/04/013030	Interventional	Phase 2/ Phase 3	Completed	1	1	' 04/04/2018 '	Retrospectively
24227	CTRI/2018/04/013038	Interventional	Phase 2/ Phase 3	Completed	1	1	' 04/04/2018 '	Retrospectively
19071	CTRI/2018/04/013081	Interventional	Phase 2/ Phase 3	Closed to Recruitment of Participants	1	1	' 06/04/2018 '	Retrospectively
24048	CTRI/2018/04/013099	Interventional	Phase 2	Closed to Recruitment of Participants	1	1	' 09/04/2018 '	Retrospectively
24119	CTRI/2018/04/013101	Interventional	Phase 2/ Phase 3	Completed	1	1	' 09/04/2018 '	Retrospectively
24135	CTRI/2018/04/013145	Interventional	Phase 2/ Phase 3	Completed	1	1	' 10/04/2018 '	Retrospectively
22685	CTRI/2018/04/013154	Interventional	Phase 2	Completed	1	1	' 10/04/2018 '	Prospectively
23737	CTRI/2018/04/013163	Interventional	Phase 2	Closed to Recruitment of Participants	1	1	' 11/04/2018 '	Retrospectively
24151	CTRI/2018/04/013171	Interventional	Phase 2/ Phase 3	Completed	1	1	' 11/04/2018 '	Retrospectively
24633	CTRI/2018/04/013174	Interventional	Phase 2	Completed	1	1	' 11/04/2018 '	Retrospectively
24185	CTRI/2018/04/013176	Interventional	Phase 2/ Phase 3	Closed to Recruitment of Participants	1	1	' 11/04/2018 '	Retrospectively
22923	CTRI/2018/04/013206	Interventional	Phase 2	Completed	1	1	' 12/04/2018 '	Retrospectively
24946	CTRI/2018/04/013208	Interventional	Phase 2/ Phase 3	Completed	1	1	' 12/04/2018 '	Prospectively
15700	CTRI/2018/04/013249	Interventional	Phase 2	Completed	1	1	' 13/04/2018 '	Retrospectively
24215	CTRI/2018/04/013267	Interventional	Phase 2/ Phase 3	Completed	1	1	' 13/04/2018 '	Retrospectively
24743	CTRI/2018/04/013306	Interventional	Phase 2	Completed	1	1	' 17/04/2018 '	Retrospectively
24744	CTRI/2018/04/013313	Interventional	Phase 2/ Phase 3	Completed	1	1	' 17/04/2018 '	Retrospectively
24340	CTRI/2018/04/013346	Interventional	Phase 2	Completed	1	1	' 18/04/2018 '	Retrospectively
24567	CTRI/2018/04/013349	Interventional	Phase 2	Completed	1	1	' 18/04/2018 '	Retrospectively
24596	CTRI/2018/04/013352	Interventional	Phase 2/ Phase 3	Completed	1	1	' 19/04/2018 '	Retrospectively
23033	CTRI/2018/04/013353	Interventional	Phase 2	Completed	1	1	' 19/04/2018 '	Retrospectively
15330	CTRI/2018/04/013362	Interventional	Phase 2	Completed	1	1	' 19/04/2018 '	Retrospectively
16421	CTRI/2018/04/013388	Interventional	Phase 2	Closed to Recruitment of Participants	1	1	' 20/04/2018 '	Retrospectively
23808	CTRI/2018/04/013431	Interventional	Phase 2	Closed to Recruitment of Participants	1	1	' 24/04/2018 '	Retrospectively
20903	CTRI/2018/04/013460	Interventional	Phase 2	Completed	1	1	' 24/04/2018 '	Retrospectively
25180	CTRI/2018/04/013468	Interventional	Phase 2/ Phase 3	Completed	1	1	' 25/04/2018 '	Prospectively
25732	CTRI/2018/04/013491	Interventional	Phase 2	Completed	1	1	' 26/04/2018 '	Prospectively
24824	CTRI/2018/04/013492	Interventional	Phase 2	Completed	1	1	' 26/04/2018 '	Retrospectively
24328	CTRI/2018/04/013520	Interventional	Phase 2	Completed	1	1	' 27/04/2018 '	Prospectively
24064	CTRI/2018/04/013527	Interventional	Phase 2	Closed to Recruitment of Participants	1	1	' 27/04/2018 '	Retrospectively
25898	CTRI/2018/05/013585	Interventional	Phase 2/ Phase 3	Completed	1	1	' 01/05/2018 '	Prospectively
23812	CTRI/2018/05/013599	Interventional	Phase 2	Completed	1	1	' 02/05/2018 '	Retrospectively
24492	CTRI/2018/05/013628	Interventional	Phase 2	Completed	1	1	' 03/05/2018 '	Prospectively
23829	CTRI/2018/05/013717	Interventional	Phase 2	Completed	1	1	' 07/05/2018 '	Retrospectively
15668	CTRI/2018/05/013762	Interventional	Phase 2	Completed	1	3	' 08/05/2018 '	Retrospectively
24627	CTRI/2018/05/013777	Interventional	Phase 2	Completed	1	1	' 08/05/2018 '	Retrospectively
25576	CTRI/2018/05/013794	Interventional	Phase 2	Completed	1	1	' 09/05/2018 '	Prospectively
24090	CTRI/2018/05/013823	Interventional	Phase 2/ Phase 3	Completed	1	1	' 11/05/2018 '	Retrospectively
26017	CTRI/2018/05/013848	Interventional	Phase 2	Completed	1	1	' 11/05/2018 '	Prospectively
24899	CTRI/2018/05/013874	Interventional	Phase 2/ Phase 3	Completed	1	1	' 14/05/2018 '	Retrospectively
23057	CTRI/2018/05/013888	Interventional	Phase 2	Completed	1	1	' 15/05/2018 '	Retrospectively
25024	CTRI/2018/05/013917	Interventional	Phase 2	Closed to Recruitment of Participants	1	1	' 16/05/2018 '	Retrospectively
24504	CTRI/2018/05/013929	Interventional	Phase 2	Completed	1	1	' 17/05/2018 '	Retrospectively
24433	CTRI/2018/05/013931	Interventional	Phase 2	Completed	1	1	' 17/05/2018 '	Retrospectively
25968	CTRI/2018/05/013953	Interventional	Phase 2	Completed	1	1	' 17/05/2018 '	Retrospectively
14593	CTRI/2018/05/013956	Interventional	Phase 2	Completed	1	1	' 17/05/2018 '	Retrospectively
24652	CTRI/2018/05/013978	Interventional	Phase 2	Completed	1	1	' 21/05/2018 '	Retrospectively
26095	CTRI/2018/05/013994	Interventional	Phase 2/ Phase 3	Completed	1	2	' 21/05/2018 '	Prospectively
18620	CTRI/2018/05/014002	Interventional	Phase 2/ Phase 3	Completed	1	1	' 21/05/2018 '	Prospectively
24676	CTRI/2018/05/014023	Interventional	Phase 2	Completed	1	1	' 21/05/2018 '	Prospectively
26348	CTRI/2018/05/014026	Interventional	Phase 2/ Phase 3	Completed	1	1	' 21/05/2018 '	Prospectively
25082	CTRI/2018/05/014038	Interventional	Phase 2	Completed	1	1	' 22/05/2018 '	Prospectively
24342	CTRI/2018/05/014093	Interventional	Phase 2/ Phase 3	Completed	1	1	' 24/05/2018 '	Retrospectively
24754	CTRI/2018/05/014096	Interventional	Phase 2	Completed	1	1	' 24/05/2018 '	Retrospectively
22669	CTRI/2018/05/014113	Interventional	Phase 2	Completed	1	1	' 25/05/2018 '	Retrospectively
25326	CTRI/2018/05/014118	Interventional	Phase 2	Completed	1	1	' 25/05/2018 '	Retrospectively
25329	CTRI/2018/05/014122	Interventional	Phase 2/ Phase 3	Completed	1	1	' 25/05/2018 '	Retrospectively
24154	CTRI/2018/05/014127	Interventional	Phase 2	Completed	1	1	' 25/05/2018 '	Prospectively
24335	CTRI/2018/05/014131	Interventional	Phase 2/ Phase 3	Completed	1	1	' 25/05/2018 '	Retrospectively
24194	CTRI/2018/05/014132	Interventional	Phase 2/ Phase 3	Completed	1	1	' 25/05/2018 '	Retrospectively
24239	CTRI/2018/05/014133	Interventional	Phase 2	Completed	1	1	' 25/05/2018 '	Retrospectively
23386	CTRI/2018/05/014141	Interventional	Phase 2	Closed to Recruitment of Participants	1	1	' 25/05/2018 '	Retrospectively
24486	CTRI/2018/05/014147	Interventional	Phase 2	Completed	1	1	' 25/05/2018 '	Retrospectively
24733	CTRI/2018/05/014151	Interventional	Phase 2	Completed	1	1	' 25/05/2018 '	Retrospectively
24902	CTRI/2018/05/014154	Interventional	Phase 2/ Phase 3	Completed	1	1	' 25/05/2018 '	Retrospectively
26172	CTRI/2018/05/014196	Interventional	Phase 2	Completed	1	1	' 29/05/2018 '	Prospectively
21919	CTRI/2018/05/014204	Interventional	Phase 2	Closed to Recruitment of Participants	1	1	' 29/05/2018 '	Retrospectively
23226	CTRI/2018/05/014211	Interventional	Phase 2	Completed	1	1	' 29/05/2018 '	Retrospectively
23331	CTRI/2018/05/014241	Interventional	Phase 2	Completed	1	1	' 30/05/2018 '	Prospectively
26367	CTRI/2018/05/014263	Interventional	Phase 2	Completed	1	1	' 31/05/2018 '	Prospectively
23824	CTRI/2018/05/014268	Interventional	Phase 2	Completed	1	1	' 31/05/2018 '	Retrospectively
24668	CTRI/2018/05/014306	Interventional	Phase 2	Completed	1	1	' 31/05/2018 '	Retrospectively
20052	CTRI/2018/05/014310	Interventional	Phase 2	Completed	1	1	' 31/05/2018 '	Retrospectively
22480	CTRI/2018/05/014319	Interventional	Phase 2	Completed	1	1	' 31/05/2018 '	Retrospectively
8399	CTRI/2018/06/014441	Interventional	Phase 2	Completed	1	1	' 07/06/2018 '	Retrospectively
14980	CTRI/2018/06/014451	Interventional	Phase 2/ Phase 3	Completed	1	1	' 07/06/2018 '	Retrospectively
24825	CTRI/2018/06/014466	Interventional	Phase 2/ Phase 3	Completed	1	1	' 08/06/2018 '	Retrospectively
26076	CTRI/2018/06/014511	Interventional	Phase 2	Completed	1	1	' 12/06/2018 '	Prospectively
26398	CTRI/2018/06/014541	Interventional	Phase 2/ Phase 3	Closed to Recruitment of Participants	1	1	' 15/06/2018 '	Prospectively
26625	CTRI/2018/06/014550	Interventional	Phase 2	Completed	1	1	' 18/06/2018 '	Prospectively
24489	CTRI/2018/06/014558	Interventional	Phase 2	Completed	1	1	' 18/06/2018 '	Prospectively
25361	CTRI/2018/06/014559	Interventional	Phase 2/ Phase 3	Completed	1	1	' 18/06/2018 '	Retrospectively
22113	CTRI/2018/06/014576	Interventional	Phase 2/ Phase 3	Completed	1	1	' 19/06/2018 '	Retrospectively
26527	CTRI/2018/06/014597	Interventional	Phase 2	Completed	1	1	' 20/06/2018 '	Prospectively
22759	CTRI/2018/06/014628	Interventional	Phase 2/ Phase 3	Completed	1	1	' 28/06/2018 '	Prospectively
25686	CTRI/2018/07/014751	Interventional	Phase 2	Completed	1	1	' 05/07/2018 '	Prospectively
22690	CTRI/2018/07/014792	Interventional	Phase 2	Completed	1	1	' 10/07/2018 '	Prospectively
19678	CTRI/2018/07/014828	Interventional	Phase 2	Completed	1	1	' 12/07/2018 '	Retrospectively
27146	CTRI/2018/07/014852	Interventional	Phase 2/ Phase 3	Completed	1	1	' 13/07/2018 '	Prospectively
22111	CTRI/2018/07/015021	Interventional	Phase 2	Closed to Recruitment of Participants	1	3	' 24/07/2018 '	Prospectively
18690	CTRI/2018/08/015199	Interventional	Phase 2	Completed	1	1	' 06/08/2018 '	Retrospectively
27330	CTRI/2018/08/015282	Interventional	Phase 2	Completed	1	1	' 10/08/2018 '	Prospectively
22570	CTRI/2018/08/015349	Interventional	Phase 2	Completed	1	1	' 16/08/2018 '	Retrospectively
27128	CTRI/2018/08/015356	Interventional	Phase 2	Completed	1	1	' 16/08/2018 '	Prospectively
23137	CTRI/2018/08/015375	Interventional	Phase 2	Completed	1	1	' 20/08/2018 '	Retrospectively
27654	CTRI/2018/08/015395	Interventional	Phase 2	Completed	1	2	' 20/08/2018 '	Prospectively
27022	CTRI/2018/08/015512	Interventional	Phase 2/ Phase 3	Completed	1	1	' 28/08/2018 '	Prospectively
28021	CTRI/2018/08/015533	Interventional	Phase 2	Completed	1	1	' 30/08/2018 '	Prospectively
28042	CTRI/2018/08/015534	Interventional	Phase 2	Closed to Recruitment of Participants	1	1	' 30/08/2018 '	Prospectively
28055	CTRI/2018/09/015599	Interventional	Phase 2	Completed	1	1	' 05/09/2018 '	Prospectively
28068	CTRI/2018/09/015636	Interventional	Phase 2	Completed	1	1	' 06/09/2018 '	Prospectively
28151	CTRI/2018/09/015647	Interventional	Phase 2	Completed	1	1	' 07/09/2018 '	Prospectively
28155	CTRI/2018/09/015707	Interventional	Phase 2	Completed	1	1	' 13/09/2018 '	Prospectively
28295	CTRI/2018/09/015763	Interventional	Phase 2	Completed	1	1	' 19/09/2018 '	Prospectively
28144	CTRI/2018/09/015775	Interventional	Phase 2	Completed	1	1	' 20/09/2018 '	Prospectively
8331	CTRI/2018/09/015783	Interventional	Phase 2	Completed	1	1	' 20/09/2018 '	Retrospectively
28349	CTRI/2018/09/015793	Interventional	Phase 2	Completed	1	1	' 20/09/2018 '	Prospectively
27495	CTRI/2018/09/015826	Interventional	Phase 2	Completed	1	1	' 25/09/2018 '	Prospectively
28352	CTRI/2018/09/015869	Interventional	Phase 2	Completed	1	1	' 28/09/2018 '	Prospectively
28377	CTRI/2018/10/015968	Interventional	Phase 2	Completed	1	1	' 09/10/2018 '	Prospectively
19828	CTRI/2018/10/016123	Interventional	Phase 2	Completed	1	1	' 23/10/2018 '	Prospectively
19804	CTRI/2018/10/016162	Interventional	Phase 2	Completed	1	1	' 25/10/2018 '	Prospectively
28605	CTRI/2018/10/016167	Interventional	Phase 2/ Phase 3	Completed	1	1	' 26/10/2018 '	Prospectively
29251	CTRI/2018/11/016361	Interventional	Phase 2	Completed	1	1	' 15/11/2018 '	Prospectively
29859	CTRI/2018/12/016714	Interventional	Phase 2/ Phase 3	Completed	1	1	' 18/12/2018 '	Prospectively
29271	CTRI/2018/12/016727	Interventional	Phase 2	Completed	1	1	' 19/12/2018 '	Prospectively
29980	CTRI/2018/12/016758	Interventional	Phase 2/ Phase 3	Closed to Recruitment of Participants	1	1	' 21/12/2018 '	Prospectively
29752	CTRI/2018/12/016767	Interventional	Phase 2	Completed	1	1	' 21/12/2018 '	Prospectively
29753	CTRI/2018/12/016804	Interventional	Phase 2	Completed	1	1	' 31/12/2018 '	Retrospectively
29805	CTRI/2018/12/016805	Interventional	Phase 2	Completed	1	1	' 31/12/2018 '	Prospectively
29923	CTRI/2018/12/016808	Interventional	Phase 2	Completed	1	1	' 31/12/2018 '	Prospectively
30233	CTRI/2019/01/016833	Interventional	Phase 2	Completed	1	1	' 01/01/2019 '	Prospectively
21156	CTRI/2019/01/016863	Interventional	Phase 2/ Phase 3	Completed	1	1	' 03/01/2019 '	Prospectively
30200	CTRI/2019/01/016893	Interventional	Phase 2	Completed	1	1	' 03/01/2019 '	Prospectively
29841	CTRI/2019/01/016927	Interventional	Phase 2	Completed	1	1	' 04/01/2019 '	Prospectively
30228	CTRI/2019/01/016954	Interventional	Phase 2	Completed	1	1	' 07/01/2019 '	Prospectively
30207	CTRI/2019/01/016957	Interventional	Phase 2	Completed	1	1	' 08/01/2019 '	Prospectively
29957	CTRI/2019/01/016958	Interventional	Phase 2	Completed	1	1	' 08/01/2019 '	Prospectively
30184	CTRI/2019/01/016961	Interventional	Phase 2	Completed	1	1	' 08/01/2019 '	Prospectively
30232	CTRI/2019/01/016990	Interventional	Phase 2	Completed	1	1	' 08/01/2019 '	Prospectively
30447	CTRI/2019/01/017003	Interventional	Phase 2	Completed	1	1	' 09/01/2019 '	Prospectively
30272	CTRI/2019/01/017024	Interventional	Phase 2	Completed	1	1	' 09/01/2019 '	Prospectively
28069	CTRI/2019/01/017039	Interventional	Phase 2/ Phase 3	Completed	1	1	' 10/01/2019 '	Prospectively
30208	CTRI/2019/01/017061	Interventional	Phase 2	Completed	1	1	' 14/01/2019 '	Prospectively
30187	CTRI/2019/01/017079	Interventional	Phase 2	Completed	1	1	' 14/01/2019 '	Prospectively
26326	CTRI/2019/01/017080	Interventional	Phase 2	Closed to Recruitment of Participants	1	1	' 15/01/2019 '	Prospectively
29977	CTRI/2019/01/017096	Interventional	Phase 2/ Phase 3	Completed	1	1	' 15/01/2019 '	Prospectively
30596	CTRI/2019/01/017102	Interventional	Phase 2	Completed	1	1	' 16/01/2019 '	Prospectively
30317	CTRI/2019/01/017169	Interventional	Phase 2/ Phase 3	Completed	1	1	' 21/01/2019 '	Prospectively
30778	CTRI/2019/01/017202	Interventional	Phase 2	Completed	1	1	' 22/01/2019 '	Prospectively
30419	CTRI/2019/01/017222	Interventional	Phase 2	Completed	1	1	' 24/01/2019 '	Prospectively
30422	CTRI/2019/01/017243	Interventional	Phase 2	Completed	1	1	' 25/01/2019 '	Prospectively
30384	CTRI/2019/01/017328	Interventional	Phase 2	Completed	1	1	' 31/01/2019 '	Prospectively
31011	CTRI/2019/01/017345	Interventional	Phase 2	Completed	1	1	' 31/01/2019 '	Prospectively
30857	CTRI/2019/02/017388	Interventional	Phase 2/ Phase 3	Closed to Recruitment of Participants	1	2	' 01/02/2019 '	Prospectively
30645	CTRI/2019/02/017405	Interventional	Phase 2	Completed	1	1	' 04/02/2019 '	Prospectively
30086	CTRI/2019/02/017432	Interventional	Phase 2/ Phase 3	Closed to Recruitment of Participants	1	2	' 05/02/2019 '	Prospectively
31112	CTRI/2019/02/017493	Interventional	Phase 2	Completed	1	1	' 06/02/2019 '	Prospectively
29670	CTRI/2019/02/017562	Interventional	Phase 2	Closed to Recruitment of Participants	1	1	' 08/02/2019 '	Prospectively
31079	CTRI/2019/02/017687	Interventional	Phase 2	Completed	1	1	' 15/02/2019 '	Prospectively
30868	CTRI/2019/02/017717	Interventional	Phase 2	Completed	1	1	' 19/02/2019 '	Prospectively
30678	CTRI/2019/02/017808	Interventional	Phase 2	Completed	1	1	' 25/02/2019 '	Prospectively
31671	CTRI/2019/02/017810	Interventional	Phase 2	Completed	1	1	' 25/02/2019 '	Prospectively
31672	CTRI/2019/03/017989	Interventional	Phase 2/ Phase 3	Completed	1	1	' 08/03/2019 '	Prospectively
30892	CTRI/2019/03/017993	Interventional	Phase 2	Completed	1	1	' 08/03/2019 '	Prospectively
31402	CTRI/2019/03/018093	Interventional	Phase 2/ Phase 3	Completed	1	1	' 14/03/2019 '	Prospectively
31089	CTRI/2019/03/018155	Interventional	Phase 2	Completed	1	1	' 19/03/2019 '	Prospectively
32216	CTRI/2019/03/018171	Interventional	Phase 2	Completed	1	1	' 19/03/2019 '	Prospectively
32298	CTRI/2019/03/018175	Interventional	Phase 2	Completed	1	1	' 19/03/2019 '	Prospectively
31465	CTRI/2019/03/018183	Interventional	Phase 2/ Phase 3	Completed	1	1	' 20/03/2019 '	Prospectively
32274	CTRI/2019/03/018323	Interventional	Phase 2/ Phase 3	Completed	1	1	' 29/03/2019 '	Prospectively
30662	CTRI/2019/04/018351	Interventional	Phase 2	Completed	1	1	' 01/04/2019 '	Prospectively
32435	CTRI/2019/04/018400	Interventional	Phase 2	Completed	1	1	' 02/04/2019 '	Prospectively
31325	CTRI/2019/04/018522	Interventional	Phase 2/ Phase 3	Completed	1	1	' 09/04/2019 '	Prospectively
8954	CTRI/2019/04/018576	Interventional	Phase 2/ Phase 3	Completed	1	1	' 12/04/2019 '	Retrospectively
32287	CTRI/2019/04/018636	Interventional	Phase 2/ Phase 3	Completed	1	1	' 16/04/2019 '	Prospectively
33015	CTRI/2019/04/018637	Interventional	Phase 2	Completed	1	1	' 16/04/2019 '	Prospectively
26214	CTRI/2019/04/018642	Interventional	Phase 2	Completed	1	1	' 18/04/2019 '	Retrospectively
32960	CTRI/2019/04/018722	Interventional	Phase 2	Completed	1	1	' 24/04/2019 '	Prospectively
25748	CTRI/2019/04/018759	Interventional	Phase 2	Completed	1	1	' 24/04/2019 '	Retrospectively
31906	CTRI/2019/04/018795	Interventional	Phase 2	Completed	1	1	' 25/04/2019 '	Prospectively
32363	CTRI/2019/04/018799	Interventional	Phase 2	Completed	1	1	' 26/04/2019 '	Prospectively
25558	CTRI/2019/04/018826	Interventional	Phase 2	Completed	1	1	' 29/04/2019 '	Retrospectively
25575	CTRI/2019/04/018867	Interventional	Phase 2	Completed	1	1	' 30/04/2019 '	Retrospectively
24296	CTRI/2019/05/018911	Interventional	Phase 2	Closed to Recruitment of Participants	1	1	' 02/05/2019 '	Retrospectively
29454	CTRI/2019/05/018950	Interventional	Phase 2	Completed	1	1	' 06/05/2019 '	Prospectively
31708	CTRI/2019/05/019012	Interventional	Phase 2	Completed	1	1	' 09/05/2019 '	Prospectively
2123	CTRI/2019/05/019036	Interventional	Phase 2	Completed	1	1	' 10/05/2019 '	Retrospectively
32876	CTRI/2019/05/019060	Interventional	Phase 2/ Phase 3	Completed	1	1	' 13/05/2019 '	Prospectively
32574	CTRI/2019/05/019086	Interventional	Phase 2	Completed	1	1	' 13/05/2019 '	Prospectively
30758	CTRI/2019/05/019087	Interventional	Phase 2	Completed	1	1	' 13/05/2019 '	Prospectively
33640	CTRI/2019/05/019123	Interventional	Phase 2	Completed	1	1	' 14/05/2019 '	Prospectively
33890	CTRI/2019/05/019230	Interventional	Phase 2	Completed	1	1	' 20/05/2019 '	Prospectively
33659	CTRI/2019/05/019294	Interventional	Phase 2	Completed	1	1	' 23/05/2019 '	Prospectively
33373	CTRI/2019/05/019328	Interventional	Phase 2/ Phase 3	Completed	1	1	' 24/05/2019 '	Prospectively
33957	CTRI/2019/05/019412	Interventional	Phase 2	Completed	1	1	' 29/05/2019 '	Prospectively
34127	CTRI/2019/05/019434	Interventional	Phase 2/ Phase 3	Completed	1	1	' 30/05/2019 '	Prospectively
33267	CTRI/2019/06/019505	Interventional	Phase 2	Completed	1	1	' 03/06/2019 '	Prospectively
34224	CTRI/2019/06/019586	Interventional	Phase 2	Completed	1	1	' 10/06/2019 '	Prospectively
34255	CTRI/2019/06/019587	Interventional	Phase 2	Completed	1	1	' 10/06/2019 '	Prospectively
34150	CTRI/2019/06/019596	Interventional	Phase 2	Completed	1	1	' 10/06/2019 '	Prospectively
34256	CTRI/2019/06/019602	Interventional	Phase 2	Completed	1	1	' 10/06/2019 '	Prospectively
34134	CTRI/2019/06/019611	Interventional	Phase 2	Completed	1	1	' 11/06/2019 '	Prospectively
34459	CTRI/2019/06/019615	Interventional	Phase 2	Completed	1	1	' 11/06/2019 '	Prospectively
29624	CTRI/2019/06/019620	Interventional	Phase 2	Completed	1	1	' 11/06/2019 '	Prospectively
34416	CTRI/2019/06/019645	Interventional	Phase 2/ Phase 3	Completed	1	1	' 12/06/2019 '	Prospectively
32826	CTRI/2019/06/019686	Interventional	Phase 2	Completed	1	1	' 14/06/2019 '	Prospectively
34502	CTRI/2019/06/019722	Interventional	Phase 2	Completed	1	1	' 18/06/2019 '	Prospectively
34633	CTRI/2019/06/019737	Interventional	Phase 2	Completed	1	1	' 18/06/2019 '	Prospectively
34383	CTRI/2019/06/019749	Interventional	Phase 2	Completed	1	1	' 18/06/2019 '	Prospectively
34291	CTRI/2019/06/019754	Interventional	Phase 2	Completed	1	1	' 19/06/2019 '	Prospectively
21057	CTRI/2019/06/019760	Interventional	Phase 2/ Phase 3	Completed	1	1	' 19/06/2019 '	Retrospectively
34802	CTRI/2019/06/019797	Interventional	Phase 2	Closed to Recruitment of Participants	1	1	' 20/06/2019 '	Prospectively
34637	CTRI/2019/06/019811	Interventional	Phase 2	Completed	1	1	' 21/06/2019 '	Prospectively
33236	CTRI/2019/06/019818	Interventional	Phase 2	Completed	1	1	' 24/06/2019 '	Prospectively
34499	CTRI/2019/06/019872	Interventional	Phase 2	Completed	1	1	' 26/06/2019 '	Prospectively
34934	CTRI/2019/06/019874	Interventional	Phase 2	Completed	1	1	' 26/06/2019 '	Prospectively
34112	CTRI/2019/06/019912	Interventional	Phase 2	Completed	1	1	' 27/06/2019 '	Prospectively
34609	CTRI/2019/06/019921	Interventional	Phase 2	Completed	1	1	' 27/06/2019 '	Prospectively
33997	CTRI/2019/06/019928	Interventional	Phase 2/ Phase 3	Completed	1	1	' 28/06/2019 '	Prospectively
34283	CTRI/2019/06/019936	Interventional	Phase 2	Completed	1	1	' 28/06/2019 '	Prospectively
34113	CTRI/2019/06/019956	Interventional	Phase 2	Completed	1	1	' 28/06/2019 '	Prospectively
34655	CTRI/2019/07/019965	Interventional	Phase 2	Completed	1	1	' 01/07/2019 '	Prospectively
34530	CTRI/2019/07/019968	Interventional	Phase 2	Completed	1	1	' 01/07/2019 '	Prospectively
34046	CTRI/2019/07/020020	Interventional	Phase 2	Completed	1	1	' 04/07/2019 '	Prospectively
34959	CTRI/2019/07/020042	Interventional	Phase 2	Completed	1	1	' 05/07/2019 '	Prospectively
35090	CTRI/2019/07/020106	Interventional	Phase 2	Completed	1	1	' 09/07/2019 '	Prospectively
34506	CTRI/2019/07/020150	Interventional	Phase 2	Completed	1	1	' 11/07/2019 '	Prospectively
31984	CTRI/2019/07/020161	Interventional	Phase 2	Completed	1	1	' 12/07/2019 '	Prospectively
35628	CTRI/2019/07/020255	Interventional	Phase 2	Completed	1	1	' 18/07/2019 '	Prospectively
33332	CTRI/2019/07/020341	Interventional	Phase 2	Completed	1	1	' 23/07/2019 '	Prospectively
35048	CTRI/2019/07/020349	Interventional	Phase 2	Completed	1	1	' 24/07/2019 '	Prospectively
33298	CTRI/2019/07/020385	Interventional	Phase 2	Completed	1	1	' 26/07/2019 '	Prospectively
34938	CTRI/2019/07/020424	Interventional	Phase 2	Closed to Recruitment of Participants	1	1	' 29/07/2019 '	Prospectively
35389	CTRI/2019/07/020469	Interventional	Phase 2	Completed	1	1	' 31/07/2019 '	Prospectively
15987	CTRI/2019/08/020571	Interventional	Phase 2	Completed	1	1	' 06/08/2019 '	Retrospectively
32916	CTRI/2019/08/020641	Interventional	Phase 2/ Phase 3	Closed to Recruitment of Participants	1	1	' 09/08/2019 '	Prospectively
34430	CTRI/2019/08/020707	Interventional	Phase 2	Completed	1	1	' 14/08/2019 '	Prospectively
35737	CTRI/2019/08/020710	Interventional	Phase 2	Completed	1	1	' 14/08/2019 '	Prospectively
36056	CTRI/2019/08/020748	Interventional	Phase 2	Completed	1	1	' 16/08/2019 '	Prospectively
20800	CTRI/2019/08/020756	Interventional	Phase 2/ Phase 3	Completed	1	2	' 19/08/2019 '	Retrospectively
36057	CTRI/2019/08/020770	Interventional	Phase 2	Completed	1	1	' 19/08/2019 '	Prospectively
34688	CTRI/2019/08/020805	Interventional	Phase 2/ Phase 3	Completed	1	1	' 21/08/2019 '	Prospectively
35834	CTRI/2019/08/020821	Interventional	Phase 2	Completed	1	1	' 21/08/2019 '	Prospectively
34500	CTRI/2019/08/020855	Interventional	Phase 2	Completed	1	1	' 23/08/2019 '	Prospectively
34284	CTRI/2019/08/020856	Interventional	Phase 2	Completed	1	1	' 23/08/2019 '	Prospectively
36338	CTRI/2019/08/020922	Interventional	Phase 2	Completed	1	1	' 27/08/2019 '	Prospectively
36144	CTRI/2019/08/020985	Interventional	Phase 2/ Phase 3	Completed	1	1	' 30/08/2019 '	Prospectively
36422	CTRI/2019/08/020991	Interventional	Phase 2/ Phase 3	Completed	1	1	' 30/08/2019 '	Prospectively
36529	CTRI/2019/09/021096	Interventional	Phase 2	Closed to Recruitment of Participants	1	1	' 06/09/2019 '	Prospectively
36636	CTRI/2019/09/021161	Interventional	Phase 2/ Phase 3	Completed	1	1	' 11/09/2019 '	Prospectively
36379	CTRI/2019/09/021168	Interventional	Phase 2	Completed	1	1	' 11/09/2019 '	Prospectively
31448	CTRI/2019/09/021197	Interventional	Phase 2	Completed	1	1	' 12/09/2019 '	Prospectively
12640	CTRI/2019/09/021224	Interventional	Phase 2	Completed	1	1	' 13/09/2019 '	Retrospectively
36648	CTRI/2019/09/021242	Interventional	Phase 2/ Phase 3	Completed	1	1	' 13/09/2019 '	Prospectively
36325	CTRI/2019/09/021301	Interventional	Phase 2	Completed	1	1	' 18/09/2019 '	Prospectively
37023	CTRI/2019/10/021480	Interventional	Phase 2	Closed to Recruitment of Participants	1	2	' 01/10/2019 '	Prospectively
37015	CTRI/2019/10/021505	Interventional	Phase 2/ Phase 3	Completed	1	1	' 01/10/2019 '	Prospectively
33609	CTRI/2019/10/021572	Interventional	Phase 2	Completed	1	1	' 09/10/2019 '	Prospectively
36997	CTRI/2019/10/021606	Interventional	Phase 2	Closed to Recruitment of Participants	1	1	' 11/10/2019 '	Prospectively
21766	CTRI/2019/10/021639	Interventional	Phase 2	Completed	1	1	' 14/10/2019 '	Retrospectively
37368	CTRI/2019/10/021659	Interventional	Phase 2	Completed	1	1	' 16/10/2019 '	Prospectively
34992	CTRI/2019/10/021754	Interventional	Phase 2/ Phase 3	Completed	1	1	' 22/10/2019 '	Prospectively
30968	CTRI/2019/11/022149	Interventional	Phase 2/ Phase 3	Closed to Recruitment of Participants	1	1	' 26/11/2019 '	Prospectively
35484	CTRI/2019/11/022169	Interventional	Phase 2/ Phase 3	Completed	1	1	' 27/11/2019 '	Prospectively
37937	CTRI/2019/12/022201	Interventional	Phase 2/ Phase 3	Completed	1	1	' 02/12/2019 '	Prospectively
38764	CTRI/2020/01/022657	Interventional	Phase 2	Closed to Recruitment of Participants	1	1	' 08/01/2020 '	Prospectively
39310	CTRI/2020/01/022679	Interventional	Phase 2	Completed	1	1	' 09/01/2020 '	Prospectively
38930	CTRI/2020/01/022697	Interventional	Phase 2	Closed to Recruitment of Participants	1	1	' 10/01/2020 '	Prospectively
40545	CTRI/2020/02/023278	Interventional	Phase 2	Completed	1	1	' 12/02/2020 '	Prospectively
40444	CTRI/2020/02/023469	Interventional	Phase 2	Completed	1	1	' 20/02/2020 '	Prospectively
40659	CTRI/2020/02/023501	Interventional	Phase 2	Completed	1	1	' 21/02/2020 '	Prospectively
40387	CTRI/2020/02/023652	Interventional	Phase 2	Completed	1	1	' 28/02/2020 '	Prospectively
40700	CTRI/2020/03/023983	Interventional	Phase 2	Completed	1	1	' 16/03/2020 '	Prospectively
41748	CTRI/2020/03/024300	Interventional	Phase 2/ Phase 3	Completed	1	1	' 27/03/2020 '	Prospectively
42000	CTRI/2020/04/024470	Interventional	Phase 2/ Phase 3	Completed	1	1	' 03/04/2020 '	Prospectively
43442	CTRI/2020/05/025161	Interventional	Phase 2	Completed	1	1	' 13/05/2020 '	Prospectively
43251	CTRI/2020/05/025209	Interventional	Phase 2	Completed	1	3	' 15/05/2020 '	Prospectively
11489	CTRI/2020/05/025268	Interventional	Phase 2	Completed	1	1	' 20/05/2020 '	Retrospectively
43752	CTRI/2020/05/025299	Interventional	Phase 2	Completed	1	1	' 21/05/2020 '	Prospectively
43951	CTRI/2020/05/025326	Interventional	Phase 2	Completed	1	1	' 23/05/2020 '	Prospectively
44033	CTRI/2020/05/025338	Interventional	Phase 2/ Phase 3	Completed	1	1	' 24/05/2020 '	Prospectively
38169	CTRI/2020/05/025447	Interventional	Phase 2/ Phase 3	Completed	1	1	' 29/05/2020 '	Prospectively
44340	CTRI/2020/06/025763	Interventional	Phase 2/ Phase 3	Completed	1	2	' 09/06/2020 '	Prospectively
44293	CTRI/2020/06/025801	Interventional	Phase 2/ Phase 3	Completed	1	1	' 10/06/2020 '	Prospectively
44449	CTRI/2020/06/025977	Interventional	Phase 2	Completed	1	1	' 18/06/2020 '	Prospectively
44542	CTRI/2020/06/026221	Interventional	Phase 2	Completed	1	1	' 29/06/2020 '	Prospectively
12360	CTRI/2020/06/026230	Interventional	Phase 2	Completed	1	1	' 29/06/2020 '	Retrospectively
44863	CTRI/2020/07/026337	Interventional	Phase 2/ Phase 3	Completed	1	3	' 02/07/2020 '	Prospectively
28589	CTRI/2020/07/026496	Interventional	Phase 2	Completed	1	1	' 10/07/2020 '	Retrospectively
45564	CTRI/2020/07/026601	Interventional	Phase 2/ Phase 3	Completed	1	1	' 15/07/2020 '	Prospectively
45656	CTRI/2020/07/026743	Interventional	Phase 2	Completed	1	1	' 22/07/2020 '	Prospectively
45145	CTRI/2020/07/026772	Interventional	Phase 2/ Phase 3	Completed	1	1	' 24/07/2020 '	Prospectively
46134	CTRI/2020/08/026999	Interventional	Phase 2	Completed	1	1	' 05/08/2020 '	Prospectively
46139	CTRI/2020/08/027012	Interventional	Phase 2	Completed	1	1	' 07/08/2020 '	Prospectively
46140	CTRI/2020/08/027013	Interventional	Phase 2	Completed	1	1	' 07/08/2020 '	Prospectively
46142	CTRI/2020/08/027101	Interventional	Phase 2	Completed	1	1	' 11/08/2020 '	Prospectively
46654	CTRI/2020/08/027477	Interventional	Phase 2	Completed	1	1	' 31/08/2020 '	Prospectively
46256	CTRI/2020/08/027491	Interventional	Phase 2	Completed	1	1	' 31/08/2020 '	Prospectively
47348	CTRI/2020/09/027688	Interventional	Phase 2/ Phase 3	Closed to Recruitment of Participants	1	3	' 09/09/2020 '	Prospectively
47442	CTRI/2020/09/027914	Interventional	Phase 2/ Phase 3	Completed	1	1	' 19/09/2020 '	Prospectively
47986	CTRI/2020/10/028253	Interventional	Phase 2	Completed	1	1	' 06/10/2020 '	Prospectively
4454	CTRI/2020/10/028383	Interventional	Phase 2/ Phase 3	Completed	1	1	' 13/10/2020 '	Retrospectively
45761	CTRI/2020/10/028568	Interventional	Phase 2	Completed	1	1	' 22/10/2020 '	Prospectively

## Sheet: Phase 3_258_multi site
S7.3 Table. Phase 3 trials with multiple sites
Trial ID	CTRI Number	Type of Trial	Phase	Recruitment Status in India	Sites	Ecs	Registration Date	Registration Type
13693	CTRI/2016/06/006993	Interventional	Phase 3	Closed to Recruitment of Participants	16	16	' 06/06/2016 '	Prospectively
6431	CTRI/2016/06/007003	Interventional	Phase 3	Completed	2	2	' 06/06/2016 '	Retrospectively
12531	CTRI/2016/06/007016	Interventional	Phase 3	Closed to Recruitment of Participants	4	4	' 13/06/2016 '	Prospectively
13695	CTRI/2016/06/007031	Interventional	Phase 3	Completed	17	17	' 22/06/2016 '	Prospectively
13779	CTRI/2016/06/007059	Interventional	Phase 3	Closed to Recruitment of Participants	24	24	' 30/06/2016 '	Prospectively
14511	CTRI/2016/06/007062	Interventional	Phase 3	Closed to Recruitment of Participants	49	49	' 30/06/2016 '	Prospectively
12410	CTRI/2016/07/007068	Interventional	Phase 3	Completed	18	18	' 11/07/2016 '	Prospectively
11462	CTRI/2016/07/007097	Interventional	Phase 3	Closed to Recruitment of Participants	13	13	' 15/07/2016 '	Prospectively
15647	CTRI/2016/07/007109	Interventional	Phase 2/ Phase 3	Completed	6	6	' 20/07/2016 '	Prospectively
13580	CTRI/2016/08/007137	Interventional	Phase 3	Closed to Recruitment of Participants	10	10	' 02/08/2016 '	Prospectively
15193	CTRI/2016/08/007169	Interventional	Phase 3	Closed to Recruitment of Participants	7	7	' 11/08/2016 '	Prospectively
13986	CTRI/2016/08/007183	Interventional	Phase 3	Completed	7	7	' 16/08/2016 '	Retrospectively
15213	CTRI/2016/08/007204	Interventional	Phase 3	Closed to Recruitment of Participants	10	10	' 18/08/2016 '	Prospectively
15937	CTRI/2016/08/007216	Interventional	Phase 3	Completed	8	8	' 23/08/2016 '	Prospectively
15450	CTRI/2016/09/007230	Interventional	Phase 3	Closed to Recruitment of Participants	14	12	' 01/09/2016 '	Prospectively
15790	CTRI/2016/09/007268	Interventional	Phase 3	Closed to Recruitment of Participants	11	11	' 09/09/2016 '	Prospectively
14255	CTRI/2016/09/007269	Interventional	Phase 3	Completed	17	18	' 09/09/2016 '	Prospectively
15189	CTRI/2016/09/007277	Interventional	Phase 2/ Phase 3	Completed	10	10	' 16/09/2016 '	Retrospectively
13414	CTRI/2016/09/007279	Interventional	Phase 3	Closed to Recruitment of Participants	21	21	' 16/09/2016 '	Prospectively
16119	CTRI/2016/09/007309	Interventional	Phase 3	Completed	15	15	' 26/09/2016 '	Prospectively
8117	CTRI/2016/09/007318	Interventional	Phase 3	Closed to Recruitment of Participants	8	1	' 29/09/2016 '	Prospectively
16164	CTRI/2016/10/007345	Interventional	Phase 3	Completed	30	30	' 06/10/2016 '	Prospectively
16431	CTRI/2016/10/007367	Interventional	Phase 3	Completed	9	9	' 14/10/2016 '	Prospectively
15961	CTRI/2016/11/007433	Interventional	Phase 3	Completed	8	8	' 04/11/2016 '	Prospectively
16044	CTRI/2016/11/007439	Interventional	Phase 3	Completed	11	11	' 08/11/2016 '	Prospectively
15321	CTRI/2016/11/007473	Interventional	Phase 3	Completed	15	15	' 17/11/2016 '	Prospectively
15866	CTRI/2016/11/007481	Interventional	Phase 3	Completed	7	7	' 24/11/2016 '	Prospectively
16042	CTRI/2016/11/007491	Interventional	Phase 3	Completed	12	12	' 25/11/2016 '	Prospectively
14355	CTRI/2016/12/007516	Interventional	Phase 2/ Phase 3	Completed	2	1	' 01/12/2016 '	Retrospectively
16978	CTRI/2016/12/007557	Interventional	Phase 3	Completed	37	37	' 09/12/2016 '	Prospectively
14849	CTRI/2016/12/007588	Interventional	Phase 3	Completed	8	8	' 16/12/2016 '	Retrospectively
17274	CTRI/2017/01/007650	Interventional	Phase 3	Completed	13	13	' 06/01/2017 '	Prospectively
15891	CTRI/2017/01/007651	Interventional	Phase 3	Completed	23	23	' 06/01/2017 '	Prospectively
16775	CTRI/2017/01/007696	Interventional	Phase 3	Closed to Recruitment of Participants	8	8	' 13/01/2017 '	Prospectively
16107	CTRI/2017/01/007706	Interventional	Phase 3	Completed	5	5	' 16/01/2017 '	Prospectively
16858	CTRI/2017/01/007722	Interventional	Phase 3/ Phase 4	Closed to Recruitment of Participants	5	5	' 19/01/2017 '	Prospectively
17450	CTRI/2017/02/007763	Interventional	Phase 3	Completed	14	14	' 02/02/2017 '	Prospectively
15918	CTRI/2017/02/007798	Interventional	Phase 3	Closed to Recruitment of Participants	16	20	' 07/02/2017 '	Prospectively
17539	CTRI/2017/02/007814	Interventional	Phase 3	Completed	27	27	' 08/02/2017 '	Prospectively
17564	CTRI/2017/02/007835	Interventional	Phase 3	Closed to Recruitment of Participants	10	10	' 13/02/2017 '	Prospectively
15364	CTRI/2017/02/007841	Interventional	Phase 3	Completed	22	21	' 13/02/2017 '	Prospectively
14804	CTRI/2017/03/007985	Interventional	Phase 3	Completed	10	7	' 02/03/2017 '	Prospectively
17662	CTRI/2017/03/008014	Interventional	Phase 3	Completed	18	18	' 06/03/2017 '	Prospectively
17399	CTRI/2017/03/008034	Interventional	Phase 3/ Phase 4	Completed	12	12	' 07/03/2017 '	Prospectively
17537	CTRI/2017/03/008052	Interventional	Phase 3	Completed	5	5	' 09/03/2017 '	Prospectively
16562	CTRI/2017/03/008063	Interventional	Phase 3	Completed	16	17	' 10/03/2017 '	Retrospectively
16620	CTRI/2017/03/008101	Interventional	Phase 3	Completed	15	14	' 15/03/2017 '	Prospectively
18062	CTRI/2017/03/008102	Interventional	Phase 2/ Phase 3	Completed	3	3	' 15/03/2017 '	Prospectively
18036	CTRI/2017/03/008142	Interventional	Phase 3	Completed	2	5	' 20/03/2017 '	Prospectively
17750	CTRI/2017/03/008163	Interventional	Phase 3	Closed to Recruitment of Participants	8	8	' 21/03/2017 '	Prospectively
16414	CTRI/2017/03/008166	Interventional	Phase 3	Closed to Recruitment of Participants	8	8	' 21/03/2017 '	Prospectively
16236	CTRI/2017/03/008181	Interventional	Phase 3	Closed to Recruitment of Participants	9	9	' 22/03/2017 '	Prospectively
18418	CTRI/2017/04/008299	Interventional	Phase 3	Completed	18	18	' 06/04/2017 '	Prospectively
17527	CTRI/2017/04/008326	Interventional	Phase 3	Completed	4	4	' 10/04/2017 '	Prospectively
18359	CTRI/2017/04/008363	Interventional	Phase 3	Closed to Recruitment of Participants	19	19	' 18/04/2017 '	Prospectively
18582	CTRI/2017/04/008381	Interventional	Phase 3	Completed	9	9	' 20/04/2017 '	Prospectively
18623	CTRI/2017/04/008386	Interventional	Phase 3/ Phase 4	Completed	12	12	' 21/04/2017 '	Prospectively
18581	CTRI/2017/05/008638	Interventional	Phase 3	Completed	14	13	' 24/05/2017 '	Prospectively
18903	CTRI/2017/05/008655	Interventional	Phase 3	Completed	15	15	' 25/05/2017 '	Prospectively
18958	CTRI/2017/05/008701	Interventional	Phase 2/ Phase 3	Closed to Recruitment of Participants	10	10	' 30/05/2017 '	Prospectively
18977	CTRI/2017/05/008721	Interventional	Phase 3	Completed	4	4	' 31/05/2017 '	Prospectively
18873	CTRI/2017/06/008781	Interventional	Phase 2/ Phase 3	Completed	3	3	' 07/06/2017 '	Prospectively
17924	CTRI/2017/06/008786	Interventional	Phase 2/ Phase 3	Completed	2	2	' 08/06/2017 '	Retrospectively
17639	CTRI/2017/06/008787	Interventional	Phase 2/ Phase 3	Completed	3	3	' 08/06/2017 '	Retrospectively
17615	CTRI/2017/06/008790	Interventional	Phase 2/ Phase 3	Completed	2	2	' 08/06/2017 '	Retrospectively
16153	CTRI/2017/06/008791	Interventional	Phase 2/ Phase 3	Completed	2	2	' 08/06/2017 '	Retrospectively
17616	CTRI/2017/06/008799	Interventional	Phase 2/ Phase 3	Completed	3	3	' 09/06/2017 '	Retrospectively
16727	CTRI/2017/06/008830	Interventional	Phase 3	Closed to Recruitment of Participants	12	11	' 14/06/2017 '	Prospectively
15620	CTRI/2017/06/008843	Interventional	Phase 3	Closed to Recruitment of Participants	49	42	' 15/06/2017 '	Prospectively
19319	CTRI/2017/06/008889	Interventional	Phase 3	Completed	18	18	' 21/06/2017 '	Prospectively
8223	CTRI/2017/06/008891	Interventional	Phase 3	Closed to Recruitment of Participants	26	23	' 21/06/2017 '	Prospectively
17708	CTRI/2017/07/008990	Interventional	Phase 3	Completed	9	9	' 06/07/2017 '	Prospectively
17869	CTRI/2017/07/008992	Interventional	Phase 3	Completed	2	1	' 07/07/2017 '	Prospectively
17158	CTRI/2017/07/009000	Interventional	Phase 3	Closed to Recruitment of Participants	19	19	' 07/07/2017 '	Retrospectively
18377	CTRI/2017/07/009008	Interventional	Phase 2/ Phase 3	Closed to Recruitment of Participants	31	31	' 10/07/2017 '	Prospectively
19169	CTRI/2017/07/009038	Interventional	Phase 3	Closed to Recruitment of Participants	13	13	' 13/07/2017 '	Prospectively
19377	CTRI/2017/07/009079	Interventional	Phase 3	Completed	16	16	' 19/07/2017 '	Prospectively
17387	CTRI/2017/07/009081	Interventional	Phase 3	Closed to Recruitment of Participants	13	13	' 19/07/2017 '	Prospectively
19549	CTRI/2017/07/009121	Interventional	Phase 3	Completed	58	58	' 27/07/2017 '	Prospectively
19094	CTRI/2017/08/009196	Interventional	Phase 3	Closed to Recruitment of Participants	8	4	' 01/08/2017 '	Prospectively
19044	CTRI/2017/08/009207	Interventional	Phase 3	Closed to Recruitment of Participants	18	18	' 01/08/2017 '	Prospectively
19674	CTRI/2017/08/009242	Interventional	Phase 3	Completed	22	22	' 03/08/2017 '	Prospectively
19303	CTRI/2017/08/009266	Interventional	Phase 3	Closed to Recruitment of Participants	11	11	' 04/08/2017 '	Prospectively
19497	CTRI/2017/08/009286	Interventional	Phase 3	Completed	33	33	' 08/08/2017 '	Prospectively
18172	CTRI/2017/08/009311	Interventional	Phase 3	Closed to Recruitment of Participants	12	12	' 09/08/2017 '	Prospectively
19808	CTRI/2017/08/009359	Interventional	Phase 3	Closed to Recruitment of Participants	14	14	' 14/08/2017 '	Prospectively
19651	CTRI/2017/08/009450	Interventional	Phase 3	Completed	13	13	' 22/08/2017 '	Prospectively
18490	CTRI/2017/08/009474	Interventional	Phase 3	Closed to Recruitment of Participants	31	32	' 23/08/2017 '	Prospectively
19649	CTRI/2017/08/009475	Interventional	Phase 3	Closed to Recruitment of Participants	46	46	' 23/08/2017 '	Prospectively
18464	CTRI/2017/08/009478	Interventional	Phase 3	Closed to Recruitment of Participants	30	30	' 23/08/2017 '	Prospectively
19773	CTRI/2017/08/009485	Interventional	Phase 3	Completed	18	17	' 24/08/2017 '	Prospectively
19539	CTRI/2017/08/009535	Interventional	Phase 3	Closed to Recruitment of Participants	20	20	' 29/08/2017 '	Prospectively
19597	CTRI/2017/09/009591	Interventional	Phase 3	Completed	13	13	' 01/09/2017 '	Prospectively
16151	CTRI/2017/09/009618	Interventional	Phase 2/ Phase 3	Completed	2	2	' 04/09/2017 '	Retrospectively
13782	CTRI/2017/09/009699	Interventional	Phase 3	Completed	3	3	' 11/09/2017 '	Retrospectively
20187	CTRI/2017/09/009703	Interventional	Phase 2/ Phase 3	Completed	6	6	' 11/09/2017 '	Retrospectively
20192	CTRI/2017/09/009704	Interventional	Phase 2/ Phase 3	Completed	3	3	' 11/09/2017 '	Retrospectively
19650	CTRI/2017/09/009708	Interventional	Phase 3	Closed to Recruitment of Participants	46	46	' 11/09/2017 '	Prospectively
19155	CTRI/2017/09/009732	Interventional	Phase 3	Closed to Recruitment of Participants	12	10	' 12/09/2017 '	Prospectively
20195	CTRI/2017/09/009764	Interventional	Phase 2/ Phase 3	Completed	2	2	' 14/09/2017 '	Retrospectively
20194	CTRI/2017/09/009765	Interventional	Phase 2/ Phase 3	Completed	3	3	' 14/09/2017 '	Retrospectively
16735	CTRI/2017/09/009768	Interventional	Phase 3	Completed	5	5	' 14/09/2017 '	Prospectively
17659	CTRI/2017/09/009786	Interventional	Phase 3	Completed	5	5	' 15/09/2017 '	Prospectively
20256	CTRI/2017/09/009804	Interventional	Phase 3	Completed	14	14	' 18/09/2017 '	Prospectively
20258	CTRI/2017/09/009850	Interventional	Phase 3	Completed	15	15	' 19/09/2017 '	Prospectively
19129	CTRI/2017/09/009931	Interventional	Phase 3	Closed to Recruitment of Participants	4	4	' 27/09/2017 '	Prospectively
17548	CTRI/2017/10/010015	Interventional	Phase 3	Closed to Recruitment of Participants	7	6	' 06/10/2017 '	Prospectively
20558	CTRI/2017/10/010017	Interventional	Phase 3	Closed to Recruitment of Participants	18	18	' 06/10/2017 '	Prospectively
20310	CTRI/2017/10/010060	Interventional	Phase 3	Completed	5	5	' 12/10/2017 '	Prospectively
20197	CTRI/2017/10/010082	Interventional	Phase 2/ Phase 3	Completed	4	4	' 12/10/2017 '	Retrospectively
20222	CTRI/2017/10/010093	Interventional	Phase 3	Completed	11	11	' 13/10/2017 '	Prospectively
19076	CTRI/2017/10/010104	Interventional	Phase 2/ Phase 3	Completed	9	9	' 16/10/2017 '	Prospectively
17248	CTRI/2017/10/010121	Interventional	Phase 3	Completed	14	14	' 17/10/2017 '	Prospectively
19783	CTRI/2017/10/010146	Interventional	Phase 3	Completed	12	12	' 23/10/2017 '	Prospectively
9076	CTRI/2017/10/010206	Interventional	Phase 3	Completed	34	34	' 26/10/2017 '	Prospectively
20878	CTRI/2017/11/010427	Interventional	Phase 2/ Phase 3	Closed to Recruitment of Participants	6	6	' 08/11/2017 '	Prospectively
20862	CTRI/2017/11/010511	Interventional	Phase 3	Completed	6	6	' 15/11/2017 '	Prospectively
20691	CTRI/2017/11/010539	Interventional	Phase 3/ Phase 4	Completed	2	2	' 17/11/2017 '	Prospectively
21160	CTRI/2017/11/010560	Interventional	Phase 2/ Phase 3	Completed	39	39	' 20/11/2017 '	Prospectively
20253	CTRI/2017/11/010582	Interventional	Phase 3	Completed	5	3	' 21/11/2017 '	Retrospectively
13071	CTRI/2017/11/010664	Interventional	Phase 3	Completed	3	3	' 27/11/2017 '	Retrospectively
20196	CTRI/2017/12/010768	Interventional	Phase 2/ Phase 3	Completed	2	3	' 06/12/2017 '	Retrospectively
21481	CTRI/2017/12/010770	Interventional	Phase 3	Completed	2	1	' 06/12/2017 '	Retrospectively
2184	CTRI/2017/12/010935	Interventional	Phase 3	Completed	13	13	' 21/12/2017 '	Prospectively
20416	CTRI/2017/12/010961	Interventional	Phase 3	Completed	7	6	' 22/12/2017 '	Prospectively
21434	CTRI/2017/12/011012	Interventional	Phase 2/ Phase 3	Completed	8	8	' 28/12/2017 '	Prospectively
22084	CTRI/2018/01/011183	Interventional	Phase 3	Closed to Recruitment of Participants	9	9	' 08/01/2018 '	Prospectively
22345	CTRI/2018/01/011260	Interventional	Phase 2/ Phase 3	Completed	3	3	' 11/01/2018 '	Retrospectively
21577	CTRI/2018/01/011307	Interventional	Phase 3	Closed to Recruitment of Participants	28	27	' 12/01/2018 '	Prospectively
22321	CTRI/2018/01/011325	Interventional	Phase 3	Closed to Recruitment of Participants	6	6	' 15/01/2018 '	Prospectively
21889	CTRI/2018/02/011707	Interventional	Phase 3	Completed	2	2	' 05/02/2018 '	Prospectively
22150	CTRI/2018/02/011808	Interventional	Phase 2/ Phase 3	Closed to Recruitment of Participants	2	2	' 09/02/2018 '	Retrospectively
22998	CTRI/2018/02/011972	Interventional	Phase 3	Closed to Recruitment of Participants	15	15	' 19/02/2018 '	Prospectively
22985	CTRI/2018/02/011983	Interventional	Phase 3	Completed	15	15	' 19/02/2018 '	Prospectively
20815	CTRI/2018/02/012059	Interventional	Phase 3	Completed	33	31	' 21/02/2018 '	Prospectively
20315	CTRI/2018/02/012091	Interventional	Phase 3	Closed to Recruitment of Participants	18	18	' 22/02/2018 '	Prospectively
17558	CTRI/2018/02/012211	Interventional	Phase 3	Completed	4	4	' 28/02/2018 '	Retrospectively
22663	CTRI/2018/02/012222	Interventional	Phase 3	Completed	20	20	' 28/02/2018 '	Prospectively
22895	CTRI/2018/03/012481	Interventional	Phase 3	Completed	2	2	' 12/03/2018 '	Prospectively
23235	CTRI/2018/03/012598	Interventional	Phase 3	Completed	19	19	' 15/03/2018 '	Prospectively
23989	CTRI/2018/03/012614	Interventional	Phase 2/ Phase 3	Completed	2	2	' 16/03/2018 '	Retrospectively
23980	CTRI/2018/03/012615	Interventional	Phase 2/ Phase 3	Completed	4	4	' 16/03/2018 '	Retrospectively
19928	CTRI/2018/03/012804	Interventional	Phase 3	Completed	39	1	' 23/03/2018 '	Retrospectively
23961	CTRI/2018/04/012980	Interventional	Phase 2/ Phase 3	Completed	3	3	' 03/04/2018 '	Prospectively
25242	CTRI/2018/04/012984	Interventional	Phase 2/ Phase 3	Completed	2	2	' 03/04/2018 '	Prospectively
25236	CTRI/2018/04/012986	Interventional	Phase 2/ Phase 3	Completed	3	3	' 03/04/2018 '	Prospectively
21731	CTRI/2018/04/013091	Interventional	Phase 3	Completed	19	19	' 06/04/2018 '	Prospectively
21752	CTRI/2018/04/013221	Interventional	Phase 3	Completed	7	11	' 12/04/2018 '	Prospectively
23351	CTRI/2018/04/013230	Interventional	Phase 2/ Phase 3	Completed	3	3	' 12/04/2018 '	Retrospectively
25131	CTRI/2018/04/013464	Interventional	Phase 3	Completed	21	21	' 24/04/2018 '	Prospectively
25738	CTRI/2018/04/013511	Interventional	Phase 2/ Phase 3	Completed	2	2	' 27/04/2018 '	Prospectively
25196	CTRI/2018/05/013650	Interventional	Phase 3	Completed	4	4	' 03/05/2018 '	Prospectively
22508	CTRI/2018/05/013693	Interventional	Phase 3	Completed	14	14	' 04/05/2018 '	Prospectively
24882	CTRI/2018/05/013796	Interventional	Phase 3	Completed	16	16	' 09/05/2018 '	Prospectively
25854	CTRI/2018/05/013853	Interventional	Phase 3	Completed	15	15	' 14/05/2018 '	Prospectively
25345	CTRI/2018/05/013899	Interventional	Phase 2/ Phase 3	Completed	3	3	' 15/05/2018 '	Retrospectively
23200	CTRI/2018/05/013924	Interventional	Phase 3	Closed to Recruitment of Participants	16	16	' 16/05/2018 '	Prospectively
24470	CTRI/2018/05/014015	Interventional	Phase 3	Closed to Recruitment of Participants	2	1	' 21/05/2018 '	Retrospectively
22932	CTRI/2018/05/014028	Interventional	Phase 3	Closed to Recruitment of Participants	4	4	' 21/05/2018 '	Prospectively
23205	CTRI/2018/05/014065	Interventional	Phase 3	Completed	16	16	' 23/05/2018 '	Prospectively
18578	CTRI/2018/05/014191	Interventional	Phase 3	Completed	12	12	' 29/05/2018 '	Prospectively
24383	CTRI/2018/05/014233	Interventional	Phase 3/ Phase 4	Completed	2	1	' 30/05/2018 '	Retrospectively
17097	CTRI/2018/05/014254	Interventional	Phase 3	Closed to Recruitment of Participants	23	21	' 30/05/2018 '	Prospectively
23118	CTRI/2018/05/014300	Interventional	Phase 3	Completed	2	1	' 31/05/2018 '	Retrospectively
26245	CTRI/2018/06/014501	Interventional	Phase 3	Closed to Recruitment of Participants	15	15	' 11/06/2018 '	Prospectively
23170	CTRI/2018/06/014512	Interventional	Phase 3	Closed to Recruitment of Participants	20	18	' 12/06/2018 '	Prospectively
23591	CTRI/2018/06/014543	Interventional	Phase 3	Closed to Recruitment of Participants	8	8	' 15/06/2018 '	Retrospectively
11467	CTRI/2018/06/014654	Interventional	Phase 3	Completed	2	1	' 28/06/2018 '	Retrospectively
25661	CTRI/2018/06/014682	Interventional	Phase 3	Closed to Recruitment of Participants	7	7	' 29/06/2018 '	Prospectively
25662	CTRI/2018/07/014698	Interventional	Phase 3	Closed to Recruitment of Participants	8	8	' 02/07/2018 '	Prospectively
23369	CTRI/2018/07/014765	Interventional	Phase 3	Closed to Recruitment of Participants	17	16	' 09/07/2018 '	Prospectively
23936	CTRI/2018/07/014783	Interventional	Phase 3	Closed to Recruitment of Participants	9	9	' 10/07/2018 '	Prospectively
26452	CTRI/2018/07/014881	Interventional	Phase 3	Completed	36	36	' 16/07/2018 '	Prospectively
23029	CTRI/2018/07/014908	Interventional	Phase 3	Closed to Recruitment of Participants	25	27	' 17/07/2018 '	Prospectively
26504	CTRI/2018/07/015058	Interventional	Phase 3	Closed to Recruitment of Participants	9	9	' 26/07/2018 '	Prospectively
8075	CTRI/2018/08/015228	Interventional	Phase 3	Completed	7	1	' 07/08/2018 '	Retrospectively
25598	CTRI/2018/08/015242	Interventional	Phase 3	Closed to Recruitment of Participants	15	15	' 09/08/2018 '	Prospectively
26659	CTRI/2018/08/015281	Interventional	Phase 3	Completed	10	10	' 10/08/2018 '	Prospectively
19063	CTRI/2018/08/015360	Interventional	Phase 3	Closed to Recruitment of Participants	14	14	' 16/08/2018 '	Prospectively
27960	CTRI/2018/08/015476	Interventional	Phase 2/ Phase 3	Closed to Recruitment of Participants	6	6	' 27/08/2018 '	Prospectively
27873	CTRI/2018/08/015547	Interventional	Phase 2/ Phase 3	Completed	2	1	' 30/08/2018 '	Prospectively
27847	CTRI/2018/09/015620	Interventional	Phase 3	Closed to Recruitment of Participants	20	20	' 06/09/2018 '	Prospectively
27845	CTRI/2018/09/015641	Interventional	Phase 3	Closed to Recruitment of Participants	2	1	' 07/09/2018 '	Prospectively
26161	CTRI/2018/09/015785	Interventional	Phase 3	Completed	16	16	' 20/09/2018 '	Prospectively
26210	CTRI/2018/09/015810	Interventional	Phase 3	Completed	16	18	' 24/09/2018 '	Prospectively
27221	CTRI/2018/10/015886	Interventional	Phase 3	Completed	12	12	' 03/10/2018 '	Prospectively
28519	CTRI/2018/10/015893	Interventional	Phase 3	Closed to Recruitment of Participants	15	15	' 04/10/2018 '	Prospectively
27263	CTRI/2018/10/015916	Interventional	Phase 3/ Phase 4	Closed to Recruitment of Participants	21	21	' 05/10/2018 '	Prospectively
20626	CTRI/2018/10/016053	Interventional	Phase 3	Completed	11	11	' 17/10/2018 '	Prospectively
29416	CTRI/2018/11/016419	Interventional	Phase 2/ Phase 3	Completed	10	10	' 26/11/2018 '	Prospectively
27526	CTRI/2018/12/016574	Interventional	Phase 3	Closed to Recruitment of Participants	7	7	' 10/12/2018 '	Prospectively
29555	CTRI/2018/12/016605	Interventional	Phase 3	Closed to Recruitment of Participants	18	18	' 11/12/2018 '	Prospectively
29646	CTRI/2018/12/016607	Interventional	Phase 3	Completed	25	25	' 11/12/2018 '	Prospectively
29486	CTRI/2018/12/016692	Interventional	Phase 3	Closed to Recruitment of Participants	10	9	' 17/12/2018 '	Prospectively
30163	CTRI/2019/01/016862	Interventional	Phase 3	Completed	19	15	' 03/01/2019 '	Prospectively
27411	CTRI/2019/01/017026	Interventional	Phase 3	Closed to Recruitment of Participants	7	12	' 10/01/2019 '	Prospectively
30046	CTRI/2019/01/017155	Interventional	Phase 3	Completed	15	15	' 18/01/2019 '	Prospectively
29803	CTRI/2019/01/017156	Interventional	Phase 3	Completed	22	22	' 18/01/2019 '	Prospectively
29743	CTRI/2019/01/017196	Interventional	Phase 3	Completed	20	20	' 22/01/2019 '	Prospectively
27855	CTRI/2019/02/017507	Interventional	Phase 3	Closed to Recruitment of Participants	6	6	' 06/02/2019 '	Prospectively
24726	CTRI/2019/02/017774	Interventional	Phase 3	Completed	10	8	' 21/02/2019 '	Prospectively
28424	CTRI/2019/03/018075	Interventional	Phase 3	Completed	11	11	' 13/03/2019 '	Prospectively
30805	CTRI/2019/03/018143	Interventional	Phase 3	Completed	23	22	' 18/03/2019 '	Prospectively
31843	CTRI/2019/03/018196	Interventional	Phase 2/ Phase 3	Completed	2	1	' 20/03/2019 '	Prospectively
32281	CTRI/2019/03/018215	Interventional	Phase 3	Completed	8	8	' 20/03/2019 '	Prospectively
31720	CTRI/2019/03/018264	Interventional	Phase 3	Closed to Recruitment of Participants	2	1	' 26/03/2019 '	Prospectively
31343	CTRI/2019/03/018322	Interventional	Phase 3	Closed to Recruitment of Participants	32	31	' 29/03/2019 '	Prospectively
31973	CTRI/2019/04/018378	Interventional	Phase 3	Closed to Recruitment of Participants	15	15	' 02/04/2019 '	Prospectively
31244	CTRI/2019/04/018384	Interventional	Phase 3	Closed to Recruitment of Participants	10	10	' 02/04/2019 '	Prospectively
32638	CTRI/2019/04/018419	Interventional	Phase 2/ Phase 3	Completed	3	3	' 04/04/2019 '	Prospectively
30479	CTRI/2019/04/018487	Interventional	Phase 3	Completed	6	5	' 08/04/2019 '	Prospectively
29094	CTRI/2019/04/018598	Interventional	Phase 3	Completed	3	3	' 15/04/2019 '	Prospectively
32739	CTRI/2019/04/018614	Interventional	Phase 3	Closed to Recruitment of Participants	19	19	' 15/04/2019 '	Prospectively
31746	CTRI/2019/04/018632	Interventional	Phase 2/ Phase 3	Completed	2	2	' 15/04/2019 '	Prospectively
32929	CTRI/2019/04/018689	Interventional	Phase 3	Completed	13	13	' 22/04/2019 '	Prospectively
22408	CTRI/2019/05/019077	Interventional	Phase 3	Completed	4	1	' 13/05/2019 '	Retrospectively
33020	CTRI/2019/05/019167	Interventional	Phase 3	Completed	11	11	' 15/05/2019 '	Prospectively
34073	CTRI/2019/05/019303	Interventional	Phase 2/ Phase 3	Completed	2	2	' 23/05/2019 '	Prospectively
34261	CTRI/2019/05/019452	Interventional	Phase 2/ Phase 3	Completed	5	5	' 30/05/2019 '	Prospectively
33566	CTRI/2019/06/019490	Interventional	Phase 3	Closed to Recruitment of Participants	11	11	' 03/06/2019 '	Prospectively
29960	CTRI/2019/06/019509	Interventional	Phase 3	Closed to Recruitment of Participants	10	10	' 03/06/2019 '	Prospectively
33825	CTRI/2019/06/019568	Interventional	Phase 3	Completed	2	2	' 07/06/2019 '	Prospectively
33329	CTRI/2019/06/019635	Interventional	Phase 3	Closed to Recruitment of Participants	69	69	' 12/06/2019 '	Prospectively
34102	CTRI/2019/06/019636	Interventional	Phase 3	Completed	2	2	' 12/06/2019 '	Prospectively
34036	CTRI/2019/06/019637	Interventional	Phase 3	Completed	12	12	' 12/06/2019 '	Prospectively
30878	CTRI/2019/07/020149	Interventional	Phase 3	Closed to Recruitment of Participants	12	12	' 10/07/2019 '	Prospectively
32902	CTRI/2019/07/020178	Interventional	Phase 3	Closed to Recruitment of Participants	2	4	' 15/07/2019 '	Prospectively
34282	CTRI/2019/07/020204	Interventional	Phase 3	Completed	24	24	' 15/07/2019 '	Prospectively
20425	CTRI/2019/08/020680	Interventional	Phase 3	Completed	5	5	' 13/08/2019 '	Retrospectively
36729	CTRI/2019/09/021217	Interventional	Phase 2/ Phase 3	Completed	3	3	' 12/09/2019 '	Prospectively
36457	CTRI/2019/09/021343	Interventional	Phase 3	Completed	10	10	' 19/09/2019 '	Prospectively
36975	CTRI/2019/10/021567	Interventional	Phase 3	Closed to Recruitment of Participants	6	6	' 09/10/2019 '	Prospectively
36915	CTRI/2019/12/022312	Interventional	Phase 3	Closed to Recruitment of Participants	43	43	' 11/12/2019 '	Prospectively
34486	CTRI/2019/12/022436	Interventional	Phase 2/ Phase 3	Closed to Recruitment of Participants	11	10	' 18/12/2019 '	Prospectively
38234	CTRI/2019/12/022455	Interventional	Phase 3	Completed	19	19	' 20/12/2019 '	Prospectively
38544	CTRI/2019/12/022543	Interventional	Phase 3	Completed	7	7	' 27/12/2019 '	Prospectively
38394	CTRI/2020/01/022619	Interventional	Phase 3	Completed	8	8	' 06/01/2020 '	Prospectively
39401	CTRI/2020/01/023062	Interventional	Phase 3	Completed	8	8	' 31/01/2020 '	Prospectively
37473	CTRI/2020/02/023110	Interventional	Phase 3	Closed to Recruitment of Participants	4	4	' 04/02/2020 '	Prospectively
40113	CTRI/2020/03/023936	Interventional	Phase 3	Completed	2	2	' 13/03/2020 '	Prospectively
42006	CTRI/2020/04/024660	Interventional	Phase 3	Closed to Recruitment of Participants	10	10	' 16/04/2020 '	Prospectively
42972	CTRI/2020/04/024749	Interventional	Phase 3	Closed to Recruitment of Participants	39	39	' 21/04/2020 '	Prospectively
43504	CTRI/2020/05/025114	Interventional	Phase 3	Completed	12	12	' 12/05/2020 '	Prospectively
43630	CTRI/2020/05/025254	Interventional	Phase 3	Completed	7	7	' 20/05/2020 '	Prospectively
41120	CTRI/2020/05/025300	Interventional	Phase 3	Completed	2	2	' 22/05/2020 '	Prospectively
44121	CTRI/2020/06/025590	Interventional	Phase 3	Completed	4	4	' 03/06/2020 '	Prospectively
44170	CTRI/2020/06/025704	Interventional	Phase 3	Completed	13	13	' 08/06/2020 '	Prospectively
44660	CTRI/2020/06/026086	Interventional	Phase 2/ Phase 3	Closed to Recruitment of Participants	7	7	' 23/06/2020 '	Prospectively
45825	CTRI/2020/08/026957	Interventional	Phase 3/ Phase 4	Completed	4	4	' 02/08/2020 '	Prospectively
46258	CTRI/2020/08/027041	Interventional	Phase 3/ Phase 4	Completed	2	2	' 09/08/2020 '	Prospectively
44992	CTRI/2020/08/027076	Interventional	Phase 2/ Phase 3	Completed	2	2	' 10/08/2020 '	Prospectively
46319	CTRI/2020/08/027120	Interventional	Phase 3/ Phase 4	Completed	2	2	' 13/08/2020 '	Prospectively
46406	CTRI/2020/08/027163	Interventional	Phase 2/ Phase 3	Closed to Recruitment of Participants	3	3	' 14/08/2020 '	Prospectively
46186	CTRI/2020/08/027170	Interventional	Phase 2/ Phase 3	Closed to Recruitment of Participants	14	14	' 15/08/2020 '	Prospectively
46471	CTRI/2020/09/027555	Interventional	Phase 3	Completed	23	23	' 02/09/2020 '	Prospectively
48057	CTRI/2020/11/028976	Interventional	Phase 3	Closed to Recruitment of Participants	26	26	' 09/11/2020 '	Prospectively
49102	CTRI/2020/11/029234	Interventional	Phase 2/ Phase 3	Closed to Recruitment of Participants	25	25	' 19/11/2020 '	Prospectively
46330	CTRI/2020/11/029312	Interventional	Phase 3	Closed to Recruitment of Participants	12	12	' 24/11/2020 '	Prospectively

## Sheet: Phase 3_582_single site
S7.4 Table. Phase 3 trials with single sites
Trial ID	CTRI Number	Type of Trial	Phase	Recruitment Status in India	Sites	Ecs	Registration Date	Registration Type
10619	CTRI/2016/06/006996	Interventional	Phase 3	Completed	1	1	' 06/06/2016 '	Prospectively
14956	CTRI/2016/06/006997	Interventional	Phase 3/ Phase 4	Completed	1	1	' 06/06/2016 '	Retrospectively
13428	CTRI/2016/06/007011	Interventional	Phase 3/ Phase 4	Completed	1	1	' 08/06/2016 '	Retrospectively
11373	CTRI/2016/06/007018	Interventional	Phase 2/ Phase 3	Completed	1	1	' 13/06/2016 '	Retrospectively
12421	CTRI/2016/06/007026	Interventional	Phase 3/ Phase 4	Closed to Recruitment of Participants	1	1	' 15/06/2016 '	Retrospectively
14983	CTRI/2016/06/007036	Interventional	Phase 3	Completed	1	1	' 23/06/2016 '	Retrospectively
11816	CTRI/2016/06/007039	Interventional	Phase 3	Completed	1	1	' 24/06/2016 '	Retrospectively
12854	CTRI/2016/06/007047	Interventional	Phase 2/ Phase 3	Completed	1	1	' 29/06/2016 '	Prospectively
14006	CTRI/2016/07/007080	Interventional	Phase 3	Closed to Recruitment of Participants	1	1	' 12/07/2016 '	Retrospectively
8673	CTRI/2016/07/007091	Interventional	Phase 3/ Phase 4	Completed	1	1	' 13/07/2016 '	Retrospectively
12022	CTRI/2016/08/007143	Interventional	Phase 3	Completed	1	1	' 04/08/2016 '	Retrospectively
14765	CTRI/2016/08/007148	Interventional	Phase 2/ Phase 3	Completed	1	1	' 05/08/2016 '	Retrospectively
14760	CTRI/2016/08/007159	Interventional	Phase 3	Completed	1	1	' 05/08/2016 '	Prospectively
11754	CTRI/2016/08/007192	Interventional	Phase 3	Completed	1	1	' 17/08/2016 '	Retrospectively
15319	CTRI/2016/08/007194	Interventional	Phase 2/ Phase 3	Completed	1	1	' 17/08/2016 '	Retrospectively
5305	CTRI/2016/08/007203	Interventional	Phase 3	Closed to Recruitment of Participants	1	1	' 17/08/2016 '	Retrospectively
13093	CTRI/2016/09/007242	Interventional	Phase 3	Completed	1	1	' 06/09/2016 '	Retrospectively
10198	CTRI/2016/09/007261	Interventional	Phase 3/ Phase 4	Completed	1	1	' 08/09/2016 '	Retrospectively
6748	CTRI/2016/09/007267	Interventional	Phase 2/ Phase 3	Completed	1	1	' 09/09/2016 '	Retrospectively
14485	CTRI/2016/09/007275	Interventional	Phase 2/ Phase 3	Completed	1	1	' 15/09/2016 '	Retrospectively
15251	CTRI/2016/09/007303	Interventional	Phase 3	Completed	1	1	' 23/09/2016 '	Retrospectively
12274	CTRI/2016/09/007314	Interventional	Phase 2/ Phase 3	Closed to Recruitment of Participants	1	1	' 27/09/2016 '	Retrospectively
8754	CTRI/2016/10/007346	Interventional	Phase 3	Completed	1	1	' 06/10/2016 '	Retrospectively
15755	CTRI/2016/10/007384	Interventional	Phase 2/ Phase 3	Completed	1	1	' 20/10/2016 '	Retrospectively
12607	CTRI/2016/10/007405	Interventional	Phase 3	Closed to Recruitment of Participants	1	1	' 25/10/2016 '	Retrospectively
15842	CTRI/2016/11/007447	Interventional	Phase 3	Completed	1	1	' 08/11/2016 '	Retrospectively
15685	CTRI/2016/11/007488	Interventional	Phase 3	Completed	1	1	' 24/11/2016 '	Retrospectively
14738	CTRI/2016/12/007514	Interventional	Phase 2/ Phase 3	Completed	1	1	' 01/12/2016 '	Retrospectively
15827	CTRI/2016/12/007545	Interventional	Phase 3	Completed	1	1	' 07/12/2016 '	Retrospectively
16790	CTRI/2016/12/007552	Interventional	Phase 3	Completed	1	1	' 08/12/2016 '	Retrospectively
14875	CTRI/2016/12/007605	Interventional	Phase 3	Completed	1	1	' 22/12/2016 '	Prospectively
15227	CTRI/2016/12/007607	Interventional	Phase 2/ Phase 3	Completed	1	1	' 22/12/2016 '	Prospectively
14706	CTRI/2016/12/007615	Interventional	Phase 2/ Phase 3	Completed	1	1	' 23/12/2016 '	Retrospectively
17152	CTRI/2017/01/007624	Interventional	Phase 3	Completed	1	1	' 02/01/2017 '	Prospectively
16145	CTRI/2017/01/007628	Interventional	Phase 3	Completed	1	1	' 04/01/2017 '	Prospectively
16826	CTRI/2017/01/007631	Interventional	Phase 3/ Phase 4	Completed	1	1	' 04/01/2017 '	Retrospectively
14513	CTRI/2017/01/007645	Interventional	Phase 2/ Phase 3	Completed	1	1	' 06/01/2017 '	Retrospectively
10928	CTRI/2017/01/007680	Interventional	Phase 3	Completed	1	1	' 11/01/2017 '	Retrospectively
15985	CTRI/2017/02/007797	Interventional	Phase 2/ Phase 3	Completed	1	1	' 07/02/2017 '	Retrospectively
17288	CTRI/2017/02/007849	Interventional	Phase 2/ Phase 3	Completed	1	1	' 13/02/2017 '	Retrospectively
16637	CTRI/2017/02/007865	Interventional	Phase 3	Completed	1	1	' 14/02/2017 '	Retrospectively
16845	CTRI/2017/02/007873	Interventional	Phase 2/ Phase 3	Closed to Recruitment of Participants	1	1	' 15/02/2017 '	Prospectively
17742	CTRI/2017/02/007898	Interventional	Phase 3	Completed	1	1	' 17/02/2017 '	Prospectively
17083	CTRI/2017/02/007900	Interventional	Phase 3	Completed	1	1	' 17/02/2017 '	Retrospectively
17682	CTRI/2017/02/007909	Interventional	Phase 3	Completed	1	2	' 17/02/2017 '	Retrospectively
16933	CTRI/2017/02/007925	Interventional	Phase 3	Completed	1	1	' 20/02/2017 '	Prospectively
17752	CTRI/2017/02/007938	Interventional	Phase 3	Completed	1	1	' 21/02/2017 '	Prospectively
17687	CTRI/2017/02/007942	Interventional	Phase 3	Completed	1	1	' 21/02/2017 '	Prospectively
16943	CTRI/2017/02/007957	Interventional	Phase 3	Completed	1	1	' 27/02/2017 '	Retrospectively
16700	CTRI/2017/03/007974	Interventional	Phase 3	Completed	1	1	' 01/03/2017 '	Retrospectively
16453	CTRI/2017/03/007988	Interventional	Phase 2/ Phase 3	Completed	1	1	' 02/03/2017 '	Prospectively
17953	CTRI/2017/03/008094	Interventional	Phase 2/ Phase 3	Closed to Recruitment of Participants	1	1	' 15/03/2017 '	Retrospectively
16008	CTRI/2017/03/008100	Interventional	Phase 3	Completed	1	1	' 15/03/2017 '	Prospectively
9612	CTRI/2017/03/008137	Interventional	Phase 3/ Phase 4	Completed	1	1	' 17/03/2017 '	Retrospectively
14084	CTRI/2017/03/008138	Interventional	Phase 2/ Phase 3	Completed	1	1	' 17/03/2017 '	Retrospectively
12814	CTRI/2017/03/008239	Interventional	Phase 3	Completed	1	1	' 28/03/2017 '	Retrospectively
18035	CTRI/2017/03/008258	Interventional	Phase 3	Completed	1	1	' 30/03/2017 '	Prospectively
16463	CTRI/2017/04/008282	Interventional	Phase 3	Completed	1	1	' 03/04/2017 '	Prospectively
18296	CTRI/2017/04/008283	Interventional	Phase 3	Completed	1	1	' 03/04/2017 '	Prospectively
18213	CTRI/2017/04/008294	Interventional	Phase 2/ Phase 3	Completed	1	1	' 05/04/2017 '	Prospectively
15585	CTRI/2017/04/008295	Interventional	Phase 3	Closed to Recruitment of Participants	1	1	' 05/04/2017 '	Retrospectively
18525	CTRI/2017/04/008320	Interventional	Phase 3	Completed	1	1	' 10/04/2017 '	Prospectively
18109	CTRI/2017/04/008367	Interventional	Phase 3/ Phase 4	Completed	1	1	' 19/04/2017 '	Prospectively
14269	CTRI/2017/04/008374	Interventional	Phase 2/ Phase 3	Completed	1	1	' 19/04/2017 '	Retrospectively
14282	CTRI/2017/04/008377	Interventional	Phase 2/ Phase 3	Completed	1	1	' 20/04/2017 '	Retrospectively
14083	CTRI/2017/04/008383	Interventional	Phase 2/ Phase 3	Completed	1	1	' 20/04/2017 '	Retrospectively
18482	CTRI/2017/04/008387	Interventional	Phase 2/ Phase 3	Completed	1	1	' 21/04/2017 '	Prospectively
18049	CTRI/2017/04/008424	Interventional	Phase 3/ Phase 4	Completed	1	1	' 27/04/2017 '	Prospectively
13910	CTRI/2017/05/008477	Interventional	Phase 2/ Phase 3	Completed	1		' 03/05/2017 '	Retrospectively
17577	CTRI/2017/05/008531	Interventional	Phase 3	Completed	1	1	' 11/05/2017 '	Retrospectively
18639	CTRI/2017/05/008543	Interventional	Phase 3	Completed	1	1	' 12/05/2017 '	Prospectively
18200	CTRI/2017/05/008547	Interventional	Phase 3/ Phase 4	Completed	1	1	' 12/05/2017 '	Retrospectively
18570	CTRI/2017/05/008557	Interventional	Phase 2/ Phase 3	Completed	1	1	' 15/05/2017 '	Retrospectively
17310	CTRI/2017/05/008572	Interventional	Phase 3	Completed	1	1	' 16/05/2017 '	Prospectively
18649	CTRI/2017/05/008583	Interventional	Phase 3	Completed	1	1	' 17/05/2017 '	Retrospectively
17984	CTRI/2017/05/008585	Interventional	Phase 3	Closed to Recruitment of Participants	1	1	' 17/05/2017 '	Prospectively
18767	CTRI/2017/05/008596	Interventional	Phase 3	Completed	1	1	' 19/05/2017 '	Prospectively
12073	CTRI/2017/05/008611	Interventional	Phase 3	Completed	1	1	' 22/05/2017 '	Retrospectively
18944	CTRI/2017/05/008624	Interventional	Phase 3	Completed	1	1	' 23/05/2017 '	Prospectively
18531	CTRI/2017/05/008645	Interventional	Phase 3/ Phase 4	Completed	1	1	' 24/05/2017 '	Retrospectively
15618	CTRI/2017/05/008650	Interventional	Phase 2/ Phase 3	Completed	1	1	' 25/05/2017 '	Retrospectively
16480	CTRI/2017/05/008684	Interventional	Phase 3	Closed to Recruitment of Participants	1	1	' 26/05/2017 '	Retrospectively
18500	CTRI/2017/05/008687	Interventional	Phase 3/ Phase 4	Closed to Recruitment of Participants	1	1	' 29/05/2017 '	Retrospectively
18951	CTRI/2017/05/008704	Interventional	Phase 3	Completed	1	1	' 31/05/2017 '	Retrospectively
18921	CTRI/2017/06/008746	Interventional	Phase 2/ Phase 3	Completed	1	1	' 02/06/2017 '	Retrospectively
12840	CTRI/2017/06/008752	Interventional	Phase 3	Completed	1	1	' 05/06/2017 '	Retrospectively
11843	CTRI/2017/06/008769	Interventional	Phase 3/ Phase 4	Completed	1	1	' 06/06/2017 '	Retrospectively
16565	CTRI/2017/06/008773	Interventional	Phase 2/ Phase 3	Closed to Recruitment of Participants	1	1	' 07/06/2017 '	Retrospectively
11687	CTRI/2017/06/008829	Interventional	Phase 3	Completed	1	1	' 14/06/2017 '	Retrospectively
17531	CTRI/2017/06/008836	Interventional	Phase 2/ Phase 3	Completed	1	1	' 14/06/2017 '	Retrospectively
18927	CTRI/2017/06/008871	Interventional	Phase 3	Closed to Recruitment of Participants	1	1	' 20/06/2017 '	Retrospectively
18878	CTRI/2017/06/008894	Interventional	Phase 3	Closed to Recruitment of Participants	1	1	' 21/06/2017 '	Prospectively
15712	CTRI/2017/06/008901	Interventional	Phase 3	Completed	1	1	' 22/06/2017 '	Retrospectively
19234	CTRI/2017/06/008902	Interventional	Phase 3/ Phase 4	Completed	1	1	' 22/06/2017 '	Retrospectively
13064	CTRI/2017/06/008926	Interventional	Phase 3/ Phase 4	Completed	1	1	' 28/06/2017 '	Retrospectively
11877	CTRI/2017/07/008976	Interventional	Phase 3	Completed	1	1	' 05/07/2017 '	Prospectively
18154	CTRI/2017/07/008986	Interventional	Phase 3	Completed	1	1	' 06/07/2017 '	Retrospectively
18173	CTRI/2017/07/008995	Interventional	Phase 3/ Phase 4	Completed	1	1	' 07/07/2017 '	Retrospectively
19422	CTRI/2017/07/009031	Interventional	Phase 3/ Phase 4	Completed	1	1	' 12/07/2017 '	Prospectively
18673	CTRI/2017/07/009092	Interventional	Phase 3	Completed	1	1	' 21/07/2017 '	Prospectively
18439	CTRI/2017/07/009122	Interventional	Phase 3	Completed	1	1	' 27/07/2017 '	Retrospectively
17293	CTRI/2017/07/009140	Interventional	Phase 2/ Phase 3	Completed	1	1	' 27/07/2017 '	Retrospectively
14942	CTRI/2017/07/009152	Interventional	Phase 3	Completed	1	1	' 28/07/2017 '	Retrospectively
14746	CTRI/2017/08/009227	Interventional	Phase 2/ Phase 3	Completed	1	1	' 02/08/2017 '	Retrospectively
19662	CTRI/2017/08/009232	Interventional	Phase 3	Completed	1	1	' 02/08/2017 '	Retrospectively
14501	CTRI/2017/08/009238	Interventional	Phase 2/ Phase 3	Completed	1	1	' 02/08/2017 '	Retrospectively
12043	CTRI/2017/08/009272	Interventional	Phase 3/ Phase 4	Completed	1	1	' 04/08/2017 '	Retrospectively
14492	CTRI/2017/08/009278	Interventional	Phase 2/ Phase 3	Completed	1	1	' 07/08/2017 '	Retrospectively
19450	CTRI/2017/08/009285	Interventional	Phase 3	Completed	1	1	' 07/08/2017 '	Retrospectively
17997	CTRI/2017/08/009290	Interventional	Phase 3	Completed	1	1	' 08/08/2017 '	Prospectively
19304	CTRI/2017/08/009292	Interventional	Phase 3	Completed	1	1	' 08/08/2017 '	Retrospectively
17839	CTRI/2017/08/009296	Interventional	Phase 3	Completed	1	3	' 08/08/2017 '	Retrospectively
19416	CTRI/2017/08/009312	Interventional	Phase 3	Closed to Recruitment of Participants	1	1	' 09/08/2017 '	Prospectively
14870	CTRI/2017/08/009428	Interventional	Phase 2/ Phase 3	Completed	1	1	' 21/08/2017 '	Retrospectively
13187	CTRI/2017/08/009440	Interventional	Phase 3/ Phase 4	Completed	1	1	' 22/08/2017 '	Retrospectively
17854	CTRI/2017/08/009506	Interventional	Phase 3	Completed	1	1	' 28/08/2017 '	Prospectively
2023	CTRI/2017/08/009517	Interventional	Phase 2/ Phase 3	Completed	1	1	' 28/08/2017 '	Retrospectively
18698	CTRI/2017/08/009571	Interventional	Phase 3/ Phase 4	Completed	1	1	' 31/08/2017 '	Retrospectively
19020	CTRI/2017/08/009573	Interventional	Phase 2/ Phase 3	Completed	1	1	' 31/08/2017 '	Retrospectively
17797	CTRI/2017/09/009593	Interventional	Phase 3	Completed	1	1	' 01/09/2017 '	Retrospectively
15222	CTRI/2017/09/009627	Interventional	Phase 2/ Phase 3	Completed	1	1	' 04/09/2017 '	Retrospectively
13271	CTRI/2017/09/009639	Interventional	Phase 3	Completed	1	1	' 05/09/2017 '	Retrospectively
15173	CTRI/2017/09/009663	Interventional	Phase 3	Completed	1	1	' 06/09/2017 '	Retrospectively
16226	CTRI/2017/09/009672	Interventional	Phase 2/ Phase 3	Closed to Recruitment of Participants	1	1	' 06/09/2017 '	Retrospectively
13609	CTRI/2017/09/009677	Interventional	Phase 3	Completed	1	1	' 07/09/2017 '	Retrospectively
14478	CTRI/2017/09/009682	Interventional	Phase 3/ Phase 4	Closed to Recruitment of Participants	1	1	' 07/09/2017 '	Retrospectively
18311	CTRI/2017/09/009696	Interventional	Phase 2/ Phase 3	Completed	1	1	' 11/09/2017 '	Prospectively
16430	CTRI/2017/09/009701	Interventional	Phase 2/ Phase 3	Completed	1	1	' 11/09/2017 '	Retrospectively
18365	CTRI/2017/09/009730	Interventional	Phase 3	Completed	1	1	' 12/09/2017 '	Retrospectively
3883	CTRI/2017/09/009746	Interventional	Phase 3	Completed	1	1	' 13/09/2017 '	Retrospectively
19219	CTRI/2017/09/009776	Interventional	Phase 3	Completed	1	1	' 14/09/2017 '	Retrospectively
16965	CTRI/2017/09/009803	Interventional	Phase 3	Completed	1	1	' 15/09/2017 '	Retrospectively
9738	CTRI/2017/09/009829	Interventional	Phase 3	Completed	1	1	' 18/09/2017 '	Retrospectively
19206	CTRI/2017/09/009842	Interventional	Phase 3	Completed	1	1	' 19/09/2017 '	Retrospectively
20262	CTRI/2017/09/009857	Interventional	Phase 3/ Phase 4	Completed	1	1	' 20/09/2017 '	Prospectively
20234	CTRI/2017/09/009864	Interventional	Phase 2/ Phase 3	Completed	1	1	' 20/09/2017 '	Prospectively
17132	CTRI/2017/09/009923	Interventional	Phase 3/ Phase 4	Completed	1	1	' 26/09/2017 '	Retrospectively
19075	CTRI/2017/09/009926	Interventional	Phase 2/ Phase 3	Completed	1	1	' 26/09/2017 '	Prospectively
14291	CTRI/2017/09/009952	Interventional	Phase 3/ Phase 4	Completed	1	1	' 28/09/2017 '	Retrospectively
14546	CTRI/2017/10/009967	Interventional	Phase 3	Completed	1	1	' 03/10/2017 '	Retrospectively
20213	CTRI/2017/10/009972	Interventional	Phase 3/ Phase 4	Completed	1	1	' 03/10/2017 '	Retrospectively
20477	CTRI/2017/10/009973	Interventional	Phase 3	Completed	1	1	' 03/10/2017 '	Retrospectively
13913	CTRI/2017/10/010019	Interventional	Phase 2/ Phase 3	Completed	1	1	' 06/10/2017 '	Retrospectively
19806	CTRI/2017/10/010074	Interventional	Phase 2/ Phase 3	Completed	1	1	' 12/10/2017 '	Retrospectively
18043	CTRI/2017/10/010085	Interventional	Phase 3/ Phase 4	Completed	1	1	' 13/10/2017 '	Retrospectively
19297	CTRI/2017/10/010091	Interventional	Phase 3/ Phase 4	Completed	1	1	' 13/10/2017 '	Prospectively
20516	CTRI/2017/10/010105	Interventional	Phase 3	Completed	1	1	' 16/10/2017 '	Prospectively
13842	CTRI/2017/10/010110	Interventional	Phase 3	Completed	1	1	' 16/10/2017 '	Retrospectively
20676	CTRI/2017/10/010163	Interventional	Phase 3	Completed	1	1	' 23/10/2017 '	Prospectively
12741	CTRI/2017/10/010171	Interventional	Phase 3/ Phase 4	Completed	1	1	' 24/10/2017 '	Retrospectively
11459	CTRI/2017/10/010185	Interventional	Phase 3/ Phase 4	Completed	1	1	' 25/10/2017 '	Retrospectively
16661	CTRI/2017/10/010200	Interventional	Phase 2/ Phase 3	Completed	1	1	' 25/10/2017 '	Retrospectively
20680	CTRI/2017/10/010229	Interventional	Phase 3/ Phase 4	Completed	1	1	' 27/10/2017 '	Prospectively
20657	CTRI/2017/10/010232	Interventional	Phase 3	Completed	1	1	' 27/10/2017 '	Prospectively
19383	CTRI/2017/10/010248	Interventional	Phase 2/ Phase 3	Completed	1	1	' 30/10/2017 '	Retrospectively
20437	CTRI/2017/10/010288	Interventional	Phase 3	Closed to Recruitment of Participants	1	1	' 31/10/2017 '	Retrospectively
17400	CTRI/2017/10/010304	Interventional	Phase 2/ Phase 3	Completed	1	1	' 31/10/2017 '	Retrospectively
16473	CTRI/2017/10/010310	Interventional	Phase 3/ Phase 4	Completed	1	1	' 31/10/2017 '	Retrospectively
15861	CTRI/2017/11/010369	Interventional	Phase 3	Completed	1	1	' 03/11/2017 '	Retrospectively
20758	CTRI/2017/11/010381	Interventional	Phase 3	Completed	1	1	' 06/11/2017 '	Prospectively
15880	CTRI/2017/11/010388	Interventional	Phase 3	Completed	1	1	' 06/11/2017 '	Retrospectively
16491	CTRI/2017/11/010438	Interventional	Phase 3	Closed to Recruitment of Participants	1	1	' 09/11/2017 '	Retrospectively
20296	CTRI/2017/11/010445	Interventional	Phase 3	Completed	1	1	' 09/11/2017 '	Retrospectively
20825	CTRI/2017/11/010474	Interventional	Phase 2/ Phase 3	Completed	1	1	' 13/11/2017 '	Retrospectively
20012	CTRI/2017/11/010478	Interventional	Phase 2/ Phase 3	Completed	1	1	' 14/11/2017 '	Retrospectively
12461	CTRI/2017/11/010482	Interventional	Phase 3/ Phase 4	Closed to Recruitment of Participants	1	1	' 14/11/2017 '	Retrospectively
21081	CTRI/2017/11/010493	Interventional	Phase 3	Completed	1	1	' 15/11/2017 '	Prospectively
20711	CTRI/2017/11/010519	Interventional	Phase 2/ Phase 3	Completed	1	1	' 15/11/2017 '	Prospectively
18137	CTRI/2017/11/010536	Interventional	Phase 2/ Phase 3	Completed	1	1	' 16/11/2017 '	Retrospectively
17517	CTRI/2017/11/010554	Interventional	Phase 3	Completed	1	1	' 17/11/2017 '	Retrospectively
20621	CTRI/2017/11/010572	Interventional	Phase 2/ Phase 3	Completed	1	1	' 21/11/2017 '	Retrospectively
21220	CTRI/2017/11/010580	Interventional	Phase 3/ Phase 4	Completed	1	1	' 21/11/2017 '	Retrospectively
10879	CTRI/2017/11/010589	Interventional	Phase 3	Closed to Recruitment of Participants	1	1	' 22/11/2017 '	Retrospectively
18998	CTRI/2017/11/010610	Interventional	Phase 3	Completed	1	1	' 23/11/2017 '	Prospectively
18310	CTRI/2017/11/010618	Interventional	Phase 3/ Phase 4	Completed	1	1	' 23/11/2017 '	Retrospectively
20723	CTRI/2017/11/010638	Interventional	Phase 3	Completed	1	1	' 24/11/2017 '	Retrospectively
16947	CTRI/2017/11/010639	Interventional	Phase 3	Closed to Recruitment of Participants	1	1	' 24/11/2017 '	Retrospectively
21195	CTRI/2017/11/010642	Interventional	Phase 3	Completed	1	1	' 27/11/2017 '	Prospectively
21231	CTRI/2017/11/010645	Interventional	Phase 3	Completed	1	1	' 27/11/2017 '	Prospectively
20908	CTRI/2017/11/010651	Interventional	Phase 2/ Phase 3	Closed to Recruitment of Participants	1	1	' 27/11/2017 '	Retrospectively
21040	CTRI/2017/11/010658	Interventional	Phase 3	Completed	1	1	' 27/11/2017 '	Prospectively
12203	CTRI/2017/11/010714	Interventional	Phase 3	Completed	1	1	' 30/11/2017 '	Retrospectively
18374	CTRI/2017/11/010717	Interventional	Phase 2/ Phase 3	Closed to Recruitment of Participants	1	1	' 30/11/2017 '	Retrospectively
19764	CTRI/2017/11/010720	Interventional	Phase 3	Completed	1	1	' 30/11/2017 '	Retrospectively
11571	CTRI/2017/12/010735	Interventional	Phase 3	Completed	1	1	' 04/12/2017 '	Retrospectively
19874	CTRI/2017/12/010739	Interventional	Phase 3	Completed	1	1	' 04/12/2017 '	Retrospectively
15702	CTRI/2017/12/010746	Interventional	Phase 3	Completed	1	1	' 04/12/2017 '	Retrospectively
16291	CTRI/2017/12/010747	Interventional	Phase 3	Completed	1	1	' 04/12/2017 '	Retrospectively
21450	CTRI/2017/12/010755	Interventional	Phase 3	Completed	1	1	' 05/12/2017 '	Retrospectively
21283	CTRI/2017/12/010758	Interventional	Phase 3	Closed to Recruitment of Participants	1	1	' 05/12/2017 '	Prospectively
21513	CTRI/2017/12/010810	Interventional	Phase 2/ Phase 3	Completed	1	1	' 07/12/2017 '	Retrospectively
14260	CTRI/2017/12/010815	Interventional	Phase 3	Completed	1	1	' 07/12/2017 '	Retrospectively
21495	CTRI/2017/12/010837	Interventional	Phase 3	Completed	1	1	' 11/12/2017 '	Prospectively
7812	CTRI/2017/12/010856	Interventional	Phase 2/ Phase 3	Completed	1	1	' 13/12/2017 '	Retrospectively
21575	CTRI/2017/12/010864	Interventional	Phase 3	Completed	1	1	' 13/12/2017 '	Retrospectively
21573	CTRI/2017/12/010869	Interventional	Phase 3	Completed	1	1	' 13/12/2017 '	Retrospectively
13379	CTRI/2017/12/010901	Interventional	Phase 3	Completed	1	1	' 18/12/2017 '	Retrospectively
21558	CTRI/2017/12/010907	Interventional	Phase 2/ Phase 3	Completed	1	1	' 18/12/2017 '	Retrospectively
21349	CTRI/2017/12/010932	Interventional	Phase 3	Completed	1	1	' 21/12/2017 '	Prospectively
21446	CTRI/2017/12/010964	Interventional	Phase 3	Completed	1	1	' 22/12/2017 '	Prospectively
21578	CTRI/2017/12/010991	Interventional	Phase 2/ Phase 3	Completed	1	1	' 27/12/2017 '	Prospectively
21921	CTRI/2017/12/011016	Interventional	Phase 3	Completed	1	1	' 28/12/2017 '	Prospectively
21883	CTRI/2017/12/011027	Interventional	Phase 2/ Phase 3	Completed	1	1	' 29/12/2017 '	Retrospectively
21070	CTRI/2018/01/011093	Interventional	Phase 2/ Phase 3	Completed	1	1	' 02/01/2018 '	Prospectively
21514	CTRI/2018/01/011100	Interventional	Phase 2/ Phase 3	Completed	1	1	' 02/01/2018 '	Retrospectively
16375	CTRI/2018/01/011118	Interventional	Phase 3	Completed	1	1	' 02/01/2018 '	Retrospectively
21622	CTRI/2018/01/011142	Interventional	Phase 3	Completed	1	1	' 04/01/2018 '	Retrospectively
22027	CTRI/2018/01/011145	Interventional	Phase 2/ Phase 3	Completed	1	1	' 04/01/2018 '	Retrospectively
21737	CTRI/2018/01/011175	Interventional	Phase 3	Completed	1	1	' 08/01/2018 '	Prospectively
20430	CTRI/2018/01/011215	Interventional	Phase 3	Completed	1	1	' 09/01/2018 '	Retrospectively
21259	CTRI/2018/01/011227	Interventional	Phase 2/ Phase 3	Completed	1	1	' 10/01/2018 '	Retrospectively
22258	CTRI/2018/01/011299	Interventional	Phase 3/ Phase 4	Completed	1	1	' 12/01/2018 '	Retrospectively
21110	CTRI/2018/01/011383	Interventional	Phase 3	Completed	1	1	' 17/01/2018 '	Prospectively
22022	CTRI/2018/01/011405	Interventional	Phase 2/ Phase 3	Completed	1	1	' 18/01/2018 '	Retrospectively
19082	CTRI/2018/01/011416	Interventional	Phase 3/ Phase 4	Completed	1	1	' 18/01/2018 '	Retrospectively
22482	CTRI/2018/01/011418	Interventional	Phase 3	Completed	1	1	' 18/01/2018 '	Prospectively
21336	CTRI/2018/01/011431	Interventional	Phase 3	Completed	1	1	' 18/01/2018 '	Retrospectively
22283	CTRI/2018/01/011436	Interventional	Phase 2/ Phase 3	Completed	1	1	' 19/01/2018 '	Retrospectively
22388	CTRI/2018/01/011454	Interventional	Phase 2/ Phase 3	Completed	1	1	' 19/01/2018 '	Retrospectively
22184	CTRI/2018/01/011488	Interventional	Phase 3	Completed	1	1	' 23/01/2018 '	Retrospectively
16950	CTRI/2018/01/011490	Interventional	Phase 2/ Phase 3	Closed to Recruitment of Participants	1	1	' 23/01/2018 '	Retrospectively
22490	CTRI/2018/01/011495	Interventional	Phase 2/ Phase 3	Completed	1	1	' 23/01/2018 '	Retrospectively
19771	CTRI/2018/01/011503	Interventional	Phase 3/ Phase 4	Completed	1	1	' 23/01/2018 '	Retrospectively
21711	CTRI/2018/01/011541	Interventional	Phase 2/ Phase 3	Completed	1	1	' 24/01/2018 '	Prospectively
22366	CTRI/2018/01/011546	Interventional	Phase 3/ Phase 4	Completed	1	1	' 24/01/2018 '	Retrospectively
21904	CTRI/2018/01/011569	Interventional	Phase 3/ Phase 4	Completed	1	1	' 25/01/2018 '	Retrospectively
22424	CTRI/2018/01/011609	Interventional	Phase 3	Completed	1	1	' 30/01/2018 '	Retrospectively
22684	CTRI/2018/01/011628	Interventional	Phase 3	Completed	1	1	' 31/01/2018 '	Prospectively
20950	CTRI/2018/01/011643	Interventional	Phase 3	Closed to Recruitment of Participants	1	1	' 31/01/2018 '	Prospectively
22659	CTRI/2018/02/011691	Interventional	Phase 3/ Phase 4	Completed	1	1	' 05/02/2018 '	Retrospectively
22138	CTRI/2018/02/011698	Interventional	Phase 3/ Phase 4	Completed	1	1	' 05/02/2018 '	Retrospectively
22656	CTRI/2018/02/011738	Interventional	Phase 3/ Phase 4	Completed	1	1	' 06/02/2018 '	Retrospectively
17666	CTRI/2018/02/011792	Interventional	Phase 3	Completed	1	1	' 09/02/2018 '	Retrospectively
19531	CTRI/2018/02/011796	Interventional	Phase 2/ Phase 3	Completed	1	1	' 09/02/2018 '	Retrospectively
22851	CTRI/2018/02/011821	Interventional	Phase 3	Completed	1	1	' 09/02/2018 '	Prospectively
6959	CTRI/2018/02/011830	Interventional	Phase 3	Completed	1	1	' 09/02/2018 '	Retrospectively
9900	CTRI/2018/02/011841	Interventional	Phase 2/ Phase 3	Completed	1	1	' 12/02/2018 '	Retrospectively
20017	CTRI/2018/02/011848	Interventional	Phase 3/ Phase 4	Completed	1	1	' 12/02/2018 '	Retrospectively
22642	CTRI/2018/02/011873	Interventional	Phase 3/ Phase 4	Completed	1	1	' 13/02/2018 '	Retrospectively
22192	CTRI/2018/02/011875	Interventional	Phase 3	Closed to Recruitment of Participants	1	1	' 13/02/2018 '	Prospectively
19424	CTRI/2018/02/011876	Interventional	Phase 3/ Phase 4	Completed	1	1	' 13/02/2018 '	Retrospectively
12241	CTRI/2018/02/011886	Interventional	Phase 3	Completed	1	1	' 13/02/2018 '	Retrospectively
18204	CTRI/2018/02/011899	Interventional	Phase 2/ Phase 3	Completed	1	1	' 13/02/2018 '	Retrospectively
14678	CTRI/2018/02/011904	Interventional	Phase 3	Completed	1	1	' 13/02/2018 '	Retrospectively
22822	CTRI/2018/02/011909	Interventional	Phase 3	Completed	1	1	' 15/02/2018 '	Retrospectively
22407	CTRI/2018/02/011927	Interventional	Phase 3	Closed to Recruitment of Participants	1	1	' 15/02/2018 '	Retrospectively
22785	CTRI/2018/02/011981	Interventional	Phase 3	Completed	1	1	' 19/02/2018 '	Retrospectively
20053	CTRI/2018/02/012054	Interventional	Phase 3	Completed	1	1	' 21/02/2018 '	Retrospectively
22789	CTRI/2018/02/012056	Interventional	Phase 3	Completed	1	1	' 21/02/2018 '	Retrospectively
20174	CTRI/2018/02/012065	Interventional	Phase 3	Completed	1	1	' 22/02/2018 '	Retrospectively
22745	CTRI/2018/02/012093	Interventional	Phase 2/ Phase 3	Completed	1	1	' 22/02/2018 '	Prospectively
22909	CTRI/2018/02/012101	Interventional	Phase 3/ Phase 4	Completed	1	1	' 23/02/2018 '	Retrospectively
22852	CTRI/2018/02/012102	Interventional	Phase 2/ Phase 3	Completed	1	1	' 23/02/2018 '	Retrospectively
22892	CTRI/2018/02/012110	Interventional	Phase 3/ Phase 4	Completed	1	1	' 23/02/2018 '	Retrospectively
21754	CTRI/2018/02/012112	Interventional	Phase 2/ Phase 3	Completed	1	1	' 23/02/2018 '	Retrospectively
22432	CTRI/2018/02/012125	Interventional	Phase 3/ Phase 4	Completed	1	1	' 23/02/2018 '	Prospectively
23077	CTRI/2018/02/012144	Interventional	Phase 3	Completed	1	1	' 26/02/2018 '	Retrospectively
20524	CTRI/2018/02/012169	Interventional	Phase 3/ Phase 4	Completed	1	1	' 26/02/2018 '	Retrospectively
21975	CTRI/2018/02/012180	Interventional	Phase 2/ Phase 3	Completed	1	1	' 27/02/2018 '	Retrospectively
22116	CTRI/2018/02/012203	Interventional	Phase 3	Completed	1	1	' 28/02/2018 '	Retrospectively
22945	CTRI/2018/02/012221	Interventional	Phase 2/ Phase 3	Completed	1	1	' 28/02/2018 '	Prospectively
11964	CTRI/2018/02/012235	Interventional	Phase 3	Completed	1	1	' 28/02/2018 '	Retrospectively
19213	CTRI/2018/02/012244	Interventional	Phase 3	Completed	1	1	' 28/02/2018 '	Retrospectively
23321	CTRI/2018/02/012262	Interventional	Phase 3	Completed	1	1	' 28/02/2018 '	Retrospectively
23489	CTRI/2018/03/012277	Interventional	Phase 3	Completed	1	1	' 01/03/2018 '	Prospectively
23111	CTRI/2018/03/012290	Interventional	Phase 3	Completed	1	1	' 01/03/2018 '	Retrospectively
23596	CTRI/2018/03/012296	Interventional	Phase 3	Completed	1	1	' 05/03/2018 '	Prospectively
23298	CTRI/2018/03/012326	Interventional	Phase 3	Completed	1	1	' 05/03/2018 '	Retrospectively
23268	CTRI/2018/03/012328	Interventional	Phase 3	Completed	1	1	' 05/03/2018 '	Retrospectively
23232	CTRI/2018/03/012345	Interventional	Phase 3	Completed	1	1	' 05/03/2018 '	Retrospectively
23618	CTRI/2018/03/012346	Interventional	Phase 3	Completed	1	1	' 06/03/2018 '	Prospectively
18819	CTRI/2018/03/012368	Interventional	Phase 3/ Phase 4	Completed	1	1	' 06/03/2018 '	Retrospectively
22729	CTRI/2018/03/012428	Interventional	Phase 2/ Phase 3	Completed	1	1	' 08/03/2018 '	Retrospectively
23511	CTRI/2018/03/012433	Interventional	Phase 2/ Phase 3	Completed	1	1	' 08/03/2018 '	Retrospectively
17791	CTRI/2018/03/012467	Interventional	Phase 3/ Phase 4	Completed	1	1	' 12/03/2018 '	Retrospectively
22792	CTRI/2018/03/012511	Interventional	Phase 3/ Phase 4	Completed	1	1	' 12/03/2018 '	Retrospectively
23385	CTRI/2018/03/012514	Interventional	Phase 3/ Phase 4	Completed	1	1	' 12/03/2018 '	Retrospectively
23286	CTRI/2018/03/012517	Interventional	Phase 2/ Phase 3	Completed	1	1	' 13/03/2018 '	Retrospectively
23636	CTRI/2018/03/012520	Interventional	Phase 3	Completed	1	1	' 13/03/2018 '	Retrospectively
17256	CTRI/2018/03/012535	Interventional	Phase 3/ Phase 4	Completed	1	1	' 13/03/2018 '	Retrospectively
23755	CTRI/2018/03/012553	Interventional	Phase 3	Completed	1	1	' 14/03/2018 '	Retrospectively
23673	CTRI/2018/03/012554	Interventional	Phase 3	Closed to Recruitment of Participants	1	1	' 14/03/2018 '	Retrospectively
23921	CTRI/2018/03/012557	Interventional	Phase 2/ Phase 3	Completed	1	1	' 15/03/2018 '	Prospectively
23993	CTRI/2018/03/012572	Interventional	Phase 2/ Phase 3	Completed	1	1	' 15/03/2018 '	Prospectively
20938	CTRI/2018/03/012577	Interventional	Phase 2/ Phase 3	Completed	1	1	' 15/03/2018 '	Prospectively
23775	CTRI/2018/03/012579	Interventional	Phase 3	Completed	1	1	' 15/03/2018 '	Retrospectively
22943	CTRI/2018/03/012593	Interventional	Phase 3	Completed	1	1	' 15/03/2018 '	Retrospectively
22957	CTRI/2018/03/012597	Interventional	Phase 3/ Phase 4	Completed	1	1	' 15/03/2018 '	Retrospectively
20597	CTRI/2018/03/012622	Interventional	Phase 3/ Phase 4	Completed	1	1	' 16/03/2018 '	Retrospectively
23712	CTRI/2018/03/012624	Interventional	Phase 2/ Phase 3	Completed	1	1	' 16/03/2018 '	Retrospectively
23650	CTRI/2018/03/012668	Interventional	Phase 3	Completed	1	1	' 19/03/2018 '	Retrospectively
23833	CTRI/2018/03/012671	Interventional	Phase 2/ Phase 3	Completed	1	1	' 19/03/2018 '	Prospectively
23919	CTRI/2018/03/012685	Interventional	Phase 2/ Phase 3	Completed	1	1	' 20/03/2018 '	Prospectively
17973	CTRI/2018/03/012740	Interventional	Phase 2/ Phase 3	Completed	1	1	' 22/03/2018 '	Retrospectively
23109	CTRI/2018/03/012759	Interventional	Phase 3	Completed	1	1	' 22/03/2018 '	Retrospectively
23970	CTRI/2018/03/012816	Interventional	Phase 2/ Phase 3	Completed	1	1	' 23/03/2018 '	Retrospectively
24077	CTRI/2018/03/012817	Interventional	Phase 2/ Phase 3	Completed	1	1	' 23/03/2018 '	Retrospectively
19940	CTRI/2018/03/012823	Interventional	Phase 2/ Phase 3	Completed	1	1	' 26/03/2018 '	Retrospectively
23714	CTRI/2018/03/012829	Interventional	Phase 3/ Phase 4	Completed	1	1	' 26/03/2018 '	Retrospectively
22479	CTRI/2018/03/012878	Interventional	Phase 2/ Phase 3	Completed	1	1	' 27/03/2018 '	Prospectively
21071	CTRI/2018/03/012887	Interventional	Phase 2/ Phase 3	Completed	1	1	' 27/03/2018 '	Retrospectively
20599	CTRI/2018/03/012908	Interventional	Phase 3	Completed	1	1	' 27/03/2018 '	Retrospectively
23956	CTRI/2018/04/012919	Interventional	Phase 3/ Phase 4	Completed	1	1	' 02/04/2018 '	Retrospectively
23616	CTRI/2018/04/012921	Interventional	Phase 3/ Phase 4	Completed	1	1	' 02/04/2018 '	Retrospectively
19997	CTRI/2018/04/013018	Interventional	Phase 3	Completed	1	1	' 04/04/2018 '	Retrospectively
21695	CTRI/2018/04/013030	Interventional	Phase 2/ Phase 3	Completed	1	1	' 04/04/2018 '	Retrospectively
24227	CTRI/2018/04/013038	Interventional	Phase 2/ Phase 3	Completed	1	1	' 04/04/2018 '	Retrospectively
24479	CTRI/2018/04/013052	Interventional	Phase 3	Completed	1	1	' 05/04/2018 '	Prospectively
22334	CTRI/2018/04/013059	Interventional	Phase 3	Closed to Recruitment of Participants	1	1	' 05/04/2018 '	Retrospectively
18955	CTRI/2018/04/013063	Interventional	Phase 3	Completed	1	2	' 05/04/2018 '	Retrospectively
19071	CTRI/2018/04/013081	Interventional	Phase 2/ Phase 3	Closed to Recruitment of Participants	1	1	' 06/04/2018 '	Retrospectively
24119	CTRI/2018/04/013101	Interventional	Phase 2/ Phase 3	Completed	1	1	' 09/04/2018 '	Retrospectively
8274	CTRI/2018/04/013103	Interventional	Phase 3	Completed	1	1	' 09/04/2018 '	Retrospectively
23896	CTRI/2018/04/013111	Interventional	Phase 3/ Phase 4	Completed	1	1	' 09/04/2018 '	Retrospectively
5268	CTRI/2018/04/013128	Interventional	Phase 3	Closed to Recruitment of Participants	1	1	' 10/04/2018 '	Retrospectively
16121	CTRI/2018/04/013132	Interventional	Phase 3	Completed	1	1	' 10/04/2018 '	Retrospectively
24135	CTRI/2018/04/013145	Interventional	Phase 2/ Phase 3	Completed	1	1	' 10/04/2018 '	Retrospectively
24151	CTRI/2018/04/013171	Interventional	Phase 2/ Phase 3	Completed	1	1	' 11/04/2018 '	Retrospectively
24185	CTRI/2018/04/013176	Interventional	Phase 2/ Phase 3	Closed to Recruitment of Participants	1	1	' 11/04/2018 '	Retrospectively
22018	CTRI/2018/04/013180	Interventional	Phase 3/ Phase 4	Completed	1	1	' 11/04/2018 '	Prospectively
24946	CTRI/2018/04/013208	Interventional	Phase 2/ Phase 3	Completed	1	1	' 12/04/2018 '	Prospectively
24345	CTRI/2018/04/013224	Interventional	Phase 3	Completed	1	1	' 12/04/2018 '	Prospectively
24013	CTRI/2018/04/013238	Interventional	Phase 3/ Phase 4	Completed	1	1	' 13/04/2018 '	Retrospectively
24215	CTRI/2018/04/013267	Interventional	Phase 2/ Phase 3	Completed	1	1	' 13/04/2018 '	Retrospectively
16908	CTRI/2018/04/013277	Interventional	Phase 3	Completed	1	1	' 13/04/2018 '	Retrospectively
5316	CTRI/2018/04/013310	Interventional	Phase 3	Completed	1	1	' 17/04/2018 '	Retrospectively
24186	CTRI/2018/04/013311	Interventional	Phase 3	Completed	1	1	' 17/04/2018 '	Retrospectively
24744	CTRI/2018/04/013313	Interventional	Phase 2/ Phase 3	Completed	1	1	' 17/04/2018 '	Retrospectively
24596	CTRI/2018/04/013352	Interventional	Phase 2/ Phase 3	Completed	1	1	' 19/04/2018 '	Retrospectively
25779	CTRI/2018/04/013394	Interventional	Phase 3	Completed	1	1	' 20/04/2018 '	Prospectively
25773	CTRI/2018/04/013395	Interventional	Phase 3	Completed	1	1	' 20/04/2018 '	Prospectively
24802	CTRI/2018/04/013428	Interventional	Phase 3	Completed	1	1	' 23/04/2018 '	Retrospectively
25770	CTRI/2018/04/013446	Interventional	Phase 3	Completed	1	1	' 24/04/2018 '	Prospectively
25180	CTRI/2018/04/013468	Interventional	Phase 2/ Phase 3	Completed	1	1	' 25/04/2018 '	Prospectively
23920	CTRI/2018/04/013531	Interventional	Phase 3	Completed	1	1	' 27/04/2018 '	Prospectively
24000	CTRI/2018/05/013568	Interventional	Phase 3	Completed	1	1	' 01/05/2018 '	Retrospectively
25898	CTRI/2018/05/013585	Interventional	Phase 2/ Phase 3	Completed	1	1	' 01/05/2018 '	Prospectively
24478	CTRI/2018/05/013596	Interventional	Phase 3	Completed	1	1	' 01/05/2018 '	Retrospectively
25689	CTRI/2018/05/013618	Interventional	Phase 3	Completed	1	1	' 02/05/2018 '	Prospectively
20279	CTRI/2018/05/013654	Interventional	Phase 3	Completed	1	1	' 03/05/2018 '	Prospectively
23910	CTRI/2018/05/013664	Interventional	Phase 3	Completed	1	1	' 03/05/2018 '	Retrospectively
24643	CTRI/2018/05/013711	Interventional	Phase 3	Completed	1	1	' 07/05/2018 '	Retrospectively
8836	CTRI/2018/05/013773	Interventional	Phase 3	Completed	1	1	' 08/05/2018 '	Retrospectively
24872	CTRI/2018/05/013817	Interventional	Phase 3	Completed	1	1	' 11/05/2018 '	Retrospectively
24090	CTRI/2018/05/013823	Interventional	Phase 2/ Phase 3	Completed	1	1	' 11/05/2018 '	Retrospectively
24415	CTRI/2018/05/013837	Interventional	Phase 3	Completed	1	1	' 11/05/2018 '	Retrospectively
24953	CTRI/2018/05/013868	Interventional	Phase 3	Completed	1	1	' 14/05/2018 '	Retrospectively
24832	CTRI/2018/05/013870	Interventional	Phase 3	Completed	1	1	' 14/05/2018 '	Retrospectively
24899	CTRI/2018/05/013874	Interventional	Phase 2/ Phase 3	Completed	1	1	' 14/05/2018 '	Retrospectively
22646	CTRI/2018/05/013896	Interventional	Phase 3	Completed	1	1	' 15/05/2018 '	Retrospectively
15063	CTRI/2018/05/013936	Interventional	Phase 3	Completed	1	1	' 17/05/2018 '	Retrospectively
23621	CTRI/2018/05/013950	Interventional	Phase 3	Closed to Recruitment of Participants	1	1	' 17/05/2018 '	Retrospectively
26095	CTRI/2018/05/013994	Interventional	Phase 2/ Phase 3	Completed	1	2	' 21/05/2018 '	Prospectively
18620	CTRI/2018/05/014002	Interventional	Phase 2/ Phase 3	Completed	1	1	' 21/05/2018 '	Prospectively
24837	CTRI/2018/05/014021	Interventional	Phase 3	Completed	1	1	' 21/05/2018 '	Retrospectively
26348	CTRI/2018/05/014026	Interventional	Phase 2/ Phase 3	Completed	1	1	' 21/05/2018 '	Prospectively
23508	CTRI/2018/05/014039	Interventional	Phase 3	Completed	1	1	' 22/05/2018 '	Prospectively
24091	CTRI/2018/05/014048	Interventional	Phase 3	Completed	1	1	' 22/05/2018 '	Retrospectively
26212	CTRI/2018/05/014049	Interventional	Phase 3	Closed to Recruitment of Participants	1	1	' 22/05/2018 '	Prospectively
24322	CTRI/2018/05/014083	Interventional	Phase 3	Closed to Recruitment of Participants	1	1	' 24/05/2018 '	Retrospectively
24342	CTRI/2018/05/014093	Interventional	Phase 2/ Phase 3	Completed	1	1	' 24/05/2018 '	Retrospectively
22936	CTRI/2018/05/014110	Interventional	Phase 3	Completed	1	1	' 25/05/2018 '	Retrospectively
25329	CTRI/2018/05/014122	Interventional	Phase 2/ Phase 3	Completed	1	1	' 25/05/2018 '	Retrospectively
20606	CTRI/2018/05/014128	Interventional	Phase 3/ Phase 4	Completed	1	1	' 25/05/2018 '	Retrospectively
24335	CTRI/2018/05/014131	Interventional	Phase 2/ Phase 3	Completed	1	1	' 25/05/2018 '	Retrospectively
24194	CTRI/2018/05/014132	Interventional	Phase 2/ Phase 3	Completed	1	1	' 25/05/2018 '	Retrospectively
24902	CTRI/2018/05/014154	Interventional	Phase 2/ Phase 3	Completed	1	1	' 25/05/2018 '	Retrospectively
25124	CTRI/2018/05/014160	Interventional	Phase 3/ Phase 4	Completed	1	1	' 29/05/2018 '	Retrospectively
25596	CTRI/2018/05/014198	Interventional	Phase 3	Completed	1	1	' 29/05/2018 '	Prospectively
25293	CTRI/2018/05/014221	Interventional	Phase 3/ Phase 4	Completed	1	1	' 30/05/2018 '	Retrospectively
14762	CTRI/2018/05/014237	Interventional	Phase 3	Completed	1	1	' 30/05/2018 '	Retrospectively
22711	CTRI/2018/05/014249	Interventional	Phase 3	Closed to Recruitment of Participants	1	1	' 30/05/2018 '	Retrospectively
24931	CTRI/2018/05/014281	Interventional	Phase 3/ Phase 4	Completed	1	1	' 31/05/2018 '	Retrospectively
19655	CTRI/2018/05/014296	Interventional	Phase 3	Completed	1	1	' 31/05/2018 '	Retrospectively
24731	CTRI/2018/05/014298	Interventional	Phase 3/ Phase 4	Completed	1	1	' 31/05/2018 '	Retrospectively
24595	CTRI/2018/05/014307	Interventional	Phase 3	Completed	1	1	' 31/05/2018 '	Retrospectively
14010	CTRI/2018/05/014340	Interventional	Phase 3	Closed to Recruitment of Participants	1	1	' 31/05/2018 '	Retrospectively
14980	CTRI/2018/06/014451	Interventional	Phase 2/ Phase 3	Completed	1	1	' 07/06/2018 '	Retrospectively
24825	CTRI/2018/06/014466	Interventional	Phase 2/ Phase 3	Completed	1	1	' 08/06/2018 '	Retrospectively
26398	CTRI/2018/06/014541	Interventional	Phase 2/ Phase 3	Closed to Recruitment of Participants	1	1	' 15/06/2018 '	Prospectively
25361	CTRI/2018/06/014559	Interventional	Phase 2/ Phase 3	Completed	1	1	' 18/06/2018 '	Retrospectively
22113	CTRI/2018/06/014576	Interventional	Phase 2/ Phase 3	Completed	1	1	' 19/06/2018 '	Retrospectively
26290	CTRI/2018/06/014594	Interventional	Phase 3	Closed to Recruitment of Participants	1	1	' 20/06/2018 '	Prospectively
26606	CTRI/2018/06/014626	Interventional	Phase 3	Completed	1	1	' 27/06/2018 '	Prospectively
22759	CTRI/2018/06/014628	Interventional	Phase 2/ Phase 3	Completed	1	1	' 28/06/2018 '	Prospectively
26597	CTRI/2018/06/014637	Interventional	Phase 3	Completed	1	1	' 28/06/2018 '	Prospectively
24270	CTRI/2018/07/014729	Interventional	Phase 3/ Phase 4	Completed	1	1	' 04/07/2018 '	Retrospectively
22796	CTRI/2018/07/014749	Interventional	Phase 3/ Phase 4	Completed	1	1	' 05/07/2018 '	Prospectively
16046	CTRI/2018/07/014785	Interventional	Phase 3	Closed to Recruitment of Participants	1	1	' 10/07/2018 '	Retrospectively
26387	CTRI/2018/07/014787	Interventional	Phase 3/ Phase 4	Completed	1	1	' 10/07/2018 '	Prospectively
27146	CTRI/2018/07/014852	Interventional	Phase 2/ Phase 3	Completed	1	1	' 13/07/2018 '	Prospectively
19225	CTRI/2018/07/014931	Interventional	Phase 3	Completed	1	1	' 18/07/2018 '	Prospectively
27200	CTRI/2018/07/014954	Interventional	Phase 3	Completed	1	1	' 18/07/2018 '	Prospectively
27274	CTRI/2018/07/015025	Interventional	Phase 3	Completed	1	2	' 24/07/2018 '	Prospectively
27186	CTRI/2018/07/015106	Interventional	Phase 3/ Phase 4	Completed	1	1	' 27/07/2018 '	Prospectively
21168	CTRI/2018/07/015143	Interventional	Phase 3	Completed	1	1	' 31/07/2018 '	Prospectively
27503	CTRI/2018/08/015173	Interventional	Phase 3	Completed	1	1	' 02/08/2018 '	Prospectively
27627	CTRI/2018/08/015210	Interventional	Phase 3	Completed	1	1	' 06/08/2018 '	Prospectively
27588	CTRI/2018/08/015364	Interventional	Phase 3	Completed	1	1	' 16/08/2018 '	Prospectively
27022	CTRI/2018/08/015512	Interventional	Phase 2/ Phase 3	Completed	1	1	' 28/08/2018 '	Prospectively
26260	CTRI/2018/08/015563	Interventional	Phase 3	Completed	1	1	' 31/08/2018 '	Prospectively
26434	CTRI/2018/09/015650	Interventional	Phase 3/ Phase 4	Completed	1	1	' 07/09/2018 '	Prospectively
28287	CTRI/2018/09/015680	Interventional	Phase 3/ Phase 4	Completed	1	2	' 11/09/2018 '	Prospectively
27789	CTRI/2018/09/015719	Interventional	Phase 3	Completed	1	1	' 14/09/2018 '	Prospectively
28304	CTRI/2018/09/015725	Interventional	Phase 3	Completed	1	1	' 14/09/2018 '	Prospectively
20864	CTRI/2018/09/015792	Interventional	Phase 3/ Phase 4	Completed	1	1	' 20/09/2018 '	Retrospectively
25772	CTRI/2018/09/015859	Interventional	Phase 3	Closed to Recruitment of Participants	1	1	' 27/09/2018 '	Prospectively
28774	CTRI/2018/10/016013	Interventional	Phase 3	Completed	1	1	' 15/10/2018 '	Prospectively
28779	CTRI/2018/10/016014	Interventional	Phase 3	Completed	1	1	' 15/10/2018 '	Prospectively
28804	CTRI/2018/10/016026	Interventional	Phase 3	Completed	1	1	' 15/10/2018 '	Prospectively
28807	CTRI/2018/10/016027	Interventional	Phase 3	Completed	1	1	' 15/10/2018 '	Prospectively
28835	CTRI/2018/10/016065	Interventional	Phase 3	Completed	1	1	' 17/10/2018 '	Prospectively
25656	CTRI/2018/10/016097	Interventional	Phase 3	Completed	1	1	' 22/10/2018 '	Prospectively
28853	CTRI/2018/10/016129	Interventional	Phase 3	Completed	1	1	' 24/10/2018 '	Prospectively
28965	CTRI/2018/10/016156	Interventional	Phase 3	Completed	1	1	' 25/10/2018 '	Prospectively
28966	CTRI/2018/10/016160	Interventional	Phase 3	Completed	1	1	' 25/10/2018 '	Prospectively
28978	CTRI/2018/10/016161	Interventional	Phase 3	Completed	1	1	' 25/10/2018 '	Prospectively
28605	CTRI/2018/10/016167	Interventional	Phase 2/ Phase 3	Completed	1	1	' 26/10/2018 '	Prospectively
29006	CTRI/2018/10/016174	Interventional	Phase 3	Completed	1	1	' 26/10/2018 '	Prospectively
29008	CTRI/2018/10/016175	Interventional	Phase 3/ Phase 4	Completed	1	1	' 26/10/2018 '	Prospectively
29007	CTRI/2018/10/016196	Interventional	Phase 3	Completed	1	1	' 30/10/2018 '	Prospectively
29017	CTRI/2018/10/016197	Interventional	Phase 3	Completed	1	1	' 30/10/2018 '	Prospectively
29115	CTRI/2018/10/016233	Interventional	Phase 3	Completed	1	1	' 31/10/2018 '	Prospectively
29026	CTRI/2018/11/016248	Interventional	Phase 3	Completed	1	1	' 01/11/2018 '	Prospectively
27843	CTRI/2018/11/016292	Interventional	Phase 3	Completed	1	1	' 09/11/2018 '	Prospectively
27947	CTRI/2018/11/016312	Interventional	Phase 3	Completed	1	1	' 09/11/2018 '	Prospectively
29218	CTRI/2018/11/016436	Interventional	Phase 3	Completed	1	1	' 27/11/2018 '	Prospectively
29281	CTRI/2018/11/016451	Interventional	Phase 3	Completed	1	1	' 28/11/2018 '	Prospectively
29403	CTRI/2018/12/016560	Interventional	Phase 3	Completed	1	1	' 07/12/2018 '	Prospectively
28903	CTRI/2018/12/016561	Interventional	Phase 3	Completed	1	1	' 07/12/2018 '	Prospectively
27659	CTRI/2018/12/016659	Interventional	Phase 3/ Phase 4	Closed to Recruitment of Participants	1	1	' 13/12/2018 '	Retrospectively
19851	CTRI/2018/12/016661	Interventional	Phase 3	Completed	1	1	' 13/12/2018 '	Retrospectively
29859	CTRI/2018/12/016714	Interventional	Phase 2/ Phase 3	Completed	1	1	' 18/12/2018 '	Prospectively
29498	CTRI/2018/12/016730	Interventional	Phase 3	Completed	1	1	' 19/12/2018 '	Prospectively
29980	CTRI/2018/12/016758	Interventional	Phase 2/ Phase 3	Closed to Recruitment of Participants	1	1	' 21/12/2018 '	Prospectively
29406	CTRI/2018/12/016796	Interventional	Phase 3	Completed	1	1	' 28/12/2018 '	Prospectively
29815	CTRI/2018/12/016806	Interventional	Phase 3	Completed	1	1	' 31/12/2018 '	Prospectively
29865	CTRI/2019/01/016821	Interventional	Phase 3/ Phase 4	Completed	1	1	' 01/01/2019 '	Prospectively
21156	CTRI/2019/01/016863	Interventional	Phase 2/ Phase 3	Completed	1	1	' 03/01/2019 '	Prospectively
28069	CTRI/2019/01/017039	Interventional	Phase 2/ Phase 3	Completed	1	1	' 10/01/2019 '	Prospectively
29977	CTRI/2019/01/017096	Interventional	Phase 2/ Phase 3	Completed	1	1	' 15/01/2019 '	Prospectively
30219	CTRI/2019/01/017109	Interventional	Phase 3	Completed	1	1	' 16/01/2019 '	Prospectively
30317	CTRI/2019/01/017169	Interventional	Phase 2/ Phase 3	Completed	1	1	' 21/01/2019 '	Prospectively
30707	CTRI/2019/01/017198	Interventional	Phase 3	Completed	1	1	' 22/01/2019 '	Prospectively
30708	CTRI/2019/01/017246	Interventional	Phase 3	Completed	1	1	' 25/01/2019 '	Prospectively
30484	CTRI/2019/01/017259	Interventional	Phase 3	Completed	1	1	' 25/01/2019 '	Prospectively
30703	CTRI/2019/01/017261	Interventional	Phase 3	Completed	1	1	' 25/01/2019 '	Prospectively
30553	CTRI/2019/01/017268	Interventional	Phase 3	Completed	1	1	' 25/01/2019 '	Prospectively
29491	CTRI/2019/01/017275	Interventional	Phase 3	Completed	1	1	' 28/01/2019 '	Prospectively
29683	CTRI/2019/01/017317	Interventional	Phase 3	Completed	1	1	' 31/01/2019 '	Prospectively
30381	CTRI/2019/01/017327	Interventional	Phase 3	Completed	1	1	' 31/01/2019 '	Prospectively
30604	CTRI/2019/01/017334	Interventional	Phase 3	Completed	1	1	' 31/01/2019 '	Prospectively
30700	CTRI/2019/01/017338	Interventional	Phase 3	Completed	1	1	' 31/01/2019 '	Prospectively
30740	CTRI/2019/02/017382	Interventional	Phase 3/ Phase 4	Completed	1	1	' 01/02/2019 '	Prospectively
30951	CTRI/2019/02/017383	Interventional	Phase 3	Completed	1	2	' 01/02/2019 '	Prospectively
30857	CTRI/2019/02/017388	Interventional	Phase 2/ Phase 3	Closed to Recruitment of Participants	1	2	' 01/02/2019 '	Prospectively
31102	CTRI/2019/02/017396	Interventional	Phase 3/ Phase 4	Completed	1	1	' 01/02/2019 '	Prospectively
30086	CTRI/2019/02/017432	Interventional	Phase 2/ Phase 3	Closed to Recruitment of Participants	1	2	' 05/02/2019 '	Prospectively
31149	CTRI/2019/02/017458	Interventional	Phase 3	Completed	1	1	' 05/02/2019 '	Prospectively
31104	CTRI/2019/02/017565	Interventional	Phase 3/ Phase 4	Completed	1	1	' 08/02/2019 '	Prospectively
29512	CTRI/2019/02/017576	Interventional	Phase 3	Completed	1	1	' 11/02/2019 '	Prospectively
29800	CTRI/2019/02/017586	Interventional	Phase 3	Completed	1	1	' 12/02/2019 '	Prospectively
30979	CTRI/2019/02/017588	Interventional	Phase 3	Completed	1	1	' 12/02/2019 '	Prospectively
31340	CTRI/2019/02/017629	Interventional	Phase 3	Closed to Recruitment of Participants	1	1	' 13/02/2019 '	Prospectively
29642	CTRI/2019/02/017659	Interventional	Phase 3	Completed	1	1	' 14/02/2019 '	Prospectively
31046	CTRI/2019/02/017729	Interventional	Phase 3/ Phase 4	Completed	1	1	' 20/02/2019 '	Prospectively
30068	CTRI/2019/02/017824	Interventional	Phase 3/ Phase 4	Completed	1	1	' 26/02/2019 '	Prospectively
30681	CTRI/2019/03/017893	Interventional	Phase 3/ Phase 4	Completed	1	1	' 01/03/2019 '	Prospectively
31726	CTRI/2019/03/017931	Interventional	Phase 3/ Phase 4	Completed	1	1	' 06/03/2019 '	Prospectively
31672	CTRI/2019/03/017989	Interventional	Phase 2/ Phase 3	Completed	1	1	' 08/03/2019 '	Prospectively
31026	CTRI/2019/03/018030	Interventional	Phase 3	Completed	1	1	' 12/03/2019 '	Prospectively
32033	CTRI/2019/03/018062	Interventional	Phase 3	Completed	1	1	' 13/03/2019 '	Prospectively
31206	CTRI/2019/03/018065	Interventional	Phase 3/ Phase 4	Completed	1	1	' 13/03/2019 '	Prospectively
31402	CTRI/2019/03/018093	Interventional	Phase 2/ Phase 3	Completed	1	1	' 14/03/2019 '	Prospectively
31749	CTRI/2019/03/018156	Interventional	Phase 3	Completed	1	1	' 19/03/2019 '	Prospectively
31465	CTRI/2019/03/018183	Interventional	Phase 2/ Phase 3	Completed	1	1	' 20/03/2019 '	Prospectively
31845	CTRI/2019/03/018235	Interventional	Phase 3	Completed	1	1	' 22/03/2019 '	Prospectively
32297	CTRI/2019/03/018268	Interventional	Phase 3	Completed	1	1	' 26/03/2019 '	Prospectively
32274	CTRI/2019/03/018323	Interventional	Phase 2/ Phase 3	Completed	1	1	' 29/03/2019 '	Prospectively
30358	CTRI/2019/04/018350	Interventional	Phase 3	Completed	1	1	' 01/04/2019 '	Prospectively
32581	CTRI/2019/04/018423	Interventional	Phase 3	Completed	1	1	' 05/04/2019 '	Prospectively
32694	CTRI/2019/04/018485	Interventional	Phase 3/ Phase 4	Closed to Recruitment of Participants	1	1	' 08/04/2019 '	Prospectively
11884	CTRI/2019/04/018521	Interventional	Phase 3/ Phase 4	Completed	1	1	' 09/04/2019 '	Retrospectively
31325	CTRI/2019/04/018522	Interventional	Phase 2/ Phase 3	Completed	1	1	' 09/04/2019 '	Prospectively
31926	CTRI/2019/04/018552	Interventional	Phase 3	Completed	1	1	' 10/04/2019 '	Prospectively
8954	CTRI/2019/04/018576	Interventional	Phase 2/ Phase 3	Completed	1	1	' 12/04/2019 '	Retrospectively
32287	CTRI/2019/04/018636	Interventional	Phase 2/ Phase 3	Completed	1	1	' 16/04/2019 '	Prospectively
14798	CTRI/2019/05/018875	Interventional	Phase 3	Completed	1	1	' 01/05/2019 '	Retrospectively
32633	CTRI/2019/05/018900	Interventional	Phase 3	Completed	1	1	' 02/05/2019 '	Prospectively
33317	CTRI/2019/05/018963	Interventional	Phase 3/ Phase 4	Closed to Recruitment of Participants	1	1	' 06/05/2019 '	Prospectively
6735	CTRI/2019/05/018980	Interventional	Phase 3	Completed	1	1	' 07/05/2019 '	Retrospectively
32230	CTRI/2019/05/018997	Interventional	Phase 3/ Phase 4	Closed to Recruitment of Participants	1	1	' 08/05/2019 '	Prospectively
32876	CTRI/2019/05/019060	Interventional	Phase 2/ Phase 3	Completed	1	1	' 13/05/2019 '	Prospectively
12393	CTRI/2019/05/019099	Interventional	Phase 3	Completed	1	1	' 14/05/2019 '	Retrospectively
33387	CTRI/2019/05/019249	Interventional	Phase 3/ Phase 4	Completed	1	1	' 21/05/2019 '	Prospectively
33260	CTRI/2019/05/019302	Interventional	Phase 3	Completed	1	1	' 23/05/2019 '	Prospectively
33373	CTRI/2019/05/019328	Interventional	Phase 2/ Phase 3	Completed	1	1	' 24/05/2019 '	Prospectively
34138	CTRI/2019/05/019392	Interventional	Phase 3/ Phase 4	Completed	1	1	' 28/05/2019 '	Prospectively
34127	CTRI/2019/05/019434	Interventional	Phase 2/ Phase 3	Completed	1	1	' 30/05/2019 '	Prospectively
34008	CTRI/2019/05/019446	Interventional	Phase 3/ Phase 4	Closed to Recruitment of Participants	1	1	' 30/05/2019 '	Prospectively
28255	CTRI/2019/06/019550	Interventional	Phase 3	Completed	1	1	' 06/06/2019 '	Prospectively
34416	CTRI/2019/06/019645	Interventional	Phase 2/ Phase 3	Completed	1	1	' 12/06/2019 '	Prospectively
21057	CTRI/2019/06/019760	Interventional	Phase 2/ Phase 3	Completed	1	1	' 19/06/2019 '	Retrospectively
34238	CTRI/2019/06/019830	Interventional	Phase 3	Completed	1	1	' 24/06/2019 '	Prospectively
34534	CTRI/2019/06/019845	Interventional	Phase 3	Completed	1	1	' 25/06/2019 '	Prospectively
33997	CTRI/2019/06/019928	Interventional	Phase 2/ Phase 3	Completed	1	1	' 28/06/2019 '	Prospectively
34702	CTRI/2019/07/019976	Interventional	Phase 3	Completed	1	1	' 01/07/2019 '	Prospectively
35104	CTRI/2019/07/019982	Interventional	Phase 3	Completed	1	1	' 02/07/2019 '	Prospectively
34022	CTRI/2019/07/020077	Interventional	Phase 3	Closed to Recruitment of Participants	1	1	' 08/07/2019 '	Prospectively
31181	CTRI/2019/07/020118	Interventional	Phase 3/ Phase 4	Completed	1	1	' 09/07/2019 '	Prospectively
34397	CTRI/2019/07/020151	Interventional	Phase 3	Completed	1	2	' 12/07/2019 '	Prospectively
15089	CTRI/2019/07/020465	Interventional	Phase 3/ Phase 4	Completed	1	1	' 31/07/2019 '	Retrospectively
32916	CTRI/2019/08/020641	Interventional	Phase 2/ Phase 3	Closed to Recruitment of Participants	1	1	' 09/08/2019 '	Prospectively
20800	CTRI/2019/08/020756	Interventional	Phase 2/ Phase 3	Completed	1	2	' 19/08/2019 '	Retrospectively
36021	CTRI/2019/08/020761	Interventional	Phase 3/ Phase 4	Completed	1	1	' 19/08/2019 '	Prospectively
36092	CTRI/2019/08/020765	Interventional	Phase 3	Completed	1	1	' 19/08/2019 '	Prospectively
34688	CTRI/2019/08/020805	Interventional	Phase 2/ Phase 3	Completed	1	1	' 21/08/2019 '	Prospectively
35243	CTRI/2019/08/020839	Interventional	Phase 3/ Phase 4	Completed	1	1	' 22/08/2019 '	Prospectively
36144	CTRI/2019/08/020985	Interventional	Phase 2/ Phase 3	Completed	1	1	' 30/08/2019 '	Prospectively
36422	CTRI/2019/08/020991	Interventional	Phase 2/ Phase 3	Completed	1	1	' 30/08/2019 '	Prospectively
34432	CTRI/2019/08/021009	Interventional	Phase 3/ Phase 4	Completed	1	1	' 30/08/2019 '	Prospectively
36636	CTRI/2019/09/021161	Interventional	Phase 2/ Phase 3	Completed	1	1	' 11/09/2019 '	Prospectively
36648	CTRI/2019/09/021242	Interventional	Phase 2/ Phase 3	Completed	1	1	' 13/09/2019 '	Prospectively
33250	CTRI/2019/09/021363	Interventional	Phase 3/ Phase 4	Closed to Recruitment of Participants	1	1	' 23/09/2019 '	Prospectively
37032	CTRI/2019/10/021478	Interventional	Phase 3/ Phase 4	Closed to Recruitment of Participants	1	1	' 01/10/2019 '	Prospectively
37015	CTRI/2019/10/021505	Interventional	Phase 2/ Phase 3	Completed	1	1	' 01/10/2019 '	Prospectively
36977	CTRI/2019/10/021524	Interventional	Phase 3/ Phase 4	Completed	1	1	' 03/10/2019 '	Prospectively
33605	CTRI/2019/10/021555	Interventional	Phase 3/ Phase 4	Closed to Recruitment of Participants	1	1	' 07/10/2019 '	Prospectively
37224	CTRI/2019/10/021637	Interventional	Phase 3/ Phase 4	Completed	1	1	' 14/10/2019 '	Prospectively
34992	CTRI/2019/10/021754	Interventional	Phase 2/ Phase 3	Completed	1	1	' 22/10/2019 '	Prospectively
37666	CTRI/2019/11/021858	Interventional	Phase 3	Closed to Recruitment of Participants	1	1	' 04/11/2019 '	Prospectively
30939	CTRI/2019/11/021869	Interventional	Phase 3	Completed	1	1	' 05/11/2019 '	Retrospectively
37020	CTRI/2019/11/021908	Interventional	Phase 3	Completed	1	1	' 07/11/2019 '	Prospectively
28918	CTRI/2019/11/022118	Interventional	Phase 3/ Phase 4	Completed	1	1	' 22/11/2019 '	Prospectively
30968	CTRI/2019/11/022149	Interventional	Phase 2/ Phase 3	Closed to Recruitment of Participants	1	1	' 26/11/2019 '	Prospectively
35484	CTRI/2019/11/022169	Interventional	Phase 2/ Phase 3	Completed	1	1	' 27/11/2019 '	Prospectively
37937	CTRI/2019/12/022201	Interventional	Phase 2/ Phase 3	Completed	1	1	' 02/12/2019 '	Prospectively
21686	CTRI/2020/01/022650	Interventional	Phase 3/ Phase 4	Completed	1	1	' 07/01/2020 '	Retrospectively
40255	CTRI/2020/01/023069	Interventional	Phase 3	Completed	1	1	' 31/01/2020 '	Prospectively
34354	CTRI/2020/02/023252	Interventional	Phase 3	Completed	1	1	' 11/02/2020 '	Prospectively
40953	CTRI/2020/02/023303	Interventional	Phase 3	Completed	1	1	' 13/02/2020 '	Prospectively
40951	CTRI/2020/02/023304	Interventional	Phase 3	Completed	1	1	' 13/02/2020 '	Prospectively
16678	CTRI/2020/03/023721	Interventional	Phase 3/ Phase 4	Completed	1		' 03/03/2020 '	Retrospectively
41451	CTRI/2020/03/023825	Interventional	Phase 3	Closed to Recruitment of Participants	1	1	' 06/03/2020 '	Prospectively
41820	CTRI/2020/03/024262	Interventional	Phase 3/ Phase 4	Completed	1	1	' 25/03/2020 '	Prospectively
41748	CTRI/2020/03/024300	Interventional	Phase 2/ Phase 3	Completed	1	1	' 27/03/2020 '	Prospectively
42000	CTRI/2020/04/024470	Interventional	Phase 2/ Phase 3	Completed	1	1	' 03/04/2020 '	Prospectively
42967	CTRI/2020/04/024659	Interventional	Phase 3	Completed	1	1	' 15/04/2020 '	Prospectively
42300	CTRI/2020/04/024684	Interventional	Phase 3	Closed to Recruitment of Participants	1	1	' 16/04/2020 '	Prospectively
43917	CTRI/2020/05/025275	Interventional	Phase 3	Completed	1	1	' 20/05/2020 '	Prospectively
43892	CTRI/2020/05/025276	Interventional	Phase 3	Completed	1	1	' 20/05/2020 '	Prospectively
43949	CTRI/2020/05/025335	Interventional	Phase 3	Completed	1	1	' 24/05/2020 '	Prospectively
44033	CTRI/2020/05/025338	Interventional	Phase 2/ Phase 3	Completed	1	1	' 24/05/2020 '	Prospectively
43525	CTRI/2020/05/025372	Interventional	Phase 3	Closed to Recruitment of Participants	1	1	' 27/05/2020 '	Prospectively
43528	CTRI/2020/05/025373	Interventional	Phase 3	Completed	1	1	' 27/05/2020 '	Prospectively
44043	CTRI/2020/05/025425	Interventional	Phase 3/ Phase 4	Completed	1	1	' 28/05/2020 '	Prospectively
38169	CTRI/2020/05/025447	Interventional	Phase 2/ Phase 3	Completed	1	1	' 29/05/2020 '	Prospectively
44041	CTRI/2020/05/025483	Interventional	Phase 3/ Phase 4	Completed	1	1	' 30/05/2020 '	Prospectively
44343	CTRI/2020/06/025592	Interventional	Phase 3/ Phase 4	Completed	1	1	' 04/06/2020 '	Prospectively
44376	CTRI/2020/06/025702	Interventional	Phase 3/ Phase 4	Completed	1	1	' 08/06/2020 '	Prospectively
44340	CTRI/2020/06/025763	Interventional	Phase 2/ Phase 3	Completed	1	2	' 09/06/2020 '	Prospectively
44293	CTRI/2020/06/025801	Interventional	Phase 2/ Phase 3	Completed	1	1	' 10/06/2020 '	Prospectively
44394	CTRI/2020/06/026013	Interventional	Phase 3/ Phase 4	Completed	1	1	' 22/06/2020 '	Prospectively
17865	CTRI/2020/06/026096	Interventional	Phase 3	Completed	1	1	' 24/06/2020 '	Retrospectively
44627	CTRI/2020/06/026204	Interventional	Phase 3	Completed	1	1	' 29/06/2020 '	Prospectively
44584	CTRI/2020/06/026227	Interventional	Phase 3	Completed	1	1	' 29/06/2020 '	Prospectively
44863	CTRI/2020/07/026337	Interventional	Phase 2/ Phase 3	Completed	1	3	' 02/07/2020 '	Prospectively
45272	CTRI/2020/07/026371	Interventional	Phase 3/ Phase 4	Completed	1	1	' 05/07/2020 '	Prospectively
44637	CTRI/2020/07/026462	Interventional	Phase 3	Completed	1	1	' 09/07/2020 '	Prospectively
45385	CTRI/2020/07/026560	Interventional	Phase 3	Closed to Recruitment of Participants	1	1	' 14/07/2020 '	Prospectively
45034	CTRI/2020/07/026579	Interventional	Phase 3	Completed	1	1	' 14/07/2020 '	Prospectively
45564	CTRI/2020/07/026601	Interventional	Phase 2/ Phase 3	Completed	1	1	' 15/07/2020 '	Prospectively
45145	CTRI/2020/07/026772	Interventional	Phase 2/ Phase 3	Completed	1	1	' 24/07/2020 '	Prospectively
45994	CTRI/2020/07/026839	Interventional	Phase 3	Completed	1	1	' 27/07/2020 '	Prospectively
46269	CTRI/2020/08/027009	Interventional	Phase 3/ Phase 4	Completed	1	1	' 05/08/2020 '	Prospectively
47348	CTRI/2020/09/027688	Interventional	Phase 2/ Phase 3	Closed to Recruitment of Participants	1	3	' 09/09/2020 '	Prospectively
47442	CTRI/2020/09/027914	Interventional	Phase 2/ Phase 3	Completed	1	1	' 19/09/2020 '	Prospectively
4454	CTRI/2020/10/028383	Interventional	Phase 2/ Phase 3	Completed	1	1	' 13/10/2020 '	Retrospectively
48401	CTRI/2020/11/029265	Interventional	Phase 3	Completed	1	1	' 20/11/2020 '	Prospectively
49477	CTRI/2020/11/029407	Interventional	Phase 3/ Phase 4	Closed to Recruitment of Participants	1	1	' 26/11/2020 '	Prospectively
14030	CTRI/2021/01/030360	Interventional	Phase 3/ Phase 4	Completed	1	1	' 11/01/2021 '	Retrospectively
13561	CTRI/2021/02/031356	Interventional	Phase 3	Completed	1	1	' 17/02/2021 '	Retrospectively

## Sheet: Merged_395 multi sites
S7.5 Table. Number of Phase 2 or Phase 3 trials – including duplicates – with multiple sites
Trial ID	CTRI Number	Type of Trial	Phase	Recruitment Status in India	Sites	Ecs	Registration Date	Registration Type
13693	CTRI/2016/06/006993	Interventional	Phase 3	Closed to Recruitment of Participants	16	16	' 06/06/2016 '	Prospectively
6431	CTRI/2016/06/007003	Interventional	Phase 3	Completed	2	2	' 06/06/2016 '	Retrospectively
12531	CTRI/2016/06/007016	Interventional	Phase 3	Closed to Recruitment of Participants	4	4	' 13/06/2016 '	Prospectively
13695	CTRI/2016/06/007031	Interventional	Phase 3	Completed	17	17	' 22/06/2016 '	Prospectively
13779	CTRI/2016/06/007059	Interventional	Phase 3	Closed to Recruitment of Participants	24	24	' 30/06/2016 '	Prospectively
14511	CTRI/2016/06/007062	Interventional	Phase 3	Closed to Recruitment of Participants	49	49	' 30/06/2016 '	Prospectively
12410	CTRI/2016/07/007068	Interventional	Phase 3	Completed	18	18	' 11/07/2016 '	Prospectively
11462	CTRI/2016/07/007097	Interventional	Phase 3	Closed to Recruitment of Participants	13	13	' 15/07/2016 '	Prospectively
15208	CTRI/2016/07/007105	Interventional	Phase 2	Closed to Recruitment of Participants	5	5	' 20/07/2016 '	Prospectively
15647	CTRI/2016/07/007109	Interventional	Phase 2/ Phase 3	Completed	6	6	' 20/07/2016 '	Prospectively
15647	CTRI/2016/07/007109	Interventional	Phase 2/ Phase 3	Completed	6	6	' 20/07/2016 '	Prospectively
13580	CTRI/2016/08/007137	Interventional	Phase 3	Closed to Recruitment of Participants	10	10	' 02/08/2016 '	Prospectively
15193	CTRI/2016/08/007169	Interventional	Phase 3	Closed to Recruitment of Participants	7	7	' 11/08/2016 '	Prospectively
13986	CTRI/2016/08/007183	Interventional	Phase 3	Completed	7	7	' 16/08/2016 '	Retrospectively
15213	CTRI/2016/08/007204	Interventional	Phase 3	Closed to Recruitment of Participants	10	10	' 18/08/2016 '	Prospectively
15937	CTRI/2016/08/007216	Interventional	Phase 3	Completed	8	8	' 23/08/2016 '	Prospectively
15450	CTRI/2016/09/007230	Interventional	Phase 3	Closed to Recruitment of Participants	14	12	' 01/09/2016 '	Prospectively
15790	CTRI/2016/09/007268	Interventional	Phase 3	Closed to Recruitment of Participants	11	11	' 09/09/2016 '	Prospectively
14255	CTRI/2016/09/007269	Interventional	Phase 3	Completed	17	18	' 09/09/2016 '	Prospectively
15189	CTRI/2016/09/007277	Interventional	Phase 2/ Phase 3	Completed	10	10	' 16/09/2016 '	Retrospectively
15189	CTRI/2016/09/007277	Interventional	Phase 2/ Phase 3	Completed	10	10	' 16/09/2016 '	Retrospectively
13414	CTRI/2016/09/007279	Interventional	Phase 3	Closed to Recruitment of Participants	21	21	' 16/09/2016 '	Prospectively
13529	CTRI/2016/09/007301	Interventional	Phase 2	Closed to Recruitment of Participants	2	3	' 23/09/2016 '	Prospectively
16119	CTRI/2016/09/007309	Interventional	Phase 3	Completed	15	15	' 26/09/2016 '	Prospectively
8117	CTRI/2016/09/007318	Interventional	Phase 3	Closed to Recruitment of Participants	8	1	' 29/09/2016 '	Prospectively
16164	CTRI/2016/10/007345	Interventional	Phase 3	Completed	30	30	' 06/10/2016 '	Prospectively
16431	CTRI/2016/10/007367	Interventional	Phase 3	Completed	9	9	' 14/10/2016 '	Prospectively
15961	CTRI/2016/11/007433	Interventional	Phase 3	Completed	8	8	' 04/11/2016 '	Prospectively
16044	CTRI/2016/11/007439	Interventional	Phase 3	Completed	11	11	' 08/11/2016 '	Prospectively
15321	CTRI/2016/11/007473	Interventional	Phase 3	Completed	15	15	' 17/11/2016 '	Prospectively
15866	CTRI/2016/11/007481	Interventional	Phase 3	Completed	7	7	' 24/11/2016 '	Prospectively
16042	CTRI/2016/11/007491	Interventional	Phase 3	Completed	12	12	' 25/11/2016 '	Prospectively
15317	CTRI/2016/11/007512	Interventional	Phase 2	Closed to Recruitment of Participants	40	40	' 30/11/2016 '	Prospectively
14355	CTRI/2016/12/007516	Interventional	Phase 2/ Phase 3	Completed	2	1	' 01/12/2016 '	Retrospectively
14355	CTRI/2016/12/007516	Interventional	Phase 2/ Phase 3	Completed	2	1	' 01/12/2016 '	Retrospectively
16978	CTRI/2016/12/007557	Interventional	Phase 3	Completed	37	37	' 09/12/2016 '	Prospectively
14849	CTRI/2016/12/007588	Interventional	Phase 3	Completed	8	8	' 16/12/2016 '	Retrospectively
17274	CTRI/2017/01/007650	Interventional	Phase 3	Completed	13	13	' 06/01/2017 '	Prospectively
15891	CTRI/2017/01/007651	Interventional	Phase 3	Completed	23	23	' 06/01/2017 '	Prospectively
14297	CTRI/2017/01/007687	Interventional	Phase 2	Closed to Recruitment of Participants	2	2	' 12/01/2017 '	Retrospectively
14315	CTRI/2017/01/007689	Interventional	Phase 2	Closed to Recruitment of Participants	2	2	' 12/01/2017 '	Retrospectively
14318	CTRI/2017/01/007690	Interventional	Phase 2	Closed to Recruitment of Participants	2	2	' 12/01/2017 '	Retrospectively
16873	CTRI/2017/01/007691	Interventional	Phase 2	Completed	2	2	' 12/01/2017 '	Prospectively
16775	CTRI/2017/01/007696	Interventional	Phase 3	Closed to Recruitment of Participants	8	8	' 13/01/2017 '	Prospectively
16107	CTRI/2017/01/007706	Interventional	Phase 3	Completed	5	5	' 16/01/2017 '	Prospectively
16858	CTRI/2017/01/007722	Interventional	Phase 3/ Phase 4	Closed to Recruitment of Participants	5	5	' 19/01/2017 '	Prospectively
17450	CTRI/2017/02/007763	Interventional	Phase 3	Completed	14	14	' 02/02/2017 '	Prospectively
15918	CTRI/2017/02/007798	Interventional	Phase 3	Closed to Recruitment of Participants	16	20	' 07/02/2017 '	Prospectively
14302	CTRI/2017/02/007810	Interventional	Phase 2	Completed	2	2	' 08/02/2017 '	Retrospectively
17539	CTRI/2017/02/007814	Interventional	Phase 3	Completed	27	27	' 08/02/2017 '	Prospectively
17564	CTRI/2017/02/007835	Interventional	Phase 3	Closed to Recruitment of Participants	10	10	' 13/02/2017 '	Prospectively
15364	CTRI/2017/02/007841	Interventional	Phase 3	Completed	22	21	' 13/02/2017 '	Prospectively
17331	CTRI/2017/02/007883	Interventional	Phase 2	Completed	4	4	' 16/02/2017 '	Prospectively
14804	CTRI/2017/03/007985	Interventional	Phase 3	Completed	10	7	' 02/03/2017 '	Prospectively
17524	CTRI/2017/03/008000	Interventional	Phase 2	Completed	2	2	' 03/03/2017 '	Prospectively
17662	CTRI/2017/03/008014	Interventional	Phase 3	Completed	18	18	' 06/03/2017 '	Prospectively
17399	CTRI/2017/03/008034	Interventional	Phase 3/ Phase 4	Completed	12	12	' 07/03/2017 '	Prospectively
17537	CTRI/2017/03/008052	Interventional	Phase 3	Completed	5	5	' 09/03/2017 '	Prospectively
16562	CTRI/2017/03/008063	Interventional	Phase 3	Completed	16	17	' 10/03/2017 '	Retrospectively
16620	CTRI/2017/03/008101	Interventional	Phase 3	Completed	15	14	' 15/03/2017 '	Prospectively
18062	CTRI/2017/03/008102	Interventional	Phase 2/ Phase 3	Completed	3	3	' 15/03/2017 '	Prospectively
18062	CTRI/2017/03/008102	Interventional	Phase 2/ Phase 3	Completed	3	3	' 15/03/2017 '	Prospectively
18036	CTRI/2017/03/008142	Interventional	Phase 3	Completed	2	5	' 20/03/2017 '	Prospectively
17750	CTRI/2017/03/008163	Interventional	Phase 3	Closed to Recruitment of Participants	8	8	' 21/03/2017 '	Prospectively
16414	CTRI/2017/03/008166	Interventional	Phase 3	Closed to Recruitment of Participants	8	8	' 21/03/2017 '	Prospectively
16236	CTRI/2017/03/008181	Interventional	Phase 3	Closed to Recruitment of Participants	9	9	' 22/03/2017 '	Prospectively
17647	CTRI/2017/03/008184	Interventional	Phase 2	Closed to Recruitment of Participants	6	5	' 22/03/2017 '	Prospectively
18418	CTRI/2017/04/008299	Interventional	Phase 3	Completed	18	18	' 06/04/2017 '	Prospectively
17527	CTRI/2017/04/008326	Interventional	Phase 3	Completed	4	4	' 10/04/2017 '	Prospectively
18359	CTRI/2017/04/008363	Interventional	Phase 3	Closed to Recruitment of Participants	19	19	' 18/04/2017 '	Prospectively
18582	CTRI/2017/04/008381	Interventional	Phase 3	Completed	9	9	' 20/04/2017 '	Prospectively
18623	CTRI/2017/04/008386	Interventional	Phase 3/ Phase 4	Completed	12	12	' 21/04/2017 '	Prospectively
18283	CTRI/2017/05/008534	Interventional	Phase 2	Closed to Recruitment of Participants	19	19	' 11/05/2017 '	Prospectively
18581	CTRI/2017/05/008638	Interventional	Phase 3	Completed	14	13	' 24/05/2017 '	Prospectively
18903	CTRI/2017/05/008655	Interventional	Phase 3	Completed	15	15	' 25/05/2017 '	Prospectively
16749	CTRI/2017/05/008678	Interventional	Phase 2	Completed	2	2	' 26/05/2017 '	Retrospectively
18958	CTRI/2017/05/008701	Interventional	Phase 2/ Phase 3	Closed to Recruitment of Participants	10	10	' 30/05/2017 '	Prospectively
18958	CTRI/2017/05/008701	Interventional	Phase 2/ Phase 3	Closed to Recruitment of Participants	10	10	' 30/05/2017 '	Prospectively
18977	CTRI/2017/05/008721	Interventional	Phase 3	Completed	4	4	' 31/05/2017 '	Prospectively
18873	CTRI/2017/06/008781	Interventional	Phase 2/ Phase 3	Completed	3	3	' 07/06/2017 '	Prospectively
18873	CTRI/2017/06/008781	Interventional	Phase 2/ Phase 3	Completed	3	3	' 07/06/2017 '	Prospectively
17924	CTRI/2017/06/008786	Interventional	Phase 2/ Phase 3	Completed	2	2	' 08/06/2017 '	Retrospectively
17924	CTRI/2017/06/008786	Interventional	Phase 2/ Phase 3	Completed	2	2	' 08/06/2017 '	Retrospectively
17639	CTRI/2017/06/008787	Interventional	Phase 2/ Phase 3	Completed	3	3	' 08/06/2017 '	Retrospectively
17639	CTRI/2017/06/008787	Interventional	Phase 2/ Phase 3	Completed	3	3	' 08/06/2017 '	Retrospectively
17615	CTRI/2017/06/008790	Interventional	Phase 2/ Phase 3	Completed	2	2	' 08/06/2017 '	Retrospectively
17615	CTRI/2017/06/008790	Interventional	Phase 2/ Phase 3	Completed	2	2	' 08/06/2017 '	Retrospectively
16153	CTRI/2017/06/008791	Interventional	Phase 2/ Phase 3	Completed	2	2	' 08/06/2017 '	Retrospectively
16153	CTRI/2017/06/008791	Interventional	Phase 2/ Phase 3	Completed	2	2	' 08/06/2017 '	Retrospectively
13787	CTRI/2017/06/008797	Interventional	Phase 2	Completed	3	3	' 08/06/2017 '	Retrospectively
17616	CTRI/2017/06/008799	Interventional	Phase 2/ Phase 3	Completed	3	3	' 09/06/2017 '	Retrospectively
17616	CTRI/2017/06/008799	Interventional	Phase 2/ Phase 3	Completed	3	3	' 09/06/2017 '	Retrospectively
16727	CTRI/2017/06/008830	Interventional	Phase 3	Closed to Recruitment of Participants	12	11	' 14/06/2017 '	Prospectively
15620	CTRI/2017/06/008843	Interventional	Phase 3	Closed to Recruitment of Participants	49	42	' 15/06/2017 '	Prospectively
19319	CTRI/2017/06/008889	Interventional	Phase 3	Completed	18	18	' 21/06/2017 '	Prospectively
8223	CTRI/2017/06/008891	Interventional	Phase 3	Closed to Recruitment of Participants	26	23	' 21/06/2017 '	Prospectively
17320	CTRI/2017/06/008898	Interventional	Phase 2	Closed to Recruitment of Participants	2	2	' 22/06/2017 '	Prospectively
17708	CTRI/2017/07/008990	Interventional	Phase 3	Completed	9	9	' 06/07/2017 '	Prospectively
17869	CTRI/2017/07/008992	Interventional	Phase 3	Completed	2	1	' 07/07/2017 '	Prospectively
17158	CTRI/2017/07/009000	Interventional	Phase 3	Closed to Recruitment of Participants	19	19	' 07/07/2017 '	Retrospectively
18377	CTRI/2017/07/009008	Interventional	Phase 2/ Phase 3	Closed to Recruitment of Participants	31	31	' 10/07/2017 '	Prospectively
18377	CTRI/2017/07/009008	Interventional	Phase 2/ Phase 3	Closed to Recruitment of Participants	31	31	' 10/07/2017 '	Prospectively
19169	CTRI/2017/07/009038	Interventional	Phase 3	Closed to Recruitment of Participants	13	13	' 13/07/2017 '	Prospectively
19377	CTRI/2017/07/009079	Interventional	Phase 3	Completed	16	16	' 19/07/2017 '	Prospectively
17387	CTRI/2017/07/009081	Interventional	Phase 3	Closed to Recruitment of Participants	13	13	' 19/07/2017 '	Prospectively
19549	CTRI/2017/07/009121	Interventional	Phase 3	Completed	58	58	' 27/07/2017 '	Prospectively
16737	CTRI/2017/07/009164	Interventional	Phase 2	Completed	2	2	' 28/07/2017 '	Retrospectively
15233	CTRI/2017/07/009170	Interventional	Phase 2	Completed	2	2	' 31/07/2017 '	Retrospectively
19730	CTRI/2017/07/009179	Interventional	Phase 2	Completed	29	29	' 31/07/2017 '	Prospectively
19094	CTRI/2017/08/009196	Interventional	Phase 3	Closed to Recruitment of Participants	8	4	' 01/08/2017 '	Prospectively
10396	CTRI/2017/08/009200	Interventional	Phase 2	Completed	3	3	' 01/08/2017 '	Retrospectively
19044	CTRI/2017/08/009207	Interventional	Phase 3	Closed to Recruitment of Participants	18	18	' 01/08/2017 '	Prospectively
19674	CTRI/2017/08/009242	Interventional	Phase 3	Completed	22	22	' 03/08/2017 '	Prospectively
19303	CTRI/2017/08/009266	Interventional	Phase 3	Closed to Recruitment of Participants	11	11	' 04/08/2017 '	Prospectively
19497	CTRI/2017/08/009286	Interventional	Phase 3	Completed	33	33	' 08/08/2017 '	Prospectively
18172	CTRI/2017/08/009311	Interventional	Phase 3	Closed to Recruitment of Participants	12	12	' 09/08/2017 '	Prospectively
19340	CTRI/2017/08/009328	Interventional	Phase 2	Completed	2	1	' 09/08/2017 '	Retrospectively
19808	CTRI/2017/08/009359	Interventional	Phase 3	Closed to Recruitment of Participants	14	14	' 14/08/2017 '	Prospectively
18828	CTRI/2017/08/009409	Interventional	Phase 2	Closed to Recruitment of Participants	10	10	' 18/08/2017 '	Prospectively
13766	CTRI/2017/08/009425	Interventional	Phase 2	Completed	2	2	' 21/08/2017 '	Retrospectively
14321	CTRI/2017/08/009449	Interventional	Phase 2	Completed	2	2	' 22/08/2017 '	Retrospectively
19651	CTRI/2017/08/009450	Interventional	Phase 3	Completed	13	13	' 22/08/2017 '	Prospectively
18490	CTRI/2017/08/009474	Interventional	Phase 3	Closed to Recruitment of Participants	31	32	' 23/08/2017 '	Prospectively
19649	CTRI/2017/08/009475	Interventional	Phase 3	Closed to Recruitment of Participants	46	46	' 23/08/2017 '	Prospectively
18464	CTRI/2017/08/009478	Interventional	Phase 3	Closed to Recruitment of Participants	30	30	' 23/08/2017 '	Prospectively
19773	CTRI/2017/08/009485	Interventional	Phase 3	Completed	18	17	' 24/08/2017 '	Prospectively
13801	CTRI/2017/08/009528	Interventional	Phase 2	Completed	2	2	' 29/08/2017 '	Retrospectively
19539	CTRI/2017/08/009535	Interventional	Phase 3	Closed to Recruitment of Participants	20	20	' 29/08/2017 '	Prospectively
16931	CTRI/2017/09/009589	Interventional	Phase 2	Completed	2	2	' 01/09/2017 '	Retrospectively
19597	CTRI/2017/09/009591	Interventional	Phase 3	Completed	13	13	' 01/09/2017 '	Prospectively
16151	CTRI/2017/09/009618	Interventional	Phase 2/ Phase 3	Completed	2	2	' 04/09/2017 '	Retrospectively
16151	CTRI/2017/09/009618	Interventional	Phase 2/ Phase 3	Completed	2	2	' 04/09/2017 '	Retrospectively
18246	CTRI/2017/09/009687	Interventional	Phase 2	Closed to Recruitment of Participants	2	2	' 08/09/2017 '	Prospectively
13782	CTRI/2017/09/009699	Interventional	Phase 3	Completed	3	3	' 11/09/2017 '	Retrospectively
20187	CTRI/2017/09/009703	Interventional	Phase 2/ Phase 3	Completed	6	6	' 11/09/2017 '	Retrospectively
20187	CTRI/2017/09/009703	Interventional	Phase 2/ Phase 3	Completed	6	6	' 11/09/2017 '	Retrospectively
20192	CTRI/2017/09/009704	Interventional	Phase 2/ Phase 3	Completed	3	3	' 11/09/2017 '	Retrospectively
20192	CTRI/2017/09/009704	Interventional	Phase 2/ Phase 3	Completed	3	3	' 11/09/2017 '	Retrospectively
19650	CTRI/2017/09/009708	Interventional	Phase 3	Closed to Recruitment of Participants	46	46	' 11/09/2017 '	Prospectively
19155	CTRI/2017/09/009732	Interventional	Phase 3	Closed to Recruitment of Participants	12	10	' 12/09/2017 '	Prospectively
20195	CTRI/2017/09/009764	Interventional	Phase 2/ Phase 3	Completed	2	2	' 14/09/2017 '	Retrospectively
20195	CTRI/2017/09/009764	Interventional	Phase 2/ Phase 3	Completed	2	2	' 14/09/2017 '	Retrospectively
20194	CTRI/2017/09/009765	Interventional	Phase 2/ Phase 3	Completed	3	3	' 14/09/2017 '	Retrospectively
20194	CTRI/2017/09/009765	Interventional	Phase 2/ Phase 3	Completed	3	3	' 14/09/2017 '	Retrospectively
16735	CTRI/2017/09/009768	Interventional	Phase 3	Completed	5	5	' 14/09/2017 '	Prospectively
17659	CTRI/2017/09/009786	Interventional	Phase 3	Completed	5	5	' 15/09/2017 '	Prospectively
20256	CTRI/2017/09/009804	Interventional	Phase 3	Completed	14	14	' 18/09/2017 '	Prospectively
20258	CTRI/2017/09/009850	Interventional	Phase 3	Completed	15	15	' 19/09/2017 '	Prospectively
20237	CTRI/2017/09/009855	Interventional	Phase 2	Completed	12	12	' 20/09/2017 '	Prospectively
14864	CTRI/2017/09/009887	Interventional	Phase 2	Completed	3	3	' 22/09/2017 '	Retrospectively
19129	CTRI/2017/09/009931	Interventional	Phase 3	Closed to Recruitment of Participants	4	4	' 27/09/2017 '	Prospectively
17548	CTRI/2017/10/010015	Interventional	Phase 3	Closed to Recruitment of Participants	7	6	' 06/10/2017 '	Prospectively
20558	CTRI/2017/10/010017	Interventional	Phase 3	Closed to Recruitment of Participants	18	18	' 06/10/2017 '	Prospectively
20310	CTRI/2017/10/010060	Interventional	Phase 3	Completed	5	5	' 12/10/2017 '	Prospectively
20197	CTRI/2017/10/010082	Interventional	Phase 2/ Phase 3	Completed	4	4	' 12/10/2017 '	Retrospectively
20197	CTRI/2017/10/010082	Interventional	Phase 2/ Phase 3	Completed	4	4	' 12/10/2017 '	Retrospectively
20222	CTRI/2017/10/010093	Interventional	Phase 3	Completed	11	11	' 13/10/2017 '	Prospectively
19076	CTRI/2017/10/010104	Interventional	Phase 2/ Phase 3	Completed	9	9	' 16/10/2017 '	Prospectively
19076	CTRI/2017/10/010104	Interventional	Phase 2/ Phase 3	Completed	9	9	' 16/10/2017 '	Prospectively
17248	CTRI/2017/10/010121	Interventional	Phase 3	Completed	14	14	' 17/10/2017 '	Prospectively
16409	CTRI/2017/10/010130	Interventional	Phase 2	Completed	2	2	' 18/10/2017 '	Retrospectively
19783	CTRI/2017/10/010146	Interventional	Phase 3	Completed	12	12	' 23/10/2017 '	Prospectively
13971	CTRI/2017/10/010155	Interventional	Phase 2	Completed	4	4	' 23/10/2017 '	Retrospectively
9076	CTRI/2017/10/010206	Interventional	Phase 3	Completed	34	34	' 26/10/2017 '	Prospectively
19487	CTRI/2017/10/010252	Interventional	Phase 2	Closed to Recruitment of Participants	2	1	' 30/10/2017 '	Prospectively
20835	CTRI/2017/11/010387	Interventional	Phase 2	Completed	3	3	' 06/11/2017 '	Prospectively
16379	CTRI/2017/11/010413	Interventional	Phase 2	Completed	2	2	' 07/11/2017 '	Retrospectively
20878	CTRI/2017/11/010427	Interventional	Phase 2/ Phase 3	Closed to Recruitment of Participants	6	6	' 08/11/2017 '	Prospectively
20878	CTRI/2017/11/010427	Interventional	Phase 2/ Phase 3	Closed to Recruitment of Participants	6	6	' 08/11/2017 '	Prospectively
20862	CTRI/2017/11/010511	Interventional	Phase 3	Completed	6	6	' 15/11/2017 '	Prospectively
20691	CTRI/2017/11/010539	Interventional	Phase 3/ Phase 4	Completed	2	2	' 17/11/2017 '	Prospectively
21160	CTRI/2017/11/010560	Interventional	Phase 2/ Phase 3	Completed	39	39	' 20/11/2017 '	Prospectively
21160	CTRI/2017/11/010560	Interventional	Phase 2/ Phase 3	Completed	39	39	' 20/11/2017 '	Prospectively
19992	CTRI/2017/11/010562	Interventional	Phase 2	Completed	2	1	' 20/11/2017 '	Prospectively
21144	CTRI/2017/11/010574	Interventional	Phase 2	Completed	3	3	' 21/11/2017 '	Prospectively
20253	CTRI/2017/11/010582	Interventional	Phase 3	Completed	5	3	' 21/11/2017 '	Retrospectively
13071	CTRI/2017/11/010664	Interventional	Phase 3	Completed	3	3	' 27/11/2017 '	Retrospectively
21357	CTRI/2017/11/010711	Interventional	Phase 2	Closed to Recruitment of Participants	4	4	' 30/11/2017 '	Prospectively
21208	CTRI/2017/11/010716	Interventional	Phase 2	Closed to Recruitment of Participants	4	4	' 30/11/2017 '	Prospectively
20196	CTRI/2017/12/010768	Interventional	Phase 2/ Phase 3	Completed	2	3	' 06/12/2017 '	Retrospectively
20196	CTRI/2017/12/010768	Interventional	Phase 2/ Phase 3	Completed	2	3	' 06/12/2017 '	Retrospectively
21481	CTRI/2017/12/010770	Interventional	Phase 3	Completed	2	1	' 06/12/2017 '	Retrospectively
19957	CTRI/2017/12/010783	Interventional	Phase 2	Completed	24	24	' 06/12/2017 '	Prospectively
2184	CTRI/2017/12/010935	Interventional	Phase 3	Completed	13	13	' 21/12/2017 '	Prospectively
20662	CTRI/2017/12/010951	Interventional	Phase 2	Closed to Recruitment of Participants	4	4	' 21/12/2017 '	Prospectively
20416	CTRI/2017/12/010961	Interventional	Phase 3	Completed	7	6	' 22/12/2017 '	Prospectively
21187	CTRI/2017/12/010986	Interventional	Phase 2	Completed	6	6	' 27/12/2017 '	Prospectively
21434	CTRI/2017/12/011012	Interventional	Phase 2/ Phase 3	Completed	8	8	' 28/12/2017 '	Prospectively
21434	CTRI/2017/12/011012	Interventional	Phase 2/ Phase 3	Completed	8	8	' 28/12/2017 '	Prospectively
21527	CTRI/2017/12/011025	Interventional	Phase 2	Closed to Recruitment of Participants	8	7	' 29/12/2017 '	Prospectively
21627	CTRI/2018/01/011109	Interventional	Phase 2	Completed	48	47	' 02/01/2018 '	Prospectively
22101	CTRI/2018/01/011152	Interventional	Phase 2	Completed	11	11	' 05/01/2018 '	Prospectively
15232	CTRI/2018/01/011171	Interventional	Phase 2	Completed	2	2	' 05/01/2018 '	Retrospectively
22084	CTRI/2018/01/011183	Interventional	Phase 3	Closed to Recruitment of Participants	9	9	' 08/01/2018 '	Prospectively
21829	CTRI/2018/01/011211	Interventional	Phase 2	Completed	2	1	' 09/01/2018 '	Retrospectively
22345	CTRI/2018/01/011260	Interventional	Phase 2/ Phase 3	Completed	3	3	' 11/01/2018 '	Retrospectively
22345	CTRI/2018/01/011260	Interventional	Phase 2/ Phase 3	Completed	3	3	' 11/01/2018 '	Retrospectively
21577	CTRI/2018/01/011307	Interventional	Phase 3	Closed to Recruitment of Participants	28	27	' 12/01/2018 '	Prospectively
22321	CTRI/2018/01/011325	Interventional	Phase 3	Closed to Recruitment of Participants	6	6	' 15/01/2018 '	Prospectively
22812	CTRI/2018/02/011654	Interventional	Phase 2	Completed	2	2	' 01/02/2018 '	Prospectively
21889	CTRI/2018/02/011707	Interventional	Phase 3	Completed	2	2	' 05/02/2018 '	Prospectively
22150	CTRI/2018/02/011808	Interventional	Phase 2/ Phase 3	Closed to Recruitment of Participants	2	2	' 09/02/2018 '	Retrospectively
22150	CTRI/2018/02/011808	Interventional	Phase 2/ Phase 3	Closed to Recruitment of Participants	2	2	' 09/02/2018 '	Retrospectively
20001	CTRI/2018/02/011893	Interventional	Phase 2	Completed	2	1	' 13/02/2018 '	Retrospectively
22998	CTRI/2018/02/011972	Interventional	Phase 3	Closed to Recruitment of Participants	15	15	' 19/02/2018 '	Prospectively
22985	CTRI/2018/02/011983	Interventional	Phase 3	Completed	15	15	' 19/02/2018 '	Prospectively
20815	CTRI/2018/02/012059	Interventional	Phase 3	Completed	33	31	' 21/02/2018 '	Prospectively
20315	CTRI/2018/02/012091	Interventional	Phase 3	Closed to Recruitment of Participants	18	18	' 22/02/2018 '	Prospectively
17558	CTRI/2018/02/012211	Interventional	Phase 3	Completed	4	4	' 28/02/2018 '	Retrospectively
22663	CTRI/2018/02/012222	Interventional	Phase 3	Completed	20	20	' 28/02/2018 '	Prospectively
22895	CTRI/2018/03/012481	Interventional	Phase 3	Completed	2	2	' 12/03/2018 '	Prospectively
23235	CTRI/2018/03/012598	Interventional	Phase 3	Completed	19	19	' 15/03/2018 '	Prospectively
23565	CTRI/2018/03/012599	Interventional	Phase 2	Closed to Recruitment of Participants	6	6	' 15/03/2018 '	Prospectively
23989	CTRI/2018/03/012614	Interventional	Phase 2/ Phase 3	Completed	2	2	' 16/03/2018 '	Retrospectively
23989	CTRI/2018/03/012614	Interventional	Phase 2/ Phase 3	Completed	2	2	' 16/03/2018 '	Retrospectively
23980	CTRI/2018/03/012615	Interventional	Phase 2/ Phase 3	Completed	4	4	' 16/03/2018 '	Retrospectively
23980	CTRI/2018/03/012615	Interventional	Phase 2/ Phase 3	Completed	4	4	' 16/03/2018 '	Retrospectively
22539	CTRI/2018/03/012644	Interventional	Phase 2	Completed	2	2	' 19/03/2018 '	Prospectively
19928	CTRI/2018/03/012804	Interventional	Phase 3	Completed	39	1	' 23/03/2018 '	Retrospectively
23961	CTRI/2018/04/012980	Interventional	Phase 2/ Phase 3	Completed	3	3	' 03/04/2018 '	Prospectively
23961	CTRI/2018/04/012980	Interventional	Phase 2/ Phase 3	Completed	3	3	' 03/04/2018 '	Prospectively
25242	CTRI/2018/04/012984	Interventional	Phase 2/ Phase 3	Completed	2	2	' 03/04/2018 '	Prospectively
25242	CTRI/2018/04/012984	Interventional	Phase 2/ Phase 3	Completed	2	2	' 03/04/2018 '	Prospectively
25236	CTRI/2018/04/012986	Interventional	Phase 2/ Phase 3	Completed	3	3	' 03/04/2018 '	Prospectively
25236	CTRI/2018/04/012986	Interventional	Phase 2/ Phase 3	Completed	3	3	' 03/04/2018 '	Prospectively
21731	CTRI/2018/04/013091	Interventional	Phase 3	Completed	19	19	' 06/04/2018 '	Prospectively
21752	CTRI/2018/04/013221	Interventional	Phase 3	Completed	7	11	' 12/04/2018 '	Prospectively
23351	CTRI/2018/04/013230	Interventional	Phase 2/ Phase 3	Completed	3	3	' 12/04/2018 '	Retrospectively
23351	CTRI/2018/04/013230	Interventional	Phase 2/ Phase 3	Completed	3	3	' 12/04/2018 '	Retrospectively
25605	CTRI/2018/04/013375	Interventional	Phase 2	Completed	4	4	' 19/04/2018 '	Prospectively
25131	CTRI/2018/04/013464	Interventional	Phase 3	Completed	21	21	' 24/04/2018 '	Prospectively
25738	CTRI/2018/04/013511	Interventional	Phase 2/ Phase 3	Completed	2	2	' 27/04/2018 '	Prospectively
25738	CTRI/2018/04/013511	Interventional	Phase 2/ Phase 3	Completed	2	2	' 27/04/2018 '	Prospectively
24764	CTRI/2018/05/013636	Interventional	Phase 2	Completed	2	2	' 03/05/2018 '	Retrospectively
25196	CTRI/2018/05/013650	Interventional	Phase 3	Completed	4	4	' 03/05/2018 '	Prospectively
22508	CTRI/2018/05/013693	Interventional	Phase 3	Completed	14	14	' 04/05/2018 '	Prospectively
24882	CTRI/2018/05/013796	Interventional	Phase 3	Completed	16	16	' 09/05/2018 '	Prospectively
25854	CTRI/2018/05/013853	Interventional	Phase 3	Completed	15	15	' 14/05/2018 '	Prospectively
24864	CTRI/2018/05/013864	Interventional	Phase 2	Completed	2	2	' 14/05/2018 '	Retrospectively
25345	CTRI/2018/05/013899	Interventional	Phase 2/ Phase 3	Completed	3	3	' 15/05/2018 '	Retrospectively
25345	CTRI/2018/05/013899	Interventional	Phase 2/ Phase 3	Completed	3	3	' 15/05/2018 '	Retrospectively
23200	CTRI/2018/05/013924	Interventional	Phase 3	Closed to Recruitment of Participants	16	16	' 16/05/2018 '	Prospectively
24470	CTRI/2018/05/014015	Interventional	Phase 3	Closed to Recruitment of Participants	2	1	' 21/05/2018 '	Retrospectively
22932	CTRI/2018/05/014028	Interventional	Phase 3	Closed to Recruitment of Participants	4	4	' 21/05/2018 '	Prospectively
23205	CTRI/2018/05/014065	Interventional	Phase 3	Completed	16	16	' 23/05/2018 '	Prospectively
24770	CTRI/2018/05/014152	Interventional	Phase 2	Completed	2	2	' 25/05/2018 '	Retrospectively
26390	CTRI/2018/05/014178	Interventional	Phase 2	Closed to Recruitment of Participants	2	2	' 29/05/2018 '	Prospectively
18578	CTRI/2018/05/014191	Interventional	Phase 3	Completed	12	12	' 29/05/2018 '	Prospectively
24383	CTRI/2018/05/014233	Interventional	Phase 3/ Phase 4	Completed	2	1	' 30/05/2018 '	Retrospectively
17097	CTRI/2018/05/014254	Interventional	Phase 3	Closed to Recruitment of Participants	23	21	' 30/05/2018 '	Prospectively
23118	CTRI/2018/05/014300	Interventional	Phase 3	Completed	2	1	' 31/05/2018 '	Retrospectively
26245	CTRI/2018/06/014501	Interventional	Phase 3	Closed to Recruitment of Participants	15	15	' 11/06/2018 '	Prospectively
19905	CTRI/2018/06/014509	Interventional	Phase 2	Closed to Recruitment of Participants	5	5	' 12/06/2018 '	Prospectively
23170	CTRI/2018/06/014512	Interventional	Phase 3	Closed to Recruitment of Participants	20	18	' 12/06/2018 '	Prospectively
23591	CTRI/2018/06/014543	Interventional	Phase 3	Closed to Recruitment of Participants	8	8	' 15/06/2018 '	Retrospectively
11467	CTRI/2018/06/014654	Interventional	Phase 3	Completed	2	1	' 28/06/2018 '	Retrospectively
25661	CTRI/2018/06/014682	Interventional	Phase 3	Closed to Recruitment of Participants	7	7	' 29/06/2018 '	Prospectively
25662	CTRI/2018/07/014698	Interventional	Phase 3	Closed to Recruitment of Participants	8	8	' 02/07/2018 '	Prospectively
23369	CTRI/2018/07/014765	Interventional	Phase 3	Closed to Recruitment of Participants	17	16	' 09/07/2018 '	Prospectively
23936	CTRI/2018/07/014783	Interventional	Phase 3	Closed to Recruitment of Participants	9	9	' 10/07/2018 '	Prospectively
26452	CTRI/2018/07/014881	Interventional	Phase 3	Completed	36	36	' 16/07/2018 '	Prospectively
23029	CTRI/2018/07/014908	Interventional	Phase 3	Closed to Recruitment of Participants	25	27	' 17/07/2018 '	Prospectively
26504	CTRI/2018/07/015058	Interventional	Phase 3	Closed to Recruitment of Participants	9	9	' 26/07/2018 '	Prospectively
8075	CTRI/2018/08/015228	Interventional	Phase 3	Completed	7	1	' 07/08/2018 '	Retrospectively
25598	CTRI/2018/08/015242	Interventional	Phase 3	Closed to Recruitment of Participants	15	15	' 09/08/2018 '	Prospectively
26659	CTRI/2018/08/015281	Interventional	Phase 3	Completed	10	10	' 10/08/2018 '	Prospectively
19063	CTRI/2018/08/015360	Interventional	Phase 3	Closed to Recruitment of Participants	14	14	' 16/08/2018 '	Prospectively
27960	CTRI/2018/08/015476	Interventional	Phase 2/ Phase 3	Closed to Recruitment of Participants	6	6	' 27/08/2018 '	Prospectively
27960	CTRI/2018/08/015476	Interventional	Phase 2/ Phase 3	Closed to Recruitment of Participants	6	6	' 27/08/2018 '	Prospectively
26314	CTRI/2018/08/015499	Interventional	Phase 2	Closed to Recruitment of Participants	2	1	' 28/08/2018 '	Prospectively
27873	CTRI/2018/08/015547	Interventional	Phase 2/ Phase 3	Completed	2	1	' 30/08/2018 '	Prospectively
27873	CTRI/2018/08/015547	Interventional	Phase 2/ Phase 3	Completed	2	1	' 30/08/2018 '	Prospectively
27847	CTRI/2018/09/015620	Interventional	Phase 3	Closed to Recruitment of Participants	20	20	' 06/09/2018 '	Prospectively
27845	CTRI/2018/09/015641	Interventional	Phase 3	Closed to Recruitment of Participants	2	1	' 07/09/2018 '	Prospectively
26161	CTRI/2018/09/015785	Interventional	Phase 3	Completed	16	16	' 20/09/2018 '	Prospectively
26210	CTRI/2018/09/015810	Interventional	Phase 3	Completed	16	18	' 24/09/2018 '	Prospectively
27221	CTRI/2018/10/015886	Interventional	Phase 3	Completed	12	12	' 03/10/2018 '	Prospectively
28519	CTRI/2018/10/015893	Interventional	Phase 3	Closed to Recruitment of Participants	15	15	' 04/10/2018 '	Prospectively
27263	CTRI/2018/10/015916	Interventional	Phase 3/ Phase 4	Closed to Recruitment of Participants	21	21	' 05/10/2018 '	Prospectively
23142	CTRI/2018/10/015981	Interventional	Phase 2	Closed to Recruitment of Participants	6	6	' 10/10/2018 '	Prospectively
20626	CTRI/2018/10/016053	Interventional	Phase 3	Completed	11	11	' 17/10/2018 '	Prospectively
15273	CTRI/2018/10/016190	Interventional	Phase 2	Completed	3	3	' 29/10/2018 '	Retrospectively
29416	CTRI/2018/11/016419	Interventional	Phase 2/ Phase 3	Completed	10	10	' 26/11/2018 '	Prospectively
29416	CTRI/2018/11/016419	Interventional	Phase 2/ Phase 3	Completed	10	10	' 26/11/2018 '	Prospectively
27526	CTRI/2018/12/016574	Interventional	Phase 3	Closed to Recruitment of Participants	7	7	' 10/12/2018 '	Prospectively
29555	CTRI/2018/12/016605	Interventional	Phase 3	Closed to Recruitment of Participants	18	18	' 11/12/2018 '	Prospectively
29646	CTRI/2018/12/016607	Interventional	Phase 3	Completed	25	25	' 11/12/2018 '	Prospectively
29486	CTRI/2018/12/016692	Interventional	Phase 3	Closed to Recruitment of Participants	10	9	' 17/12/2018 '	Prospectively
30163	CTRI/2019/01/016862	Interventional	Phase 3	Completed	19	15	' 03/01/2019 '	Prospectively
27411	CTRI/2019/01/017026	Interventional	Phase 3	Closed to Recruitment of Participants	7	12	' 10/01/2019 '	Prospectively
30046	CTRI/2019/01/017155	Interventional	Phase 3	Completed	15	15	' 18/01/2019 '	Prospectively
29803	CTRI/2019/01/017156	Interventional	Phase 3	Completed	22	22	' 18/01/2019 '	Prospectively
29743	CTRI/2019/01/017196	Interventional	Phase 3	Completed	20	20	' 22/01/2019 '	Prospectively
27855	CTRI/2019/02/017507	Interventional	Phase 3	Closed to Recruitment of Participants	6	6	' 06/02/2019 '	Prospectively
30196	CTRI/2019/02/017527	Interventional	Phase 2	Completed	4	4	' 07/02/2019 '	Prospectively
24726	CTRI/2019/02/017774	Interventional	Phase 3	Completed	10	8	' 21/02/2019 '	Prospectively
28424	CTRI/2019/03/018075	Interventional	Phase 3	Completed	11	11	' 13/03/2019 '	Prospectively
30805	CTRI/2019/03/018143	Interventional	Phase 3	Completed	23	22	' 18/03/2019 '	Prospectively
31843	CTRI/2019/03/018196	Interventional	Phase 2/ Phase 3	Completed	2	1	' 20/03/2019 '	Prospectively
31843	CTRI/2019/03/018196	Interventional	Phase 2/ Phase 3	Completed	2	1	' 20/03/2019 '	Prospectively
32281	CTRI/2019/03/018215	Interventional	Phase 3	Completed	8	8	' 20/03/2019 '	Prospectively
31720	CTRI/2019/03/018264	Interventional	Phase 3	Closed to Recruitment of Participants	2	1	' 26/03/2019 '	Prospectively
31343	CTRI/2019/03/018322	Interventional	Phase 3	Closed to Recruitment of Participants	32	31	' 29/03/2019 '	Prospectively
31973	CTRI/2019/04/018378	Interventional	Phase 3	Closed to Recruitment of Participants	15	15	' 02/04/2019 '	Prospectively
31244	CTRI/2019/04/018384	Interventional	Phase 3	Closed to Recruitment of Participants	10	10	' 02/04/2019 '	Prospectively
32638	CTRI/2019/04/018419	Interventional	Phase 2/ Phase 3	Completed	3	3	' 04/04/2019 '	Prospectively
32638	CTRI/2019/04/018419	Interventional	Phase 2/ Phase 3	Completed	3	3	' 04/04/2019 '	Prospectively
31792	CTRI/2019/04/018443	Interventional	Phase 2	Closed to Recruitment of Participants	11	11	' 08/04/2019 '	Prospectively
30479	CTRI/2019/04/018487	Interventional	Phase 3	Completed	6	5	' 08/04/2019 '	Prospectively
29094	CTRI/2019/04/018598	Interventional	Phase 3	Completed	3	3	' 15/04/2019 '	Prospectively
32739	CTRI/2019/04/018614	Interventional	Phase 3	Closed to Recruitment of Participants	19	19	' 15/04/2019 '	Prospectively
31746	CTRI/2019/04/018632	Interventional	Phase 2/ Phase 3	Completed	2	2	' 15/04/2019 '	Prospectively
31746	CTRI/2019/04/018632	Interventional	Phase 2/ Phase 3	Completed	2	2	' 15/04/2019 '	Prospectively
32929	CTRI/2019/04/018689	Interventional	Phase 3	Completed	13	13	' 22/04/2019 '	Prospectively
32460	CTRI/2019/05/018909	Interventional	Phase 2	Completed	3	3	' 02/05/2019 '	Prospectively
33674	CTRI/2019/05/019027	Interventional	Phase 2	Completed	2	2	' 09/05/2019 '	Prospectively
22408	CTRI/2019/05/019077	Interventional	Phase 3	Completed	4	1	' 13/05/2019 '	Retrospectively
31492	CTRI/2019/05/019156	Interventional	Phase 2	Closed to Recruitment of Participants	16	16	' 15/05/2019 '	Prospectively
33020	CTRI/2019/05/019167	Interventional	Phase 3	Completed	11	11	' 15/05/2019 '	Prospectively
34073	CTRI/2019/05/019303	Interventional	Phase 2/ Phase 3	Completed	2	2	' 23/05/2019 '	Prospectively
34073	CTRI/2019/05/019303	Interventional	Phase 2/ Phase 3	Completed	2	2	' 23/05/2019 '	Prospectively
34078	CTRI/2019/05/019355	Interventional	Phase 2	Completed	2	3	' 24/05/2019 '	Prospectively
34261	CTRI/2019/05/019452	Interventional	Phase 2/ Phase 3	Completed	5	5	' 30/05/2019 '	Prospectively
34261	CTRI/2019/05/019452	Interventional	Phase 2/ Phase 3	Completed	5	5	' 30/05/2019 '	Prospectively
33566	CTRI/2019/06/019490	Interventional	Phase 3	Closed to Recruitment of Participants	11	11	' 03/06/2019 '	Prospectively
29960	CTRI/2019/06/019509	Interventional	Phase 3	Closed to Recruitment of Participants	10	10	' 03/06/2019 '	Prospectively
33825	CTRI/2019/06/019568	Interventional	Phase 3	Completed	2	2	' 07/06/2019 '	Prospectively
33329	CTRI/2019/06/019635	Interventional	Phase 3	Closed to Recruitment of Participants	69	69	' 12/06/2019 '	Prospectively
34102	CTRI/2019/06/019636	Interventional	Phase 3	Completed	2	2	' 12/06/2019 '	Prospectively
34036	CTRI/2019/06/019637	Interventional	Phase 3	Completed	12	12	' 12/06/2019 '	Prospectively
27190	CTRI/2019/07/020063	Interventional	Phase 2	Closed to Recruitment of Participants	2	2	' 08/07/2019 '	Prospectively
30878	CTRI/2019/07/020149	Interventional	Phase 3	Closed to Recruitment of Participants	12	12	' 10/07/2019 '	Prospectively
32902	CTRI/2019/07/020178	Interventional	Phase 3	Closed to Recruitment of Participants	2	4	' 15/07/2019 '	Prospectively
34282	CTRI/2019/07/020204	Interventional	Phase 3	Completed	24	24	' 15/07/2019 '	Prospectively
20425	CTRI/2019/08/020680	Interventional	Phase 3	Completed	5	5	' 13/08/2019 '	Retrospectively
36729	CTRI/2019/09/021217	Interventional	Phase 2/ Phase 3	Completed	3	3	' 12/09/2019 '	Prospectively
36729	CTRI/2019/09/021217	Interventional	Phase 2/ Phase 3	Completed	3	3	' 12/09/2019 '	Prospectively
36457	CTRI/2019/09/021343	Interventional	Phase 3	Completed	10	10	' 19/09/2019 '	Prospectively
34465	CTRI/2019/09/021458	Interventional	Phase 2	Closed to Recruitment of Participants	8	8	' 30/09/2019 '	Prospectively
36975	CTRI/2019/10/021567	Interventional	Phase 3	Closed to Recruitment of Participants	6	6	' 09/10/2019 '	Prospectively
37246	CTRI/2019/10/021835	Interventional	Phase 2	Closed to Recruitment of Participants	9	9	' 31/10/2019 '	Prospectively
36915	CTRI/2019/12/022312	Interventional	Phase 3	Closed to Recruitment of Participants	43	43	' 11/12/2019 '	Prospectively
34486	CTRI/2019/12/022436	Interventional	Phase 2/ Phase 3	Closed to Recruitment of Participants	11	10	' 18/12/2019 '	Prospectively
34486	CTRI/2019/12/022436	Interventional	Phase 2/ Phase 3	Closed to Recruitment of Participants	11	10	' 18/12/2019 '	Prospectively
38234	CTRI/2019/12/022455	Interventional	Phase 3	Completed	19	19	' 20/12/2019 '	Prospectively
38544	CTRI/2019/12/022543	Interventional	Phase 3	Completed	7	7	' 27/12/2019 '	Prospectively
38394	CTRI/2020/01/022619	Interventional	Phase 3	Completed	8	8	' 06/01/2020 '	Prospectively
38638	CTRI/2020/01/022728	Interventional	Phase 2	Closed to Recruitment of Participants	12	14	' 13/01/2020 '	Prospectively
24756	CTRI/2020/01/022936	Interventional	Phase 2	Completed	14	1	' 24/01/2020 '	Retrospectively
37780	CTRI/2020/01/023016	Interventional	Phase 2	Closed to Recruitment of Participants	3	3	' 28/01/2020 '	Prospectively
39401	CTRI/2020/01/023062	Interventional	Phase 3	Completed	8	8	' 31/01/2020 '	Prospectively
37473	CTRI/2020/02/023110	Interventional	Phase 3	Closed to Recruitment of Participants	4	4	' 04/02/2020 '	Prospectively
40113	CTRI/2020/03/023936	Interventional	Phase 3	Completed	2	2	' 13/03/2020 '	Prospectively
42006	CTRI/2020/04/024660	Interventional	Phase 3	Closed to Recruitment of Participants	10	10	' 16/04/2020 '	Prospectively
43039	CTRI/2020/04/024706	Interventional	Phase 2	Completed	2	3	' 17/04/2020 '	Prospectively
42972	CTRI/2020/04/024749	Interventional	Phase 3	Closed to Recruitment of Participants	39	39	' 21/04/2020 '	Prospectively
43149	CTRI/2020/04/024775	Interventional	Phase 2	Completed	52	52	' 21/04/2020 '	Prospectively
42878	CTRI/2020/05/024959	Interventional	Phase 2	Completed	4	4	' 01/05/2020 '	Prospectively
43504	CTRI/2020/05/025114	Interventional	Phase 3	Completed	12	12	' 12/05/2020 '	Prospectively
43630	CTRI/2020/05/025254	Interventional	Phase 3	Completed	7	7	' 20/05/2020 '	Prospectively
41120	CTRI/2020/05/025300	Interventional	Phase 3	Completed	2	2	' 22/05/2020 '	Prospectively
43703	CTRI/2020/05/025328	Interventional	Phase 2	Completed	5	5	' 23/05/2020 '	Prospectively
43702	CTRI/2020/05/025397	Interventional	Phase 2	Completed	11	11	' 28/05/2020 '	Prospectively
42447	CTRI/2020/05/025435	Interventional	Phase 2	Completed	2	2	' 29/05/2020 '	Prospectively
44121	CTRI/2020/06/025590	Interventional	Phase 3	Completed	4	4	' 03/06/2020 '	Prospectively
44170	CTRI/2020/06/025704	Interventional	Phase 3	Completed	13	13	' 08/06/2020 '	Prospectively
44485	CTRI/2020/06/025800	Interventional	Phase 2	Completed	2	1	' 10/06/2020 '	Prospectively
44386	CTRI/2020/06/025855	Interventional	Phase 2	Completed	2	3	' 13/06/2020 '	Prospectively
44660	CTRI/2020/06/026086	Interventional	Phase 2/ Phase 3	Closed to Recruitment of Participants	7	7	' 23/06/2020 '	Prospectively
44660	CTRI/2020/06/026086	Interventional	Phase 2/ Phase 3	Closed to Recruitment of Participants	7	7	' 23/06/2020 '	Prospectively
43775	CTRI/2020/06/026087	Interventional	Phase 2	Completed	6	6	' 23/06/2020 '	Prospectively
44815	CTRI/2020/06/026192	Interventional	Phase 2	Completed	10	10	' 28/06/2020 '	Prospectively
44350	CTRI/2020/06/026220	Interventional	Phase 2	Completed	7	7	' 29/06/2020 '	Prospectively
44299	CTRI/2020/06/026222	Interventional	Phase 2	Completed	6	6	' 29/06/2020 '	Prospectively
44994	CTRI/2020/07/026655	Interventional	Phase 2	Completed	2	2	' 17/07/2020 '	Prospectively
45825	CTRI/2020/08/026957	Interventional	Phase 3/ Phase 4	Completed	4	4	' 02/08/2020 '	Prospectively
46258	CTRI/2020/08/027041	Interventional	Phase 3/ Phase 4	Completed	2	2	' 09/08/2020 '	Prospectively
44992	CTRI/2020/08/027076	Interventional	Phase 2/ Phase 3	Completed	2	2	' 10/08/2020 '	Prospectively
44992	CTRI/2020/08/027076	Interventional	Phase 2/ Phase 3	Completed	2	2	' 10/08/2020 '	Prospectively
45442	CTRI/2020/08/027077	Interventional	Phase 2	Closed to Recruitment of Participants	6	6	' 10/08/2020 '	Prospectively
46319	CTRI/2020/08/027120	Interventional	Phase 3/ Phase 4	Completed	2	2	' 13/08/2020 '	Prospectively
46240	CTRI/2020/08/027162	Interventional	Phase 2	Closed to Recruitment of Participants	6	5	' 14/08/2020 '	Prospectively
46406	CTRI/2020/08/027163	Interventional	Phase 2/ Phase 3	Closed to Recruitment of Participants	3	3	' 14/08/2020 '	Prospectively
46406	CTRI/2020/08/027163	Interventional	Phase 2/ Phase 3	Closed to Recruitment of Participants	3	3	' 14/08/2020 '	Prospectively
46186	CTRI/2020/08/027170	Interventional	Phase 2/ Phase 3	Closed to Recruitment of Participants	14	14	' 15/08/2020 '	Prospectively
46186	CTRI/2020/08/027170	Interventional	Phase 2/ Phase 3	Closed to Recruitment of Participants	14	14	' 15/08/2020 '	Prospectively
41125	CTRI/2020/08/027258	Interventional	Phase 2	Closed to Recruitment of Participants	3	3	' 20/08/2020 '	Prospectively
46471	CTRI/2020/09/027555	Interventional	Phase 3	Completed	23	23	' 02/09/2020 '	Prospectively
47367	CTRI/2020/09/027775	Interventional	Phase 2	Completed	2	2	' 11/09/2020 '	Prospectively
47147	CTRI/2020/09/027903	Interventional	Phase 2	Completed	10	10	' 18/09/2020 '	Prospectively
48057	CTRI/2020/11/028976	Interventional	Phase 3	Closed to Recruitment of Participants	26	26	' 09/11/2020 '	Prospectively
49102	CTRI/2020/11/029234	Interventional	Phase 2/ Phase 3	Closed to Recruitment of Participants	25	25	' 19/11/2020 '	Prospectively
49102	CTRI/2020/11/029234	Interventional	Phase 2/ Phase 3	Closed to Recruitment of Participants	25	25	' 19/11/2020 '	Prospectively
46330	CTRI/2020/11/029312	Interventional	Phase 3	Closed to Recruitment of Participants	12	12	' 24/11/2020 '	Prospectively
45885	CTRI/2020/12/029702	Interventional	Phase 2	Completed	3	3	' 10/12/2020 '	Prospectively

## Sheet: Merged_347 multi sites
S7.6 Table. Number of Phase 2 or Phase 3 trials – without duplicates – with multiple sites
Trial ID	CTRI Number	Type of Trial	Phase	Recruitment Status in India	Sites	Ecs	Registration Date	Registration Type
15208	CTRI/2016/07/007105	Interventional	Phase 2	Closed to Recruitment of Participants	5	5	' 20/07/2016 '	Prospectively
13529	CTRI/2016/09/007301	Interventional	Phase 2	Closed to Recruitment of Participants	2	3	' 23/09/2016 '	Prospectively
15317	CTRI/2016/11/007512	Interventional	Phase 2	Closed to Recruitment of Participants	40	40	' 30/11/2016 '	Prospectively
14297	CTRI/2017/01/007687	Interventional	Phase 2	Closed to Recruitment of Participants	2	2	' 12/01/2017 '	Retrospectively
14315	CTRI/2017/01/007689	Interventional	Phase 2	Closed to Recruitment of Participants	2	2	' 12/01/2017 '	Retrospectively
14318	CTRI/2017/01/007690	Interventional	Phase 2	Closed to Recruitment of Participants	2	2	' 12/01/2017 '	Retrospectively
16873	CTRI/2017/01/007691	Interventional	Phase 2	Completed	2	2	' 12/01/2017 '	Prospectively
14302	CTRI/2017/02/007810	Interventional	Phase 2	Completed	2	2	' 08/02/2017 '	Retrospectively
17331	CTRI/2017/02/007883	Interventional	Phase 2	Completed	4	4	' 16/02/2017 '	Prospectively
17524	CTRI/2017/03/008000	Interventional	Phase 2	Completed	2	2	' 03/03/2017 '	Prospectively
17647	CTRI/2017/03/008184	Interventional	Phase 2	Closed to Recruitment of Participants	6	5	' 22/03/2017 '	Prospectively
18283	CTRI/2017/05/008534	Interventional	Phase 2	Closed to Recruitment of Participants	19	19	' 11/05/2017 '	Prospectively
16749	CTRI/2017/05/008678	Interventional	Phase 2	Completed	2	2	' 26/05/2017 '	Retrospectively
13787	CTRI/2017/06/008797	Interventional	Phase 2	Completed	3	3	' 08/06/2017 '	Retrospectively
17320	CTRI/2017/06/008898	Interventional	Phase 2	Closed to Recruitment of Participants	2	2	' 22/06/2017 '	Prospectively
16737	CTRI/2017/07/009164	Interventional	Phase 2	Completed	2	2	' 28/07/2017 '	Retrospectively
15233	CTRI/2017/07/009170	Interventional	Phase 2	Completed	2	2	' 31/07/2017 '	Retrospectively
19730	CTRI/2017/07/009179	Interventional	Phase 2	Completed	29	29	' 31/07/2017 '	Prospectively
10396	CTRI/2017/08/009200	Interventional	Phase 2	Completed	3	3	' 01/08/2017 '	Retrospectively
19340	CTRI/2017/08/009328	Interventional	Phase 2	Completed	2	1	' 09/08/2017 '	Retrospectively
18828	CTRI/2017/08/009409	Interventional	Phase 2	Closed to Recruitment of Participants	10	10	' 18/08/2017 '	Prospectively
13766	CTRI/2017/08/009425	Interventional	Phase 2	Completed	2	2	' 21/08/2017 '	Retrospectively
14321	CTRI/2017/08/009449	Interventional	Phase 2	Completed	2	2	' 22/08/2017 '	Retrospectively
13801	CTRI/2017/08/009528	Interventional	Phase 2	Completed	2	2	' 29/08/2017 '	Retrospectively
16931	CTRI/2017/09/009589	Interventional	Phase 2	Completed	2	2	' 01/09/2017 '	Retrospectively
18246	CTRI/2017/09/009687	Interventional	Phase 2	Closed to Recruitment of Participants	2	2	' 08/09/2017 '	Prospectively
20237	CTRI/2017/09/009855	Interventional	Phase 2	Completed	12	12	' 20/09/2017 '	Prospectively
14864	CTRI/2017/09/009887	Interventional	Phase 2	Completed	3	3	' 22/09/2017 '	Retrospectively
16409	CTRI/2017/10/010130	Interventional	Phase 2	Completed	2	2	' 18/10/2017 '	Retrospectively
13971	CTRI/2017/10/010155	Interventional	Phase 2	Completed	4	4	' 23/10/2017 '	Retrospectively
19487	CTRI/2017/10/010252	Interventional	Phase 2	Closed to Recruitment of Participants	2	1	' 30/10/2017 '	Prospectively
20835	CTRI/2017/11/010387	Interventional	Phase 2	Completed	3	3	' 06/11/2017 '	Prospectively
16379	CTRI/2017/11/010413	Interventional	Phase 2	Completed	2	2	' 07/11/2017 '	Retrospectively
19992	CTRI/2017/11/010562	Interventional	Phase 2	Completed	2	1	' 20/11/2017 '	Prospectively
21144	CTRI/2017/11/010574	Interventional	Phase 2	Completed	3	3	' 21/11/2017 '	Prospectively
21357	CTRI/2017/11/010711	Interventional	Phase 2	Closed to Recruitment of Participants	4	4	' 30/11/2017 '	Prospectively
21208	CTRI/2017/11/010716	Interventional	Phase 2	Closed to Recruitment of Participants	4	4	' 30/11/2017 '	Prospectively
19957	CTRI/2017/12/010783	Interventional	Phase 2	Completed	24	24	' 06/12/2017 '	Prospectively
20662	CTRI/2017/12/010951	Interventional	Phase 2	Closed to Recruitment of Participants	4	4	' 21/12/2017 '	Prospectively
21187	CTRI/2017/12/010986	Interventional	Phase 2	Completed	6	6	' 27/12/2017 '	Prospectively
21527	CTRI/2017/12/011025	Interventional	Phase 2	Closed to Recruitment of Participants	8	7	' 29/12/2017 '	Prospectively
21627	CTRI/2018/01/011109	Interventional	Phase 2	Completed	48	47	' 02/01/2018 '	Prospectively
22101	CTRI/2018/01/011152	Interventional	Phase 2	Completed	11	11	' 05/01/2018 '	Prospectively
15232	CTRI/2018/01/011171	Interventional	Phase 2	Completed	2	2	' 05/01/2018 '	Retrospectively
21829	CTRI/2018/01/011211	Interventional	Phase 2	Completed	2	1	' 09/01/2018 '	Retrospectively
22812	CTRI/2018/02/011654	Interventional	Phase 2	Completed	2	2	' 01/02/2018 '	Prospectively
20001	CTRI/2018/02/011893	Interventional	Phase 2	Completed	2	1	' 13/02/2018 '	Retrospectively
23565	CTRI/2018/03/012599	Interventional	Phase 2	Closed to Recruitment of Participants	6	6	' 15/03/2018 '	Prospectively
22539	CTRI/2018/03/012644	Interventional	Phase 2	Completed	2	2	' 19/03/2018 '	Prospectively
25605	CTRI/2018/04/013375	Interventional	Phase 2	Completed	4	4	' 19/04/2018 '	Prospectively
24764	CTRI/2018/05/013636	Interventional	Phase 2	Completed	2	2	' 03/05/2018 '	Retrospectively
24864	CTRI/2018/05/013864	Interventional	Phase 2	Completed	2	2	' 14/05/2018 '	Retrospectively
24770	CTRI/2018/05/014152	Interventional	Phase 2	Completed	2	2	' 25/05/2018 '	Retrospectively
26390	CTRI/2018/05/014178	Interventional	Phase 2	Closed to Recruitment of Participants	2	2	' 29/05/2018 '	Prospectively
19905	CTRI/2018/06/014509	Interventional	Phase 2	Closed to Recruitment of Participants	5	5	' 12/06/2018 '	Prospectively
26314	CTRI/2018/08/015499	Interventional	Phase 2	Closed to Recruitment of Participants	2	1	' 28/08/2018 '	Prospectively
23142	CTRI/2018/10/015981	Interventional	Phase 2	Closed to Recruitment of Participants	6	6	' 10/10/2018 '	Prospectively
15273	CTRI/2018/10/016190	Interventional	Phase 2	Completed	3	3	' 29/10/2018 '	Retrospectively
30196	CTRI/2019/02/017527	Interventional	Phase 2	Completed	4	4	' 07/02/2019 '	Prospectively
31792	CTRI/2019/04/018443	Interventional	Phase 2	Closed to Recruitment of Participants	11	11	' 08/04/2019 '	Prospectively
32460	CTRI/2019/05/018909	Interventional	Phase 2	Completed	3	3	' 02/05/2019 '	Prospectively
33674	CTRI/2019/05/019027	Interventional	Phase 2	Completed	2	2	' 09/05/2019 '	Prospectively
31492	CTRI/2019/05/019156	Interventional	Phase 2	Closed to Recruitment of Participants	16	16	' 15/05/2019 '	Prospectively
34078	CTRI/2019/05/019355	Interventional	Phase 2	Completed	2	3	' 24/05/2019 '	Prospectively
27190	CTRI/2019/07/020063	Interventional	Phase 2	Closed to Recruitment of Participants	2	2	' 08/07/2019 '	Prospectively
34465	CTRI/2019/09/021458	Interventional	Phase 2	Closed to Recruitment of Participants	8	8	' 30/09/2019 '	Prospectively
37246	CTRI/2019/10/021835	Interventional	Phase 2	Closed to Recruitment of Participants	9	9	' 31/10/2019 '	Prospectively
38638	CTRI/2020/01/022728	Interventional	Phase 2	Closed to Recruitment of Participants	12	14	' 13/01/2020 '	Prospectively
24756	CTRI/2020/01/022936	Interventional	Phase 2	Completed	14	1	' 24/01/2020 '	Retrospectively
37780	CTRI/2020/01/023016	Interventional	Phase 2	Closed to Recruitment of Participants	3	3	' 28/01/2020 '	Prospectively
43039	CTRI/2020/04/024706	Interventional	Phase 2	Completed	2	3	' 17/04/2020 '	Prospectively
43149	CTRI/2020/04/024775	Interventional	Phase 2	Completed	52	52	' 21/04/2020 '	Prospectively
42878	CTRI/2020/05/024959	Interventional	Phase 2	Completed	4	4	' 01/05/2020 '	Prospectively
43703	CTRI/2020/05/025328	Interventional	Phase 2	Completed	5	5	' 23/05/2020 '	Prospectively
43702	CTRI/2020/05/025397	Interventional	Phase 2	Completed	11	11	' 28/05/2020 '	Prospectively
42447	CTRI/2020/05/025435	Interventional	Phase 2	Completed	2	2	' 29/05/2020 '	Prospectively
44485	CTRI/2020/06/025800	Interventional	Phase 2	Completed	2	1	' 10/06/2020 '	Prospectively
44386	CTRI/2020/06/025855	Interventional	Phase 2	Completed	2	3	' 13/06/2020 '	Prospectively
43775	CTRI/2020/06/026087	Interventional	Phase 2	Completed	6	6	' 23/06/2020 '	Prospectively
44815	CTRI/2020/06/026192	Interventional	Phase 2	Completed	10	10	' 28/06/2020 '	Prospectively
44350	CTRI/2020/06/026220	Interventional	Phase 2	Completed	7	7	' 29/06/2020 '	Prospectively
44299	CTRI/2020/06/026222	Interventional	Phase 2	Completed	6	6	' 29/06/2020 '	Prospectively
44994	CTRI/2020/07/026655	Interventional	Phase 2	Completed	2	2	' 17/07/2020 '	Prospectively
45442	CTRI/2020/08/027077	Interventional	Phase 2	Closed to Recruitment of Participants	6	6	' 10/08/2020 '	Prospectively
46240	CTRI/2020/08/027162	Interventional	Phase 2	Closed to Recruitment of Participants	6	5	' 14/08/2020 '	Prospectively
41125	CTRI/2020/08/027258	Interventional	Phase 2	Closed to Recruitment of Participants	3	3	' 20/08/2020 '	Prospectively
47367	CTRI/2020/09/027775	Interventional	Phase 2	Completed	2	2	' 11/09/2020 '	Prospectively
47147	CTRI/2020/09/027903	Interventional	Phase 2	Completed	10	10	' 18/09/2020 '	Prospectively
45885	CTRI/2020/12/029702	Interventional	Phase 2	Completed	3	3	' 10/12/2020 '	Prospectively
15647	CTRI/2016/07/007109	Interventional	Phase 2/ Phase 3	Completed	6	6	' 20/07/2016 '	Prospectively
15189	CTRI/2016/09/007277	Interventional	Phase 2/ Phase 3	Completed	10	10	' 16/09/2016 '	Retrospectively
14355	CTRI/2016/12/007516	Interventional	Phase 2/ Phase 3	Completed	2	1	' 01/12/2016 '	Retrospectively
18062	CTRI/2017/03/008102	Interventional	Phase 2/ Phase 3	Completed	3	3	' 15/03/2017 '	Prospectively
18958	CTRI/2017/05/008701	Interventional	Phase 2/ Phase 3	Closed to Recruitment of Participants	10	10	' 30/05/2017 '	Prospectively
18873	CTRI/2017/06/008781	Interventional	Phase 2/ Phase 3	Completed	3	3	' 07/06/2017 '	Prospectively
17924	CTRI/2017/06/008786	Interventional	Phase 2/ Phase 3	Completed	2	2	' 08/06/2017 '	Retrospectively
17639	CTRI/2017/06/008787	Interventional	Phase 2/ Phase 3	Completed	3	3	' 08/06/2017 '	Retrospectively
17615	CTRI/2017/06/008790	Interventional	Phase 2/ Phase 3	Completed	2	2	' 08/06/2017 '	Retrospectively
16153	CTRI/2017/06/008791	Interventional	Phase 2/ Phase 3	Completed	2	2	' 08/06/2017 '	Retrospectively
17616	CTRI/2017/06/008799	Interventional	Phase 2/ Phase 3	Completed	3	3	' 09/06/2017 '	Retrospectively
18377	CTRI/2017/07/009008	Interventional	Phase 2/ Phase 3	Closed to Recruitment of Participants	31	31	' 10/07/2017 '	Prospectively
16151	CTRI/2017/09/009618	Interventional	Phase 2/ Phase 3	Completed	2	2	' 04/09/2017 '	Retrospectively
20187	CTRI/2017/09/009703	Interventional	Phase 2/ Phase 3	Completed	6	6	' 11/09/2017 '	Retrospectively
20192	CTRI/2017/09/009704	Interventional	Phase 2/ Phase 3	Completed	3	3	' 11/09/2017 '	Retrospectively
20195	CTRI/2017/09/009764	Interventional	Phase 2/ Phase 3	Completed	2	2	' 14/09/2017 '	Retrospectively
20194	CTRI/2017/09/009765	Interventional	Phase 2/ Phase 3	Completed	3	3	' 14/09/2017 '	Retrospectively
20197	CTRI/2017/10/010082	Interventional	Phase 2/ Phase 3	Completed	4	4	' 12/10/2017 '	Retrospectively
19076	CTRI/2017/10/010104	Interventional	Phase 2/ Phase 3	Completed	9	9	' 16/10/2017 '	Prospectively
20878	CTRI/2017/11/010427	Interventional	Phase 2/ Phase 3	Closed to Recruitment of Participants	6	6	' 08/11/2017 '	Prospectively
21160	CTRI/2017/11/010560	Interventional	Phase 2/ Phase 3	Completed	39	39	' 20/11/2017 '	Prospectively
20196	CTRI/2017/12/010768	Interventional	Phase 2/ Phase 3	Completed	2	3	' 06/12/2017 '	Retrospectively
21434	CTRI/2017/12/011012	Interventional	Phase 2/ Phase 3	Completed	8	8	' 28/12/2017 '	Prospectively
22345	CTRI/2018/01/011260	Interventional	Phase 2/ Phase 3	Completed	3	3	' 11/01/2018 '	Retrospectively
22150	CTRI/2018/02/011808	Interventional	Phase 2/ Phase 3	Closed to Recruitment of Participants	2	2	' 09/02/2018 '	Retrospectively
23989	CTRI/2018/03/012614	Interventional	Phase 2/ Phase 3	Completed	2	2	' 16/03/2018 '	Retrospectively
23980	CTRI/2018/03/012615	Interventional	Phase 2/ Phase 3	Completed	4	4	' 16/03/2018 '	Retrospectively
23961	CTRI/2018/04/012980	Interventional	Phase 2/ Phase 3	Completed	3	3	' 03/04/2018 '	Prospectively
25242	CTRI/2018/04/012984	Interventional	Phase 2/ Phase 3	Completed	2	2	' 03/04/2018 '	Prospectively
25236	CTRI/2018/04/012986	Interventional	Phase 2/ Phase 3	Completed	3	3	' 03/04/2018 '	Prospectively
23351	CTRI/2018/04/013230	Interventional	Phase 2/ Phase 3	Completed	3	3	' 12/04/2018 '	Retrospectively
25738	CTRI/2018/04/013511	Interventional	Phase 2/ Phase 3	Completed	2	2	' 27/04/2018 '	Prospectively
25345	CTRI/2018/05/013899	Interventional	Phase 2/ Phase 3	Completed	3	3	' 15/05/2018 '	Retrospectively
27960	CTRI/2018/08/015476	Interventional	Phase 2/ Phase 3	Closed to Recruitment of Participants	6	6	' 27/08/2018 '	Prospectively
27873	CTRI/2018/08/015547	Interventional	Phase 2/ Phase 3	Completed	2	1	' 30/08/2018 '	Prospectively
29416	CTRI/2018/11/016419	Interventional	Phase 2/ Phase 3	Completed	10	10	' 26/11/2018 '	Prospectively
31843	CTRI/2019/03/018196	Interventional	Phase 2/ Phase 3	Completed	2	1	' 20/03/2019 '	Prospectively
32638	CTRI/2019/04/018419	Interventional	Phase 2/ Phase 3	Completed	3	3	' 04/04/2019 '	Prospectively
31746	CTRI/2019/04/018632	Interventional	Phase 2/ Phase 3	Completed	2	2	' 15/04/2019 '	Prospectively
34073	CTRI/2019/05/019303	Interventional	Phase 2/ Phase 3	Completed	2	2	' 23/05/2019 '	Prospectively
34261	CTRI/2019/05/019452	Interventional	Phase 2/ Phase 3	Completed	5	5	' 30/05/2019 '	Prospectively
36729	CTRI/2019/09/021217	Interventional	Phase 2/ Phase 3	Completed	3	3	' 12/09/2019 '	Prospectively
34486	CTRI/2019/12/022436	Interventional	Phase 2/ Phase 3	Closed to Recruitment of Participants	11	10	' 18/12/2019 '	Prospectively
44660	CTRI/2020/06/026086	Interventional	Phase 2/ Phase 3	Closed to Recruitment of Participants	7	7	' 23/06/2020 '	Prospectively
44992	CTRI/2020/08/027076	Interventional	Phase 2/ Phase 3	Completed	2	2	' 10/08/2020 '	Prospectively
46406	CTRI/2020/08/027163	Interventional	Phase 2/ Phase 3	Closed to Recruitment of Participants	3	3	' 14/08/2020 '	Prospectively
46186	CTRI/2020/08/027170	Interventional	Phase 2/ Phase 3	Closed to Recruitment of Participants	14	14	' 15/08/2020 '	Prospectively
49102	CTRI/2020/11/029234	Interventional	Phase 2/ Phase 3	Closed to Recruitment of Participants	25	25	' 19/11/2020 '	Prospectively
13693	CTRI/2016/06/006993	Interventional	Phase 3	Closed to Recruitment of Participants	16	16	' 06/06/2016 '	Prospectively
6431	CTRI/2016/06/007003	Interventional	Phase 3	Completed	2	2	' 06/06/2016 '	Retrospectively
12531	CTRI/2016/06/007016	Interventional	Phase 3	Closed to Recruitment of Participants	4	4	' 13/06/2016 '	Prospectively
13695	CTRI/2016/06/007031	Interventional	Phase 3	Completed	17	17	' 22/06/2016 '	Prospectively
13779	CTRI/2016/06/007059	Interventional	Phase 3	Closed to Recruitment of Participants	24	24	' 30/06/2016 '	Prospectively
14511	CTRI/2016/06/007062	Interventional	Phase 3	Closed to Recruitment of Participants	49	49	' 30/06/2016 '	Prospectively
12410	CTRI/2016/07/007068	Interventional	Phase 3	Completed	18	18	' 11/07/2016 '	Prospectively
11462	CTRI/2016/07/007097	Interventional	Phase 3	Closed to Recruitment of Participants	13	13	' 15/07/2016 '	Prospectively
13580	CTRI/2016/08/007137	Interventional	Phase 3	Closed to Recruitment of Participants	10	10	' 02/08/2016 '	Prospectively
15193	CTRI/2016/08/007169	Interventional	Phase 3	Closed to Recruitment of Participants	7	7	' 11/08/2016 '	Prospectively
13986	CTRI/2016/08/007183	Interventional	Phase 3	Completed	7	7	' 16/08/2016 '	Retrospectively
15213	CTRI/2016/08/007204	Interventional	Phase 3	Closed to Recruitment of Participants	10	10	' 18/08/2016 '	Prospectively
15937	CTRI/2016/08/007216	Interventional	Phase 3	Completed	8	8	' 23/08/2016 '	Prospectively
15450	CTRI/2016/09/007230	Interventional	Phase 3	Closed to Recruitment of Participants	14	12	' 01/09/2016 '	Prospectively
15790	CTRI/2016/09/007268	Interventional	Phase 3	Closed to Recruitment of Participants	11	11	' 09/09/2016 '	Prospectively
14255	CTRI/2016/09/007269	Interventional	Phase 3	Completed	17	18	' 09/09/2016 '	Prospectively
13414	CTRI/2016/09/007279	Interventional	Phase 3	Closed to Recruitment of Participants	21	21	' 16/09/2016 '	Prospectively
16119	CTRI/2016/09/007309	Interventional	Phase 3	Completed	15	15	' 26/09/2016 '	Prospectively
8117	CTRI/2016/09/007318	Interventional	Phase 3	Closed to Recruitment of Participants	8	1	' 29/09/2016 '	Prospectively
16164	CTRI/2016/10/007345	Interventional	Phase 3	Completed	30	30	' 06/10/2016 '	Prospectively
16431	CTRI/2016/10/007367	Interventional	Phase 3	Completed	9	9	' 14/10/2016 '	Prospectively
15961	CTRI/2016/11/007433	Interventional	Phase 3	Completed	8	8	' 04/11/2016 '	Prospectively
16044	CTRI/2016/11/007439	Interventional	Phase 3	Completed	11	11	' 08/11/2016 '	Prospectively
15321	CTRI/2016/11/007473	Interventional	Phase 3	Completed	15	15	' 17/11/2016 '	Prospectively
15866	CTRI/2016/11/007481	Interventional	Phase 3	Completed	7	7	' 24/11/2016 '	Prospectively
16042	CTRI/2016/11/007491	Interventional	Phase 3	Completed	12	12	' 25/11/2016 '	Prospectively
16978	CTRI/2016/12/007557	Interventional	Phase 3	Completed	37	37	' 09/12/2016 '	Prospectively
14849	CTRI/2016/12/007588	Interventional	Phase 3	Completed	8	8	' 16/12/2016 '	Retrospectively
17274	CTRI/2017/01/007650	Interventional	Phase 3	Completed	13	13	' 06/01/2017 '	Prospectively
15891	CTRI/2017/01/007651	Interventional	Phase 3	Completed	23	23	' 06/01/2017 '	Prospectively
16775	CTRI/2017/01/007696	Interventional	Phase 3	Closed to Recruitment of Participants	8	8	' 13/01/2017 '	Prospectively
16107	CTRI/2017/01/007706	Interventional	Phase 3	Completed	5	5	' 16/01/2017 '	Prospectively
17450	CTRI/2017/02/007763	Interventional	Phase 3	Completed	14	14	' 02/02/2017 '	Prospectively
15918	CTRI/2017/02/007798	Interventional	Phase 3	Closed to Recruitment of Participants	16	20	' 07/02/2017 '	Prospectively
17539	CTRI/2017/02/007814	Interventional	Phase 3	Completed	27	27	' 08/02/2017 '	Prospectively
17564	CTRI/2017/02/007835	Interventional	Phase 3	Closed to Recruitment of Participants	10	10	' 13/02/2017 '	Prospectively
15364	CTRI/2017/02/007841	Interventional	Phase 3	Completed	22	21	' 13/02/2017 '	Prospectively
14804	CTRI/2017/03/007985	Interventional	Phase 3	Completed	10	7	' 02/03/2017 '	Prospectively
17662	CTRI/2017/03/008014	Interventional	Phase 3	Completed	18	18	' 06/03/2017 '	Prospectively
17537	CTRI/2017/03/008052	Interventional	Phase 3	Completed	5	5	' 09/03/2017 '	Prospectively
16562	CTRI/2017/03/008063	Interventional	Phase 3	Completed	16	17	' 10/03/2017 '	Retrospectively
16620	CTRI/2017/03/008101	Interventional	Phase 3	Completed	15	14	' 15/03/2017 '	Prospectively
18036	CTRI/2017/03/008142	Interventional	Phase 3	Completed	2	5	' 20/03/2017 '	Prospectively
17750	CTRI/2017/03/008163	Interventional	Phase 3	Closed to Recruitment of Participants	8	8	' 21/03/2017 '	Prospectively
16414	CTRI/2017/03/008166	Interventional	Phase 3	Closed to Recruitment of Participants	8	8	' 21/03/2017 '	Prospectively
16236	CTRI/2017/03/008181	Interventional	Phase 3	Closed to Recruitment of Participants	9	9	' 22/03/2017 '	Prospectively
18418	CTRI/2017/04/008299	Interventional	Phase 3	Completed	18	18	' 06/04/2017 '	Prospectively
17527	CTRI/2017/04/008326	Interventional	Phase 3	Completed	4	4	' 10/04/2017 '	Prospectively
18359	CTRI/2017/04/008363	Interventional	Phase 3	Closed to Recruitment of Participants	19	19	' 18/04/2017 '	Prospectively
18582	CTRI/2017/04/008381	Interventional	Phase 3	Completed	9	9	' 20/04/2017 '	Prospectively
18581	CTRI/2017/05/008638	Interventional	Phase 3	Completed	14	13	' 24/05/2017 '	Prospectively
18903	CTRI/2017/05/008655	Interventional	Phase 3	Completed	15	15	' 25/05/2017 '	Prospectively
18977	CTRI/2017/05/008721	Interventional	Phase 3	Completed	4	4	' 31/05/2017 '	Prospectively
16727	CTRI/2017/06/008830	Interventional	Phase 3	Closed to Recruitment of Participants	12	11	' 14/06/2017 '	Prospectively
15620	CTRI/2017/06/008843	Interventional	Phase 3	Closed to Recruitment of Participants	49	42	' 15/06/2017 '	Prospectively
19319	CTRI/2017/06/008889	Interventional	Phase 3	Completed	18	18	' 21/06/2017 '	Prospectively
8223	CTRI/2017/06/008891	Interventional	Phase 3	Closed to Recruitment of Participants	26	23	' 21/06/2017 '	Prospectively
17708	CTRI/2017/07/008990	Interventional	Phase 3	Completed	9	9	' 06/07/2017 '	Prospectively
17869	CTRI/2017/07/008992	Interventional	Phase 3	Completed	2	1	' 07/07/2017 '	Prospectively
17158	CTRI/2017/07/009000	Interventional	Phase 3	Closed to Recruitment of Participants	19	19	' 07/07/2017 '	Retrospectively
19169	CTRI/2017/07/009038	Interventional	Phase 3	Closed to Recruitment of Participants	13	13	' 13/07/2017 '	Prospectively
19377	CTRI/2017/07/009079	Interventional	Phase 3	Completed	16	16	' 19/07/2017 '	Prospectively
17387	CTRI/2017/07/009081	Interventional	Phase 3	Closed to Recruitment of Participants	13	13	' 19/07/2017 '	Prospectively
19549	CTRI/2017/07/009121	Interventional	Phase 3	Completed	58	58	' 27/07/2017 '	Prospectively
19094	CTRI/2017/08/009196	Interventional	Phase 3	Closed to Recruitment of Participants	8	4	' 01/08/2017 '	Prospectively
19044	CTRI/2017/08/009207	Interventional	Phase 3	Closed to Recruitment of Participants	18	18	' 01/08/2017 '	Prospectively
19674	CTRI/2017/08/009242	Interventional	Phase 3	Completed	22	22	' 03/08/2017 '	Prospectively
19303	CTRI/2017/08/009266	Interventional	Phase 3	Closed to Recruitment of Participants	11	11	' 04/08/2017 '	Prospectively
19497	CTRI/2017/08/009286	Interventional	Phase 3	Completed	33	33	' 08/08/2017 '	Prospectively
18172	CTRI/2017/08/009311	Interventional	Phase 3	Closed to Recruitment of Participants	12	12	' 09/08/2017 '	Prospectively
19808	CTRI/2017/08/009359	Interventional	Phase 3	Closed to Recruitment of Participants	14	14	' 14/08/2017 '	Prospectively
19651	CTRI/2017/08/009450	Interventional	Phase 3	Completed	13	13	' 22/08/2017 '	Prospectively
18490	CTRI/2017/08/009474	Interventional	Phase 3	Closed to Recruitment of Participants	31	32	' 23/08/2017 '	Prospectively
19649	CTRI/2017/08/009475	Interventional	Phase 3	Closed to Recruitment of Participants	46	46	' 23/08/2017 '	Prospectively
18464	CTRI/2017/08/009478	Interventional	Phase 3	Closed to Recruitment of Participants	30	30	' 23/08/2017 '	Prospectively
19773	CTRI/2017/08/009485	Interventional	Phase 3	Completed	18	17	' 24/08/2017 '	Prospectively
19539	CTRI/2017/08/009535	Interventional	Phase 3	Closed to Recruitment of Participants	20	20	' 29/08/2017 '	Prospectively
19597	CTRI/2017/09/009591	Interventional	Phase 3	Completed	13	13	' 01/09/2017 '	Prospectively
13782	CTRI/2017/09/009699	Interventional	Phase 3	Completed	3	3	' 11/09/2017 '	Retrospectively
19650	CTRI/2017/09/009708	Interventional	Phase 3	Closed to Recruitment of Participants	46	46	' 11/09/2017 '	Prospectively
19155	CTRI/2017/09/009732	Interventional	Phase 3	Closed to Recruitment of Participants	12	10	' 12/09/2017 '	Prospectively
16735	CTRI/2017/09/009768	Interventional	Phase 3	Completed	5	5	' 14/09/2017 '	Prospectively
17659	CTRI/2017/09/009786	Interventional	Phase 3	Completed	5	5	' 15/09/2017 '	Prospectively
20256	CTRI/2017/09/009804	Interventional	Phase 3	Completed	14	14	' 18/09/2017 '	Prospectively
20258	CTRI/2017/09/009850	Interventional	Phase 3	Completed	15	15	' 19/09/2017 '	Prospectively
19129	CTRI/2017/09/009931	Interventional	Phase 3	Closed to Recruitment of Participants	4	4	' 27/09/2017 '	Prospectively
17548	CTRI/2017/10/010015	Interventional	Phase 3	Closed to Recruitment of Participants	7	6	' 06/10/2017 '	Prospectively
20558	CTRI/2017/10/010017	Interventional	Phase 3	Closed to Recruitment of Participants	18	18	' 06/10/2017 '	Prospectively
20310	CTRI/2017/10/010060	Interventional	Phase 3	Completed	5	5	' 12/10/2017 '	Prospectively
20222	CTRI/2017/10/010093	Interventional	Phase 3	Completed	11	11	' 13/10/2017 '	Prospectively
17248	CTRI/2017/10/010121	Interventional	Phase 3	Completed	14	14	' 17/10/2017 '	Prospectively
19783	CTRI/2017/10/010146	Interventional	Phase 3	Completed	12	12	' 23/10/2017 '	Prospectively
9076	CTRI/2017/10/010206	Interventional	Phase 3	Completed	34	34	' 26/10/2017 '	Prospectively
20862	CTRI/2017/11/010511	Interventional	Phase 3	Completed	6	6	' 15/11/2017 '	Prospectively
20253	CTRI/2017/11/010582	Interventional	Phase 3	Completed	5	3	' 21/11/2017 '	Retrospectively
13071	CTRI/2017/11/010664	Interventional	Phase 3	Completed	3	3	' 27/11/2017 '	Retrospectively
21481	CTRI/2017/12/010770	Interventional	Phase 3	Completed	2	1	' 06/12/2017 '	Retrospectively
2184	CTRI/2017/12/010935	Interventional	Phase 3	Completed	13	13	' 21/12/2017 '	Prospectively
20416	CTRI/2017/12/010961	Interventional	Phase 3	Completed	7	6	' 22/12/2017 '	Prospectively
22084	CTRI/2018/01/011183	Interventional	Phase 3	Closed to Recruitment of Participants	9	9	' 08/01/2018 '	Prospectively
21577	CTRI/2018/01/011307	Interventional	Phase 3	Closed to Recruitment of Participants	28	27	' 12/01/2018 '	Prospectively
22321	CTRI/2018/01/011325	Interventional	Phase 3	Closed to Recruitment of Participants	6	6	' 15/01/2018 '	Prospectively
21889	CTRI/2018/02/011707	Interventional	Phase 3	Completed	2	2	' 05/02/2018 '	Prospectively
22998	CTRI/2018/02/011972	Interventional	Phase 3	Closed to Recruitment of Participants	15	15	' 19/02/2018 '	Prospectively
22985	CTRI/2018/02/011983	Interventional	Phase 3	Completed	15	15	' 19/02/2018 '	Prospectively
20815	CTRI/2018/02/012059	Interventional	Phase 3	Completed	33	31	' 21/02/2018 '	Prospectively
20315	CTRI/2018/02/012091	Interventional	Phase 3	Closed to Recruitment of Participants	18	18	' 22/02/2018 '	Prospectively
17558	CTRI/2018/02/012211	Interventional	Phase 3	Completed	4	4	' 28/02/2018 '	Retrospectively
22663	CTRI/2018/02/012222	Interventional	Phase 3	Completed	20	20	' 28/02/2018 '	Prospectively
22895	CTRI/2018/03/012481	Interventional	Phase 3	Completed	2	2	' 12/03/2018 '	Prospectively
23235	CTRI/2018/03/012598	Interventional	Phase 3	Completed	19	19	' 15/03/2018 '	Prospectively
19928	CTRI/2018/03/012804	Interventional	Phase 3	Completed	39	1	' 23/03/2018 '	Retrospectively
21731	CTRI/2018/04/013091	Interventional	Phase 3	Completed	19	19	' 06/04/2018 '	Prospectively
21752	CTRI/2018/04/013221	Interventional	Phase 3	Completed	7	11	' 12/04/2018 '	Prospectively
25131	CTRI/2018/04/013464	Interventional	Phase 3	Completed	21	21	' 24/04/2018 '	Prospectively
25196	CTRI/2018/05/013650	Interventional	Phase 3	Completed	4	4	' 03/05/2018 '	Prospectively
22508	CTRI/2018/05/013693	Interventional	Phase 3	Completed	14	14	' 04/05/2018 '	Prospectively
24882	CTRI/2018/05/013796	Interventional	Phase 3	Completed	16	16	' 09/05/2018 '	Prospectively
25854	CTRI/2018/05/013853	Interventional	Phase 3	Completed	15	15	' 14/05/2018 '	Prospectively
23200	CTRI/2018/05/013924	Interventional	Phase 3	Closed to Recruitment of Participants	16	16	' 16/05/2018 '	Prospectively
24470	CTRI/2018/05/014015	Interventional	Phase 3	Closed to Recruitment of Participants	2	1	' 21/05/2018 '	Retrospectively
22932	CTRI/2018/05/014028	Interventional	Phase 3	Closed to Recruitment of Participants	4	4	' 21/05/2018 '	Prospectively
23205	CTRI/2018/05/014065	Interventional	Phase 3	Completed	16	16	' 23/05/2018 '	Prospectively
18578	CTRI/2018/05/014191	Interventional	Phase 3	Completed	12	12	' 29/05/2018 '	Prospectively
17097	CTRI/2018/05/014254	Interventional	Phase 3	Closed to Recruitment of Participants	23	21	' 30/05/2018 '	Prospectively
23118	CTRI/2018/05/014300	Interventional	Phase 3	Completed	2	1	' 31/05/2018 '	Retrospectively
26245	CTRI/2018/06/014501	Interventional	Phase 3	Closed to Recruitment of Participants	15	15	' 11/06/2018 '	Prospectively
23170	CTRI/2018/06/014512	Interventional	Phase 3	Closed to Recruitment of Participants	20	18	' 12/06/2018 '	Prospectively
23591	CTRI/2018/06/014543	Interventional	Phase 3	Closed to Recruitment of Participants	8	8	' 15/06/2018 '	Retrospectively
11467	CTRI/2018/06/014654	Interventional	Phase 3	Completed	2	1	' 28/06/2018 '	Retrospectively
25661	CTRI/2018/06/014682	Interventional	Phase 3	Closed to Recruitment of Participants	7	7	' 29/06/2018 '	Prospectively
25662	CTRI/2018/07/014698	Interventional	Phase 3	Closed to Recruitment of Participants	8	8	' 02/07/2018 '	Prospectively
23369	CTRI/2018/07/014765	Interventional	Phase 3	Closed to Recruitment of Participants	17	16	' 09/07/2018 '	Prospectively
23936	CTRI/2018/07/014783	Interventional	Phase 3	Closed to Recruitment of Participants	9	9	' 10/07/2018 '	Prospectively
26452	CTRI/2018/07/014881	Interventional	Phase 3	Completed	36	36	' 16/07/2018 '	Prospectively
23029	CTRI/2018/07/014908	Interventional	Phase 3	Closed to Recruitment of Participants	25	27	' 17/07/2018 '	Prospectively
26504	CTRI/2018/07/015058	Interventional	Phase 3	Closed to Recruitment of Participants	9	9	' 26/07/2018 '	Prospectively
8075	CTRI/2018/08/015228	Interventional	Phase 3	Completed	7	1	' 07/08/2018 '	Retrospectively
25598	CTRI/2018/08/015242	Interventional	Phase 3	Closed to Recruitment of Participants	15	15	' 09/08/2018 '	Prospectively
26659	CTRI/2018/08/015281	Interventional	Phase 3	Completed	10	10	' 10/08/2018 '	Prospectively
19063	CTRI/2018/08/015360	Interventional	Phase 3	Closed to Recruitment of Participants	14	14	' 16/08/2018 '	Prospectively
27847	CTRI/2018/09/015620	Interventional	Phase 3	Closed to Recruitment of Participants	20	20	' 06/09/2018 '	Prospectively
27845	CTRI/2018/09/015641	Interventional	Phase 3	Closed to Recruitment of Participants	2	1	' 07/09/2018 '	Prospectively
26161	CTRI/2018/09/015785	Interventional	Phase 3	Completed	16	16	' 20/09/2018 '	Prospectively
26210	CTRI/2018/09/015810	Interventional	Phase 3	Completed	16	18	' 24/09/2018 '	Prospectively
27221	CTRI/2018/10/015886	Interventional	Phase 3	Completed	12	12	' 03/10/2018 '	Prospectively
28519	CTRI/2018/10/015893	Interventional	Phase 3	Closed to Recruitment of Participants	15	15	' 04/10/2018 '	Prospectively
20626	CTRI/2018/10/016053	Interventional	Phase 3	Completed	11	11	' 17/10/2018 '	Prospectively
27526	CTRI/2018/12/016574	Interventional	Phase 3	Closed to Recruitment of Participants	7	7	' 10/12/2018 '	Prospectively
29555	CTRI/2018/12/016605	Interventional	Phase 3	Closed to Recruitment of Participants	18	18	' 11/12/2018 '	Prospectively
29646	CTRI/2018/12/016607	Interventional	Phase 3	Completed	25	25	' 11/12/2018 '	Prospectively
29486	CTRI/2018/12/016692	Interventional	Phase 3	Closed to Recruitment of Participants	10	9	' 17/12/2018 '	Prospectively
30163	CTRI/2019/01/016862	Interventional	Phase 3	Completed	19	15	' 03/01/2019 '	Prospectively
27411	CTRI/2019/01/017026	Interventional	Phase 3	Closed to Recruitment of Participants	7	12	' 10/01/2019 '	Prospectively
30046	CTRI/2019/01/017155	Interventional	Phase 3	Completed	15	15	' 18/01/2019 '	Prospectively
29803	CTRI/2019/01/017156	Interventional	Phase 3	Completed	22	22	' 18/01/2019 '	Prospectively
29743	CTRI/2019/01/017196	Interventional	Phase 3	Completed	20	20	' 22/01/2019 '	Prospectively
27855	CTRI/2019/02/017507	Interventional	Phase 3	Closed to Recruitment of Participants	6	6	' 06/02/2019 '	Prospectively
24726	CTRI/2019/02/017774	Interventional	Phase 3	Completed	10	8	' 21/02/2019 '	Prospectively
28424	CTRI/2019/03/018075	Interventional	Phase 3	Completed	11	11	' 13/03/2019 '	Prospectively
30805	CTRI/2019/03/018143	Interventional	Phase 3	Completed	23	22	' 18/03/2019 '	Prospectively
32281	CTRI/2019/03/018215	Interventional	Phase 3	Completed	8	8	' 20/03/2019 '	Prospectively
31720	CTRI/2019/03/018264	Interventional	Phase 3	Closed to Recruitment of Participants	2	1	' 26/03/2019 '	Prospectively
31343	CTRI/2019/03/018322	Interventional	Phase 3	Closed to Recruitment of Participants	32	31	' 29/03/2019 '	Prospectively
31973	CTRI/2019/04/018378	Interventional	Phase 3	Closed to Recruitment of Participants	15	15	' 02/04/2019 '	Prospectively
31244	CTRI/2019/04/018384	Interventional	Phase 3	Closed to Recruitment of Participants	10	10	' 02/04/2019 '	Prospectively
30479	CTRI/2019/04/018487	Interventional	Phase 3	Completed	6	5	' 08/04/2019 '	Prospectively
29094	CTRI/2019/04/018598	Interventional	Phase 3	Completed	3	3	' 15/04/2019 '	Prospectively
32739	CTRI/2019/04/018614	Interventional	Phase 3	Closed to Recruitment of Participants	19	19	' 15/04/2019 '	Prospectively
32929	CTRI/2019/04/018689	Interventional	Phase 3	Completed	13	13	' 22/04/2019 '	Prospectively
22408	CTRI/2019/05/019077	Interventional	Phase 3	Completed	4	1	' 13/05/2019 '	Retrospectively
33020	CTRI/2019/05/019167	Interventional	Phase 3	Completed	11	11	' 15/05/2019 '	Prospectively
33566	CTRI/2019/06/019490	Interventional	Phase 3	Closed to Recruitment of Participants	11	11	' 03/06/2019 '	Prospectively
29960	CTRI/2019/06/019509	Interventional	Phase 3	Closed to Recruitment of Participants	10	10	' 03/06/2019 '	Prospectively
33825	CTRI/2019/06/019568	Interventional	Phase 3	Completed	2	2	' 07/06/2019 '	Prospectively
33329	CTRI/2019/06/019635	Interventional	Phase 3	Closed to Recruitment of Participants	69	69	' 12/06/2019 '	Prospectively
34102	CTRI/2019/06/019636	Interventional	Phase 3	Completed	2	2	' 12/06/2019 '	Prospectively
34036	CTRI/2019/06/019637	Interventional	Phase 3	Completed	12	12	' 12/06/2019 '	Prospectively
30878	CTRI/2019/07/020149	Interventional	Phase 3	Closed to Recruitment of Participants	12	12	' 10/07/2019 '	Prospectively
32902	CTRI/2019/07/020178	Interventional	Phase 3	Closed to Recruitment of Participants	2	4	' 15/07/2019 '	Prospectively
34282	CTRI/2019/07/020204	Interventional	Phase 3	Completed	24	24	' 15/07/2019 '	Prospectively
20425	CTRI/2019/08/020680	Interventional	Phase 3	Completed	5	5	' 13/08/2019 '	Retrospectively
36457	CTRI/2019/09/021343	Interventional	Phase 3	Completed	10	10	' 19/09/2019 '	Prospectively
36975	CTRI/2019/10/021567	Interventional	Phase 3	Closed to Recruitment of Participants	6	6	' 09/10/2019 '	Prospectively
36915	CTRI/2019/12/022312	Interventional	Phase 3	Closed to Recruitment of Participants	43	43	' 11/12/2019 '	Prospectively
38234	CTRI/2019/12/022455	Interventional	Phase 3	Completed	19	19	' 20/12/2019 '	Prospectively
38544	CTRI/2019/12/022543	Interventional	Phase 3	Completed	7	7	' 27/12/2019 '	Prospectively
38394	CTRI/2020/01/022619	Interventional	Phase 3	Completed	8	8	' 06/01/2020 '	Prospectively
39401	CTRI/2020/01/023062	Interventional	Phase 3	Completed	8	8	' 31/01/2020 '	Prospectively
37473	CTRI/2020/02/023110	Interventional	Phase 3	Closed to Recruitment of Participants	4	4	' 04/02/2020 '	Prospectively
40113	CTRI/2020/03/023936	Interventional	Phase 3	Completed	2	2	' 13/03/2020 '	Prospectively
42006	CTRI/2020/04/024660	Interventional	Phase 3	Closed to Recruitment of Participants	10	10	' 16/04/2020 '	Prospectively
42972	CTRI/2020/04/024749	Interventional	Phase 3	Closed to Recruitment of Participants	39	39	' 21/04/2020 '	Prospectively
43504	CTRI/2020/05/025114	Interventional	Phase 3	Completed	12	12	' 12/05/2020 '	Prospectively
43630	CTRI/2020/05/025254	Interventional	Phase 3	Completed	7	7	' 20/05/2020 '	Prospectively
41120	CTRI/2020/05/025300	Interventional	Phase 3	Completed	2	2	' 22/05/2020 '	Prospectively
44121	CTRI/2020/06/025590	Interventional	Phase 3	Completed	4	4	' 03/06/2020 '	Prospectively
44170	CTRI/2020/06/025704	Interventional	Phase 3	Completed	13	13	' 08/06/2020 '	Prospectively
46471	CTRI/2020/09/027555	Interventional	Phase 3	Completed	23	23	' 02/09/2020 '	Prospectively
48057	CTRI/2020/11/028976	Interventional	Phase 3	Closed to Recruitment of Participants	26	26	' 09/11/2020 '	Prospectively
46330	CTRI/2020/11/029312	Interventional	Phase 3	Closed to Recruitment of Participants	12	12	' 24/11/2020 '	Prospectively
16858	CTRI/2017/01/007722	Interventional	Phase 3/ Phase 4	Closed to Recruitment of Participants	5	5	' 19/01/2017 '	Prospectively
17399	CTRI/2017/03/008034	Interventional	Phase 3/ Phase 4	Completed	12	12	' 07/03/2017 '	Prospectively
18623	CTRI/2017/04/008386	Interventional	Phase 3/ Phase 4	Completed	12	12	' 21/04/2017 '	Prospectively
20691	CTRI/2017/11/010539	Interventional	Phase 3/ Phase 4	Completed	2	2	' 17/11/2017 '	Prospectively
24383	CTRI/2018/05/014233	Interventional	Phase 3/ Phase 4	Completed	2	1	' 30/05/2018 '	Retrospectively
27263	CTRI/2018/10/015916	Interventional	Phase 3/ Phase 4	Closed to Recruitment of Participants	21	21	' 05/10/2018 '	Prospectively
45825	CTRI/2020/08/026957	Interventional	Phase 3/ Phase 4	Completed	4	4	' 02/08/2020 '	Prospectively
46258	CTRI/2020/08/027041	Interventional	Phase 3/ Phase 4	Completed	2	2	' 09/08/2020 '	Prospectively
46319	CTRI/2020/08/027120	Interventional	Phase 3/ Phase 4	Completed	2	2	' 13/08/2020 '	Prospectively

## Sheet: Merged_1181 single sites
S7.7 Table. Number of Phase 2 or Phase 3 trials – including duplicates – with single sites
Trial ID	CTRI Number	Type of Trial	Phase	Recruitment Status in India	Sites	ECs	Registration Date	Registration Type
12736	CTRI/2016/06/006983	Interventional	Phase 2	Completed	1	1	' 02/06/2016 '	Retrospectively
10619	CTRI/2016/06/006996	Interventional	Phase 3	Completed	1	1	' 06/06/2016 '	Prospectively
14956	CTRI/2016/06/006997	Interventional	Phase 3/ Phase 4	Completed	1	1	' 06/06/2016 '	Retrospectively
13582	CTRI/2016/06/007010	Interventional	Phase 2	Completed	1	1	' 08/06/2016 '	Prospectively
13428	CTRI/2016/06/007011	Interventional	Phase 3/ Phase 4	Completed	1	1	' 08/06/2016 '	Retrospectively
11373	CTRI/2016/06/007018	Interventional	Phase 2/ Phase 3	Completed	1	1	' 13/06/2016 '	Retrospectively
11373	CTRI/2016/06/007018	Interventional	Phase 2/ Phase 3	Completed	1	1	' 13/06/2016 '	Retrospectively
12421	CTRI/2016/06/007026	Interventional	Phase 3/ Phase 4	Closed to Recruitment of Participants	1	1	' 15/06/2016 '	Retrospectively
14943	CTRI/2016/06/007032	Interventional	Phase 2	Completed	1	1	' 23/06/2016 '	Prospectively
14983	CTRI/2016/06/007036	Interventional	Phase 3	Completed	1	1	' 23/06/2016 '	Retrospectively
11816	CTRI/2016/06/007039	Interventional	Phase 3	Completed	1	1	' 24/06/2016 '	Retrospectively
12854	CTRI/2016/06/007047	Interventional	Phase 2/ Phase 3	Completed	1	1	' 29/06/2016 '	Prospectively
12854	CTRI/2016/06/007047	Interventional	Phase 2/ Phase 3	Completed	1	1	' 29/06/2016 '	Prospectively
12673	CTRI/2016/06/007051	Interventional	Phase 2	Completed	1	1	' 29/06/2016 '	Retrospectively
4434	CTRI/2016/06/007055	Interventional	Phase 2	Completed	1	1	' 29/06/2016 '	Retrospectively
14270	CTRI/2016/06/007057	Interventional	Phase 2	Completed	1	1	' 29/06/2016 '	Retrospectively
14006	CTRI/2016/07/007080	Interventional	Phase 3	Closed to Recruitment of Participants	1	1	' 12/07/2016 '	Retrospectively
8673	CTRI/2016/07/007091	Interventional	Phase 3/ Phase 4	Completed	1	1	' 13/07/2016 '	Retrospectively
11996	CTRI/2016/07/007110	Interventional	Phase 2	Completed	1	1	' 20/07/2016 '	Retrospectively
12433	CTRI/2016/08/007129	Interventional	Phase 2	Closed to Recruitment of Participants	1	1	' 01/08/2016 '	Retrospectively
8320	CTRI/2016/08/007133	Interventional	Phase 2	Completed	1	1	' 01/08/2016 '	Retrospectively
12022	CTRI/2016/08/007143	Interventional	Phase 3	Completed	1	1	' 04/08/2016 '	Retrospectively
14765	CTRI/2016/08/007148	Interventional	Phase 2/ Phase 3	Completed	1	1	' 05/08/2016 '	Retrospectively
14765	CTRI/2016/08/007148	Interventional	Phase 2/ Phase 3	Completed	1	1	' 05/08/2016 '	Retrospectively
14760	CTRI/2016/08/007159	Interventional	Phase 3	Completed	1	1	' 05/08/2016 '	Prospectively
11754	CTRI/2016/08/007192	Interventional	Phase 3	Completed	1	1	' 17/08/2016 '	Retrospectively
15319	CTRI/2016/08/007194	Interventional	Phase 2/ Phase 3	Completed	1	1	' 17/08/2016 '	Retrospectively
15319	CTRI/2016/08/007194	Interventional	Phase 2/ Phase 3	Completed	1	1	' 17/08/2016 '	Retrospectively
5305	CTRI/2016/08/007203	Interventional	Phase 3	Closed to Recruitment of Participants	1	1	' 17/08/2016 '	Retrospectively
13819	CTRI/2016/09/007235	Interventional	Phase 2	Completed	1	1	' 05/09/2016 '	Retrospectively
13093	CTRI/2016/09/007242	Interventional	Phase 3	Completed	1	1	' 06/09/2016 '	Retrospectively
11821	CTRI/2016/09/007259	Interventional	Phase 2	Completed	1	1	' 08/09/2016 '	Retrospectively
10198	CTRI/2016/09/007261	Interventional	Phase 3/ Phase 4	Completed	1	1	' 08/09/2016 '	Retrospectively
6748	CTRI/2016/09/007267	Interventional	Phase 2/ Phase 3	Completed	1	1	' 09/09/2016 '	Retrospectively
6748	CTRI/2016/09/007267	Interventional	Phase 2/ Phase 3	Completed	1	1	' 09/09/2016 '	Retrospectively
14485	CTRI/2016/09/007275	Interventional	Phase 2/ Phase 3	Completed	1	1	' 15/09/2016 '	Retrospectively
14485	CTRI/2016/09/007275	Interventional	Phase 2/ Phase 3	Completed	1	1	' 15/09/2016 '	Retrospectively
9060	CTRI/2016/09/007280	Interventional	Phase 2	Completed	1	1	' 16/09/2016 '	Retrospectively
15062	CTRI/2016/09/007284	Interventional	Phase 2	Closed to Recruitment of Participants	1	1	' 19/09/2016 '	Retrospectively
10029	CTRI/2016/09/007285	Interventional	Phase 2	Completed	1	1	' 19/09/2016 '	Retrospectively
13070	CTRI/2016/09/007286	Interventional	Phase 2	Completed	1	1	' 19/09/2016 '	Retrospectively
15251	CTRI/2016/09/007303	Interventional	Phase 3	Completed	1	1	' 23/09/2016 '	Retrospectively
12274	CTRI/2016/09/007314	Interventional	Phase 2/ Phase 3	Closed to Recruitment of Participants	1	1	' 27/09/2016 '	Retrospectively
12274	CTRI/2016/09/007314	Interventional	Phase 2/ Phase 3	Closed to Recruitment of Participants	1	1	' 27/09/2016 '	Retrospectively
8754	CTRI/2016/10/007346	Interventional	Phase 3	Completed	1	1	' 06/10/2016 '	Retrospectively
12182	CTRI/2016/10/007371	Interventional	Phase 2	Completed	1	1	' 17/10/2016 '	Retrospectively
15755	CTRI/2016/10/007384	Interventional	Phase 2/ Phase 3	Completed	1	1	' 20/10/2016 '	Retrospectively
15755	CTRI/2016/10/007384	Interventional	Phase 2/ Phase 3	Completed	1	1	' 20/10/2016 '	Retrospectively
12607	CTRI/2016/10/007405	Interventional	Phase 3	Closed to Recruitment of Participants	1	1	' 25/10/2016 '	Retrospectively
15842	CTRI/2016/11/007447	Interventional	Phase 3	Completed	1	1	' 08/11/2016 '	Retrospectively
11659	CTRI/2016/11/007479	Interventional	Phase 2	Completed	1	1	' 23/11/2016 '	Retrospectively
15685	CTRI/2016/11/007488	Interventional	Phase 3	Completed	1	1	' 24/11/2016 '	Retrospectively
14948	CTRI/2016/11/007495	Interventional	Phase 2	Completed	1	1	' 25/11/2016 '	Retrospectively
14738	CTRI/2016/12/007514	Interventional	Phase 2/ Phase 3	Completed	1	1	' 01/12/2016 '	Retrospectively
14738	CTRI/2016/12/007514	Interventional	Phase 2/ Phase 3	Completed	1	1	' 01/12/2016 '	Retrospectively
16746	CTRI/2016/12/007530	Interventional	Phase 2	Closed to Recruitment of Participants	1	1	' 05/12/2016 '	Prospectively
9577	CTRI/2016/12/007535	Interventional	Phase 2	Closed to Recruitment of Participants	1	1	' 05/12/2016 '	Retrospectively
15827	CTRI/2016/12/007545	Interventional	Phase 3	Completed	1	1	' 07/12/2016 '	Retrospectively
8229	CTRI/2016/12/007546	Interventional	Phase 2	Completed	1	1	' 07/12/2016 '	Retrospectively
16790	CTRI/2016/12/007552	Interventional	Phase 3	Completed	1	1	' 08/12/2016 '	Retrospectively
10859	CTRI/2016/12/007579	Interventional	Phase 2	Completed	1	1	' 14/12/2016 '	Retrospectively
14875	CTRI/2016/12/007605	Interventional	Phase 3	Completed	1	1	' 22/12/2016 '	Prospectively
15227	CTRI/2016/12/007607	Interventional	Phase 2/ Phase 3	Completed	1	1	' 22/12/2016 '	Prospectively
15227	CTRI/2016/12/007607	Interventional	Phase 2/ Phase 3	Completed	1	1	' 22/12/2016 '	Prospectively
14498	CTRI/2016/12/007610	Interventional	Phase 2	Completed	1	1	' 23/12/2016 '	Retrospectively
14706	CTRI/2016/12/007615	Interventional	Phase 2/ Phase 3	Completed	1	1	' 23/12/2016 '	Retrospectively
14706	CTRI/2016/12/007615	Interventional	Phase 2/ Phase 3	Completed	1	1	' 23/12/2016 '	Retrospectively
17152	CTRI/2017/01/007624	Interventional	Phase 3	Completed	1	1	' 02/01/2017 '	Prospectively
16145	CTRI/2017/01/007628	Interventional	Phase 3	Completed	1	1	' 04/01/2017 '	Prospectively
16826	CTRI/2017/01/007631	Interventional	Phase 3/ Phase 4	Completed	1	1	' 04/01/2017 '	Retrospectively
14513	CTRI/2017/01/007645	Interventional	Phase 2/ Phase 3	Completed	1	1	' 06/01/2017 '	Retrospectively
14513	CTRI/2017/01/007645	Interventional	Phase 2/ Phase 3	Completed	1	1	' 06/01/2017 '	Retrospectively
10928	CTRI/2017/01/007680	Interventional	Phase 3	Completed	1	1	' 11/01/2017 '	Retrospectively
14344	CTRI/2017/01/007686	Interventional	Phase 2	Completed	1	1	' 12/01/2017 '	Retrospectively
16940	CTRI/2017/01/007705	Interventional	Phase 2	Completed	1	1	' 16/01/2017 '	Prospectively
11491	CTRI/2017/01/007733	Interventional	Phase 2	Completed	1	2	' 20/01/2017 '	Retrospectively
15985	CTRI/2017/02/007797	Interventional	Phase 2/ Phase 3	Completed	1	1	' 07/02/2017 '	Retrospectively
15985	CTRI/2017/02/007797	Interventional	Phase 2/ Phase 3	Completed	1	1	' 07/02/2017 '	Retrospectively
16830	CTRI/2017/02/007801	Interventional	Phase 2	Completed	1	1	' 07/02/2017 '	Prospectively
16912	CTRI/2017/02/007802	Interventional	Phase 2	Completed	1	1	' 07/02/2017 '	Retrospectively
13194	CTRI/2017/02/007846	Interventional	Phase 2	Completed	1	1	' 13/02/2017 '	Retrospectively
17288	CTRI/2017/02/007849	Interventional	Phase 2/ Phase 3	Completed	1	1	' 13/02/2017 '	Retrospectively
17288	CTRI/2017/02/007849	Interventional	Phase 2/ Phase 3	Completed	1	1	' 13/02/2017 '	Retrospectively
16637	CTRI/2017/02/007865	Interventional	Phase 3	Completed	1	1	' 14/02/2017 '	Retrospectively
16845	CTRI/2017/02/007873	Interventional	Phase 2/ Phase 3	Closed to Recruitment of Participants	1	1	' 15/02/2017 '	Prospectively
16845	CTRI/2017/02/007873	Interventional	Phase 2/ Phase 3	Closed to Recruitment of Participants	1	1	' 15/02/2017 '	Prospectively
17742	CTRI/2017/02/007898	Interventional	Phase 3	Completed	1	1	' 17/02/2017 '	Prospectively
17083	CTRI/2017/02/007900	Interventional	Phase 3	Completed	1	1	' 17/02/2017 '	Retrospectively
17682	CTRI/2017/02/007909	Interventional	Phase 3	Completed	1	2	' 17/02/2017 '	Retrospectively
16682	CTRI/2017/02/007922	Interventional	Phase 2	Completed	1	1	' 20/02/2017 '	Retrospectively
16933	CTRI/2017/02/007925	Interventional	Phase 3	Completed	1	1	' 20/02/2017 '	Prospectively
17752	CTRI/2017/02/007938	Interventional	Phase 3	Completed	1	1	' 21/02/2017 '	Prospectively
17828	CTRI/2017/02/007939	Interventional	Phase 2	Completed	1	1	' 21/02/2017 '	Retrospectively
17687	CTRI/2017/02/007942	Interventional	Phase 3	Completed	1	1	' 21/02/2017 '	Prospectively
17657	CTRI/2017/02/007945	Interventional	Phase 2	Closed to Recruitment of Participants	1	1	' 22/02/2017 '	Prospectively
16943	CTRI/2017/02/007957	Interventional	Phase 3	Completed	1	1	' 27/02/2017 '	Retrospectively
16700	CTRI/2017/03/007974	Interventional	Phase 3	Completed	1	1	' 01/03/2017 '	Retrospectively
16453	CTRI/2017/03/007988	Interventional	Phase 2/ Phase 3	Completed	1	1	' 02/03/2017 '	Prospectively
16453	CTRI/2017/03/007988	Interventional	Phase 2/ Phase 3	Completed	1	1	' 02/03/2017 '	Prospectively
16264	CTRI/2017/03/008009	Interventional	Phase 2	Closed to Recruitment of Participants	1	1	' 03/03/2017 '	Retrospectively
18105	CTRI/2017/03/008081	Interventional	Phase 2	Closed to Recruitment of Participants	1	1	' 14/03/2017 '	Prospectively
17953	CTRI/2017/03/008094	Interventional	Phase 2/ Phase 3	Closed to Recruitment of Participants	1	1	' 15/03/2017 '	Retrospectively
17953	CTRI/2017/03/008094	Interventional	Phase 2/ Phase 3	Closed to Recruitment of Participants	1	1	' 15/03/2017 '	Retrospectively
16008	CTRI/2017/03/008100	Interventional	Phase 3	Completed	1	1	' 15/03/2017 '	Prospectively
9612	CTRI/2017/03/008137	Interventional	Phase 3/ Phase 4	Completed	1	1	' 17/03/2017 '	Retrospectively
14084	CTRI/2017/03/008138	Interventional	Phase 2/ Phase 3	Completed	1	1	' 17/03/2017 '	Retrospectively
14084	CTRI/2017/03/008138	Interventional	Phase 2/ Phase 3	Completed	1	1	' 17/03/2017 '	Retrospectively
16872	CTRI/2017/03/008174	Interventional	Phase 2	Closed to Recruitment of Participants	1	1	' 22/03/2017 '	Prospectively
18123	CTRI/2017/03/008215	Interventional	Phase 2	Completed	1	1	' 27/03/2017 '	Prospectively
18061	CTRI/2017/03/008225	Interventional	Phase 2	Completed	1	1	' 27/03/2017 '	Prospectively
12814	CTRI/2017/03/008239	Interventional	Phase 3	Completed	1	1	' 28/03/2017 '	Retrospectively
18035	CTRI/2017/03/008258	Interventional	Phase 3	Completed	1	1	' 30/03/2017 '	Prospectively
16463	CTRI/2017/04/008282	Interventional	Phase 3	Completed	1	1	' 03/04/2017 '	Prospectively
18296	CTRI/2017/04/008283	Interventional	Phase 3	Completed	1	1	' 03/04/2017 '	Prospectively
18213	CTRI/2017/04/008294	Interventional	Phase 2/ Phase 3	Completed	1	1	' 05/04/2017 '	Prospectively
18213	CTRI/2017/04/008294	Interventional	Phase 2/ Phase 3	Completed	1	1	' 05/04/2017 '	Prospectively
15585	CTRI/2017/04/008295	Interventional	Phase 3	Closed to Recruitment of Participants	1	1	' 05/04/2017 '	Retrospectively
17959	CTRI/2017/04/008309	Interventional	Phase 2	Completed	1	1	' 06/04/2017 '	Retrospectively
17489	CTRI/2017/04/008314	Interventional	Phase 2	Closed to Recruitment of Participants	1	1	' 07/04/2017 '	Prospectively
18525	CTRI/2017/04/008320	Interventional	Phase 3	Completed	1	1	' 10/04/2017 '	Prospectively
18109	CTRI/2017/04/008367	Interventional	Phase 3/ Phase 4	Completed	1	1	' 19/04/2017 '	Prospectively
14269	CTRI/2017/04/008374	Interventional	Phase 2/ Phase 3	Completed	1	1	' 19/04/2017 '	Retrospectively
14269	CTRI/2017/04/008374	Interventional	Phase 2/ Phase 3	Completed	1	1	' 19/04/2017 '	Retrospectively
14282	CTRI/2017/04/008377	Interventional	Phase 2/ Phase 3	Completed	1	1	' 20/04/2017 '	Retrospectively
14282	CTRI/2017/04/008377	Interventional	Phase 2/ Phase 3	Completed	1	1	' 20/04/2017 '	Retrospectively
14083	CTRI/2017/04/008383	Interventional	Phase 2/ Phase 3	Completed	1	1	' 20/04/2017 '	Retrospectively
14083	CTRI/2017/04/008383	Interventional	Phase 2/ Phase 3	Completed	1	1	' 20/04/2017 '	Retrospectively
18482	CTRI/2017/04/008387	Interventional	Phase 2/ Phase 3	Completed	1	1	' 21/04/2017 '	Prospectively
18482	CTRI/2017/04/008387	Interventional	Phase 2/ Phase 3	Completed	1	1	' 21/04/2017 '	Prospectively
18647	CTRI/2017/04/008393	Interventional	Phase 2	Completed	1	1	' 21/04/2017 '	Prospectively
12881	CTRI/2017/04/008420	Interventional	Phase 2	Completed	1	1	' 26/04/2017 '	Retrospectively
18049	CTRI/2017/04/008424	Interventional	Phase 3/ Phase 4	Completed	1	1	' 27/04/2017 '	Prospectively
18032	CTRI/2017/04/008439	Interventional	Phase 2	Closed to Recruitment of Participants	1	1	' 28/04/2017 '	Retrospectively
14262	CTRI/2017/04/008440	Interventional	Phase 2	Closed to Recruitment of Participants	1	1	' 28/04/2017 '	Retrospectively
18655	CTRI/2017/05/008450	Interventional	Phase 2	Completed	1	1	' 02/05/2017 '	Prospectively
18712	CTRI/2017/05/008451	Interventional	Phase 2	Completed	1	1	' 02/05/2017 '	Prospectively
17881	CTRI/2017/05/008465	Interventional	Phase 2	Completed	1	1	' 03/05/2017 '	Retrospectively
13910	CTRI/2017/05/008477	Interventional	Phase 2/ Phase 3	Completed	1		' 03/05/2017 '	Retrospectively
13910	CTRI/2017/05/008477	Interventional	Phase 2/ Phase 3	Completed	1		' 03/05/2017 '	Retrospectively
18774	CTRI/2017/05/008480	Interventional	Phase 2	Completed	1	1	' 04/05/2017 '	Prospectively
17876	CTRI/2017/05/008505	Interventional	Phase 2	Completed	1	1	' 08/05/2017 '	Retrospectively
17577	CTRI/2017/05/008531	Interventional	Phase 3	Completed	1	1	' 11/05/2017 '	Retrospectively
18851	CTRI/2017/05/008532	Interventional	Phase 2	Completed	1	1	' 11/05/2017 '	Prospectively
18639	CTRI/2017/05/008543	Interventional	Phase 3	Completed	1	1	' 12/05/2017 '	Prospectively
18200	CTRI/2017/05/008547	Interventional	Phase 3/ Phase 4	Completed	1	1	' 12/05/2017 '	Retrospectively
16010	CTRI/2017/05/008548	Interventional	Phase 2	Completed	1	1	' 12/05/2017 '	Retrospectively
18570	CTRI/2017/05/008557	Interventional	Phase 2/ Phase 3	Completed	1	1	' 15/05/2017 '	Retrospectively
18570	CTRI/2017/05/008557	Interventional	Phase 2/ Phase 3	Completed	1	1	' 15/05/2017 '	Retrospectively
17852	CTRI/2017/05/008565	Interventional	Phase 2	Closed to Recruitment of Participants	1	1	' 16/05/2017 '	Prospectively
17310	CTRI/2017/05/008572	Interventional	Phase 3	Completed	1	1	' 16/05/2017 '	Prospectively
18649	CTRI/2017/05/008583	Interventional	Phase 3	Completed	1	1	' 17/05/2017 '	Retrospectively
17984	CTRI/2017/05/008585	Interventional	Phase 3	Closed to Recruitment of Participants	1	1	' 17/05/2017 '	Prospectively
18767	CTRI/2017/05/008596	Interventional	Phase 3	Completed	1	1	' 19/05/2017 '	Prospectively
12073	CTRI/2017/05/008611	Interventional	Phase 3	Completed	1	1	' 22/05/2017 '	Retrospectively
18944	CTRI/2017/05/008624	Interventional	Phase 3	Completed	1	1	' 23/05/2017 '	Prospectively
18531	CTRI/2017/05/008645	Interventional	Phase 3/ Phase 4	Completed	1	1	' 24/05/2017 '	Retrospectively
15618	CTRI/2017/05/008650	Interventional	Phase 2/ Phase 3	Completed	1	1	' 25/05/2017 '	Retrospectively
15618	CTRI/2017/05/008650	Interventional	Phase 2/ Phase 3	Completed	1	1	' 25/05/2017 '	Retrospectively
15687	CTRI/2017/05/008661	Interventional	Phase 2	Completed	1	1	' 25/05/2017 '	Retrospectively
16480	CTRI/2017/05/008684	Interventional	Phase 3	Closed to Recruitment of Participants	1	1	' 26/05/2017 '	Retrospectively
18500	CTRI/2017/05/008687	Interventional	Phase 3/ Phase 4	Closed to Recruitment of Participants	1	1	' 29/05/2017 '	Retrospectively
18951	CTRI/2017/05/008704	Interventional	Phase 3	Completed	1	1	' 31/05/2017 '	Retrospectively
18921	CTRI/2017/06/008746	Interventional	Phase 2/ Phase 3	Completed	1	1	' 02/06/2017 '	Retrospectively
18921	CTRI/2017/06/008746	Interventional	Phase 2/ Phase 3	Completed	1	1	' 02/06/2017 '	Retrospectively
12840	CTRI/2017/06/008752	Interventional	Phase 3	Completed	1	1	' 05/06/2017 '	Retrospectively
17254	CTRI/2017/06/008755	Interventional	Phase 2	Completed	1	1	' 05/06/2017 '	Prospectively
11843	CTRI/2017/06/008769	Interventional	Phase 3/ Phase 4	Completed	1	1	' 06/06/2017 '	Retrospectively
16565	CTRI/2017/06/008773	Interventional	Phase 2/ Phase 3	Closed to Recruitment of Participants	1	1	' 07/06/2017 '	Retrospectively
16565	CTRI/2017/06/008773	Interventional	Phase 2/ Phase 3	Closed to Recruitment of Participants	1	1	' 07/06/2017 '	Retrospectively
14096	CTRI/2017/06/008788	Interventional	Phase 2	Completed	1	1	' 08/06/2017 '	Retrospectively
13791	CTRI/2017/06/008796	Interventional	Phase 2	Completed	1	1	' 08/06/2017 '	Retrospectively
11742	CTRI/2017/06/008821	Interventional	Phase 2	Completed	1	1	' 13/06/2017 '	Retrospectively
11687	CTRI/2017/06/008829	Interventional	Phase 3	Completed	1	1	' 14/06/2017 '	Retrospectively
17531	CTRI/2017/06/008836	Interventional	Phase 2/ Phase 3	Completed	1	1	' 14/06/2017 '	Retrospectively
17531	CTRI/2017/06/008836	Interventional	Phase 2/ Phase 3	Completed	1	1	' 14/06/2017 '	Retrospectively
18927	CTRI/2017/06/008871	Interventional	Phase 3	Closed to Recruitment of Participants	1	1	' 20/06/2017 '	Retrospectively
18776	CTRI/2017/06/008875	Interventional	Phase 2	Closed to Recruitment of Participants	1	1	' 20/06/2017 '	Retrospectively
18878	CTRI/2017/06/008894	Interventional	Phase 3	Closed to Recruitment of Participants	1	1	' 21/06/2017 '	Prospectively
15712	CTRI/2017/06/008901	Interventional	Phase 3	Completed	1	1	' 22/06/2017 '	Retrospectively
19234	CTRI/2017/06/008902	Interventional	Phase 3/ Phase 4	Completed	1	1	' 22/06/2017 '	Retrospectively
13064	CTRI/2017/06/008926	Interventional	Phase 3/ Phase 4	Completed	1	1	' 28/06/2017 '	Retrospectively
19200	CTRI/2017/07/008965	Interventional	Phase 2	Completed	1	1	' 04/07/2017 '	Retrospectively
16020	CTRI/2017/07/008966	Interventional	Phase 2	Completed	1	1	' 04/07/2017 '	Retrospectively
11877	CTRI/2017/07/008976	Interventional	Phase 3	Completed	1	1	' 05/07/2017 '	Prospectively
18154	CTRI/2017/07/008986	Interventional	Phase 3	Completed	1	1	' 06/07/2017 '	Retrospectively
18173	CTRI/2017/07/008995	Interventional	Phase 3/ Phase 4	Completed	1	1	' 07/07/2017 '	Retrospectively
18034	CTRI/2017/07/009004	Interventional	Phase 2	Closed to Recruitment of Participants	1	1	' 10/07/2017 '	Prospectively
14279	CTRI/2017/07/009029	Interventional	Phase 2	Completed	1	1	' 12/07/2017 '	Retrospectively
19422	CTRI/2017/07/009031	Interventional	Phase 3/ Phase 4	Completed	1	1	' 12/07/2017 '	Prospectively
14960	CTRI/2017/07/009054	Interventional	Phase 2	Completed	1	1	' 17/07/2017 '	Retrospectively
16704	CTRI/2017/07/009060	Interventional	Phase 2	Completed	1	1	' 17/07/2017 '	Retrospectively
13649	CTRI/2017/07/009072	Interventional	Phase 2	Completed	1	1	' 18/07/2017 '	Retrospectively
18673	CTRI/2017/07/009092	Interventional	Phase 3	Completed	1	1	' 21/07/2017 '	Prospectively
8413	CTRI/2017/07/009095	Interventional	Phase 2	Completed	1	1	' 21/07/2017 '	Retrospectively
18439	CTRI/2017/07/009122	Interventional	Phase 3	Completed	1	1	' 27/07/2017 '	Retrospectively
19550	CTRI/2017/07/009127	Interventional	Phase 2	Closed to Recruitment of Participants	1	1	' 27/07/2017 '	Prospectively
18991	CTRI/2017/07/009134	Interventional	Phase 2	Completed	1	1	' 27/07/2017 '	Prospectively
17293	CTRI/2017/07/009140	Interventional	Phase 2/ Phase 3	Completed	1	1	' 27/07/2017 '	Retrospectively
17293	CTRI/2017/07/009140	Interventional	Phase 2/ Phase 3	Completed	1	1	' 27/07/2017 '	Retrospectively
14942	CTRI/2017/07/009152	Interventional	Phase 3	Completed	1	1	' 28/07/2017 '	Retrospectively
19710	CTRI/2017/08/009192	Interventional	Phase 2	Completed	1	1	' 01/08/2017 '	Retrospectively
19541	CTRI/2017/08/009193	Interventional	Phase 2	Completed	1	1	' 01/08/2017 '	Prospectively
19516	CTRI/2017/08/009212	Interventional	Phase 2	Completed	1	1	' 01/08/2017 '	Prospectively
14746	CTRI/2017/08/009227	Interventional	Phase 2/ Phase 3	Completed	1	1	' 02/08/2017 '	Retrospectively
14746	CTRI/2017/08/009227	Interventional	Phase 2/ Phase 3	Completed	1	1	' 02/08/2017 '	Retrospectively
19662	CTRI/2017/08/009232	Interventional	Phase 3	Completed	1	1	' 02/08/2017 '	Retrospectively
14501	CTRI/2017/08/009238	Interventional	Phase 2/ Phase 3	Completed	1	1	' 02/08/2017 '	Retrospectively
14501	CTRI/2017/08/009238	Interventional	Phase 2/ Phase 3	Completed	1	1	' 02/08/2017 '	Retrospectively
12043	CTRI/2017/08/009272	Interventional	Phase 3/ Phase 4	Completed	1	1	' 04/08/2017 '	Retrospectively
14492	CTRI/2017/08/009278	Interventional	Phase 2/ Phase 3	Completed	1	1	' 07/08/2017 '	Retrospectively
14492	CTRI/2017/08/009278	Interventional	Phase 2/ Phase 3	Completed	1	1	' 07/08/2017 '	Retrospectively
19450	CTRI/2017/08/009285	Interventional	Phase 3	Completed	1	1	' 07/08/2017 '	Retrospectively
17997	CTRI/2017/08/009290	Interventional	Phase 3	Completed	1	1	' 08/08/2017 '	Prospectively
19304	CTRI/2017/08/009292	Interventional	Phase 3	Completed	1	1	' 08/08/2017 '	Retrospectively
17839	CTRI/2017/08/009296	Interventional	Phase 3	Completed	1	3	' 08/08/2017 '	Retrospectively
19416	CTRI/2017/08/009312	Interventional	Phase 3	Closed to Recruitment of Participants	1	1	' 09/08/2017 '	Prospectively
19696	CTRI/2017/08/009318	Interventional	Phase 2	Completed	1	1	' 09/08/2017 '	Retrospectively
16801	CTRI/2017/08/009321	Interventional	Phase 2	Completed	1	1	' 09/08/2017 '	Retrospectively
19415	CTRI/2017/08/009331	Interventional	Phase 2	Completed	1	1	' 10/08/2017 '	Retrospectively
19574	CTRI/2017/08/009336	Interventional	Phase 2	Completed	1	1	' 10/08/2017 '	Retrospectively
19515	CTRI/2017/08/009384	Interventional	Phase 2	Closed to Recruitment of Participants	1	1	' 16/08/2017 '	Retrospectively
18210	CTRI/2017/08/009389	Interventional	Phase 2	Closed to Recruitment of Participants	1	1	' 17/08/2017 '	Retrospectively
18211	CTRI/2017/08/009407	Interventional	Phase 2	Closed to Recruitment of Participants	1	2	' 18/08/2017 '	Retrospectively
14870	CTRI/2017/08/009428	Interventional	Phase 2/ Phase 3	Completed	1	1	' 21/08/2017 '	Retrospectively
14870	CTRI/2017/08/009428	Interventional	Phase 2/ Phase 3	Completed	1	1	' 21/08/2017 '	Retrospectively
14756	CTRI/2017/08/009430	Interventional	Phase 2	Completed	1	1	' 21/08/2017 '	Retrospectively
13187	CTRI/2017/08/009440	Interventional	Phase 3/ Phase 4	Completed	1	1	' 22/08/2017 '	Retrospectively
19463	CTRI/2017/08/009459	Interventional	Phase 2	Closed to Recruitment of Participants	1	1	' 23/08/2017 '	Retrospectively
11209	CTRI/2017/08/009468	Interventional	Phase 2	Completed	1	1	' 23/08/2017 '	Retrospectively
14681	CTRI/2017/08/009495	Interventional	Phase 2	Closed to Recruitment of Participants	1	1	' 25/08/2017 '	Retrospectively
17854	CTRI/2017/08/009506	Interventional	Phase 3	Completed	1	1	' 28/08/2017 '	Prospectively
2023	CTRI/2017/08/009517	Interventional	Phase 2/ Phase 3	Completed	1	1	' 28/08/2017 '	Retrospectively
2023	CTRI/2017/08/009517	Interventional	Phase 2/ Phase 3	Completed	1	1	' 28/08/2017 '	Retrospectively
10524	CTRI/2017/08/009518	Interventional	Phase 2	Completed	1	1	' 28/08/2017 '	Retrospectively
16048	CTRI/2017/08/009556	Interventional	Phase 2	Completed	1	1	' 30/08/2017 '	Retrospectively
16047	CTRI/2017/08/009557	Interventional	Phase 2	Completed	1	1	' 30/08/2017 '	Retrospectively
18698	CTRI/2017/08/009571	Interventional	Phase 3/ Phase 4	Completed	1	1	' 31/08/2017 '	Retrospectively
19020	CTRI/2017/08/009573	Interventional	Phase 2/ Phase 3	Completed	1	1	' 31/08/2017 '	Retrospectively
19020	CTRI/2017/08/009573	Interventional	Phase 2/ Phase 3	Completed	1	1	' 31/08/2017 '	Retrospectively
17797	CTRI/2017/09/009593	Interventional	Phase 3	Completed	1	1	' 01/09/2017 '	Retrospectively
13832	CTRI/2017/09/009598	Interventional	Phase 2	Completed	1	1	' 01/09/2017 '	Retrospectively
15397	CTRI/2017/09/009619	Interventional	Phase 2	Completed	1	1	' 04/09/2017 '	Retrospectively
15222	CTRI/2017/09/009627	Interventional	Phase 2/ Phase 3	Completed	1	1	' 04/09/2017 '	Retrospectively
15222	CTRI/2017/09/009627	Interventional	Phase 2/ Phase 3	Completed	1	1	' 04/09/2017 '	Retrospectively
13271	CTRI/2017/09/009639	Interventional	Phase 3	Completed	1	1	' 05/09/2017 '	Retrospectively
20202	CTRI/2017/09/009648	Interventional	Phase 2	Completed	1	1	' 05/09/2017 '	Prospectively
15173	CTRI/2017/09/009663	Interventional	Phase 3	Completed	1	1	' 06/09/2017 '	Retrospectively
16226	CTRI/2017/09/009672	Interventional	Phase 2/ Phase 3	Closed to Recruitment of Participants	1	1	' 06/09/2017 '	Retrospectively
16226	CTRI/2017/09/009672	Interventional	Phase 2/ Phase 3	Closed to Recruitment of Participants	1	1	' 06/09/2017 '	Retrospectively
13609	CTRI/2017/09/009677	Interventional	Phase 3	Completed	1	1	' 07/09/2017 '	Retrospectively
11535	CTRI/2017/09/009679	Interventional	Phase 2	Completed	1	1	' 07/09/2017 '	Retrospectively
17536	CTRI/2017/09/009681	Interventional	Phase 2	Completed	1	1	' 07/09/2017 '	Retrospectively
14478	CTRI/2017/09/009682	Interventional	Phase 3/ Phase 4	Closed to Recruitment of Participants	1	1	' 07/09/2017 '	Retrospectively
18311	CTRI/2017/09/009696	Interventional	Phase 2/ Phase 3	Completed	1	1	' 11/09/2017 '	Prospectively
18311	CTRI/2017/09/009696	Interventional	Phase 2/ Phase 3	Completed	1	1	' 11/09/2017 '	Prospectively
16430	CTRI/2017/09/009701	Interventional	Phase 2/ Phase 3	Completed	1	1	' 11/09/2017 '	Retrospectively
16430	CTRI/2017/09/009701	Interventional	Phase 2/ Phase 3	Completed	1	1	' 11/09/2017 '	Retrospectively
20122	CTRI/2017/09/009718	Interventional	Phase 2	Completed	1	1	' 11/09/2017 '	Retrospectively
15916	CTRI/2017/09/009727	Interventional	Phase 2	Completed	1	1	' 12/09/2017 '	Retrospectively
18365	CTRI/2017/09/009730	Interventional	Phase 3	Completed	1	1	' 12/09/2017 '	Retrospectively
16666	CTRI/2017/09/009744	Interventional	Phase 2	Completed	1	1	' 13/09/2017 '	Retrospectively
3883	CTRI/2017/09/009746	Interventional	Phase 3	Completed	1	1	' 13/09/2017 '	Retrospectively
18778	CTRI/2017/09/009752	Interventional	Phase 2	Completed	1	1	' 13/09/2017 '	Retrospectively
19219	CTRI/2017/09/009776	Interventional	Phase 3	Completed	1	1	' 14/09/2017 '	Retrospectively
17215	CTRI/2017/09/009783	Interventional	Phase 2	Completed	1	1	' 14/09/2017 '	Retrospectively
16713	CTRI/2017/09/009788	Interventional	Phase 2	Completed	1	1	' 15/09/2017 '	Retrospectively
13531	CTRI/2017/09/009789	Interventional	Phase 2	Completed	1	1	' 15/09/2017 '	Retrospectively
17037	CTRI/2017/09/009791	Interventional	Phase 2	Closed to Recruitment of Participants	1	1	' 15/09/2017 '	Retrospectively
13824	CTRI/2017/09/009802	Interventional	Phase 2	Completed	1	1	' 15/09/2017 '	Retrospectively
16965	CTRI/2017/09/009803	Interventional	Phase 3	Completed	1	1	' 15/09/2017 '	Retrospectively
9738	CTRI/2017/09/009829	Interventional	Phase 3	Completed	1	1	' 18/09/2017 '	Retrospectively
19206	CTRI/2017/09/009842	Interventional	Phase 3	Completed	1	1	' 19/09/2017 '	Retrospectively
20262	CTRI/2017/09/009857	Interventional	Phase 3/ Phase 4	Completed	1	1	' 20/09/2017 '	Prospectively
20234	CTRI/2017/09/009864	Interventional	Phase 2/ Phase 3	Completed	1	1	' 20/09/2017 '	Prospectively
20234	CTRI/2017/09/009864	Interventional	Phase 2/ Phase 3	Completed	1	1	' 20/09/2017 '	Prospectively
14808	CTRI/2017/09/009867	Interventional	Phase 2	Completed	1	1	' 20/09/2017 '	Retrospectively
19408	CTRI/2017/09/009871	Interventional	Phase 2	Completed	1	1	' 20/09/2017 '	Retrospectively
18981	CTRI/2017/09/009896	Interventional	Phase 2	Completed	1	1	' 22/09/2017 '	Retrospectively
16523	CTRI/2017/09/009908	Interventional	Phase 2	Completed	1	1	' 25/09/2017 '	Retrospectively
17132	CTRI/2017/09/009923	Interventional	Phase 3/ Phase 4	Completed	1	1	' 26/09/2017 '	Retrospectively
19075	CTRI/2017/09/009926	Interventional	Phase 2/ Phase 3	Completed	1	1	' 26/09/2017 '	Prospectively
19075	CTRI/2017/09/009926	Interventional	Phase 2/ Phase 3	Completed	1	1	' 26/09/2017 '	Prospectively
14291	CTRI/2017/09/009952	Interventional	Phase 3/ Phase 4	Completed	1	1	' 28/09/2017 '	Retrospectively
14546	CTRI/2017/10/009967	Interventional	Phase 3	Completed	1	1	' 03/10/2017 '	Retrospectively
20213	CTRI/2017/10/009972	Interventional	Phase 3/ Phase 4	Completed	1	1	' 03/10/2017 '	Retrospectively
20477	CTRI/2017/10/009973	Interventional	Phase 3	Completed	1	1	' 03/10/2017 '	Retrospectively
20487	CTRI/2017/10/010006	Interventional	Phase 2	Closed to Recruitment of Participants	1	1	' 04/10/2017 '	Prospectively
13913	CTRI/2017/10/010019	Interventional	Phase 2/ Phase 3	Completed	1	1	' 06/10/2017 '	Retrospectively
13913	CTRI/2017/10/010019	Interventional	Phase 2/ Phase 3	Completed	1	1	' 06/10/2017 '	Retrospectively
15212	CTRI/2017/10/010037	Interventional	Phase 2	Completed	1	1	' 06/10/2017 '	Retrospectively
20585	CTRI/2017/10/010045	Interventional	Phase 2	Completed	1	1	' 09/10/2017 '	Retrospectively
15419	CTRI/2017/10/010067	Interventional	Phase 2	Completed	1	1	' 12/10/2017 '	Retrospectively
19806	CTRI/2017/10/010074	Interventional	Phase 2/ Phase 3	Completed	1	1	' 12/10/2017 '	Retrospectively
19806	CTRI/2017/10/010074	Interventional	Phase 2/ Phase 3	Completed	1	1	' 12/10/2017 '	Retrospectively
18043	CTRI/2017/10/010085	Interventional	Phase 3/ Phase 4	Completed	1	1	' 13/10/2017 '	Retrospectively
19297	CTRI/2017/10/010091	Interventional	Phase 3/ Phase 4	Completed	1	1	' 13/10/2017 '	Prospectively
20516	CTRI/2017/10/010105	Interventional	Phase 3	Completed	1	1	' 16/10/2017 '	Prospectively
13842	CTRI/2017/10/010110	Interventional	Phase 3	Completed	1	1	' 16/10/2017 '	Retrospectively
20521	CTRI/2017/10/010127	Interventional	Phase 2	Completed	1	1	' 18/10/2017 '	Retrospectively
19475	CTRI/2017/10/010145	Interventional	Phase 2	Completed	1	1	' 23/10/2017 '	Prospectively
20676	CTRI/2017/10/010163	Interventional	Phase 3	Completed	1	1	' 23/10/2017 '	Prospectively
12741	CTRI/2017/10/010171	Interventional	Phase 3/ Phase 4	Completed	1	1	' 24/10/2017 '	Retrospectively
11459	CTRI/2017/10/010185	Interventional	Phase 3/ Phase 4	Completed	1	1	' 25/10/2017 '	Retrospectively
16661	CTRI/2017/10/010200	Interventional	Phase 2/ Phase 3	Completed	1	1	' 25/10/2017 '	Retrospectively
16661	CTRI/2017/10/010200	Interventional	Phase 2/ Phase 3	Completed	1	1	' 25/10/2017 '	Retrospectively
18350	CTRI/2017/10/010203	Interventional	Phase 2	Completed	1	1	' 25/10/2017 '	Retrospectively
20708	CTRI/2017/10/010214	Interventional	Phase 2	Completed	1	1	' 26/10/2017 '	Retrospectively
13823	CTRI/2017/10/010228	Interventional	Phase 2	Completed	1	1	' 27/10/2017 '	Retrospectively
20680	CTRI/2017/10/010229	Interventional	Phase 3/ Phase 4	Completed	1	1	' 27/10/2017 '	Prospectively
20657	CTRI/2017/10/010232	Interventional	Phase 3	Completed	1	1	' 27/10/2017 '	Prospectively
19383	CTRI/2017/10/010248	Interventional	Phase 2/ Phase 3	Completed	1	1	' 30/10/2017 '	Retrospectively
19383	CTRI/2017/10/010248	Interventional	Phase 2/ Phase 3	Completed	1	1	' 30/10/2017 '	Retrospectively
20803	CTRI/2017/10/010265	Interventional	Phase 2	Completed	1	1	' 31/10/2017 '	Retrospectively
20437	CTRI/2017/10/010288	Interventional	Phase 3	Closed to Recruitment of Participants	1	1	' 31/10/2017 '	Retrospectively
20809	CTRI/2017/10/010289	Interventional	Phase 2	Completed	1	1	' 31/10/2017 '	Retrospectively
17400	CTRI/2017/10/010304	Interventional	Phase 2/ Phase 3	Completed	1	1	' 31/10/2017 '	Retrospectively
17400	CTRI/2017/10/010304	Interventional	Phase 2/ Phase 3	Completed	1	1	' 31/10/2017 '	Retrospectively
16473	CTRI/2017/10/010310	Interventional	Phase 3/ Phase 4	Completed	1	1	' 31/10/2017 '	Retrospectively
20633	CTRI/2017/11/010321	Interventional	Phase 2	Completed	1	1	' 01/11/2017 '	Retrospectively
15861	CTRI/2017/11/010369	Interventional	Phase 3	Completed	1	1	' 03/11/2017 '	Retrospectively
20758	CTRI/2017/11/010381	Interventional	Phase 3	Completed	1	1	' 06/11/2017 '	Prospectively
20495	CTRI/2017/11/010386	Interventional	Phase 2	Completed	1	1	' 06/11/2017 '	Retrospectively
15880	CTRI/2017/11/010388	Interventional	Phase 3	Completed	1	1	' 06/11/2017 '	Retrospectively
12886	CTRI/2017/11/010393	Interventional	Phase 2	Closed to Recruitment of Participants	1	1	' 06/11/2017 '	Retrospectively
19065	CTRI/2017/11/010410	Interventional	Phase 2	Completed	1	1	' 07/11/2017 '	Retrospectively
20952	CTRI/2017/11/010435	Interventional	Phase 2	Completed	1	1	' 09/11/2017 '	Retrospectively
16491	CTRI/2017/11/010438	Interventional	Phase 3	Closed to Recruitment of Participants	1	1	' 09/11/2017 '	Retrospectively
20296	CTRI/2017/11/010445	Interventional	Phase 3	Completed	1	1	' 09/11/2017 '	Retrospectively
16652	CTRI/2017/11/010471	Interventional	Phase 2	Completed	1	1	' 13/11/2017 '	Retrospectively
20825	CTRI/2017/11/010474	Interventional	Phase 2/ Phase 3	Completed	1	1	' 13/11/2017 '	Retrospectively
20825	CTRI/2017/11/010474	Interventional	Phase 2/ Phase 3	Completed	1	1	' 13/11/2017 '	Retrospectively
20012	CTRI/2017/11/010478	Interventional	Phase 2/ Phase 3	Completed	1	1	' 14/11/2017 '	Retrospectively
20012	CTRI/2017/11/010478	Interventional	Phase 2/ Phase 3	Completed	1	1	' 14/11/2017 '	Retrospectively
12461	CTRI/2017/11/010482	Interventional	Phase 3/ Phase 4	Closed to Recruitment of Participants	1	1	' 14/11/2017 '	Retrospectively
21081	CTRI/2017/11/010493	Interventional	Phase 3	Completed	1	1	' 15/11/2017 '	Prospectively
20711	CTRI/2017/11/010519	Interventional	Phase 2/ Phase 3	Completed	1	1	' 15/11/2017 '	Prospectively
20711	CTRI/2017/11/010519	Interventional	Phase 2/ Phase 3	Completed	1	1	' 15/11/2017 '	Prospectively
18137	CTRI/2017/11/010536	Interventional	Phase 2/ Phase 3	Completed	1	1	' 16/11/2017 '	Retrospectively
18137	CTRI/2017/11/010536	Interventional	Phase 2/ Phase 3	Completed	1	1	' 16/11/2017 '	Retrospectively
21155	CTRI/2017/11/010541	Interventional	Phase 2	Completed	1	1	' 17/11/2017 '	Retrospectively
17517	CTRI/2017/11/010554	Interventional	Phase 3	Completed	1	1	' 17/11/2017 '	Retrospectively
20992	CTRI/2017/11/010557	Interventional	Phase 2	Completed	1	1	' 20/11/2017 '	Prospectively
20621	CTRI/2017/11/010572	Interventional	Phase 2/ Phase 3	Completed	1	1	' 21/11/2017 '	Retrospectively
20621	CTRI/2017/11/010572	Interventional	Phase 2/ Phase 3	Completed	1	1	' 21/11/2017 '	Retrospectively
21220	CTRI/2017/11/010580	Interventional	Phase 3/ Phase 4	Completed	1	1	' 21/11/2017 '	Retrospectively
10879	CTRI/2017/11/010589	Interventional	Phase 3	Closed to Recruitment of Participants	1	1	' 22/11/2017 '	Retrospectively
18998	CTRI/2017/11/010610	Interventional	Phase 3	Completed	1	1	' 23/11/2017 '	Prospectively
15384	CTRI/2017/11/010613	Interventional	Phase 2	Completed	1	1	' 23/11/2017 '	Retrospectively
21002	CTRI/2017/11/010615	Interventional	Phase 2	Completed	1	1	' 23/11/2017 '	Prospectively
18310	CTRI/2017/11/010618	Interventional	Phase 3/ Phase 4	Completed	1	1	' 23/11/2017 '	Retrospectively
21248	CTRI/2017/11/010625	Interventional	Phase 2	Completed	1	1	' 23/11/2017 '	Retrospectively
20723	CTRI/2017/11/010638	Interventional	Phase 3	Completed	1	1	' 24/11/2017 '	Retrospectively
16947	CTRI/2017/11/010639	Interventional	Phase 3	Closed to Recruitment of Participants	1	1	' 24/11/2017 '	Retrospectively
21195	CTRI/2017/11/010642	Interventional	Phase 3	Completed	1	1	' 27/11/2017 '	Prospectively
21231	CTRI/2017/11/010645	Interventional	Phase 3	Completed	1	1	' 27/11/2017 '	Prospectively
20908	CTRI/2017/11/010651	Interventional	Phase 2/ Phase 3	Closed to Recruitment of Participants	1	1	' 27/11/2017 '	Retrospectively
20908	CTRI/2017/11/010651	Interventional	Phase 2/ Phase 3	Closed to Recruitment of Participants	1	1	' 27/11/2017 '	Retrospectively
17544	CTRI/2017/11/010656	Interventional	Phase 2	Completed	1	1	' 27/11/2017 '	Retrospectively
21040	CTRI/2017/11/010658	Interventional	Phase 3	Completed	1	1	' 27/11/2017 '	Prospectively
21410	CTRI/2017/11/010676	Interventional	Phase 2	Completed	1	1	' 28/11/2017 '	Retrospectively
12203	CTRI/2017/11/010714	Interventional	Phase 3	Completed	1	1	' 30/11/2017 '	Retrospectively
18374	CTRI/2017/11/010717	Interventional	Phase 2/ Phase 3	Closed to Recruitment of Participants	1	1	' 30/11/2017 '	Retrospectively
18374	CTRI/2017/11/010717	Interventional	Phase 2/ Phase 3	Closed to Recruitment of Participants	1	1	' 30/11/2017 '	Retrospectively
19764	CTRI/2017/11/010720	Interventional	Phase 3	Completed	1	1	' 30/11/2017 '	Retrospectively
11571	CTRI/2017/12/010735	Interventional	Phase 3	Completed	1	1	' 04/12/2017 '	Retrospectively
19874	CTRI/2017/12/010739	Interventional	Phase 3	Completed	1	1	' 04/12/2017 '	Retrospectively
15702	CTRI/2017/12/010746	Interventional	Phase 3	Completed	1	1	' 04/12/2017 '	Retrospectively
16291	CTRI/2017/12/010747	Interventional	Phase 3	Completed	1	1	' 04/12/2017 '	Retrospectively
21450	CTRI/2017/12/010755	Interventional	Phase 3	Completed	1	1	' 05/12/2017 '	Retrospectively
21283	CTRI/2017/12/010758	Interventional	Phase 3	Closed to Recruitment of Participants	1	1	' 05/12/2017 '	Prospectively
21535	CTRI/2017/12/010786	Interventional	Phase 2	Completed	1	1	' 06/12/2017 '	Retrospectively
21513	CTRI/2017/12/010810	Interventional	Phase 2/ Phase 3	Completed	1	1	' 07/12/2017 '	Retrospectively
21513	CTRI/2017/12/010810	Interventional	Phase 2/ Phase 3	Completed	1	1	' 07/12/2017 '	Retrospectively
14260	CTRI/2017/12/010815	Interventional	Phase 3	Completed	1	1	' 07/12/2017 '	Retrospectively
21495	CTRI/2017/12/010837	Interventional	Phase 3	Completed	1	1	' 11/12/2017 '	Prospectively
21237	CTRI/2017/12/010844	Interventional	Phase 2	Completed	1	1	' 12/12/2017 '	Retrospectively
7812	CTRI/2017/12/010856	Interventional	Phase 2/ Phase 3	Completed	1	1	' 13/12/2017 '	Retrospectively
7812	CTRI/2017/12/010856	Interventional	Phase 2/ Phase 3	Completed	1	1	' 13/12/2017 '	Retrospectively
21575	CTRI/2017/12/010864	Interventional	Phase 3	Completed	1	1	' 13/12/2017 '	Retrospectively
21573	CTRI/2017/12/010869	Interventional	Phase 3	Completed	1	1	' 13/12/2017 '	Retrospectively
7832	CTRI/2017/12/010899	Interventional	Phase 2	Completed	1	1	' 18/12/2017 '	Retrospectively
13379	CTRI/2017/12/010901	Interventional	Phase 3	Completed	1	1	' 18/12/2017 '	Retrospectively
21558	CTRI/2017/12/010907	Interventional	Phase 2/ Phase 3	Completed	1	1	' 18/12/2017 '	Retrospectively
21558	CTRI/2017/12/010907	Interventional	Phase 2/ Phase 3	Completed	1	1	' 18/12/2017 '	Retrospectively
20663	CTRI/2017/12/010920	Interventional	Phase 2	Completed	1	1	' 20/12/2017 '	Retrospectively
21349	CTRI/2017/12/010932	Interventional	Phase 3	Completed	1	1	' 21/12/2017 '	Prospectively
21825	CTRI/2017/12/010959	Interventional	Phase 2	Completed	1	1	' 22/12/2017 '	Retrospectively
21446	CTRI/2017/12/010964	Interventional	Phase 3	Completed	1	1	' 22/12/2017 '	Prospectively
21200	CTRI/2017/12/010966	Interventional	Phase 2	Completed	1	1	' 22/12/2017 '	Retrospectively
20720	CTRI/2017/12/010974	Interventional	Phase 2	Completed	1	1	' 26/12/2017 '	Prospectively
21292	CTRI/2017/12/010976	Interventional	Phase 2	Completed	1	1	' 26/12/2017 '	Retrospectively
19178	CTRI/2017/12/010981	Interventional	Phase 2	Completed	1	1	' 26/12/2017 '	Retrospectively
21578	CTRI/2017/12/010991	Interventional	Phase 2/ Phase 3	Completed	1	1	' 27/12/2017 '	Prospectively
21578	CTRI/2017/12/010991	Interventional	Phase 2/ Phase 3	Completed	1	1	' 27/12/2017 '	Prospectively
21730	CTRI/2017/12/010998	Interventional	Phase 2	Completed	1	1	' 27/12/2017 '	Prospectively
12362	CTRI/2017/12/011002	Interventional	Phase 2	Completed	1	1	' 28/12/2017 '	Retrospectively
21522	CTRI/2017/12/011008	Interventional	Phase 2	Completed	1	1	' 28/12/2017 '	Retrospectively
21921	CTRI/2017/12/011016	Interventional	Phase 3	Completed	1	1	' 28/12/2017 '	Prospectively
21883	CTRI/2017/12/011027	Interventional	Phase 2/ Phase 3	Completed	1	1	' 29/12/2017 '	Retrospectively
21883	CTRI/2017/12/011027	Interventional	Phase 2/ Phase 3	Completed	1	1	' 29/12/2017 '	Retrospectively
21070	CTRI/2018/01/011093	Interventional	Phase 2/ Phase 3	Completed	1	1	' 02/01/2018 '	Prospectively
21070	CTRI/2018/01/011093	Interventional	Phase 2/ Phase 3	Completed	1	1	' 02/01/2018 '	Prospectively
21514	CTRI/2018/01/011100	Interventional	Phase 2/ Phase 3	Completed	1	1	' 02/01/2018 '	Retrospectively
21514	CTRI/2018/01/011100	Interventional	Phase 2/ Phase 3	Completed	1	1	' 02/01/2018 '	Retrospectively
16375	CTRI/2018/01/011118	Interventional	Phase 3	Completed	1	1	' 02/01/2018 '	Retrospectively
21973	CTRI/2018/01/011129	Interventional	Phase 2	Completed	1	1	' 04/01/2018 '	Retrospectively
21622	CTRI/2018/01/011142	Interventional	Phase 3	Completed	1	1	' 04/01/2018 '	Retrospectively
22027	CTRI/2018/01/011145	Interventional	Phase 2/ Phase 3	Completed	1	1	' 04/01/2018 '	Retrospectively
22027	CTRI/2018/01/011145	Interventional	Phase 2/ Phase 3	Completed	1	1	' 04/01/2018 '	Retrospectively
21867	CTRI/2018/01/011153	Interventional	Phase 2	Completed	1	1	' 05/01/2018 '	Prospectively
21737	CTRI/2018/01/011175	Interventional	Phase 3	Completed	1	1	' 08/01/2018 '	Prospectively
20430	CTRI/2018/01/011215	Interventional	Phase 3	Completed	1	1	' 09/01/2018 '	Retrospectively
21259	CTRI/2018/01/011227	Interventional	Phase 2/ Phase 3	Completed	1	1	' 10/01/2018 '	Retrospectively
21259	CTRI/2018/01/011227	Interventional	Phase 2/ Phase 3	Completed	1	1	' 10/01/2018 '	Retrospectively
22262	CTRI/2018/01/011229	Interventional	Phase 2	Completed	1	1	' 10/01/2018 '	Retrospectively
22185	CTRI/2018/01/011251	Interventional	Phase 2	Completed	1	1	' 10/01/2018 '	Retrospectively
22092	CTRI/2018/01/011274	Interventional	Phase 2	Closed to Recruitment of Participants	1	1	' 11/01/2018 '	Retrospectively
22258	CTRI/2018/01/011299	Interventional	Phase 3/ Phase 4	Completed	1	1	' 12/01/2018 '	Retrospectively
21933	CTRI/2018/01/011316	Interventional	Phase 2	Completed	1	1	' 15/01/2018 '	Retrospectively
22412	CTRI/2018/01/011368	Interventional	Phase 2	Completed	1	1	' 16/01/2018 '	Retrospectively
21110	CTRI/2018/01/011383	Interventional	Phase 3	Completed	1	1	' 17/01/2018 '	Prospectively
22022	CTRI/2018/01/011405	Interventional	Phase 2/ Phase 3	Completed	1	1	' 18/01/2018 '	Retrospectively
22022	CTRI/2018/01/011405	Interventional	Phase 2/ Phase 3	Completed	1	1	' 18/01/2018 '	Retrospectively
19082	CTRI/2018/01/011416	Interventional	Phase 3/ Phase 4	Completed	1	1	' 18/01/2018 '	Retrospectively
22482	CTRI/2018/01/011418	Interventional	Phase 3	Completed	1	1	' 18/01/2018 '	Prospectively
21336	CTRI/2018/01/011431	Interventional	Phase 3	Completed	1	1	' 18/01/2018 '	Retrospectively
22283	CTRI/2018/01/011436	Interventional	Phase 2/ Phase 3	Completed	1	1	' 19/01/2018 '	Retrospectively
22283	CTRI/2018/01/011436	Interventional	Phase 2/ Phase 3	Completed	1	1	' 19/01/2018 '	Retrospectively
22546	CTRI/2018/01/011438	Interventional	Phase 2	Completed	1	1	' 19/01/2018 '	Retrospectively
22388	CTRI/2018/01/011454	Interventional	Phase 2/ Phase 3	Completed	1	1	' 19/01/2018 '	Retrospectively
22388	CTRI/2018/01/011454	Interventional	Phase 2/ Phase 3	Completed	1	1	' 19/01/2018 '	Retrospectively
22184	CTRI/2018/01/011488	Interventional	Phase 3	Completed	1	1	' 23/01/2018 '	Retrospectively
16950	CTRI/2018/01/011490	Interventional	Phase 2/ Phase 3	Closed to Recruitment of Participants	1	1	' 23/01/2018 '	Retrospectively
16950	CTRI/2018/01/011490	Interventional	Phase 2/ Phase 3	Closed to Recruitment of Participants	1	1	' 23/01/2018 '	Retrospectively
22490	CTRI/2018/01/011495	Interventional	Phase 2/ Phase 3	Completed	1	1	' 23/01/2018 '	Retrospectively
22490	CTRI/2018/01/011495	Interventional	Phase 2/ Phase 3	Completed	1	1	' 23/01/2018 '	Retrospectively
19771	CTRI/2018/01/011503	Interventional	Phase 3/ Phase 4	Completed	1	1	' 23/01/2018 '	Retrospectively
20210	CTRI/2018/01/011510	Interventional	Phase 2	Completed	1	1	' 23/01/2018 '	Retrospectively
21711	CTRI/2018/01/011541	Interventional	Phase 2/ Phase 3	Completed	1	1	' 24/01/2018 '	Prospectively
21711	CTRI/2018/01/011541	Interventional	Phase 2/ Phase 3	Completed	1	1	' 24/01/2018 '	Prospectively
22366	CTRI/2018/01/011546	Interventional	Phase 3/ Phase 4	Completed	1	1	' 24/01/2018 '	Retrospectively
21971	CTRI/2018/01/011555	Interventional	Phase 2	Completed	1	1	' 24/01/2018 '	Prospectively
21944	CTRI/2018/01/011565	Interventional	Phase 2	Closed to Recruitment of Participants	1	1	' 25/01/2018 '	Retrospectively
21904	CTRI/2018/01/011569	Interventional	Phase 3/ Phase 4	Completed	1	1	' 25/01/2018 '	Retrospectively
22424	CTRI/2018/01/011609	Interventional	Phase 3	Completed	1	1	' 30/01/2018 '	Retrospectively
21807	CTRI/2018/01/011619	Interventional	Phase 2	Completed	1	1	' 31/01/2018 '	Retrospectively
22684	CTRI/2018/01/011628	Interventional	Phase 3	Completed	1	1	' 31/01/2018 '	Prospectively
22637	CTRI/2018/01/011635	Interventional	Phase 2	Completed	1	1	' 31/01/2018 '	Retrospectively
20950	CTRI/2018/01/011643	Interventional	Phase 3	Closed to Recruitment of Participants	1	1	' 31/01/2018 '	Prospectively
15288	CTRI/2018/02/011666	Interventional	Phase 2	Completed	1	1	' 02/02/2018 '	Retrospectively
22823	CTRI/2018/02/011690	Interventional	Phase 2	Completed	1	1	' 05/02/2018 '	Retrospectively
22659	CTRI/2018/02/011691	Interventional	Phase 3/ Phase 4	Completed	1	1	' 05/02/2018 '	Retrospectively
22448	CTRI/2018/02/011694	Interventional	Phase 2	Completed	1	1	' 05/02/2018 '	Retrospectively
22138	CTRI/2018/02/011698	Interventional	Phase 3/ Phase 4	Completed	1	1	' 05/02/2018 '	Retrospectively
22887	CTRI/2018/02/011715	Interventional	Phase 2	Completed	1	1	' 05/02/2018 '	Prospectively
21314	CTRI/2018/02/011721	Interventional	Phase 2	Completed	1	1	' 05/02/2018 '	Prospectively
22656	CTRI/2018/02/011738	Interventional	Phase 3/ Phase 4	Completed	1	1	' 06/02/2018 '	Retrospectively
22720	CTRI/2018/02/011762	Interventional	Phase 2	Completed	1	1	' 07/02/2018 '	Prospectively
21287	CTRI/2018/02/011767	Interventional	Phase 2	Completed	1	1	' 08/02/2018 '	Prospectively
19233	CTRI/2018/02/011782	Interventional	Phase 2	Completed	1	1	' 08/02/2018 '	Retrospectively
5649	CTRI/2018/02/011784	Interventional	Phase 2	Completed	1	1	' 08/02/2018 '	Retrospectively
7212	CTRI/2018/02/011785	Interventional	Phase 2	Completed	1	1	' 08/02/2018 '	Retrospectively
15704	CTRI/2018/02/011786	Interventional	Phase 2	Completed	1	1	' 08/02/2018 '	Retrospectively
21202	CTRI/2018/02/011789	Interventional	Phase 2	Completed	1	1	' 08/02/2018 '	Retrospectively
17666	CTRI/2018/02/011792	Interventional	Phase 3	Completed	1	1	' 09/02/2018 '	Retrospectively
2022	CTRI/2018/02/011794	Interventional	Phase 2	Completed	1	1	' 09/02/2018 '	Retrospectively
19531	CTRI/2018/02/011796	Interventional	Phase 2/ Phase 3	Completed	1	1	' 09/02/2018 '	Retrospectively
19531	CTRI/2018/02/011796	Interventional	Phase 2/ Phase 3	Completed	1	1	' 09/02/2018 '	Retrospectively
22851	CTRI/2018/02/011821	Interventional	Phase 3	Completed	1	1	' 09/02/2018 '	Prospectively
6113	CTRI/2018/02/011828	Interventional	Phase 2	Completed	1	1	' 09/02/2018 '	Retrospectively
6959	CTRI/2018/02/011830	Interventional	Phase 3	Completed	1	1	' 09/02/2018 '	Retrospectively
9900	CTRI/2018/02/011841	Interventional	Phase 2/ Phase 3	Completed	1	1	' 12/02/2018 '	Retrospectively
9900	CTRI/2018/02/011841	Interventional	Phase 2/ Phase 3	Completed	1	1	' 12/02/2018 '	Retrospectively
20017	CTRI/2018/02/011848	Interventional	Phase 3/ Phase 4	Completed	1	1	' 12/02/2018 '	Retrospectively
9572	CTRI/2018/02/011852	Interventional	Phase 2	Completed	1	1	' 12/02/2018 '	Retrospectively
21912	CTRI/2018/02/011860	Interventional	Phase 2	Completed	1	1	' 12/02/2018 '	Retrospectively
14914	CTRI/2018/02/011864	Interventional	Phase 2	Completed	1	1	' 13/02/2018 '	Retrospectively
22642	CTRI/2018/02/011873	Interventional	Phase 3/ Phase 4	Completed	1	1	' 13/02/2018 '	Retrospectively
22192	CTRI/2018/02/011875	Interventional	Phase 3	Closed to Recruitment of Participants	1	1	' 13/02/2018 '	Prospectively
19424	CTRI/2018/02/011876	Interventional	Phase 3/ Phase 4	Completed	1	1	' 13/02/2018 '	Retrospectively
12241	CTRI/2018/02/011886	Interventional	Phase 3	Completed	1	1	' 13/02/2018 '	Retrospectively
18204	CTRI/2018/02/011899	Interventional	Phase 2/ Phase 3	Completed	1	1	' 13/02/2018 '	Retrospectively
18204	CTRI/2018/02/011899	Interventional	Phase 2/ Phase 3	Completed	1	1	' 13/02/2018 '	Retrospectively
14678	CTRI/2018/02/011904	Interventional	Phase 3	Completed	1	1	' 13/02/2018 '	Retrospectively
22822	CTRI/2018/02/011909	Interventional	Phase 3	Completed	1	1	' 15/02/2018 '	Retrospectively
23132	CTRI/2018/02/011912	Interventional	Phase 2	Completed	1	1	' 15/02/2018 '	Retrospectively
21836	CTRI/2018/02/011916	Interventional	Phase 2	Completed	1	1	' 15/02/2018 '	Retrospectively
22407	CTRI/2018/02/011927	Interventional	Phase 3	Closed to Recruitment of Participants	1	1	' 15/02/2018 '	Retrospectively
22811	CTRI/2018/02/011936	Interventional	Phase 2	Completed	1	1	' 16/02/2018 '	Prospectively
22580	CTRI/2018/02/011954	Interventional	Phase 2	Closed to Recruitment of Participants	1	1	' 19/02/2018 '	Retrospectively
20914	CTRI/2018/02/011962	Interventional	Phase 2	Completed	1	1	' 19/02/2018 '	Prospectively
22940	CTRI/2018/02/011965	Interventional	Phase 2	Completed	1	1	' 19/02/2018 '	Retrospectively
23028	CTRI/2018/02/011969	Interventional	Phase 2	Completed	1	1	' 19/02/2018 '	Retrospectively
22785	CTRI/2018/02/011981	Interventional	Phase 3	Completed	1	1	' 19/02/2018 '	Retrospectively
15792	CTRI/2018/02/012037	Interventional	Phase 2	Completed	1	1	' 21/02/2018 '	Retrospectively
20053	CTRI/2018/02/012054	Interventional	Phase 3	Completed	1	1	' 21/02/2018 '	Retrospectively
22789	CTRI/2018/02/012056	Interventional	Phase 3	Completed	1	1	' 21/02/2018 '	Retrospectively
20174	CTRI/2018/02/012065	Interventional	Phase 3	Completed	1	1	' 22/02/2018 '	Retrospectively
22844	CTRI/2018/02/012070	Interventional	Phase 2	Completed	1	1	' 22/02/2018 '	Retrospectively
22745	CTRI/2018/02/012093	Interventional	Phase 2/ Phase 3	Completed	1	1	' 22/02/2018 '	Prospectively
22745	CTRI/2018/02/012093	Interventional	Phase 2/ Phase 3	Completed	1	1	' 22/02/2018 '	Prospectively
22909	CTRI/2018/02/012101	Interventional	Phase 3/ Phase 4	Completed	1	1	' 23/02/2018 '	Retrospectively
22852	CTRI/2018/02/012102	Interventional	Phase 2/ Phase 3	Completed	1	1	' 23/02/2018 '	Retrospectively
22852	CTRI/2018/02/012102	Interventional	Phase 2/ Phase 3	Completed	1	1	' 23/02/2018 '	Retrospectively
22892	CTRI/2018/02/012110	Interventional	Phase 3/ Phase 4	Completed	1	1	' 23/02/2018 '	Retrospectively
21754	CTRI/2018/02/012112	Interventional	Phase 2/ Phase 3	Completed	1	1	' 23/02/2018 '	Retrospectively
21754	CTRI/2018/02/012112	Interventional	Phase 2/ Phase 3	Completed	1	1	' 23/02/2018 '	Retrospectively
9500	CTRI/2018/02/012118	Interventional	Phase 2	Completed	1	1	' 23/02/2018 '	Retrospectively
22432	CTRI/2018/02/012125	Interventional	Phase 3/ Phase 4	Completed	1	1	' 23/02/2018 '	Prospectively
14726	CTRI/2018/02/012141	Interventional	Phase 2	Completed	1	1	' 26/02/2018 '	Retrospectively
23077	CTRI/2018/02/012144	Interventional	Phase 3	Completed	1	1	' 26/02/2018 '	Retrospectively
23001	CTRI/2018/02/012161	Interventional	Phase 2	Completed	1	1	' 26/02/2018 '	Prospectively
23413	CTRI/2018/02/012164	Interventional	Phase 2	Completed	1	1	' 26/02/2018 '	Retrospectively
6689	CTRI/2018/02/012165	Interventional	Phase 2	Completed	1	1	' 26/02/2018 '	Retrospectively
20524	CTRI/2018/02/012169	Interventional	Phase 3/ Phase 4	Completed	1	1	' 26/02/2018 '	Retrospectively
21975	CTRI/2018/02/012180	Interventional	Phase 2/ Phase 3	Completed	1	1	' 27/02/2018 '	Retrospectively
21975	CTRI/2018/02/012180	Interventional	Phase 2/ Phase 3	Completed	1	1	' 27/02/2018 '	Retrospectively
23113	CTRI/2018/02/012193	Interventional	Phase 2	Closed to Recruitment of Participants	1	1	' 27/02/2018 '	Retrospectively
22116	CTRI/2018/02/012203	Interventional	Phase 3	Completed	1	1	' 28/02/2018 '	Retrospectively
21130	CTRI/2018/02/012206	Interventional	Phase 2	Completed	1	1	' 28/02/2018 '	Prospectively
22945	CTRI/2018/02/012221	Interventional	Phase 2/ Phase 3	Completed	1	1	' 28/02/2018 '	Prospectively
22945	CTRI/2018/02/012221	Interventional	Phase 2/ Phase 3	Completed	1	1	' 28/02/2018 '	Prospectively
23372	CTRI/2018/02/012224	Interventional	Phase 2	Completed	1	1	' 28/02/2018 '	Retrospectively
11964	CTRI/2018/02/012235	Interventional	Phase 3	Completed	1	1	' 28/02/2018 '	Retrospectively
19213	CTRI/2018/02/012244	Interventional	Phase 3	Completed	1	1	' 28/02/2018 '	Retrospectively
23321	CTRI/2018/02/012262	Interventional	Phase 3	Completed	1	1	' 28/02/2018 '	Retrospectively
23489	CTRI/2018/03/012277	Interventional	Phase 3	Completed	1	1	' 01/03/2018 '	Prospectively
22880	CTRI/2018/03/012289	Interventional	Phase 2	Completed	1	1	' 01/03/2018 '	Retrospectively
23111	CTRI/2018/03/012290	Interventional	Phase 3	Completed	1	1	' 01/03/2018 '	Retrospectively
22782	CTRI/2018/03/012291	Interventional	Phase 2	Closed to Recruitment of Participants	1	1	' 01/03/2018 '	Retrospectively
21033	CTRI/2018/03/012292	Interventional	Phase 2	Completed	1	1	' 01/03/2018 '	Retrospectively
23596	CTRI/2018/03/012296	Interventional	Phase 3	Completed	1	1	' 05/03/2018 '	Prospectively
23298	CTRI/2018/03/012326	Interventional	Phase 3	Completed	1	1	' 05/03/2018 '	Retrospectively
23268	CTRI/2018/03/012328	Interventional	Phase 3	Completed	1	1	' 05/03/2018 '	Retrospectively
23232	CTRI/2018/03/012345	Interventional	Phase 3	Completed	1	1	' 05/03/2018 '	Retrospectively
23618	CTRI/2018/03/012346	Interventional	Phase 3	Completed	1	1	' 06/03/2018 '	Prospectively
22561	CTRI/2018/03/012359	Interventional	Phase 2	Completed	1	1	' 06/03/2018 '	Prospectively
23590	CTRI/2018/03/012361	Interventional	Phase 2	Completed	1	1	' 06/03/2018 '	Prospectively
18819	CTRI/2018/03/012368	Interventional	Phase 3/ Phase 4	Completed	1	1	' 06/03/2018 '	Retrospectively
14504	CTRI/2018/03/012371	Interventional	Phase 2	Completed	1	1	' 06/03/2018 '	Retrospectively
21511	CTRI/2018/03/012376	Interventional	Phase 2	Completed	1	1	' 06/03/2018 '	Retrospectively
22729	CTRI/2018/03/012428	Interventional	Phase 2/ Phase 3	Completed	1	1	' 08/03/2018 '	Retrospectively
22729	CTRI/2018/03/012428	Interventional	Phase 2/ Phase 3	Completed	1	1	' 08/03/2018 '	Retrospectively
23511	CTRI/2018/03/012433	Interventional	Phase 2/ Phase 3	Completed	1	1	' 08/03/2018 '	Retrospectively
23511	CTRI/2018/03/012433	Interventional	Phase 2/ Phase 3	Completed	1	1	' 08/03/2018 '	Retrospectively
17791	CTRI/2018/03/012467	Interventional	Phase 3/ Phase 4	Completed	1	1	' 12/03/2018 '	Retrospectively
23457	CTRI/2018/03/012472	Interventional	Phase 2	Completed	1	1	' 12/03/2018 '	Prospectively
21072	CTRI/2018/03/012490	Interventional	Phase 2	Completed	1	1	' 12/03/2018 '	Retrospectively
22792	CTRI/2018/03/012511	Interventional	Phase 3/ Phase 4	Completed	1	1	' 12/03/2018 '	Retrospectively
23385	CTRI/2018/03/012514	Interventional	Phase 3/ Phase 4	Completed	1	1	' 12/03/2018 '	Retrospectively
23286	CTRI/2018/03/012517	Interventional	Phase 2/ Phase 3	Completed	1	1	' 13/03/2018 '	Retrospectively
23286	CTRI/2018/03/012517	Interventional	Phase 2/ Phase 3	Completed	1	1	' 13/03/2018 '	Retrospectively
23636	CTRI/2018/03/012520	Interventional	Phase 3	Completed	1	1	' 13/03/2018 '	Retrospectively
17256	CTRI/2018/03/012535	Interventional	Phase 3/ Phase 4	Completed	1	1	' 13/03/2018 '	Retrospectively
23370	CTRI/2018/03/012539	Interventional	Phase 2	Closed to Recruitment of Participants	1	1	' 13/03/2018 '	Retrospectively
22733	CTRI/2018/03/012542	Interventional	Phase 2	Completed	1	1	' 13/03/2018 '	Retrospectively
23755	CTRI/2018/03/012553	Interventional	Phase 3	Completed	1	1	' 14/03/2018 '	Retrospectively
23673	CTRI/2018/03/012554	Interventional	Phase 3	Closed to Recruitment of Participants	1	1	' 14/03/2018 '	Retrospectively
23921	CTRI/2018/03/012557	Interventional	Phase 2/ Phase 3	Completed	1	1	' 15/03/2018 '	Prospectively
23921	CTRI/2018/03/012557	Interventional	Phase 2/ Phase 3	Completed	1	1	' 15/03/2018 '	Prospectively
22571	CTRI/2018/03/012559	Interventional	Phase 2	Completed	1	1	' 15/03/2018 '	Retrospectively
23993	CTRI/2018/03/012572	Interventional	Phase 2/ Phase 3	Completed	1	1	' 15/03/2018 '	Prospectively
23993	CTRI/2018/03/012572	Interventional	Phase 2/ Phase 3	Completed	1	1	' 15/03/2018 '	Prospectively
20938	CTRI/2018/03/012577	Interventional	Phase 2/ Phase 3	Completed	1	1	' 15/03/2018 '	Prospectively
20938	CTRI/2018/03/012577	Interventional	Phase 2/ Phase 3	Completed	1	1	' 15/03/2018 '	Prospectively
23775	CTRI/2018/03/012579	Interventional	Phase 3	Completed	1	1	' 15/03/2018 '	Retrospectively
23774	CTRI/2018/03/012584	Interventional	Phase 2	Completed	1	1	' 15/03/2018 '	Prospectively
22943	CTRI/2018/03/012593	Interventional	Phase 3	Completed	1	1	' 15/03/2018 '	Retrospectively
22957	CTRI/2018/03/012597	Interventional	Phase 3/ Phase 4	Completed	1	1	' 15/03/2018 '	Retrospectively
23447	CTRI/2018/03/012611	Interventional	Phase 2	Completed	1	1	' 16/03/2018 '	Prospectively
20597	CTRI/2018/03/012622	Interventional	Phase 3/ Phase 4	Completed	1	1	' 16/03/2018 '	Retrospectively
23712	CTRI/2018/03/012624	Interventional	Phase 2/ Phase 3	Completed	1	1	' 16/03/2018 '	Retrospectively
23712	CTRI/2018/03/012624	Interventional	Phase 2/ Phase 3	Completed	1	1	' 16/03/2018 '	Retrospectively
23941	CTRI/2018/03/012638	Interventional	Phase 2	Completed	1	2	' 19/03/2018 '	Retrospectively
23650	CTRI/2018/03/012668	Interventional	Phase 3	Completed	1	1	' 19/03/2018 '	Retrospectively
23833	CTRI/2018/03/012671	Interventional	Phase 2/ Phase 3	Completed	1	1	' 19/03/2018 '	Prospectively
23833	CTRI/2018/03/012671	Interventional	Phase 2/ Phase 3	Completed	1	1	' 19/03/2018 '	Prospectively
23553	CTRI/2018/03/012677	Interventional	Phase 2	Completed	1	1	' 20/03/2018 '	Prospectively
23919	CTRI/2018/03/012685	Interventional	Phase 2/ Phase 3	Completed	1	1	' 20/03/2018 '	Prospectively
23919	CTRI/2018/03/012685	Interventional	Phase 2/ Phase 3	Completed	1	1	' 20/03/2018 '	Prospectively
23198	CTRI/2018/03/012697	Interventional	Phase 2	Completed	1	1	' 21/03/2018 '	Retrospectively
23467	CTRI/2018/03/012703	Interventional	Phase 2	Completed	1	1	' 21/03/2018 '	Retrospectively
23709	CTRI/2018/03/012714	Interventional	Phase 2	Completed	1	1	' 21/03/2018 '	Retrospectively
24016	CTRI/2018/03/012730	Interventional	Phase 2	Completed	1	1	' 22/03/2018 '	Retrospectively
22744	CTRI/2018/03/012734	Interventional	Phase 2	Completed	1	1	' 22/03/2018 '	Retrospectively
21887	CTRI/2018/03/012738	Interventional	Phase 2	Completed	1	1	' 22/03/2018 '	Retrospectively
17973	CTRI/2018/03/012740	Interventional	Phase 2/ Phase 3	Completed	1	1	' 22/03/2018 '	Retrospectively
17973	CTRI/2018/03/012740	Interventional	Phase 2/ Phase 3	Completed	1	1	' 22/03/2018 '	Retrospectively
22086	CTRI/2018/03/012751	Interventional	Phase 2	Completed	1	1	' 22/03/2018 '	Retrospectively
23109	CTRI/2018/03/012759	Interventional	Phase 3	Completed	1	1	' 22/03/2018 '	Retrospectively
23411	CTRI/2018/03/012770	Interventional	Phase 2	Closed to Recruitment of Participants	1	1	' 22/03/2018 '	Prospectively
23935	CTRI/2018/03/012802	Interventional	Phase 2	Completed	1	1	' 23/03/2018 '	Retrospectively
23970	CTRI/2018/03/012816	Interventional	Phase 2/ Phase 3	Completed	1	1	' 23/03/2018 '	Retrospectively
23970	CTRI/2018/03/012816	Interventional	Phase 2/ Phase 3	Completed	1	1	' 23/03/2018 '	Retrospectively
24077	CTRI/2018/03/012817	Interventional	Phase 2/ Phase 3	Completed	1	1	' 23/03/2018 '	Retrospectively
24077	CTRI/2018/03/012817	Interventional	Phase 2/ Phase 3	Completed	1	1	' 23/03/2018 '	Retrospectively
19940	CTRI/2018/03/012823	Interventional	Phase 2/ Phase 3	Completed	1	1	' 26/03/2018 '	Retrospectively
19940	CTRI/2018/03/012823	Interventional	Phase 2/ Phase 3	Completed	1	1	' 26/03/2018 '	Retrospectively
23714	CTRI/2018/03/012829	Interventional	Phase 3/ Phase 4	Completed	1	1	' 26/03/2018 '	Retrospectively
23764	CTRI/2018/03/012862	Interventional	Phase 2	Completed	1	1	' 26/03/2018 '	Retrospectively
19754	CTRI/2018/03/012868	Interventional	Phase 2	Closed to Recruitment of Participants	1	1	' 26/03/2018 '	Retrospectively
22479	CTRI/2018/03/012878	Interventional	Phase 2/ Phase 3	Completed	1	1	' 27/03/2018 '	Prospectively
22479	CTRI/2018/03/012878	Interventional	Phase 2/ Phase 3	Completed	1	1	' 27/03/2018 '	Prospectively
21071	CTRI/2018/03/012887	Interventional	Phase 2/ Phase 3	Completed	1	1	' 27/03/2018 '	Retrospectively
21071	CTRI/2018/03/012887	Interventional	Phase 2/ Phase 3	Completed	1	1	' 27/03/2018 '	Retrospectively
20599	CTRI/2018/03/012908	Interventional	Phase 3	Completed	1	1	' 27/03/2018 '	Retrospectively
23956	CTRI/2018/04/012919	Interventional	Phase 3/ Phase 4	Completed	1	1	' 02/04/2018 '	Retrospectively
23616	CTRI/2018/04/012921	Interventional	Phase 3/ Phase 4	Completed	1	1	' 02/04/2018 '	Retrospectively
19997	CTRI/2018/04/013018	Interventional	Phase 3	Completed	1	1	' 04/04/2018 '	Retrospectively
11151	CTRI/2018/04/013019	Interventional	Phase 2	Completed	1	1	' 04/04/2018 '	Retrospectively
21695	CTRI/2018/04/013030	Interventional	Phase 2/ Phase 3	Completed	1	1	' 04/04/2018 '	Retrospectively
21695	CTRI/2018/04/013030	Interventional	Phase 2/ Phase 3	Completed	1	1	' 04/04/2018 '	Retrospectively
24227	CTRI/2018/04/013038	Interventional	Phase 2/ Phase 3	Completed	1	1	' 04/04/2018 '	Retrospectively
24227	CTRI/2018/04/013038	Interventional	Phase 2/ Phase 3	Completed	1	1	' 04/04/2018 '	Retrospectively
24479	CTRI/2018/04/013052	Interventional	Phase 3	Completed	1	1	' 05/04/2018 '	Prospectively
22334	CTRI/2018/04/013059	Interventional	Phase 3	Closed to Recruitment of Participants	1	1	' 05/04/2018 '	Retrospectively
18955	CTRI/2018/04/013063	Interventional	Phase 3	Completed	1	2	' 05/04/2018 '	Retrospectively
19071	CTRI/2018/04/013081	Interventional	Phase 2/ Phase 3	Closed to Recruitment of Participants	1	1	' 06/04/2018 '	Retrospectively
19071	CTRI/2018/04/013081	Interventional	Phase 2/ Phase 3	Closed to Recruitment of Participants	1	1	' 06/04/2018 '	Retrospectively
24048	CTRI/2018/04/013099	Interventional	Phase 2	Closed to Recruitment of Participants	1	1	' 09/04/2018 '	Retrospectively
24119	CTRI/2018/04/013101	Interventional	Phase 2/ Phase 3	Completed	1	1	' 09/04/2018 '	Retrospectively
24119	CTRI/2018/04/013101	Interventional	Phase 2/ Phase 3	Completed	1	1	' 09/04/2018 '	Retrospectively
8274	CTRI/2018/04/013103	Interventional	Phase 3	Completed	1	1	' 09/04/2018 '	Retrospectively
23896	CTRI/2018/04/013111	Interventional	Phase 3/ Phase 4	Completed	1	1	' 09/04/2018 '	Retrospectively
5268	CTRI/2018/04/013128	Interventional	Phase 3	Closed to Recruitment of Participants	1	1	' 10/04/2018 '	Retrospectively
16121	CTRI/2018/04/013132	Interventional	Phase 3	Completed	1	1	' 10/04/2018 '	Retrospectively
24135	CTRI/2018/04/013145	Interventional	Phase 2/ Phase 3	Completed	1	1	' 10/04/2018 '	Retrospectively
24135	CTRI/2018/04/013145	Interventional	Phase 2/ Phase 3	Completed	1	1	' 10/04/2018 '	Retrospectively
22685	CTRI/2018/04/013154	Interventional	Phase 2	Completed	1	1	' 10/04/2018 '	Prospectively
23737	CTRI/2018/04/013163	Interventional	Phase 2	Closed to Recruitment of Participants	1	1	' 11/04/2018 '	Retrospectively
24151	CTRI/2018/04/013171	Interventional	Phase 2/ Phase 3	Completed	1	1	' 11/04/2018 '	Retrospectively
24151	CTRI/2018/04/013171	Interventional	Phase 2/ Phase 3	Completed	1	1	' 11/04/2018 '	Retrospectively
24633	CTRI/2018/04/013174	Interventional	Phase 2	Completed	1	1	' 11/04/2018 '	Retrospectively
24185	CTRI/2018/04/013176	Interventional	Phase 2/ Phase 3	Closed to Recruitment of Participants	1	1	' 11/04/2018 '	Retrospectively
24185	CTRI/2018/04/013176	Interventional	Phase 2/ Phase 3	Closed to Recruitment of Participants	1	1	' 11/04/2018 '	Retrospectively
22018	CTRI/2018/04/013180	Interventional	Phase 3/ Phase 4	Completed	1	1	' 11/04/2018 '	Prospectively
22923	CTRI/2018/04/013206	Interventional	Phase 2	Completed	1	1	' 12/04/2018 '	Retrospectively
24946	CTRI/2018/04/013208	Interventional	Phase 2/ Phase 3	Completed	1	1	' 12/04/2018 '	Prospectively
24946	CTRI/2018/04/013208	Interventional	Phase 2/ Phase 3	Completed	1	1	' 12/04/2018 '	Prospectively
24345	CTRI/2018/04/013224	Interventional	Phase 3	Completed	1	1	' 12/04/2018 '	Prospectively
24013	CTRI/2018/04/013238	Interventional	Phase 3/ Phase 4	Completed	1	1	' 13/04/2018 '	Retrospectively
15700	CTRI/2018/04/013249	Interventional	Phase 2	Completed	1	1	' 13/04/2018 '	Retrospectively
24215	CTRI/2018/04/013267	Interventional	Phase 2/ Phase 3	Completed	1	1	' 13/04/2018 '	Retrospectively
24215	CTRI/2018/04/013267	Interventional	Phase 2/ Phase 3	Completed	1	1	' 13/04/2018 '	Retrospectively
16908	CTRI/2018/04/013277	Interventional	Phase 3	Completed	1	1	' 13/04/2018 '	Retrospectively
24743	CTRI/2018/04/013306	Interventional	Phase 2	Completed	1	1	' 17/04/2018 '	Retrospectively
5316	CTRI/2018/04/013310	Interventional	Phase 3	Completed	1	1	' 17/04/2018 '	Retrospectively
24186	CTRI/2018/04/013311	Interventional	Phase 3	Completed	1	1	' 17/04/2018 '	Retrospectively
24744	CTRI/2018/04/013313	Interventional	Phase 2/ Phase 3	Completed	1	1	' 17/04/2018 '	Retrospectively
24744	CTRI/2018/04/013313	Interventional	Phase 2/ Phase 3	Completed	1	1	' 17/04/2018 '	Retrospectively
24340	CTRI/2018/04/013346	Interventional	Phase 2	Completed	1	1	' 18/04/2018 '	Retrospectively
24567	CTRI/2018/04/013349	Interventional	Phase 2	Completed	1	1	' 18/04/2018 '	Retrospectively
24596	CTRI/2018/04/013352	Interventional	Phase 2/ Phase 3	Completed	1	1	' 19/04/2018 '	Retrospectively
24596	CTRI/2018/04/013352	Interventional	Phase 2/ Phase 3	Completed	1	1	' 19/04/2018 '	Retrospectively
23033	CTRI/2018/04/013353	Interventional	Phase 2	Completed	1	1	' 19/04/2018 '	Retrospectively
15330	CTRI/2018/04/013362	Interventional	Phase 2	Completed	1	1	' 19/04/2018 '	Retrospectively
16421	CTRI/2018/04/013388	Interventional	Phase 2	Closed to Recruitment of Participants	1	1	' 20/04/2018 '	Retrospectively
25779	CTRI/2018/04/013394	Interventional	Phase 3	Completed	1	1	' 20/04/2018 '	Prospectively
25773	CTRI/2018/04/013395	Interventional	Phase 3	Completed	1	1	' 20/04/2018 '	Prospectively
24802	CTRI/2018/04/013428	Interventional	Phase 3	Completed	1	1	' 23/04/2018 '	Retrospectively
23808	CTRI/2018/04/013431	Interventional	Phase 2	Closed to Recruitment of Participants	1	1	' 24/04/2018 '	Retrospectively
25770	CTRI/2018/04/013446	Interventional	Phase 3	Completed	1	1	' 24/04/2018 '	Prospectively
20903	CTRI/2018/04/013460	Interventional	Phase 2	Completed	1	1	' 24/04/2018 '	Retrospectively
25180	CTRI/2018/04/013468	Interventional	Phase 2/ Phase 3	Completed	1	1	' 25/04/2018 '	Prospectively
25180	CTRI/2018/04/013468	Interventional	Phase 2/ Phase 3	Completed	1	1	' 25/04/2018 '	Prospectively
25732	CTRI/2018/04/013491	Interventional	Phase 2	Completed	1	1	' 26/04/2018 '	Prospectively
24824	CTRI/2018/04/013492	Interventional	Phase 2	Completed	1	1	' 26/04/2018 '	Retrospectively
24328	CTRI/2018/04/013520	Interventional	Phase 2	Completed	1	1	' 27/04/2018 '	Prospectively
24064	CTRI/2018/04/013527	Interventional	Phase 2	Closed to Recruitment of Participants	1	1	' 27/04/2018 '	Retrospectively
23920	CTRI/2018/04/013531	Interventional	Phase 3	Completed	1	1	' 27/04/2018 '	Prospectively
24000	CTRI/2018/05/013568	Interventional	Phase 3	Completed	1	1	' 01/05/2018 '	Retrospectively
25898	CTRI/2018/05/013585	Interventional	Phase 2/ Phase 3	Completed	1	1	' 01/05/2018 '	Prospectively
25898	CTRI/2018/05/013585	Interventional	Phase 2/ Phase 3	Completed	1	1	' 01/05/2018 '	Prospectively
24478	CTRI/2018/05/013596	Interventional	Phase 3	Completed	1	1	' 01/05/2018 '	Retrospectively
23812	CTRI/2018/05/013599	Interventional	Phase 2	Completed	1	1	' 02/05/2018 '	Retrospectively
25689	CTRI/2018/05/013618	Interventional	Phase 3	Completed	1	1	' 02/05/2018 '	Prospectively
24492	CTRI/2018/05/013628	Interventional	Phase 2	Completed	1	1	' 03/05/2018 '	Prospectively
20279	CTRI/2018/05/013654	Interventional	Phase 3	Completed	1	1	' 03/05/2018 '	Prospectively
23910	CTRI/2018/05/013664	Interventional	Phase 3	Completed	1	1	' 03/05/2018 '	Retrospectively
24643	CTRI/2018/05/013711	Interventional	Phase 3	Completed	1	1	' 07/05/2018 '	Retrospectively
23829	CTRI/2018/05/013717	Interventional	Phase 2	Completed	1	1	' 07/05/2018 '	Retrospectively
15668	CTRI/2018/05/013762	Interventional	Phase 2	Completed	1	3	' 08/05/2018 '	Retrospectively
8836	CTRI/2018/05/013773	Interventional	Phase 3	Completed	1	1	' 08/05/2018 '	Retrospectively
24627	CTRI/2018/05/013777	Interventional	Phase 2	Completed	1	1	' 08/05/2018 '	Retrospectively
25576	CTRI/2018/05/013794	Interventional	Phase 2	Completed	1	1	' 09/05/2018 '	Prospectively
24872	CTRI/2018/05/013817	Interventional	Phase 3	Completed	1	1	' 11/05/2018 '	Retrospectively
24090	CTRI/2018/05/013823	Interventional	Phase 2/ Phase 3	Completed	1	1	' 11/05/2018 '	Retrospectively
24090	CTRI/2018/05/013823	Interventional	Phase 2/ Phase 3	Completed	1	1	' 11/05/2018 '	Retrospectively
24415	CTRI/2018/05/013837	Interventional	Phase 3	Completed	1	1	' 11/05/2018 '	Retrospectively
26017	CTRI/2018/05/013848	Interventional	Phase 2	Completed	1	1	' 11/05/2018 '	Prospectively
24953	CTRI/2018/05/013868	Interventional	Phase 3	Completed	1	1	' 14/05/2018 '	Retrospectively
24832	CTRI/2018/05/013870	Interventional	Phase 3	Completed	1	1	' 14/05/2018 '	Retrospectively
24899	CTRI/2018/05/013874	Interventional	Phase 2/ Phase 3	Completed	1	1	' 14/05/2018 '	Retrospectively
24899	CTRI/2018/05/013874	Interventional	Phase 2/ Phase 3	Completed	1	1	' 14/05/2018 '	Retrospectively
23057	CTRI/2018/05/013888	Interventional	Phase 2	Completed	1	1	' 15/05/2018 '	Retrospectively
22646	CTRI/2018/05/013896	Interventional	Phase 3	Completed	1	1	' 15/05/2018 '	Retrospectively
25024	CTRI/2018/05/013917	Interventional	Phase 2	Closed to Recruitment of Participants	1	1	' 16/05/2018 '	Retrospectively
24504	CTRI/2018/05/013929	Interventional	Phase 2	Completed	1	1	' 17/05/2018 '	Retrospectively
24433	CTRI/2018/05/013931	Interventional	Phase 2	Completed	1	1	' 17/05/2018 '	Retrospectively
15063	CTRI/2018/05/013936	Interventional	Phase 3	Completed	1	1	' 17/05/2018 '	Retrospectively
23621	CTRI/2018/05/013950	Interventional	Phase 3	Closed to Recruitment of Participants	1	1	' 17/05/2018 '	Retrospectively
25968	CTRI/2018/05/013953	Interventional	Phase 2	Completed	1	1	' 17/05/2018 '	Retrospectively
14593	CTRI/2018/05/013956	Interventional	Phase 2	Completed	1	1	' 17/05/2018 '	Retrospectively
24652	CTRI/2018/05/013978	Interventional	Phase 2	Completed	1	1	' 21/05/2018 '	Retrospectively
26095	CTRI/2018/05/013994	Interventional	Phase 2/ Phase 3	Completed	1	2	' 21/05/2018 '	Prospectively
26095	CTRI/2018/05/013994	Interventional	Phase 2/ Phase 3	Completed	1	2	' 21/05/2018 '	Prospectively
18620	CTRI/2018/05/014002	Interventional	Phase 2/ Phase 3	Completed	1	1	' 21/05/2018 '	Prospectively
18620	CTRI/2018/05/014002	Interventional	Phase 2/ Phase 3	Completed	1	1	' 21/05/2018 '	Prospectively
24837	CTRI/2018/05/014021	Interventional	Phase 3	Completed	1	1	' 21/05/2018 '	Retrospectively
24676	CTRI/2018/05/014023	Interventional	Phase 2	Completed	1	1	' 21/05/2018 '	Prospectively
26348	CTRI/2018/05/014026	Interventional	Phase 2/ Phase 3	Completed	1	1	' 21/05/2018 '	Prospectively
26348	CTRI/2018/05/014026	Interventional	Phase 2/ Phase 3	Completed	1	1	' 21/05/2018 '	Prospectively
25082	CTRI/2018/05/014038	Interventional	Phase 2	Completed	1	1	' 22/05/2018 '	Prospectively
23508	CTRI/2018/05/014039	Interventional	Phase 3	Completed	1	1	' 22/05/2018 '	Prospectively
24091	CTRI/2018/05/014048	Interventional	Phase 3	Completed	1	1	' 22/05/2018 '	Retrospectively
26212	CTRI/2018/05/014049	Interventional	Phase 3	Closed to Recruitment of Participants	1	1	' 22/05/2018 '	Prospectively
24322	CTRI/2018/05/014083	Interventional	Phase 3	Closed to Recruitment of Participants	1	1	' 24/05/2018 '	Retrospectively
24342	CTRI/2018/05/014093	Interventional	Phase 2/ Phase 3	Completed	1	1	' 24/05/2018 '	Retrospectively
24342	CTRI/2018/05/014093	Interventional	Phase 2/ Phase 3	Completed	1	1	' 24/05/2018 '	Retrospectively
24754	CTRI/2018/05/014096	Interventional	Phase 2	Completed	1	1	' 24/05/2018 '	Retrospectively
22936	CTRI/2018/05/014110	Interventional	Phase 3	Completed	1	1	' 25/05/2018 '	Retrospectively
22669	CTRI/2018/05/014113	Interventional	Phase 2	Completed	1	1	' 25/05/2018 '	Retrospectively
25326	CTRI/2018/05/014118	Interventional	Phase 2	Completed	1	1	' 25/05/2018 '	Retrospectively
25329	CTRI/2018/05/014122	Interventional	Phase 2/ Phase 3	Completed	1	1	' 25/05/2018 '	Retrospectively
25329	CTRI/2018/05/014122	Interventional	Phase 2/ Phase 3	Completed	1	1	' 25/05/2018 '	Retrospectively
24154	CTRI/2018/05/014127	Interventional	Phase 2	Completed	1	1	' 25/05/2018 '	Prospectively
20606	CTRI/2018/05/014128	Interventional	Phase 3/ Phase 4	Completed	1	1	' 25/05/2018 '	Retrospectively
24335	CTRI/2018/05/014131	Interventional	Phase 2/ Phase 3	Completed	1	1	' 25/05/2018 '	Retrospectively
24335	CTRI/2018/05/014131	Interventional	Phase 2/ Phase 3	Completed	1	1	' 25/05/2018 '	Retrospectively
24194	CTRI/2018/05/014132	Interventional	Phase 2/ Phase 3	Completed	1	1	' 25/05/2018 '	Retrospectively
24194	CTRI/2018/05/014132	Interventional	Phase 2/ Phase 3	Completed	1	1	' 25/05/2018 '	Retrospectively
24239	CTRI/2018/05/014133	Interventional	Phase 2	Completed	1	1	' 25/05/2018 '	Retrospectively
23386	CTRI/2018/05/014141	Interventional	Phase 2	Closed to Recruitment of Participants	1	1	' 25/05/2018 '	Retrospectively
24486	CTRI/2018/05/014147	Interventional	Phase 2	Completed	1	1	' 25/05/2018 '	Retrospectively
24733	CTRI/2018/05/014151	Interventional	Phase 2	Completed	1	1	' 25/05/2018 '	Retrospectively
24902	CTRI/2018/05/014154	Interventional	Phase 2/ Phase 3	Completed	1	1	' 25/05/2018 '	Retrospectively
24902	CTRI/2018/05/014154	Interventional	Phase 2/ Phase 3	Completed	1	1	' 25/05/2018 '	Retrospectively
25124	CTRI/2018/05/014160	Interventional	Phase 3/ Phase 4	Completed	1	1	' 29/05/2018 '	Retrospectively
26172	CTRI/2018/05/014196	Interventional	Phase 2	Completed	1	1	' 29/05/2018 '	Prospectively
25596	CTRI/2018/05/014198	Interventional	Phase 3	Completed	1	1	' 29/05/2018 '	Prospectively
21919	CTRI/2018/05/014204	Interventional	Phase 2	Closed to Recruitment of Participants	1	1	' 29/05/2018 '	Retrospectively
23226	CTRI/2018/05/014211	Interventional	Phase 2	Completed	1	1	' 29/05/2018 '	Retrospectively
25293	CTRI/2018/05/014221	Interventional	Phase 3/ Phase 4	Completed	1	1	' 30/05/2018 '	Retrospectively
14762	CTRI/2018/05/014237	Interventional	Phase 3	Completed	1	1	' 30/05/2018 '	Retrospectively
23331	CTRI/2018/05/014241	Interventional	Phase 2	Completed	1	1	' 30/05/2018 '	Prospectively
22711	CTRI/2018/05/014249	Interventional	Phase 3	Closed to Recruitment of Participants	1	1	' 30/05/2018 '	Retrospectively
26367	CTRI/2018/05/014263	Interventional	Phase 2	Completed	1	1	' 31/05/2018 '	Prospectively
23824	CTRI/2018/05/014268	Interventional	Phase 2	Completed	1	1	' 31/05/2018 '	Retrospectively
24931	CTRI/2018/05/014281	Interventional	Phase 3/ Phase 4	Completed	1	1	' 31/05/2018 '	Retrospectively
19655	CTRI/2018/05/014296	Interventional	Phase 3	Completed	1	1	' 31/05/2018 '	Retrospectively
24731	CTRI/2018/05/014298	Interventional	Phase 3/ Phase 4	Completed	1	1	' 31/05/2018 '	Retrospectively
24668	CTRI/2018/05/014306	Interventional	Phase 2	Completed	1	1	' 31/05/2018 '	Retrospectively
24595	CTRI/2018/05/014307	Interventional	Phase 3	Completed	1	1	' 31/05/2018 '	Retrospectively
20052	CTRI/2018/05/014310	Interventional	Phase 2	Completed	1	1	' 31/05/2018 '	Retrospectively
22480	CTRI/2018/05/014319	Interventional	Phase 2	Completed	1	1	' 31/05/2018 '	Retrospectively
14010	CTRI/2018/05/014340	Interventional	Phase 3	Closed to Recruitment of Participants	1	1	' 31/05/2018 '	Retrospectively
8399	CTRI/2018/06/014441	Interventional	Phase 2	Completed	1	1	' 07/06/2018 '	Retrospectively
14980	CTRI/2018/06/014451	Interventional	Phase 2/ Phase 3	Completed	1	1	' 07/06/2018 '	Retrospectively
14980	CTRI/2018/06/014451	Interventional	Phase 2/ Phase 3	Completed	1	1	' 07/06/2018 '	Retrospectively
24825	CTRI/2018/06/014466	Interventional	Phase 2/ Phase 3	Completed	1	1	' 08/06/2018 '	Retrospectively
24825	CTRI/2018/06/014466	Interventional	Phase 2/ Phase 3	Completed	1	1	' 08/06/2018 '	Retrospectively
26076	CTRI/2018/06/014511	Interventional	Phase 2	Completed	1	1	' 12/06/2018 '	Prospectively
26398	CTRI/2018/06/014541	Interventional	Phase 2/ Phase 3	Closed to Recruitment of Participants	1	1	' 15/06/2018 '	Prospectively
26398	CTRI/2018/06/014541	Interventional	Phase 2/ Phase 3	Closed to Recruitment of Participants	1	1	' 15/06/2018 '	Prospectively
26625	CTRI/2018/06/014550	Interventional	Phase 2	Completed	1	1	' 18/06/2018 '	Prospectively
24489	CTRI/2018/06/014558	Interventional	Phase 2	Completed	1	1	' 18/06/2018 '	Prospectively
25361	CTRI/2018/06/014559	Interventional	Phase 2/ Phase 3	Completed	1	1	' 18/06/2018 '	Retrospectively
25361	CTRI/2018/06/014559	Interventional	Phase 2/ Phase 3	Completed	1	1	' 18/06/2018 '	Retrospectively
22113	CTRI/2018/06/014576	Interventional	Phase 2/ Phase 3	Completed	1	1	' 19/06/2018 '	Retrospectively
22113	CTRI/2018/06/014576	Interventional	Phase 2/ Phase 3	Completed	1	1	' 19/06/2018 '	Retrospectively
26290	CTRI/2018/06/014594	Interventional	Phase 3	Closed to Recruitment of Participants	1	1	' 20/06/2018 '	Prospectively
26527	CTRI/2018/06/014597	Interventional	Phase 2	Completed	1	1	' 20/06/2018 '	Prospectively
26606	CTRI/2018/06/014626	Interventional	Phase 3	Completed	1	1	' 27/06/2018 '	Prospectively
22759	CTRI/2018/06/014628	Interventional	Phase 2/ Phase 3	Completed	1	1	' 28/06/2018 '	Prospectively
22759	CTRI/2018/06/014628	Interventional	Phase 2/ Phase 3	Completed	1	1	' 28/06/2018 '	Prospectively
26597	CTRI/2018/06/014637	Interventional	Phase 3	Completed	1	1	' 28/06/2018 '	Prospectively
24270	CTRI/2018/07/014729	Interventional	Phase 3/ Phase 4	Completed	1	1	' 04/07/2018 '	Retrospectively
22796	CTRI/2018/07/014749	Interventional	Phase 3/ Phase 4	Completed	1	1	' 05/07/2018 '	Prospectively
25686	CTRI/2018/07/014751	Interventional	Phase 2	Completed	1	1	' 05/07/2018 '	Prospectively
16046	CTRI/2018/07/014785	Interventional	Phase 3	Closed to Recruitment of Participants	1	1	' 10/07/2018 '	Retrospectively
26387	CTRI/2018/07/014787	Interventional	Phase 3/ Phase 4	Completed	1	1	' 10/07/2018 '	Prospectively
22690	CTRI/2018/07/014792	Interventional	Phase 2	Completed	1	1	' 10/07/2018 '	Prospectively
19678	CTRI/2018/07/014828	Interventional	Phase 2	Completed	1	1	' 12/07/2018 '	Retrospectively
27146	CTRI/2018/07/014852	Interventional	Phase 2/ Phase 3	Completed	1	1	' 13/07/2018 '	Prospectively
27146	CTRI/2018/07/014852	Interventional	Phase 2/ Phase 3	Completed	1	1	' 13/07/2018 '	Prospectively
19225	CTRI/2018/07/014931	Interventional	Phase 3	Completed	1	1	' 18/07/2018 '	Prospectively
27200	CTRI/2018/07/014954	Interventional	Phase 3	Completed	1	1	' 18/07/2018 '	Prospectively
22111	CTRI/2018/07/015021	Interventional	Phase 2	Closed to Recruitment of Participants	1	3	' 24/07/2018 '	Prospectively
27274	CTRI/2018/07/015025	Interventional	Phase 3	Completed	1	2	' 24/07/2018 '	Prospectively
27186	CTRI/2018/07/015106	Interventional	Phase 3/ Phase 4	Completed	1	1	' 27/07/2018 '	Prospectively
21168	CTRI/2018/07/015143	Interventional	Phase 3	Completed	1	1	' 31/07/2018 '	Prospectively
27503	CTRI/2018/08/015173	Interventional	Phase 3	Completed	1	1	' 02/08/2018 '	Prospectively
18690	CTRI/2018/08/015199	Interventional	Phase 2	Completed	1	1	' 06/08/2018 '	Retrospectively
27627	CTRI/2018/08/015210	Interventional	Phase 3	Completed	1	1	' 06/08/2018 '	Prospectively
27330	CTRI/2018/08/015282	Interventional	Phase 2	Completed	1	1	' 10/08/2018 '	Prospectively
22570	CTRI/2018/08/015349	Interventional	Phase 2	Completed	1	1	' 16/08/2018 '	Retrospectively
27128	CTRI/2018/08/015356	Interventional	Phase 2	Completed	1	1	' 16/08/2018 '	Prospectively
27588	CTRI/2018/08/015364	Interventional	Phase 3	Completed	1	1	' 16/08/2018 '	Prospectively
23137	CTRI/2018/08/015375	Interventional	Phase 2	Completed	1	1	' 20/08/2018 '	Retrospectively
27654	CTRI/2018/08/015395	Interventional	Phase 2	Completed	1	2	' 20/08/2018 '	Prospectively
27022	CTRI/2018/08/015512	Interventional	Phase 2/ Phase 3	Completed	1	1	' 28/08/2018 '	Prospectively
27022	CTRI/2018/08/015512	Interventional	Phase 2/ Phase 3	Completed	1	1	' 28/08/2018 '	Prospectively
28021	CTRI/2018/08/015533	Interventional	Phase 2	Completed	1	1	' 30/08/2018 '	Prospectively
28042	CTRI/2018/08/015534	Interventional	Phase 2	Closed to Recruitment of Participants	1	1	' 30/08/2018 '	Prospectively
26260	CTRI/2018/08/015563	Interventional	Phase 3	Completed	1	1	' 31/08/2018 '	Prospectively
28055	CTRI/2018/09/015599	Interventional	Phase 2	Completed	1	1	' 05/09/2018 '	Prospectively
28068	CTRI/2018/09/015636	Interventional	Phase 2	Completed	1	1	' 06/09/2018 '	Prospectively
28151	CTRI/2018/09/015647	Interventional	Phase 2	Completed	1	1	' 07/09/2018 '	Prospectively
26434	CTRI/2018/09/015650	Interventional	Phase 3/ Phase 4	Completed	1	1	' 07/09/2018 '	Prospectively
28287	CTRI/2018/09/015680	Interventional	Phase 3/ Phase 4	Completed	1	2	' 11/09/2018 '	Prospectively
28155	CTRI/2018/09/015707	Interventional	Phase 2	Completed	1	1	' 13/09/2018 '	Prospectively
27789	CTRI/2018/09/015719	Interventional	Phase 3	Completed	1	1	' 14/09/2018 '	Prospectively
28304	CTRI/2018/09/015725	Interventional	Phase 3	Completed	1	1	' 14/09/2018 '	Prospectively
28295	CTRI/2018/09/015763	Interventional	Phase 2	Completed	1	1	' 19/09/2018 '	Prospectively
28144	CTRI/2018/09/015775	Interventional	Phase 2	Completed	1	1	' 20/09/2018 '	Prospectively
8331	CTRI/2018/09/015783	Interventional	Phase 2	Completed	1	1	' 20/09/2018 '	Retrospectively
20864	CTRI/2018/09/015792	Interventional	Phase 3/ Phase 4	Completed	1	1	' 20/09/2018 '	Retrospectively
28349	CTRI/2018/09/015793	Interventional	Phase 2	Completed	1	1	' 20/09/2018 '	Prospectively
27495	CTRI/2018/09/015826	Interventional	Phase 2	Completed	1	1	' 25/09/2018 '	Prospectively
25772	CTRI/2018/09/015859	Interventional	Phase 3	Closed to Recruitment of Participants	1	1	' 27/09/2018 '	Prospectively
28352	CTRI/2018/09/015869	Interventional	Phase 2	Completed	1	1	' 28/09/2018 '	Prospectively
28377	CTRI/2018/10/015968	Interventional	Phase 2	Completed	1	1	' 09/10/2018 '	Prospectively
28774	CTRI/2018/10/016013	Interventional	Phase 3	Completed	1	1	' 15/10/2018 '	Prospectively
28779	CTRI/2018/10/016014	Interventional	Phase 3	Completed	1	1	' 15/10/2018 '	Prospectively
28804	CTRI/2018/10/016026	Interventional	Phase 3	Completed	1	1	' 15/10/2018 '	Prospectively
28807	CTRI/2018/10/016027	Interventional	Phase 3	Completed	1	1	' 15/10/2018 '	Prospectively
28835	CTRI/2018/10/016065	Interventional	Phase 3	Completed	1	1	' 17/10/2018 '	Prospectively
25656	CTRI/2018/10/016097	Interventional	Phase 3	Completed	1	1	' 22/10/2018 '	Prospectively
19828	CTRI/2018/10/016123	Interventional	Phase 2	Completed	1	1	' 23/10/2018 '	Prospectively
28853	CTRI/2018/10/016129	Interventional	Phase 3	Completed	1	1	' 24/10/2018 '	Prospectively
28965	CTRI/2018/10/016156	Interventional	Phase 3	Completed	1	1	' 25/10/2018 '	Prospectively
28966	CTRI/2018/10/016160	Interventional	Phase 3	Completed	1	1	' 25/10/2018 '	Prospectively
28978	CTRI/2018/10/016161	Interventional	Phase 3	Completed	1	1	' 25/10/2018 '	Prospectively
19804	CTRI/2018/10/016162	Interventional	Phase 2	Completed	1	1	' 25/10/2018 '	Prospectively
28605	CTRI/2018/10/016167	Interventional	Phase 2/ Phase 3	Completed	1	1	' 26/10/2018 '	Prospectively
28605	CTRI/2018/10/016167	Interventional	Phase 2/ Phase 3	Completed	1	1	' 26/10/2018 '	Prospectively
29006	CTRI/2018/10/016174	Interventional	Phase 3	Completed	1	1	' 26/10/2018 '	Prospectively
29008	CTRI/2018/10/016175	Interventional	Phase 3/ Phase 4	Completed	1	1	' 26/10/2018 '	Prospectively
29007	CTRI/2018/10/016196	Interventional	Phase 3	Completed	1	1	' 30/10/2018 '	Prospectively
29017	CTRI/2018/10/016197	Interventional	Phase 3	Completed	1	1	' 30/10/2018 '	Prospectively
29115	CTRI/2018/10/016233	Interventional	Phase 3	Completed	1	1	' 31/10/2018 '	Prospectively
29026	CTRI/2018/11/016248	Interventional	Phase 3	Completed	1	1	' 01/11/2018 '	Prospectively
27843	CTRI/2018/11/016292	Interventional	Phase 3	Completed	1	1	' 09/11/2018 '	Prospectively
27947	CTRI/2018/11/016312	Interventional	Phase 3	Completed	1	1	' 09/11/2018 '	Prospectively
29251	CTRI/2018/11/016361	Interventional	Phase 2	Completed	1	1	' 15/11/2018 '	Prospectively
29218	CTRI/2018/11/016436	Interventional	Phase 3	Completed	1	1	' 27/11/2018 '	Prospectively
29281	CTRI/2018/11/016451	Interventional	Phase 3	Completed	1	1	' 28/11/2018 '	Prospectively
29403	CTRI/2018/12/016560	Interventional	Phase 3	Completed	1	1	' 07/12/2018 '	Prospectively
28903	CTRI/2018/12/016561	Interventional	Phase 3	Completed	1	1	' 07/12/2018 '	Prospectively
27659	CTRI/2018/12/016659	Interventional	Phase 3/ Phase 4	Closed to Recruitment of Participants	1	1	' 13/12/2018 '	Retrospectively
19851	CTRI/2018/12/016661	Interventional	Phase 3	Completed	1	1	' 13/12/2018 '	Retrospectively
29859	CTRI/2018/12/016714	Interventional	Phase 2/ Phase 3	Completed	1	1	' 18/12/2018 '	Prospectively
29859	CTRI/2018/12/016714	Interventional	Phase 2/ Phase 3	Completed	1	1	' 18/12/2018 '	Prospectively
29271	CTRI/2018/12/016727	Interventional	Phase 2	Completed	1	1	' 19/12/2018 '	Prospectively
29498	CTRI/2018/12/016730	Interventional	Phase 3	Completed	1	1	' 19/12/2018 '	Prospectively
29980	CTRI/2018/12/016758	Interventional	Phase 2/ Phase 3	Closed to Recruitment of Participants	1	1	' 21/12/2018 '	Prospectively
29980	CTRI/2018/12/016758	Interventional	Phase 2/ Phase 3	Closed to Recruitment of Participants	1	1	' 21/12/2018 '	Prospectively
29752	CTRI/2018/12/016767	Interventional	Phase 2	Completed	1	1	' 21/12/2018 '	Prospectively
29406	CTRI/2018/12/016796	Interventional	Phase 3	Completed	1	1	' 28/12/2018 '	Prospectively
29753	CTRI/2018/12/016804	Interventional	Phase 2	Completed	1	1	' 31/12/2018 '	Retrospectively
29805	CTRI/2018/12/016805	Interventional	Phase 2	Completed	1	1	' 31/12/2018 '	Prospectively
29815	CTRI/2018/12/016806	Interventional	Phase 3	Completed	1	1	' 31/12/2018 '	Prospectively
29923	CTRI/2018/12/016808	Interventional	Phase 2	Completed	1	1	' 31/12/2018 '	Prospectively
29865	CTRI/2019/01/016821	Interventional	Phase 3/ Phase 4	Completed	1	1	' 01/01/2019 '	Prospectively
30233	CTRI/2019/01/016833	Interventional	Phase 2	Completed	1	1	' 01/01/2019 '	Prospectively
21156	CTRI/2019/01/016863	Interventional	Phase 2/ Phase 3	Completed	1	1	' 03/01/2019 '	Prospectively
21156	CTRI/2019/01/016863	Interventional	Phase 2/ Phase 3	Completed	1	1	' 03/01/2019 '	Prospectively
30200	CTRI/2019/01/016893	Interventional	Phase 2	Completed	1	1	' 03/01/2019 '	Prospectively
29841	CTRI/2019/01/016927	Interventional	Phase 2	Completed	1	1	' 04/01/2019 '	Prospectively
30228	CTRI/2019/01/016954	Interventional	Phase 2	Completed	1	1	' 07/01/2019 '	Prospectively
30207	CTRI/2019/01/016957	Interventional	Phase 2	Completed	1	1	' 08/01/2019 '	Prospectively
29957	CTRI/2019/01/016958	Interventional	Phase 2	Completed	1	1	' 08/01/2019 '	Prospectively
30184	CTRI/2019/01/016961	Interventional	Phase 2	Completed	1	1	' 08/01/2019 '	Prospectively
30232	CTRI/2019/01/016990	Interventional	Phase 2	Completed	1	1	' 08/01/2019 '	Prospectively
30447	CTRI/2019/01/017003	Interventional	Phase 2	Completed	1	1	' 09/01/2019 '	Prospectively
30272	CTRI/2019/01/017024	Interventional	Phase 2	Completed	1	1	' 09/01/2019 '	Prospectively
28069	CTRI/2019/01/017039	Interventional	Phase 2/ Phase 3	Completed	1	1	' 10/01/2019 '	Prospectively
28069	CTRI/2019/01/017039	Interventional	Phase 2/ Phase 3	Completed	1	1	' 10/01/2019 '	Prospectively
30208	CTRI/2019/01/017061	Interventional	Phase 2	Completed	1	1	' 14/01/2019 '	Prospectively
30187	CTRI/2019/01/017079	Interventional	Phase 2	Completed	1	1	' 14/01/2019 '	Prospectively
26326	CTRI/2019/01/017080	Interventional	Phase 2	Closed to Recruitment of Participants	1	1	' 15/01/2019 '	Prospectively
29977	CTRI/2019/01/017096	Interventional	Phase 2/ Phase 3	Completed	1	1	' 15/01/2019 '	Prospectively
29977	CTRI/2019/01/017096	Interventional	Phase 2/ Phase 3	Completed	1	1	' 15/01/2019 '	Prospectively
30596	CTRI/2019/01/017102	Interventional	Phase 2	Completed	1	1	' 16/01/2019 '	Prospectively
30219	CTRI/2019/01/017109	Interventional	Phase 3	Completed	1	1	' 16/01/2019 '	Prospectively
30317	CTRI/2019/01/017169	Interventional	Phase 2/ Phase 3	Completed	1	1	' 21/01/2019 '	Prospectively
30317	CTRI/2019/01/017169	Interventional	Phase 2/ Phase 3	Completed	1	1	' 21/01/2019 '	Prospectively
30707	CTRI/2019/01/017198	Interventional	Phase 3	Completed	1	1	' 22/01/2019 '	Prospectively
30778	CTRI/2019/01/017202	Interventional	Phase 2	Completed	1	1	' 22/01/2019 '	Prospectively
30419	CTRI/2019/01/017222	Interventional	Phase 2	Completed	1	1	' 24/01/2019 '	Prospectively
30422	CTRI/2019/01/017243	Interventional	Phase 2	Completed	1	1	' 25/01/2019 '	Prospectively
30708	CTRI/2019/01/017246	Interventional	Phase 3	Completed	1	1	' 25/01/2019 '	Prospectively
30484	CTRI/2019/01/017259	Interventional	Phase 3	Completed	1	1	' 25/01/2019 '	Prospectively
30703	CTRI/2019/01/017261	Interventional	Phase 3	Completed	1	1	' 25/01/2019 '	Prospectively
30553	CTRI/2019/01/017268	Interventional	Phase 3	Completed	1	1	' 25/01/2019 '	Prospectively
29491	CTRI/2019/01/017275	Interventional	Phase 3	Completed	1	1	' 28/01/2019 '	Prospectively
29683	CTRI/2019/01/017317	Interventional	Phase 3	Completed	1	1	' 31/01/2019 '	Prospectively
30381	CTRI/2019/01/017327	Interventional	Phase 3	Completed	1	1	' 31/01/2019 '	Prospectively
30384	CTRI/2019/01/017328	Interventional	Phase 2	Completed	1	1	' 31/01/2019 '	Prospectively
30604	CTRI/2019/01/017334	Interventional	Phase 3	Completed	1	1	' 31/01/2019 '	Prospectively
30700	CTRI/2019/01/017338	Interventional	Phase 3	Completed	1	1	' 31/01/2019 '	Prospectively
31011	CTRI/2019/01/017345	Interventional	Phase 2	Completed	1	1	' 31/01/2019 '	Prospectively
30740	CTRI/2019/02/017382	Interventional	Phase 3/ Phase 4	Completed	1	1	' 01/02/2019 '	Prospectively
30951	CTRI/2019/02/017383	Interventional	Phase 3	Completed	1	2	' 01/02/2019 '	Prospectively
30857	CTRI/2019/02/017388	Interventional	Phase 2/ Phase 3	Closed to Recruitment of Participants	1	2	' 01/02/2019 '	Prospectively
30857	CTRI/2019/02/017388	Interventional	Phase 2/ Phase 3	Closed to Recruitment of Participants	1	2	' 01/02/2019 '	Prospectively
31102	CTRI/2019/02/017396	Interventional	Phase 3/ Phase 4	Completed	1	1	' 01/02/2019 '	Prospectively
30645	CTRI/2019/02/017405	Interventional	Phase 2	Completed	1	1	' 04/02/2019 '	Prospectively
30086	CTRI/2019/02/017432	Interventional	Phase 2/ Phase 3	Closed to Recruitment of Participants	1	2	' 05/02/2019 '	Prospectively
30086	CTRI/2019/02/017432	Interventional	Phase 2/ Phase 3	Closed to Recruitment of Participants	1	2	' 05/02/2019 '	Prospectively
31149	CTRI/2019/02/017458	Interventional	Phase 3	Completed	1	1	' 05/02/2019 '	Prospectively
31112	CTRI/2019/02/017493	Interventional	Phase 2	Completed	1	1	' 06/02/2019 '	Prospectively
29670	CTRI/2019/02/017562	Interventional	Phase 2	Closed to Recruitment of Participants	1	1	' 08/02/2019 '	Prospectively
31104	CTRI/2019/02/017565	Interventional	Phase 3/ Phase 4	Completed	1	1	' 08/02/2019 '	Prospectively
29512	CTRI/2019/02/017576	Interventional	Phase 3	Completed	1	1	' 11/02/2019 '	Prospectively
29800	CTRI/2019/02/017586	Interventional	Phase 3	Completed	1	1	' 12/02/2019 '	Prospectively
30979	CTRI/2019/02/017588	Interventional	Phase 3	Completed	1	1	' 12/02/2019 '	Prospectively
31340	CTRI/2019/02/017629	Interventional	Phase 3	Closed to Recruitment of Participants	1	1	' 13/02/2019 '	Prospectively
29642	CTRI/2019/02/017659	Interventional	Phase 3	Completed	1	1	' 14/02/2019 '	Prospectively
31079	CTRI/2019/02/017687	Interventional	Phase 2	Completed	1	1	' 15/02/2019 '	Prospectively
30868	CTRI/2019/02/017717	Interventional	Phase 2	Completed	1	1	' 19/02/2019 '	Prospectively
31046	CTRI/2019/02/017729	Interventional	Phase 3/ Phase 4	Completed	1	1	' 20/02/2019 '	Prospectively
30678	CTRI/2019/02/017808	Interventional	Phase 2	Completed	1	1	' 25/02/2019 '	Prospectively
31671	CTRI/2019/02/017810	Interventional	Phase 2	Completed	1	1	' 25/02/2019 '	Prospectively
30068	CTRI/2019/02/017824	Interventional	Phase 3/ Phase 4	Completed	1	1	' 26/02/2019 '	Prospectively
30681	CTRI/2019/03/017893	Interventional	Phase 3/ Phase 4	Completed	1	1	' 01/03/2019 '	Prospectively
31726	CTRI/2019/03/017931	Interventional	Phase 3/ Phase 4	Completed	1	1	' 06/03/2019 '	Prospectively
31672	CTRI/2019/03/017989	Interventional	Phase 2/ Phase 3	Completed	1	1	' 08/03/2019 '	Prospectively
31672	CTRI/2019/03/017989	Interventional	Phase 2/ Phase 3	Completed	1	1	' 08/03/2019 '	Prospectively
30892	CTRI/2019/03/017993	Interventional	Phase 2	Completed	1	1	' 08/03/2019 '	Prospectively
31026	CTRI/2019/03/018030	Interventional	Phase 3	Completed	1	1	' 12/03/2019 '	Prospectively
32033	CTRI/2019/03/018062	Interventional	Phase 3	Completed	1	1	' 13/03/2019 '	Prospectively
31206	CTRI/2019/03/018065	Interventional	Phase 3/ Phase 4	Completed	1	1	' 13/03/2019 '	Prospectively
31402	CTRI/2019/03/018093	Interventional	Phase 2/ Phase 3	Completed	1	1	' 14/03/2019 '	Prospectively
31402	CTRI/2019/03/018093	Interventional	Phase 2/ Phase 3	Completed	1	1	' 14/03/2019 '	Prospectively
31089	CTRI/2019/03/018155	Interventional	Phase 2	Completed	1	1	' 19/03/2019 '	Prospectively
31749	CTRI/2019/03/018156	Interventional	Phase 3	Completed	1	1	' 19/03/2019 '	Prospectively
32216	CTRI/2019/03/018171	Interventional	Phase 2	Completed	1	1	' 19/03/2019 '	Prospectively
32298	CTRI/2019/03/018175	Interventional	Phase 2	Completed	1	1	' 19/03/2019 '	Prospectively
31465	CTRI/2019/03/018183	Interventional	Phase 2/ Phase 3	Completed	1	1	' 20/03/2019 '	Prospectively
31465	CTRI/2019/03/018183	Interventional	Phase 2/ Phase 3	Completed	1	1	' 20/03/2019 '	Prospectively
31845	CTRI/2019/03/018235	Interventional	Phase 3	Completed	1	1	' 22/03/2019 '	Prospectively
32297	CTRI/2019/03/018268	Interventional	Phase 3	Completed	1	1	' 26/03/2019 '	Prospectively
32274	CTRI/2019/03/018323	Interventional	Phase 2/ Phase 3	Completed	1	1	' 29/03/2019 '	Prospectively
32274	CTRI/2019/03/018323	Interventional	Phase 2/ Phase 3	Completed	1	1	' 29/03/2019 '	Prospectively
30358	CTRI/2019/04/018350	Interventional	Phase 3	Completed	1	1	' 01/04/2019 '	Prospectively
30662	CTRI/2019/04/018351	Interventional	Phase 2	Completed	1	1	' 01/04/2019 '	Prospectively
32435	CTRI/2019/04/018400	Interventional	Phase 2	Completed	1	1	' 02/04/2019 '	Prospectively
32581	CTRI/2019/04/018423	Interventional	Phase 3	Completed	1	1	' 05/04/2019 '	Prospectively
32694	CTRI/2019/04/018485	Interventional	Phase 3/ Phase 4	Closed to Recruitment of Participants	1	1	' 08/04/2019 '	Prospectively
11884	CTRI/2019/04/018521	Interventional	Phase 3/ Phase 4	Completed	1	1	' 09/04/2019 '	Retrospectively
31325	CTRI/2019/04/018522	Interventional	Phase 2/ Phase 3	Completed	1	1	' 09/04/2019 '	Prospectively
31325	CTRI/2019/04/018522	Interventional	Phase 2/ Phase 3	Completed	1	1	' 09/04/2019 '	Prospectively
31926	CTRI/2019/04/018552	Interventional	Phase 3	Completed	1	1	' 10/04/2019 '	Prospectively
8954	CTRI/2019/04/018576	Interventional	Phase 2/ Phase 3	Completed	1	1	' 12/04/2019 '	Retrospectively
8954	CTRI/2019/04/018576	Interventional	Phase 2/ Phase 3	Completed	1	1	' 12/04/2019 '	Retrospectively
32287	CTRI/2019/04/018636	Interventional	Phase 2/ Phase 3	Completed	1	1	' 16/04/2019 '	Prospectively
32287	CTRI/2019/04/018636	Interventional	Phase 2/ Phase 3	Completed	1	1	' 16/04/2019 '	Prospectively
33015	CTRI/2019/04/018637	Interventional	Phase 2	Completed	1	1	' 16/04/2019 '	Prospectively
26214	CTRI/2019/04/018642	Interventional	Phase 2	Completed	1	1	' 18/04/2019 '	Retrospectively
32960	CTRI/2019/04/018722	Interventional	Phase 2	Completed	1	1	' 24/04/2019 '	Prospectively
25748	CTRI/2019/04/018759	Interventional	Phase 2	Completed	1	1	' 24/04/2019 '	Retrospectively
31906	CTRI/2019/04/018795	Interventional	Phase 2	Completed	1	1	' 25/04/2019 '	Prospectively
32363	CTRI/2019/04/018799	Interventional	Phase 2	Completed	1	1	' 26/04/2019 '	Prospectively
25558	CTRI/2019/04/018826	Interventional	Phase 2	Completed	1	1	' 29/04/2019 '	Retrospectively
25575	CTRI/2019/04/018867	Interventional	Phase 2	Completed	1	1	' 30/04/2019 '	Retrospectively
14798	CTRI/2019/05/018875	Interventional	Phase 3	Completed	1	1	' 01/05/2019 '	Retrospectively
32633	CTRI/2019/05/018900	Interventional	Phase 3	Completed	1	1	' 02/05/2019 '	Prospectively
24296	CTRI/2019/05/018911	Interventional	Phase 2	Closed to Recruitment of Participants	1	1	' 02/05/2019 '	Retrospectively
29454	CTRI/2019/05/018950	Interventional	Phase 2	Completed	1	1	' 06/05/2019 '	Prospectively
33317	CTRI/2019/05/018963	Interventional	Phase 3/ Phase 4	Closed to Recruitment of Participants	1	1	' 06/05/2019 '	Prospectively
6735	CTRI/2019/05/018980	Interventional	Phase 3	Completed	1	1	' 07/05/2019 '	Retrospectively
32230	CTRI/2019/05/018997	Interventional	Phase 3/ Phase 4	Closed to Recruitment of Participants	1	1	' 08/05/2019 '	Prospectively
31708	CTRI/2019/05/019012	Interventional	Phase 2	Completed	1	1	' 09/05/2019 '	Prospectively
2123	CTRI/2019/05/019036	Interventional	Phase 2	Completed	1	1	' 10/05/2019 '	Retrospectively
32876	CTRI/2019/05/019060	Interventional	Phase 2/ Phase 3	Completed	1	1	' 13/05/2019 '	Prospectively
32876	CTRI/2019/05/019060	Interventional	Phase 2/ Phase 3	Completed	1	1	' 13/05/2019 '	Prospectively
32574	CTRI/2019/05/019086	Interventional	Phase 2	Completed	1	1	' 13/05/2019 '	Prospectively
30758	CTRI/2019/05/019087	Interventional	Phase 2	Completed	1	1	' 13/05/2019 '	Prospectively
12393	CTRI/2019/05/019099	Interventional	Phase 3	Completed	1	1	' 14/05/2019 '	Retrospectively
33640	CTRI/2019/05/019123	Interventional	Phase 2	Completed	1	1	' 14/05/2019 '	Prospectively
33890	CTRI/2019/05/019230	Interventional	Phase 2	Completed	1	1	' 20/05/2019 '	Prospectively
33387	CTRI/2019/05/019249	Interventional	Phase 3/ Phase 4	Completed	1	1	' 21/05/2019 '	Prospectively
33659	CTRI/2019/05/019294	Interventional	Phase 2	Completed	1	1	' 23/05/2019 '	Prospectively
33260	CTRI/2019/05/019302	Interventional	Phase 3	Completed	1	1	' 23/05/2019 '	Prospectively
33373	CTRI/2019/05/019328	Interventional	Phase 2/ Phase 3	Completed	1	1	' 24/05/2019 '	Prospectively
33373	CTRI/2019/05/019328	Interventional	Phase 2/ Phase 3	Completed	1	1	' 24/05/2019 '	Prospectively
34138	CTRI/2019/05/019392	Interventional	Phase 3/ Phase 4	Completed	1	1	' 28/05/2019 '	Prospectively
33957	CTRI/2019/05/019412	Interventional	Phase 2	Completed	1	1	' 29/05/2019 '	Prospectively
34127	CTRI/2019/05/019434	Interventional	Phase 2/ Phase 3	Completed	1	1	' 30/05/2019 '	Prospectively
34127	CTRI/2019/05/019434	Interventional	Phase 2/ Phase 3	Completed	1	1	' 30/05/2019 '	Prospectively
34008	CTRI/2019/05/019446	Interventional	Phase 3/ Phase 4	Closed to Recruitment of Participants	1	1	' 30/05/2019 '	Prospectively
33267	CTRI/2019/06/019505	Interventional	Phase 2	Completed	1	1	' 03/06/2019 '	Prospectively
28255	CTRI/2019/06/019550	Interventional	Phase 3	Completed	1	1	' 06/06/2019 '	Prospectively
34224	CTRI/2019/06/019586	Interventional	Phase 2	Completed	1	1	' 10/06/2019 '	Prospectively
34255	CTRI/2019/06/019587	Interventional	Phase 2	Completed	1	1	' 10/06/2019 '	Prospectively
34150	CTRI/2019/06/019596	Interventional	Phase 2	Completed	1	1	' 10/06/2019 '	Prospectively
34256	CTRI/2019/06/019602	Interventional	Phase 2	Completed	1	1	' 10/06/2019 '	Prospectively
34134	CTRI/2019/06/019611	Interventional	Phase 2	Completed	1	1	' 11/06/2019 '	Prospectively
34459	CTRI/2019/06/019615	Interventional	Phase 2	Completed	1	1	' 11/06/2019 '	Prospectively
29624	CTRI/2019/06/019620	Interventional	Phase 2	Completed	1	1	' 11/06/2019 '	Prospectively
34416	CTRI/2019/06/019645	Interventional	Phase 2/ Phase 3	Completed	1	1	' 12/06/2019 '	Prospectively
34416	CTRI/2019/06/019645	Interventional	Phase 2/ Phase 3	Completed	1	1	' 12/06/2019 '	Prospectively
32826	CTRI/2019/06/019686	Interventional	Phase 2	Completed	1	1	' 14/06/2019 '	Prospectively
34502	CTRI/2019/06/019722	Interventional	Phase 2	Completed	1	1	' 18/06/2019 '	Prospectively
34633	CTRI/2019/06/019737	Interventional	Phase 2	Completed	1	1	' 18/06/2019 '	Prospectively
34383	CTRI/2019/06/019749	Interventional	Phase 2	Completed	1	1	' 18/06/2019 '	Prospectively
34291	CTRI/2019/06/019754	Interventional	Phase 2	Completed	1	1	' 19/06/2019 '	Prospectively
21057	CTRI/2019/06/019760	Interventional	Phase 2/ Phase 3	Completed	1	1	' 19/06/2019 '	Retrospectively
21057	CTRI/2019/06/019760	Interventional	Phase 2/ Phase 3	Completed	1	1	' 19/06/2019 '	Retrospectively
34802	CTRI/2019/06/019797	Interventional	Phase 2	Closed to Recruitment of Participants	1	1	' 20/06/2019 '	Prospectively
34637	CTRI/2019/06/019811	Interventional	Phase 2	Completed	1	1	' 21/06/2019 '	Prospectively
33236	CTRI/2019/06/019818	Interventional	Phase 2	Completed	1	1	' 24/06/2019 '	Prospectively
34238	CTRI/2019/06/019830	Interventional	Phase 3	Completed	1	1	' 24/06/2019 '	Prospectively
34534	CTRI/2019/06/019845	Interventional	Phase 3	Completed	1	1	' 25/06/2019 '	Prospectively
34499	CTRI/2019/06/019872	Interventional	Phase 2	Completed	1	1	' 26/06/2019 '	Prospectively
34934	CTRI/2019/06/019874	Interventional	Phase 2	Completed	1	1	' 26/06/2019 '	Prospectively
34112	CTRI/2019/06/019912	Interventional	Phase 2	Completed	1	1	' 27/06/2019 '	Prospectively
34609	CTRI/2019/06/019921	Interventional	Phase 2	Completed	1	1	' 27/06/2019 '	Prospectively
33997	CTRI/2019/06/019928	Interventional	Phase 2/ Phase 3	Completed	1	1	' 28/06/2019 '	Prospectively
33997	CTRI/2019/06/019928	Interventional	Phase 2/ Phase 3	Completed	1	1	' 28/06/2019 '	Prospectively
34283	CTRI/2019/06/019936	Interventional	Phase 2	Completed	1	1	' 28/06/2019 '	Prospectively
34113	CTRI/2019/06/019956	Interventional	Phase 2	Completed	1	1	' 28/06/2019 '	Prospectively
34655	CTRI/2019/07/019965	Interventional	Phase 2	Completed	1	1	' 01/07/2019 '	Prospectively
34530	CTRI/2019/07/019968	Interventional	Phase 2	Completed	1	1	' 01/07/2019 '	Prospectively
34702	CTRI/2019/07/019976	Interventional	Phase 3	Completed	1	1	' 01/07/2019 '	Prospectively
35104	CTRI/2019/07/019982	Interventional	Phase 3	Completed	1	1	' 02/07/2019 '	Prospectively
34046	CTRI/2019/07/020020	Interventional	Phase 2	Completed	1	1	' 04/07/2019 '	Prospectively
34959	CTRI/2019/07/020042	Interventional	Phase 2	Completed	1	1	' 05/07/2019 '	Prospectively
34022	CTRI/2019/07/020077	Interventional	Phase 3	Closed to Recruitment of Participants	1	1	' 08/07/2019 '	Prospectively
35090	CTRI/2019/07/020106	Interventional	Phase 2	Completed	1	1	' 09/07/2019 '	Prospectively
31181	CTRI/2019/07/020118	Interventional	Phase 3/ Phase 4	Completed	1	1	' 09/07/2019 '	Prospectively
34506	CTRI/2019/07/020150	Interventional	Phase 2	Completed	1	1	' 11/07/2019 '	Prospectively
34397	CTRI/2019/07/020151	Interventional	Phase 3	Completed	1	2	' 12/07/2019 '	Prospectively
31984	CTRI/2019/07/020161	Interventional	Phase 2	Completed	1	1	' 12/07/2019 '	Prospectively
35628	CTRI/2019/07/020255	Interventional	Phase 2	Completed	1	1	' 18/07/2019 '	Prospectively
33332	CTRI/2019/07/020341	Interventional	Phase 2	Completed	1	1	' 23/07/2019 '	Prospectively
35048	CTRI/2019/07/020349	Interventional	Phase 2	Completed	1	1	' 24/07/2019 '	Prospectively
33298	CTRI/2019/07/020385	Interventional	Phase 2	Completed	1	1	' 26/07/2019 '	Prospectively
34938	CTRI/2019/07/020424	Interventional	Phase 2	Closed to Recruitment of Participants	1	1	' 29/07/2019 '	Prospectively
15089	CTRI/2019/07/020465	Interventional	Phase 3/ Phase 4	Completed	1	1	' 31/07/2019 '	Retrospectively
35389	CTRI/2019/07/020469	Interventional	Phase 2	Completed	1	1	' 31/07/2019 '	Prospectively
15987	CTRI/2019/08/020571	Interventional	Phase 2	Completed	1	1	' 06/08/2019 '	Retrospectively
32916	CTRI/2019/08/020641	Interventional	Phase 2/ Phase 3	Closed to Recruitment of Participants	1	1	' 09/08/2019 '	Prospectively
32916	CTRI/2019/08/020641	Interventional	Phase 2/ Phase 3	Closed to Recruitment of Participants	1	1	' 09/08/2019 '	Prospectively
34430	CTRI/2019/08/020707	Interventional	Phase 2	Completed	1	1	' 14/08/2019 '	Prospectively
35737	CTRI/2019/08/020710	Interventional	Phase 2	Completed	1	1	' 14/08/2019 '	Prospectively
36056	CTRI/2019/08/020748	Interventional	Phase 2	Completed	1	1	' 16/08/2019 '	Prospectively
20800	CTRI/2019/08/020756	Interventional	Phase 2/ Phase 3	Completed	1	2	' 19/08/2019 '	Retrospectively
20800	CTRI/2019/08/020756	Interventional	Phase 2/ Phase 3	Completed	1	2	' 19/08/2019 '	Retrospectively
36021	CTRI/2019/08/020761	Interventional	Phase 3/ Phase 4	Completed	1	1	' 19/08/2019 '	Prospectively
36092	CTRI/2019/08/020765	Interventional	Phase 3	Completed	1	1	' 19/08/2019 '	Prospectively
36057	CTRI/2019/08/020770	Interventional	Phase 2	Completed	1	1	' 19/08/2019 '	Prospectively
34688	CTRI/2019/08/020805	Interventional	Phase 2/ Phase 3	Completed	1	1	' 21/08/2019 '	Prospectively
34688	CTRI/2019/08/020805	Interventional	Phase 2/ Phase 3	Completed	1	1	' 21/08/2019 '	Prospectively
35834	CTRI/2019/08/020821	Interventional	Phase 2	Completed	1	1	' 21/08/2019 '	Prospectively
35243	CTRI/2019/08/020839	Interventional	Phase 3/ Phase 4	Completed	1	1	' 22/08/2019 '	Prospectively
34500	CTRI/2019/08/020855	Interventional	Phase 2	Completed	1	1	' 23/08/2019 '	Prospectively
34284	CTRI/2019/08/020856	Interventional	Phase 2	Completed	1	1	' 23/08/2019 '	Prospectively
36338	CTRI/2019/08/020922	Interventional	Phase 2	Completed	1	1	' 27/08/2019 '	Prospectively
36144	CTRI/2019/08/020985	Interventional	Phase 2/ Phase 3	Completed	1	1	' 30/08/2019 '	Prospectively
36144	CTRI/2019/08/020985	Interventional	Phase 2/ Phase 3	Completed	1	1	' 30/08/2019 '	Prospectively
36422	CTRI/2019/08/020991	Interventional	Phase 2/ Phase 3	Completed	1	1	' 30/08/2019 '	Prospectively
36422	CTRI/2019/08/020991	Interventional	Phase 2/ Phase 3	Completed	1	1	' 30/08/2019 '	Prospectively
34432	CTRI/2019/08/021009	Interventional	Phase 3/ Phase 4	Completed	1	1	' 30/08/2019 '	Prospectively
36529	CTRI/2019/09/021096	Interventional	Phase 2	Closed to Recruitment of Participants	1	1	' 06/09/2019 '	Prospectively
36636	CTRI/2019/09/021161	Interventional	Phase 2/ Phase 3	Completed	1	1	' 11/09/2019 '	Prospectively
36636	CTRI/2019/09/021161	Interventional	Phase 2/ Phase 3	Completed	1	1	' 11/09/2019 '	Prospectively
36379	CTRI/2019/09/021168	Interventional	Phase 2	Completed	1	1	' 11/09/2019 '	Prospectively
31448	CTRI/2019/09/021197	Interventional	Phase 2	Completed	1	1	' 12/09/2019 '	Prospectively
12640	CTRI/2019/09/021224	Interventional	Phase 2	Completed	1	1	' 13/09/2019 '	Retrospectively
36648	CTRI/2019/09/021242	Interventional	Phase 2/ Phase 3	Completed	1	1	' 13/09/2019 '	Prospectively
36648	CTRI/2019/09/021242	Interventional	Phase 2/ Phase 3	Completed	1	1	' 13/09/2019 '	Prospectively
36325	CTRI/2019/09/021301	Interventional	Phase 2	Completed	1	1	' 18/09/2019 '	Prospectively
33250	CTRI/2019/09/021363	Interventional	Phase 3/ Phase 4	Closed to Recruitment of Participants	1	1	' 23/09/2019 '	Prospectively
37032	CTRI/2019/10/021478	Interventional	Phase 3/ Phase 4	Closed to Recruitment of Participants	1	1	' 01/10/2019 '	Prospectively
37023	CTRI/2019/10/021480	Interventional	Phase 2	Closed to Recruitment of Participants	1	2	' 01/10/2019 '	Prospectively
37015	CTRI/2019/10/021505	Interventional	Phase 2/ Phase 3	Completed	1	1	' 01/10/2019 '	Prospectively
37015	CTRI/2019/10/021505	Interventional	Phase 2/ Phase 3	Completed	1	1	' 01/10/2019 '	Prospectively
36977	CTRI/2019/10/021524	Interventional	Phase 3/ Phase 4	Completed	1	1	' 03/10/2019 '	Prospectively
33605	CTRI/2019/10/021555	Interventional	Phase 3/ Phase 4	Closed to Recruitment of Participants	1	1	' 07/10/2019 '	Prospectively
33609	CTRI/2019/10/021572	Interventional	Phase 2	Completed	1	1	' 09/10/2019 '	Prospectively
36997	CTRI/2019/10/021606	Interventional	Phase 2	Closed to Recruitment of Participants	1	1	' 11/10/2019 '	Prospectively
37224	CTRI/2019/10/021637	Interventional	Phase 3/ Phase 4	Completed	1	1	' 14/10/2019 '	Prospectively
21766	CTRI/2019/10/021639	Interventional	Phase 2	Completed	1	1	' 14/10/2019 '	Retrospectively
37368	CTRI/2019/10/021659	Interventional	Phase 2	Completed	1	1	' 16/10/2019 '	Prospectively
34992	CTRI/2019/10/021754	Interventional	Phase 2/ Phase 3	Completed	1	1	' 22/10/2019 '	Prospectively
34992	CTRI/2019/10/021754	Interventional	Phase 2/ Phase 3	Completed	1	1	' 22/10/2019 '	Prospectively
37666	CTRI/2019/11/021858	Interventional	Phase 3	Closed to Recruitment of Participants	1	1	' 04/11/2019 '	Prospectively
30939	CTRI/2019/11/021869	Interventional	Phase 3	Completed	1	1	' 05/11/2019 '	Retrospectively
37020	CTRI/2019/11/021908	Interventional	Phase 3	Completed	1	1	' 07/11/2019 '	Prospectively
28918	CTRI/2019/11/022118	Interventional	Phase 3/ Phase 4	Completed	1	1	' 22/11/2019 '	Prospectively
30968	CTRI/2019/11/022149	Interventional	Phase 2/ Phase 3	Closed to Recruitment of Participants	1	1	' 26/11/2019 '	Prospectively
30968	CTRI/2019/11/022149	Interventional	Phase 2/ Phase 3	Closed to Recruitment of Participants	1	1	' 26/11/2019 '	Prospectively
35484	CTRI/2019/11/022169	Interventional	Phase 2/ Phase 3	Completed	1	1	' 27/11/2019 '	Prospectively
35484	CTRI/2019/11/022169	Interventional	Phase 2/ Phase 3	Completed	1	1	' 27/11/2019 '	Prospectively
37937	CTRI/2019/12/022201	Interventional	Phase 2/ Phase 3	Completed	1	1	' 02/12/2019 '	Prospectively
37937	CTRI/2019/12/022201	Interventional	Phase 2/ Phase 3	Completed	1	1	' 02/12/2019 '	Prospectively
21686	CTRI/2020/01/022650	Interventional	Phase 3/ Phase 4	Completed	1	1	' 07/01/2020 '	Retrospectively
38764	CTRI/2020/01/022657	Interventional	Phase 2	Closed to Recruitment of Participants	1	1	' 08/01/2020 '	Prospectively
39310	CTRI/2020/01/022679	Interventional	Phase 2	Completed	1	1	' 09/01/2020 '	Prospectively
38930	CTRI/2020/01/022697	Interventional	Phase 2	Closed to Recruitment of Participants	1	1	' 10/01/2020 '	Prospectively
40255	CTRI/2020/01/023069	Interventional	Phase 3	Completed	1	1	' 31/01/2020 '	Prospectively
34354	CTRI/2020/02/023252	Interventional	Phase 3	Completed	1	1	' 11/02/2020 '	Prospectively
40545	CTRI/2020/02/023278	Interventional	Phase 2	Completed	1	1	' 12/02/2020 '	Prospectively
40953	CTRI/2020/02/023303	Interventional	Phase 3	Completed	1	1	' 13/02/2020 '	Prospectively
40951	CTRI/2020/02/023304	Interventional	Phase 3	Completed	1	1	' 13/02/2020 '	Prospectively
40444	CTRI/2020/02/023469	Interventional	Phase 2	Completed	1	1	' 20/02/2020 '	Prospectively
40659	CTRI/2020/02/023501	Interventional	Phase 2	Completed	1	1	' 21/02/2020 '	Prospectively
40387	CTRI/2020/02/023652	Interventional	Phase 2	Completed	1	1	' 28/02/2020 '	Prospectively
16678	CTRI/2020/03/023721	Interventional	Phase 3/ Phase 4	Completed	1		' 03/03/2020 '	Retrospectively
41451	CTRI/2020/03/023825	Interventional	Phase 3	Closed to Recruitment of Participants	1	1	' 06/03/2020 '	Prospectively
40700	CTRI/2020/03/023983	Interventional	Phase 2	Completed	1	1	' 16/03/2020 '	Prospectively
41820	CTRI/2020/03/024262	Interventional	Phase 3/ Phase 4	Completed	1	1	' 25/03/2020 '	Prospectively
41748	CTRI/2020/03/024300	Interventional	Phase 2/ Phase 3	Completed	1	1	' 27/03/2020 '	Prospectively
41748	CTRI/2020/03/024300	Interventional	Phase 2/ Phase 3	Completed	1	1	' 27/03/2020 '	Prospectively
42000	CTRI/2020/04/024470	Interventional	Phase 2/ Phase 3	Completed	1	1	' 03/04/2020 '	Prospectively
42000	CTRI/2020/04/024470	Interventional	Phase 2/ Phase 3	Completed	1	1	' 03/04/2020 '	Prospectively
42967	CTRI/2020/04/024659	Interventional	Phase 3	Completed	1	1	' 15/04/2020 '	Prospectively
42300	CTRI/2020/04/024684	Interventional	Phase 3	Closed to Recruitment of Participants	1	1	' 16/04/2020 '	Prospectively
43442	CTRI/2020/05/025161	Interventional	Phase 2	Completed	1	1	' 13/05/2020 '	Prospectively
43251	CTRI/2020/05/025209	Interventional	Phase 2	Completed	1	3	' 15/05/2020 '	Prospectively
11489	CTRI/2020/05/025268	Interventional	Phase 2	Completed	1	1	' 20/05/2020 '	Retrospectively
43917	CTRI/2020/05/025275	Interventional	Phase 3	Completed	1	1	' 20/05/2020 '	Prospectively
43892	CTRI/2020/05/025276	Interventional	Phase 3	Completed	1	1	' 20/05/2020 '	Prospectively
43752	CTRI/2020/05/025299	Interventional	Phase 2	Completed	1	1	' 21/05/2020 '	Prospectively
43951	CTRI/2020/05/025326	Interventional	Phase 2	Completed	1	1	' 23/05/2020 '	Prospectively
43949	CTRI/2020/05/025335	Interventional	Phase 3	Completed	1	1	' 24/05/2020 '	Prospectively
44033	CTRI/2020/05/025338	Interventional	Phase 2/ Phase 3	Completed	1	1	' 24/05/2020 '	Prospectively
44033	CTRI/2020/05/025338	Interventional	Phase 2/ Phase 3	Completed	1	1	' 24/05/2020 '	Prospectively
43525	CTRI/2020/05/025372	Interventional	Phase 3	Closed to Recruitment of Participants	1	1	' 27/05/2020 '	Prospectively
43528	CTRI/2020/05/025373	Interventional	Phase 3	Completed	1	1	' 27/05/2020 '	Prospectively
44043	CTRI/2020/05/025425	Interventional	Phase 3/ Phase 4	Completed	1	1	' 28/05/2020 '	Prospectively
38169	CTRI/2020/05/025447	Interventional	Phase 2/ Phase 3	Completed	1	1	' 29/05/2020 '	Prospectively
38169	CTRI/2020/05/025447	Interventional	Phase 2/ Phase 3	Completed	1	1	' 29/05/2020 '	Prospectively
44041	CTRI/2020/05/025483	Interventional	Phase 3/ Phase 4	Completed	1	1	' 30/05/2020 '	Prospectively
44343	CTRI/2020/06/025592	Interventional	Phase 3/ Phase 4	Completed	1	1	' 04/06/2020 '	Prospectively
44376	CTRI/2020/06/025702	Interventional	Phase 3/ Phase 4	Completed	1	1	' 08/06/2020 '	Prospectively
44340	CTRI/2020/06/025763	Interventional	Phase 2/ Phase 3	Completed	1	2	' 09/06/2020 '	Prospectively
44340	CTRI/2020/06/025763	Interventional	Phase 2/ Phase 3	Completed	1	2	' 09/06/2020 '	Prospectively
44293	CTRI/2020/06/025801	Interventional	Phase 2/ Phase 3	Completed	1	1	' 10/06/2020 '	Prospectively
44293	CTRI/2020/06/025801	Interventional	Phase 2/ Phase 3	Completed	1	1	' 10/06/2020 '	Prospectively
44449	CTRI/2020/06/025977	Interventional	Phase 2	Completed	1	1	' 18/06/2020 '	Prospectively
44394	CTRI/2020/06/026013	Interventional	Phase 3/ Phase 4	Completed	1	1	' 22/06/2020 '	Prospectively
17865	CTRI/2020/06/026096	Interventional	Phase 3	Completed	1	1	' 24/06/2020 '	Retrospectively
44627	CTRI/2020/06/026204	Interventional	Phase 3	Completed	1	1	' 29/06/2020 '	Prospectively
44542	CTRI/2020/06/026221	Interventional	Phase 2	Completed	1	1	' 29/06/2020 '	Prospectively
44584	CTRI/2020/06/026227	Interventional	Phase 3	Completed	1	1	' 29/06/2020 '	Prospectively
12360	CTRI/2020/06/026230	Interventional	Phase 2	Completed	1	1	' 29/06/2020 '	Retrospectively
44863	CTRI/2020/07/026337	Interventional	Phase 2/ Phase 3	Completed	1	3	' 02/07/2020 '	Prospectively
44863	CTRI/2020/07/026337	Interventional	Phase 2/ Phase 3	Completed	1	3	' 02/07/2020 '	Prospectively
45272	CTRI/2020/07/026371	Interventional	Phase 3/ Phase 4	Completed	1	1	' 05/07/2020 '	Prospectively
44637	CTRI/2020/07/026462	Interventional	Phase 3	Completed	1	1	' 09/07/2020 '	Prospectively
28589	CTRI/2020/07/026496	Interventional	Phase 2	Completed	1	1	' 10/07/2020 '	Retrospectively
45385	CTRI/2020/07/026560	Interventional	Phase 3	Closed to Recruitment of Participants	1	1	' 14/07/2020 '	Prospectively
45034	CTRI/2020/07/026579	Interventional	Phase 3	Completed	1	1	' 14/07/2020 '	Prospectively
45564	CTRI/2020/07/026601	Interventional	Phase 2/ Phase 3	Completed	1	1	' 15/07/2020 '	Prospectively
45564	CTRI/2020/07/026601	Interventional	Phase 2/ Phase 3	Completed	1	1	' 15/07/2020 '	Prospectively
45656	CTRI/2020/07/026743	Interventional	Phase 2	Completed	1	1	' 22/07/2020 '	Prospectively
45145	CTRI/2020/07/026772	Interventional	Phase 2/ Phase 3	Completed	1	1	' 24/07/2020 '	Prospectively
45145	CTRI/2020/07/026772	Interventional	Phase 2/ Phase 3	Completed	1	1	' 24/07/2020 '	Prospectively
45994	CTRI/2020/07/026839	Interventional	Phase 3	Completed	1	1	' 27/07/2020 '	Prospectively
46134	CTRI/2020/08/026999	Interventional	Phase 2	Completed	1	1	' 05/08/2020 '	Prospectively
46269	CTRI/2020/08/027009	Interventional	Phase 3/ Phase 4	Completed	1	1	' 05/08/2020 '	Prospectively
46139	CTRI/2020/08/027012	Interventional	Phase 2	Completed	1	1	' 07/08/2020 '	Prospectively
46140	CTRI/2020/08/027013	Interventional	Phase 2	Completed	1	1	' 07/08/2020 '	Prospectively
46142	CTRI/2020/08/027101	Interventional	Phase 2	Completed	1	1	' 11/08/2020 '	Prospectively
46654	CTRI/2020/08/027477	Interventional	Phase 2	Completed	1	1	' 31/08/2020 '	Prospectively
46256	CTRI/2020/08/027491	Interventional	Phase 2	Completed	1	1	' 31/08/2020 '	Prospectively
47348	CTRI/2020/09/027688	Interventional	Phase 2/ Phase 3	Closed to Recruitment of Participants	1	3	' 09/09/2020 '	Prospectively
47348	CTRI/2020/09/027688	Interventional	Phase 2/ Phase 3	Closed to Recruitment of Participants	1	3	' 09/09/2020 '	Prospectively
47442	CTRI/2020/09/027914	Interventional	Phase 2/ Phase 3	Completed	1	1	' 19/09/2020 '	Prospectively
47442	CTRI/2020/09/027914	Interventional	Phase 2/ Phase 3	Completed	1	1	' 19/09/2020 '	Prospectively
47986	CTRI/2020/10/028253	Interventional	Phase 2	Completed	1	1	' 06/10/2020 '	Prospectively
4454	CTRI/2020/10/028383	Interventional	Phase 2/ Phase 3	Completed	1	1	' 13/10/2020 '	Retrospectively
4454	CTRI/2020/10/028383	Interventional	Phase 2/ Phase 3	Completed	1	1	' 13/10/2020 '	Retrospectively
45761	CTRI/2020/10/028568	Interventional	Phase 2	Completed	1	1	' 22/10/2020 '	Prospectively
48401	CTRI/2020/11/029265	Interventional	Phase 3	Completed	1	1	' 20/11/2020 '	Prospectively
49477	CTRI/2020/11/029407	Interventional	Phase 3/ Phase 4	Closed to Recruitment of Participants	1	1	' 26/11/2020 '	Prospectively
14030	CTRI/2021/01/030360	Interventional	Phase 3/ Phase 4	Completed	1	1	' 11/01/2021 '	Retrospectively
13561	CTRI/2021/02/031356	Interventional	Phase 3	Completed	1	1	' 17/02/2021 '	Retrospectively

## Sheet: IC Merged_1012 single sites
S7.8 Table. Number of Phase 2 or Phase 3 trials – without duplicates – with single sites
Trial ID	CTRI Number	Type of Trial	Phase	Recruitment Status in India	Sites	ECs	Registration Date	Registration Type
2022	CTRI/2018/02/011794	Interventional	Phase 2	Completed	1	1	' 09/02/2018 '	Retrospectively
2023	CTRI/2017/08/009517	Interventional	Phase 2/ Phase 3	Completed	1	1	' 28/08/2017 '	Retrospectively
2123	CTRI/2019/05/019036	Interventional	Phase 2	Completed	1	1	' 10/05/2019 '	Retrospectively
3883	CTRI/2017/09/009746	Interventional	Phase 3	Completed	1	1	' 13/09/2017 '	Retrospectively
4434	CTRI/2016/06/007055	Interventional	Phase 2	Completed	1	1	' 29/06/2016 '	Retrospectively
4454	CTRI/2020/10/028383	Interventional	Phase 2/ Phase 3	Completed	1	1	' 13/10/2020 '	Retrospectively
5268	CTRI/2018/04/013128	Interventional	Phase 3	Closed to Recruitment of Participants	1	1	' 10/04/2018 '	Retrospectively
5305	CTRI/2016/08/007203	Interventional	Phase 3	Closed to Recruitment of Participants	1	1	' 17/08/2016 '	Retrospectively
5316	CTRI/2018/04/013310	Interventional	Phase 3	Completed	1	1	' 17/04/2018 '	Retrospectively
5649	CTRI/2018/02/011784	Interventional	Phase 2	Completed	1	1	' 08/02/2018 '	Retrospectively
6113	CTRI/2018/02/011828	Interventional	Phase 2	Completed	1	1	' 09/02/2018 '	Retrospectively
6689	CTRI/2018/02/012165	Interventional	Phase 2	Completed	1	1	' 26/02/2018 '	Retrospectively
6735	CTRI/2019/05/018980	Interventional	Phase 3	Completed	1	1	' 07/05/2019 '	Retrospectively
6748	CTRI/2016/09/007267	Interventional	Phase 2/ Phase 3	Completed	1	1	' 09/09/2016 '	Retrospectively
6959	CTRI/2018/02/011830	Interventional	Phase 3	Completed	1	1	' 09/02/2018 '	Retrospectively
7212	CTRI/2018/02/011785	Interventional	Phase 2	Completed	1	1	' 08/02/2018 '	Retrospectively
7812	CTRI/2017/12/010856	Interventional	Phase 2/ Phase 3	Completed	1	1	' 13/12/2017 '	Retrospectively
7832	CTRI/2017/12/010899	Interventional	Phase 2	Completed	1	1	' 18/12/2017 '	Retrospectively
8229	CTRI/2016/12/007546	Interventional	Phase 2	Completed	1	1	' 07/12/2016 '	Retrospectively
8274	CTRI/2018/04/013103	Interventional	Phase 3	Completed	1	1	' 09/04/2018 '	Retrospectively
8320	CTRI/2016/08/007133	Interventional	Phase 2	Completed	1	1	' 01/08/2016 '	Retrospectively
8331	CTRI/2018/09/015783	Interventional	Phase 2	Completed	1	1	' 20/09/2018 '	Retrospectively
8399	CTRI/2018/06/014441	Interventional	Phase 2	Completed	1	1	' 07/06/2018 '	Retrospectively
8413	CTRI/2017/07/009095	Interventional	Phase 2	Completed	1	1	' 21/07/2017 '	Retrospectively
8673	CTRI/2016/07/007091	Interventional	Phase 3/ Phase 4	Completed	1	1	' 13/07/2016 '	Retrospectively
8754	CTRI/2016/10/007346	Interventional	Phase 3	Completed	1	1	' 06/10/2016 '	Retrospectively
8836	CTRI/2018/05/013773	Interventional	Phase 3	Completed	1	1	' 08/05/2018 '	Retrospectively
8954	CTRI/2019/04/018576	Interventional	Phase 2/ Phase 3	Completed	1	1	' 12/04/2019 '	Retrospectively
9060	CTRI/2016/09/007280	Interventional	Phase 2	Completed	1	1	' 16/09/2016 '	Retrospectively
9500	CTRI/2018/02/012118	Interventional	Phase 2	Completed	1	1	' 23/02/2018 '	Retrospectively
9572	CTRI/2018/02/011852	Interventional	Phase 2	Completed	1	1	' 12/02/2018 '	Retrospectively
9577	CTRI/2016/12/007535	Interventional	Phase 2	Closed to Recruitment of Participants	1	1	' 05/12/2016 '	Retrospectively
9612	CTRI/2017/03/008137	Interventional	Phase 3/ Phase 4	Completed	1	1	' 17/03/2017 '	Retrospectively
9738	CTRI/2017/09/009829	Interventional	Phase 3	Completed	1	1	' 18/09/2017 '	Retrospectively
9900	CTRI/2018/02/011841	Interventional	Phase 2/ Phase 3	Completed	1	1	' 12/02/2018 '	Retrospectively
10029	CTRI/2016/09/007285	Interventional	Phase 2	Completed	1	1	' 19/09/2016 '	Retrospectively
10198	CTRI/2016/09/007261	Interventional	Phase 3/ Phase 4	Completed	1	1	' 08/09/2016 '	Retrospectively
10524	CTRI/2017/08/009518	Interventional	Phase 2	Completed	1	1	' 28/08/2017 '	Retrospectively
10619	CTRI/2016/06/006996	Interventional	Phase 3	Completed	1	1	' 06/06/2016 '	Prospectively
10859	CTRI/2016/12/007579	Interventional	Phase 2	Completed	1	1	' 14/12/2016 '	Retrospectively
10879	CTRI/2017/11/010589	Interventional	Phase 3	Closed to Recruitment of Participants	1	1	' 22/11/2017 '	Retrospectively
10928	CTRI/2017/01/007680	Interventional	Phase 3	Completed	1	1	' 11/01/2017 '	Retrospectively
11151	CTRI/2018/04/013019	Interventional	Phase 2	Completed	1	1	' 04/04/2018 '	Retrospectively
11209	CTRI/2017/08/009468	Interventional	Phase 2	Completed	1	1	' 23/08/2017 '	Retrospectively
11373	CTRI/2016/06/007018	Interventional	Phase 2/ Phase 3	Completed	1	1	' 13/06/2016 '	Retrospectively
11459	CTRI/2017/10/010185	Interventional	Phase 3/ Phase 4	Completed	1	1	' 25/10/2017 '	Retrospectively
11489	CTRI/2020/05/025268	Interventional	Phase 2	Completed	1	1	' 20/05/2020 '	Retrospectively
11491	CTRI/2017/01/007733	Interventional	Phase 2	Completed	1	2	' 20/01/2017 '	Retrospectively
11535	CTRI/2017/09/009679	Interventional	Phase 2	Completed	1	1	' 07/09/2017 '	Retrospectively
11571	CTRI/2017/12/010735	Interventional	Phase 3	Completed	1	1	' 04/12/2017 '	Retrospectively
11659	CTRI/2016/11/007479	Interventional	Phase 2	Completed	1	1	' 23/11/2016 '	Retrospectively
11687	CTRI/2017/06/008829	Interventional	Phase 3	Completed	1	1	' 14/06/2017 '	Retrospectively
11742	CTRI/2017/06/008821	Interventional	Phase 2	Completed	1	1	' 13/06/2017 '	Retrospectively
11754	CTRI/2016/08/007192	Interventional	Phase 3	Completed	1	1	' 17/08/2016 '	Retrospectively
11816	CTRI/2016/06/007039	Interventional	Phase 3	Completed	1	1	' 24/06/2016 '	Retrospectively
11821	CTRI/2016/09/007259	Interventional	Phase 2	Completed	1	1	' 08/09/2016 '	Retrospectively
11843	CTRI/2017/06/008769	Interventional	Phase 3/ Phase 4	Completed	1	1	' 06/06/2017 '	Retrospectively
11877	CTRI/2017/07/008976	Interventional	Phase 3	Completed	1	1	' 05/07/2017 '	Prospectively
11884	CTRI/2019/04/018521	Interventional	Phase 3/ Phase 4	Completed	1	1	' 09/04/2019 '	Retrospectively
11964	CTRI/2018/02/012235	Interventional	Phase 3	Completed	1	1	' 28/02/2018 '	Retrospectively
11996	CTRI/2016/07/007110	Interventional	Phase 2	Completed	1	1	' 20/07/2016 '	Retrospectively
12022	CTRI/2016/08/007143	Interventional	Phase 3	Completed	1	1	' 04/08/2016 '	Retrospectively
12043	CTRI/2017/08/009272	Interventional	Phase 3/ Phase 4	Completed	1	1	' 04/08/2017 '	Retrospectively
12073	CTRI/2017/05/008611	Interventional	Phase 3	Completed	1	1	' 22/05/2017 '	Retrospectively
12182	CTRI/2016/10/007371	Interventional	Phase 2	Completed	1	1	' 17/10/2016 '	Retrospectively
12203	CTRI/2017/11/010714	Interventional	Phase 3	Completed	1	1	' 30/11/2017 '	Retrospectively
12241	CTRI/2018/02/011886	Interventional	Phase 3	Completed	1	1	' 13/02/2018 '	Retrospectively
12274	CTRI/2016/09/007314	Interventional	Phase 2/ Phase 3	Closed to Recruitment of Participants	1	1	' 27/09/2016 '	Retrospectively
12360	CTRI/2020/06/026230	Interventional	Phase 2	Completed	1	1	' 29/06/2020 '	Retrospectively
12362	CTRI/2017/12/011002	Interventional	Phase 2	Completed	1	1	' 28/12/2017 '	Retrospectively
12393	CTRI/2019/05/019099	Interventional	Phase 3	Completed	1	1	' 14/05/2019 '	Retrospectively
12421	CTRI/2016/06/007026	Interventional	Phase 3/ Phase 4	Closed to Recruitment of Participants	1	1	' 15/06/2016 '	Retrospectively
12433	CTRI/2016/08/007129	Interventional	Phase 2	Closed to Recruitment of Participants	1	1	' 01/08/2016 '	Retrospectively
12461	CTRI/2017/11/010482	Interventional	Phase 3/ Phase 4	Closed to Recruitment of Participants	1	1	' 14/11/2017 '	Retrospectively
12607	CTRI/2016/10/007405	Interventional	Phase 3	Closed to Recruitment of Participants	1	1	' 25/10/2016 '	Retrospectively
12640	CTRI/2019/09/021224	Interventional	Phase 2	Completed	1	1	' 13/09/2019 '	Retrospectively
12673	CTRI/2016/06/007051	Interventional	Phase 2	Completed	1	1	' 29/06/2016 '	Retrospectively
12736	CTRI/2016/06/006983	Interventional	Phase 2	Completed	1	1	' 02/06/2016 '	Retrospectively
12741	CTRI/2017/10/010171	Interventional	Phase 3/ Phase 4	Completed	1	1	' 24/10/2017 '	Retrospectively
12814	CTRI/2017/03/008239	Interventional	Phase 3	Completed	1	1	' 28/03/2017 '	Retrospectively
12840	CTRI/2017/06/008752	Interventional	Phase 3	Completed	1	1	' 05/06/2017 '	Retrospectively
12854	CTRI/2016/06/007047	Interventional	Phase 2/ Phase 3	Completed	1	1	' 29/06/2016 '	Prospectively
12881	CTRI/2017/04/008420	Interventional	Phase 2	Completed	1	1	' 26/04/2017 '	Retrospectively
12886	CTRI/2017/11/010393	Interventional	Phase 2	Closed to Recruitment of Participants	1	1	' 06/11/2017 '	Retrospectively
13064	CTRI/2017/06/008926	Interventional	Phase 3/ Phase 4	Completed	1	1	' 28/06/2017 '	Retrospectively
13070	CTRI/2016/09/007286	Interventional	Phase 2	Completed	1	1	' 19/09/2016 '	Retrospectively
13093	CTRI/2016/09/007242	Interventional	Phase 3	Completed	1	1	' 06/09/2016 '	Retrospectively
13187	CTRI/2017/08/009440	Interventional	Phase 3/ Phase 4	Completed	1	1	' 22/08/2017 '	Retrospectively
13194	CTRI/2017/02/007846	Interventional	Phase 2	Completed	1	1	' 13/02/2017 '	Retrospectively
13271	CTRI/2017/09/009639	Interventional	Phase 3	Completed	1	1	' 05/09/2017 '	Retrospectively
13379	CTRI/2017/12/010901	Interventional	Phase 3	Completed	1	1	' 18/12/2017 '	Retrospectively
13428	CTRI/2016/06/007011	Interventional	Phase 3/ Phase 4	Completed	1	1	' 08/06/2016 '	Retrospectively
13531	CTRI/2017/09/009789	Interventional	Phase 2	Completed	1	1	' 15/09/2017 '	Retrospectively
13561	CTRI/2021/02/031356	Interventional	Phase 3	Completed	1	1	' 17/02/2021 '	Retrospectively
13582	CTRI/2016/06/007010	Interventional	Phase 2	Completed	1	1	' 08/06/2016 '	Prospectively
13609	CTRI/2017/09/009677	Interventional	Phase 3	Completed	1	1	' 07/09/2017 '	Retrospectively
13649	CTRI/2017/07/009072	Interventional	Phase 2	Completed	1	1	' 18/07/2017 '	Retrospectively
13791	CTRI/2017/06/008796	Interventional	Phase 2	Completed	1	1	' 08/06/2017 '	Retrospectively
13819	CTRI/2016/09/007235	Interventional	Phase 2	Completed	1	1	' 05/09/2016 '	Retrospectively
13823	CTRI/2017/10/010228	Interventional	Phase 2	Completed	1	1	' 27/10/2017 '	Retrospectively
13824	CTRI/2017/09/009802	Interventional	Phase 2	Completed	1	1	' 15/09/2017 '	Retrospectively
13832	CTRI/2017/09/009598	Interventional	Phase 2	Completed	1	1	' 01/09/2017 '	Retrospectively
13842	CTRI/2017/10/010110	Interventional	Phase 3	Completed	1	1	' 16/10/2017 '	Retrospectively
13910	CTRI/2017/05/008477	Interventional	Phase 2/ Phase 3	Completed	1		' 03/05/2017 '	Retrospectively
13913	CTRI/2017/10/010019	Interventional	Phase 2/ Phase 3	Completed	1	1	' 06/10/2017 '	Retrospectively
14006	CTRI/2016/07/007080	Interventional	Phase 3	Closed to Recruitment of Participants	1	1	' 12/07/2016 '	Retrospectively
14010	CTRI/2018/05/014340	Interventional	Phase 3	Closed to Recruitment of Participants	1	1	' 31/05/2018 '	Retrospectively
14030	CTRI/2021/01/030360	Interventional	Phase 3/ Phase 4	Completed	1	1	' 11/01/2021 '	Retrospectively
14083	CTRI/2017/04/008383	Interventional	Phase 2/ Phase 3	Completed	1	1	' 20/04/2017 '	Retrospectively
14084	CTRI/2017/03/008138	Interventional	Phase 2/ Phase 3	Completed	1	1	' 17/03/2017 '	Retrospectively
14096	CTRI/2017/06/008788	Interventional	Phase 2	Completed	1	1	' 08/06/2017 '	Retrospectively
14260	CTRI/2017/12/010815	Interventional	Phase 3	Completed	1	1	' 07/12/2017 '	Retrospectively
14262	CTRI/2017/04/008440	Interventional	Phase 2	Closed to Recruitment of Participants	1	1	' 28/04/2017 '	Retrospectively
14269	CTRI/2017/04/008374	Interventional	Phase 2/ Phase 3	Completed	1	1	' 19/04/2017 '	Retrospectively
14270	CTRI/2016/06/007057	Interventional	Phase 2	Completed	1	1	' 29/06/2016 '	Retrospectively
14279	CTRI/2017/07/009029	Interventional	Phase 2	Completed	1	1	' 12/07/2017 '	Retrospectively
14282	CTRI/2017/04/008377	Interventional	Phase 2/ Phase 3	Completed	1	1	' 20/04/2017 '	Retrospectively
14291	CTRI/2017/09/009952	Interventional	Phase 3/ Phase 4	Completed	1	1	' 28/09/2017 '	Retrospectively
14344	CTRI/2017/01/007686	Interventional	Phase 2	Completed	1	1	' 12/01/2017 '	Retrospectively
14478	CTRI/2017/09/009682	Interventional	Phase 3/ Phase 4	Closed to Recruitment of Participants	1	1	' 07/09/2017 '	Retrospectively
14485	CTRI/2016/09/007275	Interventional	Phase 2/ Phase 3	Completed	1	1	' 15/09/2016 '	Retrospectively
14492	CTRI/2017/08/009278	Interventional	Phase 2/ Phase 3	Completed	1	1	' 07/08/2017 '	Retrospectively
14498	CTRI/2016/12/007610	Interventional	Phase 2	Completed	1	1	' 23/12/2016 '	Retrospectively
14501	CTRI/2017/08/009238	Interventional	Phase 2/ Phase 3	Completed	1	1	' 02/08/2017 '	Retrospectively
14504	CTRI/2018/03/012371	Interventional	Phase 2	Completed	1	1	' 06/03/2018 '	Retrospectively
14513	CTRI/2017/01/007645	Interventional	Phase 2/ Phase 3	Completed	1	1	' 06/01/2017 '	Retrospectively
14546	CTRI/2017/10/009967	Interventional	Phase 3	Completed	1	1	' 03/10/2017 '	Retrospectively
14593	CTRI/2018/05/013956	Interventional	Phase 2	Completed	1	1	' 17/05/2018 '	Retrospectively
14678	CTRI/2018/02/011904	Interventional	Phase 3	Completed	1	1	' 13/02/2018 '	Retrospectively
14681	CTRI/2017/08/009495	Interventional	Phase 2	Closed to Recruitment of Participants	1	1	' 25/08/2017 '	Retrospectively
14706	CTRI/2016/12/007615	Interventional	Phase 2/ Phase 3	Completed	1	1	' 23/12/2016 '	Retrospectively
14726	CTRI/2018/02/012141	Interventional	Phase 2	Completed	1	1	' 26/02/2018 '	Retrospectively
14738	CTRI/2016/12/007514	Interventional	Phase 2/ Phase 3	Completed	1	1	' 01/12/2016 '	Retrospectively
14746	CTRI/2017/08/009227	Interventional	Phase 2/ Phase 3	Completed	1	1	' 02/08/2017 '	Retrospectively
14756	CTRI/2017/08/009430	Interventional	Phase 2	Completed	1	1	' 21/08/2017 '	Retrospectively
14760	CTRI/2016/08/007159	Interventional	Phase 3	Completed	1	1	' 05/08/2016 '	Prospectively
14762	CTRI/2018/05/014237	Interventional	Phase 3	Completed	1	1	' 30/05/2018 '	Retrospectively
14765	CTRI/2016/08/007148	Interventional	Phase 2/ Phase 3	Completed	1	1	' 05/08/2016 '	Retrospectively
14798	CTRI/2019/05/018875	Interventional	Phase 3	Completed	1	1	' 01/05/2019 '	Retrospectively
14808	CTRI/2017/09/009867	Interventional	Phase 2	Completed	1	1	' 20/09/2017 '	Retrospectively
14870	CTRI/2017/08/009428	Interventional	Phase 2/ Phase 3	Completed	1	1	' 21/08/2017 '	Retrospectively
14875	CTRI/2016/12/007605	Interventional	Phase 3	Completed	1	1	' 22/12/2016 '	Prospectively
14914	CTRI/2018/02/011864	Interventional	Phase 2	Completed	1	1	' 13/02/2018 '	Retrospectively
14942	CTRI/2017/07/009152	Interventional	Phase 3	Completed	1	1	' 28/07/2017 '	Retrospectively
14943	CTRI/2016/06/007032	Interventional	Phase 2	Completed	1	1	' 23/06/2016 '	Prospectively
14948	CTRI/2016/11/007495	Interventional	Phase 2	Completed	1	1	' 25/11/2016 '	Retrospectively
14956	CTRI/2016/06/006997	Interventional	Phase 3/ Phase 4	Completed	1	1	' 06/06/2016 '	Retrospectively
14960	CTRI/2017/07/009054	Interventional	Phase 2	Completed	1	1	' 17/07/2017 '	Retrospectively
14980	CTRI/2018/06/014451	Interventional	Phase 2/ Phase 3	Completed	1	1	' 07/06/2018 '	Retrospectively
14983	CTRI/2016/06/007036	Interventional	Phase 3	Completed	1	1	' 23/06/2016 '	Retrospectively
15062	CTRI/2016/09/007284	Interventional	Phase 2	Closed to Recruitment of Participants	1	1	' 19/09/2016 '	Retrospectively
15063	CTRI/2018/05/013936	Interventional	Phase 3	Completed	1	1	' 17/05/2018 '	Retrospectively
15089	CTRI/2019/07/020465	Interventional	Phase 3/ Phase 4	Completed	1	1	' 31/07/2019 '	Retrospectively
15173	CTRI/2017/09/009663	Interventional	Phase 3	Completed	1	1	' 06/09/2017 '	Retrospectively
15212	CTRI/2017/10/010037	Interventional	Phase 2	Completed	1	1	' 06/10/2017 '	Retrospectively
15222	CTRI/2017/09/009627	Interventional	Phase 2/ Phase 3	Completed	1	1	' 04/09/2017 '	Retrospectively
15227	CTRI/2016/12/007607	Interventional	Phase 2/ Phase 3	Completed	1	1	' 22/12/2016 '	Prospectively
15251	CTRI/2016/09/007303	Interventional	Phase 3	Completed	1	1	' 23/09/2016 '	Retrospectively
15288	CTRI/2018/02/011666	Interventional	Phase 2	Completed	1	1	' 02/02/2018 '	Retrospectively
15319	CTRI/2016/08/007194	Interventional	Phase 2/ Phase 3	Completed	1	1	' 17/08/2016 '	Retrospectively
15330	CTRI/2018/04/013362	Interventional	Phase 2	Completed	1	1	' 19/04/2018 '	Retrospectively
15384	CTRI/2017/11/010613	Interventional	Phase 2	Completed	1	1	' 23/11/2017 '	Retrospectively
15397	CTRI/2017/09/009619	Interventional	Phase 2	Completed	1	1	' 04/09/2017 '	Retrospectively
15419	CTRI/2017/10/010067	Interventional	Phase 2	Completed	1	1	' 12/10/2017 '	Retrospectively
15585	CTRI/2017/04/008295	Interventional	Phase 3	Closed to Recruitment of Participants	1	1	' 05/04/2017 '	Retrospectively
15618	CTRI/2017/05/008650	Interventional	Phase 2/ Phase 3	Completed	1	1	' 25/05/2017 '	Retrospectively
15668	CTRI/2018/05/013762	Interventional	Phase 2	Completed	1	3	' 08/05/2018 '	Retrospectively
15685	CTRI/2016/11/007488	Interventional	Phase 3	Completed	1	1	' 24/11/2016 '	Retrospectively
15687	CTRI/2017/05/008661	Interventional	Phase 2	Completed	1	1	' 25/05/2017 '	Retrospectively
15700	CTRI/2018/04/013249	Interventional	Phase 2	Completed	1	1	' 13/04/2018 '	Retrospectively
15702	CTRI/2017/12/010746	Interventional	Phase 3	Completed	1	1	' 04/12/2017 '	Retrospectively
15704	CTRI/2018/02/011786	Interventional	Phase 2	Completed	1	1	' 08/02/2018 '	Retrospectively
15712	CTRI/2017/06/008901	Interventional	Phase 3	Completed	1	1	' 22/06/2017 '	Retrospectively
15755	CTRI/2016/10/007384	Interventional	Phase 2/ Phase 3	Completed	1	1	' 20/10/2016 '	Retrospectively
15792	CTRI/2018/02/012037	Interventional	Phase 2	Completed	1	1	' 21/02/2018 '	Retrospectively
15827	CTRI/2016/12/007545	Interventional	Phase 3	Completed	1	1	' 07/12/2016 '	Retrospectively
15842	CTRI/2016/11/007447	Interventional	Phase 3	Completed	1	1	' 08/11/2016 '	Retrospectively
15861	CTRI/2017/11/010369	Interventional	Phase 3	Completed	1	1	' 03/11/2017 '	Retrospectively
15880	CTRI/2017/11/010388	Interventional	Phase 3	Completed	1	1	' 06/11/2017 '	Retrospectively
15916	CTRI/2017/09/009727	Interventional	Phase 2	Completed	1	1	' 12/09/2017 '	Retrospectively
15985	CTRI/2017/02/007797	Interventional	Phase 2/ Phase 3	Completed	1	1	' 07/02/2017 '	Retrospectively
15987	CTRI/2019/08/020571	Interventional	Phase 2	Completed	1	1	' 06/08/2019 '	Retrospectively
16008	CTRI/2017/03/008100	Interventional	Phase 3	Completed	1	1	' 15/03/2017 '	Prospectively
16010	CTRI/2017/05/008548	Interventional	Phase 2	Completed	1	1	' 12/05/2017 '	Retrospectively
16020	CTRI/2017/07/008966	Interventional	Phase 2	Completed	1	1	' 04/07/2017 '	Retrospectively
16046	CTRI/2018/07/014785	Interventional	Phase 3	Closed to Recruitment of Participants	1	1	' 10/07/2018 '	Retrospectively
16047	CTRI/2017/08/009557	Interventional	Phase 2	Completed	1	1	' 30/08/2017 '	Retrospectively
16048	CTRI/2017/08/009556	Interventional	Phase 2	Completed	1	1	' 30/08/2017 '	Retrospectively
16121	CTRI/2018/04/013132	Interventional	Phase 3	Completed	1	1	' 10/04/2018 '	Retrospectively
16145	CTRI/2017/01/007628	Interventional	Phase 3	Completed	1	1	' 04/01/2017 '	Prospectively
16226	CTRI/2017/09/009672	Interventional	Phase 2/ Phase 3	Closed to Recruitment of Participants	1	1	' 06/09/2017 '	Retrospectively
16264	CTRI/2017/03/008009	Interventional	Phase 2	Closed to Recruitment of Participants	1	1	' 03/03/2017 '	Retrospectively
16291	CTRI/2017/12/010747	Interventional	Phase 3	Completed	1	1	' 04/12/2017 '	Retrospectively
16375	CTRI/2018/01/011118	Interventional	Phase 3	Completed	1	1	' 02/01/2018 '	Retrospectively
16421	CTRI/2018/04/013388	Interventional	Phase 2	Closed to Recruitment of Participants	1	1	' 20/04/2018 '	Retrospectively
16430	CTRI/2017/09/009701	Interventional	Phase 2/ Phase 3	Completed	1	1	' 11/09/2017 '	Retrospectively
16453	CTRI/2017/03/007988	Interventional	Phase 2/ Phase 3	Completed	1	1	' 02/03/2017 '	Prospectively
16463	CTRI/2017/04/008282	Interventional	Phase 3	Completed	1	1	' 03/04/2017 '	Prospectively
16473	CTRI/2017/10/010310	Interventional	Phase 3/ Phase 4	Completed	1	1	' 31/10/2017 '	Retrospectively
16480	CTRI/2017/05/008684	Interventional	Phase 3	Closed to Recruitment of Participants	1	1	' 26/05/2017 '	Retrospectively
16491	CTRI/2017/11/010438	Interventional	Phase 3	Closed to Recruitment of Participants	1	1	' 09/11/2017 '	Retrospectively
16523	CTRI/2017/09/009908	Interventional	Phase 2	Completed	1	1	' 25/09/2017 '	Retrospectively
16565	CTRI/2017/06/008773	Interventional	Phase 2/ Phase 3	Closed to Recruitment of Participants	1	1	' 07/06/2017 '	Retrospectively
16637	CTRI/2017/02/007865	Interventional	Phase 3	Completed	1	1	' 14/02/2017 '	Retrospectively
16652	CTRI/2017/11/010471	Interventional	Phase 2	Completed	1	1	' 13/11/2017 '	Retrospectively
16661	CTRI/2017/10/010200	Interventional	Phase 2/ Phase 3	Completed	1	1	' 25/10/2017 '	Retrospectively
16666	CTRI/2017/09/009744	Interventional	Phase 2	Completed	1	1	' 13/09/2017 '	Retrospectively
16678	CTRI/2020/03/023721	Interventional	Phase 3/ Phase 4	Completed	1		' 03/03/2020 '	Retrospectively
16682	CTRI/2017/02/007922	Interventional	Phase 2	Completed	1	1	' 20/02/2017 '	Retrospectively
16700	CTRI/2017/03/007974	Interventional	Phase 3	Completed	1	1	' 01/03/2017 '	Retrospectively
16704	CTRI/2017/07/009060	Interventional	Phase 2	Completed	1	1	' 17/07/2017 '	Retrospectively
16713	CTRI/2017/09/009788	Interventional	Phase 2	Completed	1	1	' 15/09/2017 '	Retrospectively
16746	CTRI/2016/12/007530	Interventional	Phase 2	Closed to Recruitment of Participants	1	1	' 05/12/2016 '	Prospectively
16790	CTRI/2016/12/007552	Interventional	Phase 3	Completed	1	1	' 08/12/2016 '	Retrospectively
16801	CTRI/2017/08/009321	Interventional	Phase 2	Completed	1	1	' 09/08/2017 '	Retrospectively
16826	CTRI/2017/01/007631	Interventional	Phase 3/ Phase 4	Completed	1	1	' 04/01/2017 '	Retrospectively
16830	CTRI/2017/02/007801	Interventional	Phase 2	Completed	1	1	' 07/02/2017 '	Prospectively
16845	CTRI/2017/02/007873	Interventional	Phase 2/ Phase 3	Closed to Recruitment of Participants	1	1	' 15/02/2017 '	Prospectively
16872	CTRI/2017/03/008174	Interventional	Phase 2	Closed to Recruitment of Participants	1	1	' 22/03/2017 '	Prospectively
16908	CTRI/2018/04/013277	Interventional	Phase 3	Completed	1	1	' 13/04/2018 '	Retrospectively
16912	CTRI/2017/02/007802	Interventional	Phase 2	Completed	1	1	' 07/02/2017 '	Retrospectively
16933	CTRI/2017/02/007925	Interventional	Phase 3	Completed	1	1	' 20/02/2017 '	Prospectively
16940	CTRI/2017/01/007705	Interventional	Phase 2	Completed	1	1	' 16/01/2017 '	Prospectively
16943	CTRI/2017/02/007957	Interventional	Phase 3	Completed	1	1	' 27/02/2017 '	Retrospectively
16947	CTRI/2017/11/010639	Interventional	Phase 3	Closed to Recruitment of Participants	1	1	' 24/11/2017 '	Retrospectively
16950	CTRI/2018/01/011490	Interventional	Phase 2/ Phase 3	Closed to Recruitment of Participants	1	1	' 23/01/2018 '	Retrospectively
16965	CTRI/2017/09/009803	Interventional	Phase 3	Completed	1	1	' 15/09/2017 '	Retrospectively
17037	CTRI/2017/09/009791	Interventional	Phase 2	Closed to Recruitment of Participants	1	1	' 15/09/2017 '	Retrospectively
17083	CTRI/2017/02/007900	Interventional	Phase 3	Completed	1	1	' 17/02/2017 '	Retrospectively
17132	CTRI/2017/09/009923	Interventional	Phase 3/ Phase 4	Completed	1	1	' 26/09/2017 '	Retrospectively
17152	CTRI/2017/01/007624	Interventional	Phase 3	Completed	1	1	' 02/01/2017 '	Prospectively
17215	CTRI/2017/09/009783	Interventional	Phase 2	Completed	1	1	' 14/09/2017 '	Retrospectively
17254	CTRI/2017/06/008755	Interventional	Phase 2	Completed	1	1	' 05/06/2017 '	Prospectively
17256	CTRI/2018/03/012535	Interventional	Phase 3/ Phase 4	Completed	1	1	' 13/03/2018 '	Retrospectively
17288	CTRI/2017/02/007849	Interventional	Phase 2/ Phase 3	Completed	1	1	' 13/02/2017 '	Retrospectively
17293	CTRI/2017/07/009140	Interventional	Phase 2/ Phase 3	Completed	1	1	' 27/07/2017 '	Retrospectively
17310	CTRI/2017/05/008572	Interventional	Phase 3	Completed	1	1	' 16/05/2017 '	Prospectively
17400	CTRI/2017/10/010304	Interventional	Phase 2/ Phase 3	Completed	1	1	' 31/10/2017 '	Retrospectively
17489	CTRI/2017/04/008314	Interventional	Phase 2	Closed to Recruitment of Participants	1	1	' 07/04/2017 '	Prospectively
17517	CTRI/2017/11/010554	Interventional	Phase 3	Completed	1	1	' 17/11/2017 '	Retrospectively
17531	CTRI/2017/06/008836	Interventional	Phase 2/ Phase 3	Completed	1	1	' 14/06/2017 '	Retrospectively
17536	CTRI/2017/09/009681	Interventional	Phase 2	Completed	1	1	' 07/09/2017 '	Retrospectively
17544	CTRI/2017/11/010656	Interventional	Phase 2	Completed	1	1	' 27/11/2017 '	Retrospectively
17577	CTRI/2017/05/008531	Interventional	Phase 3	Completed	1	1	' 11/05/2017 '	Retrospectively
17657	CTRI/2017/02/007945	Interventional	Phase 2	Closed to Recruitment of Participants	1	1	' 22/02/2017 '	Prospectively
17666	CTRI/2018/02/011792	Interventional	Phase 3	Completed	1	1	' 09/02/2018 '	Retrospectively
17682	CTRI/2017/02/007909	Interventional	Phase 3	Completed	1	2	' 17/02/2017 '	Retrospectively
17687	CTRI/2017/02/007942	Interventional	Phase 3	Completed	1	1	' 21/02/2017 '	Prospectively
17742	CTRI/2017/02/007898	Interventional	Phase 3	Completed	1	1	' 17/02/2017 '	Prospectively
17752	CTRI/2017/02/007938	Interventional	Phase 3	Completed	1	1	' 21/02/2017 '	Prospectively
17791	CTRI/2018/03/012467	Interventional	Phase 3/ Phase 4	Completed	1	1	' 12/03/2018 '	Retrospectively
17797	CTRI/2017/09/009593	Interventional	Phase 3	Completed	1	1	' 01/09/2017 '	Retrospectively
17828	CTRI/2017/02/007939	Interventional	Phase 2	Completed	1	1	' 21/02/2017 '	Retrospectively
17839	CTRI/2017/08/009296	Interventional	Phase 3	Completed	1	3	' 08/08/2017 '	Retrospectively
17852	CTRI/2017/05/008565	Interventional	Phase 2	Closed to Recruitment of Participants	1	1	' 16/05/2017 '	Prospectively
17854	CTRI/2017/08/009506	Interventional	Phase 3	Completed	1	1	' 28/08/2017 '	Prospectively
17865	CTRI/2020/06/026096	Interventional	Phase 3	Completed	1	1	' 24/06/2020 '	Retrospectively
17876	CTRI/2017/05/008505	Interventional	Phase 2	Completed	1	1	' 08/05/2017 '	Retrospectively
17881	CTRI/2017/05/008465	Interventional	Phase 2	Completed	1	1	' 03/05/2017 '	Retrospectively
17953	CTRI/2017/03/008094	Interventional	Phase 2/ Phase 3	Closed to Recruitment of Participants	1	1	' 15/03/2017 '	Retrospectively
17959	CTRI/2017/04/008309	Interventional	Phase 2	Completed	1	1	' 06/04/2017 '	Retrospectively
17973	CTRI/2018/03/012740	Interventional	Phase 2/ Phase 3	Completed	1	1	' 22/03/2018 '	Retrospectively
17984	CTRI/2017/05/008585	Interventional	Phase 3	Closed to Recruitment of Participants	1	1	' 17/05/2017 '	Prospectively
17997	CTRI/2017/08/009290	Interventional	Phase 3	Completed	1	1	' 08/08/2017 '	Prospectively
18032	CTRI/2017/04/008439	Interventional	Phase 2	Closed to Recruitment of Participants	1	1	' 28/04/2017 '	Retrospectively
18034	CTRI/2017/07/009004	Interventional	Phase 2	Closed to Recruitment of Participants	1	1	' 10/07/2017 '	Prospectively
18035	CTRI/2017/03/008258	Interventional	Phase 3	Completed	1	1	' 30/03/2017 '	Prospectively
18043	CTRI/2017/10/010085	Interventional	Phase 3/ Phase 4	Completed	1	1	' 13/10/2017 '	Retrospectively
18049	CTRI/2017/04/008424	Interventional	Phase 3/ Phase 4	Completed	1	1	' 27/04/2017 '	Prospectively
18061	CTRI/2017/03/008225	Interventional	Phase 2	Completed	1	1	' 27/03/2017 '	Prospectively
18105	CTRI/2017/03/008081	Interventional	Phase 2	Closed to Recruitment of Participants	1	1	' 14/03/2017 '	Prospectively
18109	CTRI/2017/04/008367	Interventional	Phase 3/ Phase 4	Completed	1	1	' 19/04/2017 '	Prospectively
18123	CTRI/2017/03/008215	Interventional	Phase 2	Completed	1	1	' 27/03/2017 '	Prospectively
18137	CTRI/2017/11/010536	Interventional	Phase 2/ Phase 3	Completed	1	1	' 16/11/2017 '	Retrospectively
18154	CTRI/2017/07/008986	Interventional	Phase 3	Completed	1	1	' 06/07/2017 '	Retrospectively
18173	CTRI/2017/07/008995	Interventional	Phase 3/ Phase 4	Completed	1	1	' 07/07/2017 '	Retrospectively
18200	CTRI/2017/05/008547	Interventional	Phase 3/ Phase 4	Completed	1	1	' 12/05/2017 '	Retrospectively
18204	CTRI/2018/02/011899	Interventional	Phase 2/ Phase 3	Completed	1	1	' 13/02/2018 '	Retrospectively
18210	CTRI/2017/08/009389	Interventional	Phase 2	Closed to Recruitment of Participants	1	1	' 17/08/2017 '	Retrospectively
18211	CTRI/2017/08/009407	Interventional	Phase 2	Closed to Recruitment of Participants	1	2	' 18/08/2017 '	Retrospectively
18213	CTRI/2017/04/008294	Interventional	Phase 2/ Phase 3	Completed	1	1	' 05/04/2017 '	Prospectively
18296	CTRI/2017/04/008283	Interventional	Phase 3	Completed	1	1	' 03/04/2017 '	Prospectively
18310	CTRI/2017/11/010618	Interventional	Phase 3/ Phase 4	Completed	1	1	' 23/11/2017 '	Retrospectively
18311	CTRI/2017/09/009696	Interventional	Phase 2/ Phase 3	Completed	1	1	' 11/09/2017 '	Prospectively
18350	CTRI/2017/10/010203	Interventional	Phase 2	Completed	1	1	' 25/10/2017 '	Retrospectively
18365	CTRI/2017/09/009730	Interventional	Phase 3	Completed	1	1	' 12/09/2017 '	Retrospectively
18374	CTRI/2017/11/010717	Interventional	Phase 2/ Phase 3	Closed to Recruitment of Participants	1	1	' 30/11/2017 '	Retrospectively
18439	CTRI/2017/07/009122	Interventional	Phase 3	Completed	1	1	' 27/07/2017 '	Retrospectively
18482	CTRI/2017/04/008387	Interventional	Phase 2/ Phase 3	Completed	1	1	' 21/04/2017 '	Prospectively
18500	CTRI/2017/05/008687	Interventional	Phase 3/ Phase 4	Closed to Recruitment of Participants	1	1	' 29/05/2017 '	Retrospectively
18525	CTRI/2017/04/008320	Interventional	Phase 3	Completed	1	1	' 10/04/2017 '	Prospectively
18531	CTRI/2017/05/008645	Interventional	Phase 3/ Phase 4	Completed	1	1	' 24/05/2017 '	Retrospectively
18570	CTRI/2017/05/008557	Interventional	Phase 2/ Phase 3	Completed	1	1	' 15/05/2017 '	Retrospectively
18620	CTRI/2018/05/014002	Interventional	Phase 2/ Phase 3	Completed	1	1	' 21/05/2018 '	Prospectively
18639	CTRI/2017/05/008543	Interventional	Phase 3	Completed	1	1	' 12/05/2017 '	Prospectively
18647	CTRI/2017/04/008393	Interventional	Phase 2	Completed	1	1	' 21/04/2017 '	Prospectively
18649	CTRI/2017/05/008583	Interventional	Phase 3	Completed	1	1	' 17/05/2017 '	Retrospectively
18655	CTRI/2017/05/008450	Interventional	Phase 2	Completed	1	1	' 02/05/2017 '	Prospectively
18673	CTRI/2017/07/009092	Interventional	Phase 3	Completed	1	1	' 21/07/2017 '	Prospectively
18690	CTRI/2018/08/015199	Interventional	Phase 2	Completed	1	1	' 06/08/2018 '	Retrospectively
18698	CTRI/2017/08/009571	Interventional	Phase 3/ Phase 4	Completed	1	1	' 31/08/2017 '	Retrospectively
18712	CTRI/2017/05/008451	Interventional	Phase 2	Completed	1	1	' 02/05/2017 '	Prospectively
18767	CTRI/2017/05/008596	Interventional	Phase 3	Completed	1	1	' 19/05/2017 '	Prospectively
18774	CTRI/2017/05/008480	Interventional	Phase 2	Completed	1	1	' 04/05/2017 '	Prospectively
18776	CTRI/2017/06/008875	Interventional	Phase 2	Closed to Recruitment of Participants	1	1	' 20/06/2017 '	Retrospectively
18778	CTRI/2017/09/009752	Interventional	Phase 2	Completed	1	1	' 13/09/2017 '	Retrospectively
18819	CTRI/2018/03/012368	Interventional	Phase 3/ Phase 4	Completed	1	1	' 06/03/2018 '	Retrospectively
18851	CTRI/2017/05/008532	Interventional	Phase 2	Completed	1	1	' 11/05/2017 '	Prospectively
18878	CTRI/2017/06/008894	Interventional	Phase 3	Closed to Recruitment of Participants	1	1	' 21/06/2017 '	Prospectively
18921	CTRI/2017/06/008746	Interventional	Phase 2/ Phase 3	Completed	1	1	' 02/06/2017 '	Retrospectively
18927	CTRI/2017/06/008871	Interventional	Phase 3	Closed to Recruitment of Participants	1	1	' 20/06/2017 '	Retrospectively
18944	CTRI/2017/05/008624	Interventional	Phase 3	Completed	1	1	' 23/05/2017 '	Prospectively
18951	CTRI/2017/05/008704	Interventional	Phase 3	Completed	1	1	' 31/05/2017 '	Retrospectively
18955	CTRI/2018/04/013063	Interventional	Phase 3	Completed	1	2	' 05/04/2018 '	Retrospectively
18981	CTRI/2017/09/009896	Interventional	Phase 2	Completed	1	1	' 22/09/2017 '	Retrospectively
18991	CTRI/2017/07/009134	Interventional	Phase 2	Completed	1	1	' 27/07/2017 '	Prospectively
18998	CTRI/2017/11/010610	Interventional	Phase 3	Completed	1	1	' 23/11/2017 '	Prospectively
19020	CTRI/2017/08/009573	Interventional	Phase 2/ Phase 3	Completed	1	1	' 31/08/2017 '	Retrospectively
19065	CTRI/2017/11/010410	Interventional	Phase 2	Completed	1	1	' 07/11/2017 '	Retrospectively
19071	CTRI/2018/04/013081	Interventional	Phase 2/ Phase 3	Closed to Recruitment of Participants	1	1	' 06/04/2018 '	Retrospectively
19075	CTRI/2017/09/009926	Interventional	Phase 2/ Phase 3	Completed	1	1	' 26/09/2017 '	Prospectively
19082	CTRI/2018/01/011416	Interventional	Phase 3/ Phase 4	Completed	1	1	' 18/01/2018 '	Retrospectively
19178	CTRI/2017/12/010981	Interventional	Phase 2	Completed	1	1	' 26/12/2017 '	Retrospectively
19200	CTRI/2017/07/008965	Interventional	Phase 2	Completed	1	1	' 04/07/2017 '	Retrospectively
19206	CTRI/2017/09/009842	Interventional	Phase 3	Completed	1	1	' 19/09/2017 '	Retrospectively
19213	CTRI/2018/02/012244	Interventional	Phase 3	Completed	1	1	' 28/02/2018 '	Retrospectively
19219	CTRI/2017/09/009776	Interventional	Phase 3	Completed	1	1	' 14/09/2017 '	Retrospectively
19225	CTRI/2018/07/014931	Interventional	Phase 3	Completed	1	1	' 18/07/2018 '	Prospectively
19233	CTRI/2018/02/011782	Interventional	Phase 2	Completed	1	1	' 08/02/2018 '	Retrospectively
19234	CTRI/2017/06/008902	Interventional	Phase 3/ Phase 4	Completed	1	1	' 22/06/2017 '	Retrospectively
19297	CTRI/2017/10/010091	Interventional	Phase 3/ Phase 4	Completed	1	1	' 13/10/2017 '	Prospectively
19304	CTRI/2017/08/009292	Interventional	Phase 3	Completed	1	1	' 08/08/2017 '	Retrospectively
19383	CTRI/2017/10/010248	Interventional	Phase 2/ Phase 3	Completed	1	1	' 30/10/2017 '	Retrospectively
19408	CTRI/2017/09/009871	Interventional	Phase 2	Completed	1	1	' 20/09/2017 '	Retrospectively
19415	CTRI/2017/08/009331	Interventional	Phase 2	Completed	1	1	' 10/08/2017 '	Retrospectively
19416	CTRI/2017/08/009312	Interventional	Phase 3	Closed to Recruitment of Participants	1	1	' 09/08/2017 '	Prospectively
19422	CTRI/2017/07/009031	Interventional	Phase 3/ Phase 4	Completed	1	1	' 12/07/2017 '	Prospectively
19424	CTRI/2018/02/011876	Interventional	Phase 3/ Phase 4	Completed	1	1	' 13/02/2018 '	Retrospectively
19450	CTRI/2017/08/009285	Interventional	Phase 3	Completed	1	1	' 07/08/2017 '	Retrospectively
19463	CTRI/2017/08/009459	Interventional	Phase 2	Closed to Recruitment of Participants	1	1	' 23/08/2017 '	Retrospectively
19475	CTRI/2017/10/010145	Interventional	Phase 2	Completed	1	1	' 23/10/2017 '	Prospectively
19515	CTRI/2017/08/009384	Interventional	Phase 2	Closed to Recruitment of Participants	1	1	' 16/08/2017 '	Retrospectively
19516	CTRI/2017/08/009212	Interventional	Phase 2	Completed	1	1	' 01/08/2017 '	Prospectively
19531	CTRI/2018/02/011796	Interventional	Phase 2/ Phase 3	Completed	1	1	' 09/02/2018 '	Retrospectively
19541	CTRI/2017/08/009193	Interventional	Phase 2	Completed	1	1	' 01/08/2017 '	Prospectively
19550	CTRI/2017/07/009127	Interventional	Phase 2	Closed to Recruitment of Participants	1	1	' 27/07/2017 '	Prospectively
19574	CTRI/2017/08/009336	Interventional	Phase 2	Completed	1	1	' 10/08/2017 '	Retrospectively
19655	CTRI/2018/05/014296	Interventional	Phase 3	Completed	1	1	' 31/05/2018 '	Retrospectively
19662	CTRI/2017/08/009232	Interventional	Phase 3	Completed	1	1	' 02/08/2017 '	Retrospectively
19678	CTRI/2018/07/014828	Interventional	Phase 2	Completed	1	1	' 12/07/2018 '	Retrospectively
19696	CTRI/2017/08/009318	Interventional	Phase 2	Completed	1	1	' 09/08/2017 '	Retrospectively
19710	CTRI/2017/08/009192	Interventional	Phase 2	Completed	1	1	' 01/08/2017 '	Retrospectively
19754	CTRI/2018/03/012868	Interventional	Phase 2	Closed to Recruitment of Participants	1	1	' 26/03/2018 '	Retrospectively
19764	CTRI/2017/11/010720	Interventional	Phase 3	Completed	1	1	' 30/11/2017 '	Retrospectively
19771	CTRI/2018/01/011503	Interventional	Phase 3/ Phase 4	Completed	1	1	' 23/01/2018 '	Retrospectively
19804	CTRI/2018/10/016162	Interventional	Phase 2	Completed	1	1	' 25/10/2018 '	Prospectively
19806	CTRI/2017/10/010074	Interventional	Phase 2/ Phase 3	Completed	1	1	' 12/10/2017 '	Retrospectively
19828	CTRI/2018/10/016123	Interventional	Phase 2	Completed	1	1	' 23/10/2018 '	Prospectively
19851	CTRI/2018/12/016661	Interventional	Phase 3	Completed	1	1	' 13/12/2018 '	Retrospectively
19874	CTRI/2017/12/010739	Interventional	Phase 3	Completed	1	1	' 04/12/2017 '	Retrospectively
19940	CTRI/2018/03/012823	Interventional	Phase 2/ Phase 3	Completed	1	1	' 26/03/2018 '	Retrospectively
19997	CTRI/2018/04/013018	Interventional	Phase 3	Completed	1	1	' 04/04/2018 '	Retrospectively
20012	CTRI/2017/11/010478	Interventional	Phase 2/ Phase 3	Completed	1	1	' 14/11/2017 '	Retrospectively
20017	CTRI/2018/02/011848	Interventional	Phase 3/ Phase 4	Completed	1	1	' 12/02/2018 '	Retrospectively
20052	CTRI/2018/05/014310	Interventional	Phase 2	Completed	1	1	' 31/05/2018 '	Retrospectively
20053	CTRI/2018/02/012054	Interventional	Phase 3	Completed	1	1	' 21/02/2018 '	Retrospectively
20122	CTRI/2017/09/009718	Interventional	Phase 2	Completed	1	1	' 11/09/2017 '	Retrospectively
20174	CTRI/2018/02/012065	Interventional	Phase 3	Completed	1	1	' 22/02/2018 '	Retrospectively
20202	CTRI/2017/09/009648	Interventional	Phase 2	Completed	1	1	' 05/09/2017 '	Prospectively
20210	CTRI/2018/01/011510	Interventional	Phase 2	Completed	1	1	' 23/01/2018 '	Retrospectively
20213	CTRI/2017/10/009972	Interventional	Phase 3/ Phase 4	Completed	1	1	' 03/10/2017 '	Retrospectively
20234	CTRI/2017/09/009864	Interventional	Phase 2/ Phase 3	Completed	1	1	' 20/09/2017 '	Prospectively
20262	CTRI/2017/09/009857	Interventional	Phase 3/ Phase 4	Completed	1	1	' 20/09/2017 '	Prospectively
20279	CTRI/2018/05/013654	Interventional	Phase 3	Completed	1	1	' 03/05/2018 '	Prospectively
20296	CTRI/2017/11/010445	Interventional	Phase 3	Completed	1	1	' 09/11/2017 '	Retrospectively
20430	CTRI/2018/01/011215	Interventional	Phase 3	Completed	1	1	' 09/01/2018 '	Retrospectively
20437	CTRI/2017/10/010288	Interventional	Phase 3	Closed to Recruitment of Participants	1	1	' 31/10/2017 '	Retrospectively
20477	CTRI/2017/10/009973	Interventional	Phase 3	Completed	1	1	' 03/10/2017 '	Retrospectively
20487	CTRI/2017/10/010006	Interventional	Phase 2	Closed to Recruitment of Participants	1	1	' 04/10/2017 '	Prospectively
20495	CTRI/2017/11/010386	Interventional	Phase 2	Completed	1	1	' 06/11/2017 '	Retrospectively
20516	CTRI/2017/10/010105	Interventional	Phase 3	Completed	1	1	' 16/10/2017 '	Prospectively
20521	CTRI/2017/10/010127	Interventional	Phase 2	Completed	1	1	' 18/10/2017 '	Retrospectively
20524	CTRI/2018/02/012169	Interventional	Phase 3/ Phase 4	Completed	1	1	' 26/02/2018 '	Retrospectively
20585	CTRI/2017/10/010045	Interventional	Phase 2	Completed	1	1	' 09/10/2017 '	Retrospectively
20597	CTRI/2018/03/012622	Interventional	Phase 3/ Phase 4	Completed	1	1	' 16/03/2018 '	Retrospectively
[truncated: 627 more rows]
