# Supplementary material for: An analysis of deficiencies in the ethics committee data of certain interventional trials registered with the Clinical Trials Registry–India
Source: PLOS Glob Public Health. 2022 Oct 24;2(10):e0000617. doi: 10.1371/journal.pgph.0000617 (PMC10021301; doi:10.1371/journal.pgph.0000617)
Supplement: S8 File — A. The breakup of the set of 1359 trials into those with (i) no EC, (ii) more sites than ECs, (iii) more ECs than sites, (iv) an equal number of sites and ECs. B. For two of these subsets, a listing of the details of the site name and ECs, and for one subset, statistics of sites without an EC partner. (XLSX) [file pgph.0000617.s008.xlsx]

## Sheet: Legends
S8 File. A. The breakup of the set of 1359 trials into those with (i) no EC, (ii) more sites than ECs, (iii) more ECs than sites, (iv) an equal number of sites and ECs. B. For two of these subsets, a listing of the details of the site name and ECs, and for one subset, statistics of sites without an EC partner.
	Sheet name	Description	Number of trials
1	3_No EC	S8.1 Table. Trials for which no ECs were listed	3
2	53_# of sites > # of ECs	S8.2 Table. Trials which listed more sites than ECs	53
3	38_# of ECs > # of sites	S8.3 Table. Trials which listed more ECs than sites	38
4	1265_# of sites = # of ECs	S8.4 Table. Trials which listed an equal number of sites and ECs	1265
		TOTAL	1359
	FURTHER DETAILS:
5	53_site and EC details	S8.5 Table. Details of the site name and ECs of the 53 trials	53
6	22_site and EC details	S8.6 Table. Details of the site name and ECs of the subset of 22 of the 38 trials	22
7	16_site and EC details	S8.7 Table. Details of the site name and ECs of the subset of 16 of the 38 trials	16
8	16_statistics	S8.8 Table. Statistics of sites without an EC partner of the subset of 16 of the 38 trials	16

## Sheet: 3_No EC
S8.1 Table. Trials for which no ECs were listed
Trial ID	CTRI Number	Type of Trial	Phase	Recruitment Status in India	Sites	ECs	Registration Date	Registration Type
13910	CTRI/2017/05/008477	Interventional	Phase 2/ Phase 3	Completed	1		' 03/05/2017 '	Retrospectively
22936	CTRI/2018/05/014110*	Interventional	Phase 3	Completed	1		25/05/2018 '	Retrospectively
16678	CTRI/2020/03/023721	Interventional	Phase 3/ Phase 4	Completed	1		03/03/2020 '	Retrospectively
* This trial was shifted here from S8.4, because the EC was entered as a ‘-’.

## Sheet: 53_# of sites > # of ECs
S8.2 Table. Trials which listed more sites than ECs
Trial ID	CTRI Number	Type of Trial	Phase	Recruitment Status in India	Sites	ECs	Registration Date	Registration Type
46240	CTRI/2020/08/027162	Interventional	Phase 2	Closed to Recruitment of Participants	6	5	' 14/08/2020 '	Prospectively
44485	CTRI/2020/06/025800	Interventional	Phase 2	Completed	2	1	' 10/06/2020 '	Prospectively
24756	CTRI/2020/01/022936	Interventional	Phase 2	Completed	14	1	' 24/01/2020 '	Retrospectively
34486	CTRI/2019/12/022436	Interventional	Phase 2/ Phase 3	Closed to Recruitment of Participants	11	10	' 18/12/2019 '	Prospectively
22408	CTRI/2019/05/019077	Interventional	Phase 3	Completed	4	1	' 13/05/2019 '	Retrospectively
30479	CTRI/2019/04/018487	Interventional	Phase 3	Completed	6	5	' 08/04/2019 '	Prospectively
31343	CTRI/2019/03/018322	Interventional	Phase 3	Closed to Recruitment of Participants	32	31	' 29/03/2019 '	Prospectively
31720	CTRI/2019/03/018264	Interventional	Phase 3	Closed to Recruitment of Participants	2	1	' 26/03/2019 '	Prospectively
31843	CTRI/2019/03/018196	Interventional	Phase 2/ Phase 3	Completed	2	1	' 20/03/2019 '	Prospectively
30805	CTRI/2019/03/018143	Interventional	Phase 3	Completed	23	22	' 18/03/2019 '	Prospectively
24726	CTRI/2019/02/017774	Interventional	Phase 3	Completed	10	8	' 21/02/2019 '	Prospectively
30163	CTRI/2019/01/016862	Interventional	Phase 3	Completed	19	15	' 03/01/2019 '	Prospectively
29486	CTRI/2018/12/016692	Interventional	Phase 3	Closed to Recruitment of Participants	10	9	' 17/12/2018 '	Prospectively
27845	CTRI/2018/09/015641	Interventional	Phase 3	Closed to Recruitment of Participants	2	1	' 07/09/2018 '	Prospectively
27873	CTRI/2018/08/015547	Interventional	Phase 2/ Phase 3	Completed	2	1	' 30/08/2018 '	Prospectively
26314	CTRI/2018/08/015499	Interventional	Phase 2	Closed to Recruitment of Participants	2	1	' 28/08/2018 '	Prospectively
8075	CTRI/2018/08/015228	Interventional	Phase 3	Completed	7	1	' 07/08/2018 '	Retrospectively
23369	CTRI/2018/07/014765	Interventional	Phase 3	Closed to Recruitment of Participants	17	16	' 09/07/2018 '	Prospectively
11467	CTRI/2018/06/014654	Interventional	Phase 3	Completed	2	1	' 28/06/2018 '	Retrospectively
23170	CTRI/2018/06/014512	Interventional	Phase 3	Closed to Recruitment of Participants	20	18	' 12/06/2018 '	Prospectively
23118	CTRI/2018/05/014300	Interventional	Phase 3	Completed	2	1	' 31/05/2018 '	Retrospectively
17097	CTRI/2018/05/014254	Interventional	Phase 3	Closed to Recruitment of Participants	23	21	' 30/05/2018 '	Prospectively
24383	CTRI/2018/05/014233	Interventional	Phase 3/ Phase 4	Completed	2	1	' 30/05/2018 '	Retrospectively
24470	CTRI/2018/05/014015	Interventional	Phase 3	Closed to Recruitment of Participants	2	1	' 21/05/2018 '	Retrospectively
19928	CTRI/2018/03/012804	Interventional	Phase 3	Completed	39	1	' 23/03/2018 '	Retrospectively
20815	CTRI/2018/02/012059	Interventional	Phase 3	Completed	33	31	' 21/02/2018 '	Prospectively
20001	CTRI/2018/02/011893	Interventional	Phase 2	Completed	2	1	' 13/02/2018 '	Retrospectively
21577	CTRI/2018/01/011307	Interventional	Phase 3	Closed to Recruitment of Participants	28	27	' 12/01/2018 '	Prospectively
21829	CTRI/2018/01/011211	Interventional	Phase 2	Completed	2	1	' 09/01/2018 '	Retrospectively
21627	CTRI/2018/01/011109	Interventional	Phase 2	Completed	48	47	' 02/01/2018 '	Prospectively
21527	CTRI/2017/12/011025	Interventional	Phase 2	Closed to Recruitment of Participants	8	7	' 29/12/2017 '	Prospectively
20416	CTRI/2017/12/010961	Interventional	Phase 3	Completed	7	6	' 22/12/2017 '	Prospectively
21481	CTRI/2017/12/010770	Interventional	Phase 3	Completed	2	1	' 06/12/2017 '	Retrospectively
20253	CTRI/2017/11/010582	Interventional	Phase 3	Completed	5	3	' 21/11/2017 '	Retrospectively
19992	CTRI/2017/11/010562	Interventional	Phase 2	Completed	2	1	' 20/11/2017 '	Prospectively
19487	CTRI/2017/10/010252	Interventional	Phase 2	Closed to Recruitment of Participants	2	1	' 30/10/2017 '	Prospectively
17548	CTRI/2017/10/010015	Interventional	Phase 3	Closed to Recruitment of Participants	7	6	' 06/10/2017 '	Prospectively
19155	CTRI/2017/09/009732	Interventional	Phase 3	Closed to Recruitment of Participants	12	10	' 12/09/2017 '	Prospectively
19773	CTRI/2017/08/009485	Interventional	Phase 3	Completed	18	17	' 24/08/2017 '	Prospectively
19340	CTRI/2017/08/009328	Interventional	Phase 2	Completed	2	1	' 09/08/2017 '	Retrospectively
19094	CTRI/2017/08/009196	Interventional	Phase 3	Closed to Recruitment of Participants	8	4	' 01/08/2017 '	Prospectively
17869	CTRI/2017/07/008992	Interventional	Phase 3	Completed	2	1	' 07/07/2017 '	Prospectively
8223	CTRI/2017/06/008891	Interventional	Phase 3	Closed to Recruitment of Participants	26	23	' 21/06/2017 '	Prospectively
15620	CTRI/2017/06/008843	Interventional	Phase 3	Closed to Recruitment of Participants	49	42	' 15/06/2017 '	Prospectively
16727	CTRI/2017/06/008830	Interventional	Phase 3	Closed to Recruitment of Participants	12	11	' 14/06/2017 '	Prospectively
18581	CTRI/2017/05/008638	Interventional	Phase 3	Completed	14	13	' 24/05/2017 '	Prospectively
17647	CTRI/2017/03/008184	Interventional	Phase 2	Closed to Recruitment of Participants	6	5	' 22/03/2017 '	Prospectively
16620	CTRI/2017/03/008101	Interventional	Phase 3	Completed	15	14	' 15/03/2017 '	Prospectively
14804	CTRI/2017/03/007985	Interventional	Phase 3	Completed	10	7	' 02/03/2017 '	Prospectively
15364	CTRI/2017/02/007841	Interventional	Phase 3	Completed	22	21	' 13/02/2017 '	Prospectively
14355	CTRI/2016/12/007516	Interventional	Phase 2/ Phase 3	Completed	2	1	' 01/12/2016 '	Retrospectively
8117	CTRI/2016/09/007318	Interventional	Phase 3	Closed to Recruitment of Participants	8	1	' 29/09/2016 '	Prospectively
15450	CTRI/2016/09/007230	Interventional	Phase 3	Closed to Recruitment of Participants	14	12	' 01/09/2016 '	Prospectively

## Sheet: 38_# of ECs > # of sites
S8.3 Table. Trials which listed more ECs than sites
Trial ID	CTRI Number	Type of Trial	Phase	Recruitment Status in India	Sites	ECs	Registration Date	Registration Type	# of ECs > # of sites
14255	CTRI/2016/09/007269	Interventional	Phase 3	Completed	17	18	' 09/09/2016 '	Prospectively	yes
13529	CTRI/2016/09/007301	Interventional	Phase 2	Closed to Recruitment of Participants	2	3	' 23/09/2016 '	Prospectively	yes
11491	CTRI/2017/01/007733	Interventional	Phase 2	Completed	1	2	' 20/01/2017 '	Retrospectively	yes
15918	CTRI/2017/02/007798	Interventional	Phase 3	Closed to Recruitment of Participants	16	20	' 07/02/2017 '	Prospectively	yes
17682	CTRI/2017/02/007909	Interventional	Phase 3	Completed	1	2	' 17/02/2017 '	Retrospectively	yes
16562	CTRI/2017/03/008063	Interventional	Phase 3	Completed	16	17	' 10/03/2017 '	Retrospectively	yes
18036	CTRI/2017/03/008142	Interventional	Phase 3	Completed	2	5	' 20/03/2017 '	Prospectively	yes
17839	CTRI/2017/08/009296	Interventional	Phase 3	Completed	1	3	' 08/08/2017 '	Retrospectively	yes
18211	CTRI/2017/08/009407	Interventional	Phase 2	Closed to Recruitment of Participants	1	2	' 18/08/2017 '	Retrospectively	yes
18490	CTRI/2017/08/009474	Interventional	Phase 3	Closed to Recruitment of Participants	31	32	' 23/08/2017 '	Prospectively	yes
20196	CTRI/2017/12/010768	Interventional	Phase 2/ Phase 3	Completed	2	3	' 06/12/2017 '	Retrospectively	yes
23941	CTRI/2018/03/012638	Interventional	Phase 2	Completed	1	2	' 19/03/2018 '	Retrospectively	yes
18955	CTRI/2018/04/013063	Interventional	Phase 3	Completed	1	2	' 05/04/2018 '	Retrospectively	yes
21752	CTRI/2018/04/013221	Interventional	Phase 3	Completed	7	11	' 12/04/2018 '	Prospectively	yes
15668	CTRI/2018/05/013762	Interventional	Phase 2	Completed	1	3	' 08/05/2018 '	Retrospectively	yes
26095	CTRI/2018/05/013994	Interventional	Phase 2/ Phase 3	Completed	1	2	' 21/05/2018 '	Prospectively	yes
23029	CTRI/2018/07/014908	Interventional	Phase 3	Closed to Recruitment of Participants	25	27	' 17/07/2018 '	Prospectively	yes
22111	CTRI/2018/07/015021	Interventional	Phase 2	Closed to Recruitment of Participants	1	3	' 24/07/2018 '	Prospectively	yes
27274	CTRI/2018/07/015025	Interventional	Phase 3	Completed	1	2	' 24/07/2018 '	Prospectively	yes
27654	CTRI/2018/08/015395	Interventional	Phase 2	Completed	1	2	' 20/08/2018 '	Prospectively	yes
28287	CTRI/2018/09/015680	Interventional	Phase 3/ Phase 4	Completed	1	2	' 11/09/2018 '	Prospectively	yes
26210	CTRI/2018/09/015810	Interventional	Phase 3	Completed	16	18	' 24/09/2018 '	Prospectively	yes
27411	CTRI/2019/01/017026	Interventional	Phase 3	Closed to Recruitment of Participants	7	12	' 10/01/2019 '	Prospectively	yes
30951	CTRI/2019/02/017383	Interventional	Phase 3	Completed	1	2	' 01/02/2019 '	Prospectively	yes
30857	CTRI/2019/02/017388	Interventional	Phase 2/ Phase 3	Closed to Recruitment of Participants	1	2	' 01/02/2019 '	Prospectively	yes
30086	CTRI/2019/02/017432	Interventional	Phase 2/ Phase 3	Closed to Recruitment of Participants	1	2	' 05/02/2019 '	Prospectively	yes
34078	CTRI/2019/05/019355	Interventional	Phase 2	Completed	2	3	' 24/05/2019 '	Prospectively	yes
34397	CTRI/2019/07/020151	Interventional	Phase 3	Completed	1	2	' 12/07/2019 '	Prospectively	yes
32902	CTRI/2019/07/020178	Interventional	Phase 3	Closed to Recruitment of Participants	2	4	' 15/07/2019 '	Prospectively	yes
20800	CTRI/2019/08/020756	Interventional	Phase 2/ Phase 3	Completed	1	2	' 19/08/2019 '	Retrospectively	yes
37023	CTRI/2019/10/021480	Interventional	Phase 2	Closed to Recruitment of Participants	1	2	' 01/10/2019 '	Prospectively	yes
38638	CTRI/2020/01/022728	Interventional	Phase 2	Closed to Recruitment of Participants	12	14	' 13/01/2020 '	Prospectively	yes
43039	CTRI/2020/04/024706	Interventional	Phase 2	Completed	2	3	' 17/04/2020 '	Prospectively	yes
43251	CTRI/2020/05/025209	Interventional	Phase 2	Completed	1	3	' 15/05/2020 '	Prospectively	yes
44340	CTRI/2020/06/025763	Interventional	Phase 2/ Phase 3	Completed	1	2	' 09/06/2020 '	Prospectively	yes
44386	CTRI/2020/06/025855	Interventional	Phase 2	Completed	2	3	' 13/06/2020 '	Prospectively	yes
44863	CTRI/2020/07/026337	Interventional	Phase 2/ Phase 3	Completed	1	3	' 02/07/2020 '	Prospectively	yes
47348	CTRI/2020/09/027688	Interventional	Phase 2/ Phase 3	Closed to Recruitment of Participants	1	3	' 09/09/2020 '	Prospectively	yes

## Sheet: 1265_# of sites = # of ECs
S8.4 Table. Trials which listed an equal number of sites and ECs
Trial ID	CTRI Number	Type of Trial	Phase	Recruitment Status in India	Sites	ECs	Registration Date	Registration Type
12736	CTRI/2016/06/006983	Interventional	Phase 2	Completed	1	1	' 02/06/2016 '	Retrospectively
13693	CTRI/2016/06/006993	Interventional	Phase 3	Closed to Recruitment of Participants	16	16	' 06/06/2016 '	Prospectively
10619	CTRI/2016/06/006996	Interventional	Phase 3	Completed	1	1	' 06/06/2016 '	Prospectively
14956	CTRI/2016/06/006997	Interventional	Phase 3/ Phase 4	Completed	1	1	' 06/06/2016 '	Retrospectively
6431	CTRI/2016/06/007003	Interventional	Phase 3	Completed	2	2	' 06/06/2016 '	Retrospectively
13582	CTRI/2016/06/007010	Interventional	Phase 2	Completed	1	1	' 08/06/2016 '	Prospectively
13428	CTRI/2016/06/007011	Interventional	Phase 3/ Phase 4	Completed	1	1	' 08/06/2016 '	Retrospectively
12531	CTRI/2016/06/007016	Interventional	Phase 3	Closed to Recruitment of Participants	4	4	' 13/06/2016 '	Prospectively
11373	CTRI/2016/06/007018	Interventional	Phase 2/ Phase 3	Completed	1	1	' 13/06/2016 '	Retrospectively
12421	CTRI/2016/06/007026	Interventional	Phase 3/ Phase 4	Closed to Recruitment of Participants	1	1	' 15/06/2016 '	Retrospectively
13695	CTRI/2016/06/007031	Interventional	Phase 3	Completed	17	17	' 22/06/2016 '	Prospectively
14943	CTRI/2016/06/007032	Interventional	Phase 2	Completed	1	1	' 23/06/2016 '	Prospectively
14983	CTRI/2016/06/007036	Interventional	Phase 3	Completed	1	1	' 23/06/2016 '	Retrospectively
11816	CTRI/2016/06/007039	Interventional	Phase 3	Completed	1	1	' 24/06/2016 '	Retrospectively
12854	CTRI/2016/06/007047	Interventional	Phase 2/ Phase 3	Completed	1	1	' 29/06/2016 '	Prospectively
12673	CTRI/2016/06/007051	Interventional	Phase 2	Completed	1	1	' 29/06/2016 '	Retrospectively
4434	CTRI/2016/06/007055	Interventional	Phase 2	Completed	1	1	' 29/06/2016 '	Retrospectively
14270	CTRI/2016/06/007057	Interventional	Phase 2	Completed	1	1	' 29/06/2016 '	Retrospectively
13779	CTRI/2016/06/007059	Interventional	Phase 3	Closed to Recruitment of Participants	24	24	' 30/06/2016 '	Prospectively
14511	CTRI/2016/06/007062	Interventional	Phase 3	Closed to Recruitment of Participants	49	49	' 30/06/2016 '	Prospectively
12410	CTRI/2016/07/007068	Interventional	Phase 3	Completed	18	18	' 11/07/2016 '	Prospectively
14006	CTRI/2016/07/007080	Interventional	Phase 3	Closed to Recruitment of Participants	1	1	' 12/07/2016 '	Retrospectively
8673	CTRI/2016/07/007091	Interventional	Phase 3/ Phase 4	Completed	1	1	' 13/07/2016 '	Retrospectively
11462	CTRI/2016/07/007097	Interventional	Phase 3	Closed to Recruitment of Participants	13	13	' 15/07/2016 '	Prospectively
15208	CTRI/2016/07/007105	Interventional	Phase 2	Closed to Recruitment of Participants	5	5	' 20/07/2016 '	Prospectively
15647	CTRI/2016/07/007109	Interventional	Phase 2/ Phase 3	Completed	6	6	' 20/07/2016 '	Prospectively
11996	CTRI/2016/07/007110	Interventional	Phase 2	Completed	1	1	' 20/07/2016 '	Retrospectively
12433	CTRI/2016/08/007129	Interventional	Phase 2	Closed to Recruitment of Participants	1	1	' 01/08/2016 '	Retrospectively
8320	CTRI/2016/08/007133	Interventional	Phase 2	Completed	1	1	' 01/08/2016 '	Retrospectively
13580	CTRI/2016/08/007137	Interventional	Phase 3	Closed to Recruitment of Participants	10	10	' 02/08/2016 '	Prospectively
12022	CTRI/2016/08/007143	Interventional	Phase 3	Completed	1	1	' 04/08/2016 '	Retrospectively
14765	CTRI/2016/08/007148	Interventional	Phase 2/ Phase 3	Completed	1	1	' 05/08/2016 '	Retrospectively
14760	CTRI/2016/08/007159	Interventional	Phase 3	Completed	1	1	' 05/08/2016 '	Prospectively
15193	CTRI/2016/08/007169	Interventional	Phase 3	Closed to Recruitment of Participants	7	7	' 11/08/2016 '	Prospectively
13986	CTRI/2016/08/007183	Interventional	Phase 3	Completed	7	7	' 16/08/2016 '	Retrospectively
11754	CTRI/2016/08/007192	Interventional	Phase 3	Completed	1	1	' 17/08/2016 '	Retrospectively
15319	CTRI/2016/08/007194	Interventional	Phase 2/ Phase 3	Completed	1	1	' 17/08/2016 '	Retrospectively
5305	CTRI/2016/08/007203	Interventional	Phase 3	Closed to Recruitment of Participants	1	1	' 17/08/2016 '	Retrospectively
15213	CTRI/2016/08/007204	Interventional	Phase 3	Closed to Recruitment of Participants	10	10	' 18/08/2016 '	Prospectively
15937	CTRI/2016/08/007216	Interventional	Phase 3	Completed	8	8	' 23/08/2016 '	Prospectively
13819	CTRI/2016/09/007235	Interventional	Phase 2	Completed	1	1	' 05/09/2016 '	Retrospectively
13093	CTRI/2016/09/007242	Interventional	Phase 3	Completed	1	1	' 06/09/2016 '	Retrospectively
11821	CTRI/2016/09/007259	Interventional	Phase 2	Completed	1	1	' 08/09/2016 '	Retrospectively
10198	CTRI/2016/09/007261	Interventional	Phase 3/ Phase 4	Completed	1	1	' 08/09/2016 '	Retrospectively
6748	CTRI/2016/09/007267	Interventional	Phase 2/ Phase 3	Completed	1	1	' 09/09/2016 '	Retrospectively
15790	CTRI/2016/09/007268	Interventional	Phase 3	Closed to Recruitment of Participants	11	11	' 09/09/2016 '	Prospectively
14485	CTRI/2016/09/007275	Interventional	Phase 2/ Phase 3	Completed	1	1	' 15/09/2016 '	Retrospectively
15189	CTRI/2016/09/007277	Interventional	Phase 2/ Phase 3	Completed	10	10	' 16/09/2016 '	Retrospectively
13414	CTRI/2016/09/007279	Interventional	Phase 3	Closed to Recruitment of Participants	21	21	' 16/09/2016 '	Prospectively
9060	CTRI/2016/09/007280	Interventional	Phase 2	Completed	1	1	' 16/09/2016 '	Retrospectively
15062	CTRI/2016/09/007284	Interventional	Phase 2	Closed to Recruitment of Participants	1	1	' 19/09/2016 '	Retrospectively
10029	CTRI/2016/09/007285	Interventional	Phase 2	Completed	1	1	' 19/09/2016 '	Retrospectively
13070	CTRI/2016/09/007286	Interventional	Phase 2	Completed	1	1	' 19/09/2016 '	Retrospectively
15251	CTRI/2016/09/007303	Interventional	Phase 3	Completed	1	1	' 23/09/2016 '	Retrospectively
16119	CTRI/2016/09/007309	Interventional	Phase 3	Completed	15	15	' 26/09/2016 '	Prospectively
12274	CTRI/2016/09/007314	Interventional	Phase 2/ Phase 3	Closed to Recruitment of Participants	1	1	' 27/09/2016 '	Retrospectively
16164	CTRI/2016/10/007345	Interventional	Phase 3	Completed	30	30	' 06/10/2016 '	Prospectively
8754	CTRI/2016/10/007346	Interventional	Phase 3	Completed	1	1	' 06/10/2016 '	Retrospectively
16431	CTRI/2016/10/007367	Interventional	Phase 3	Completed	9	9	' 14/10/2016 '	Prospectively
12182	CTRI/2016/10/007371	Interventional	Phase 2	Completed	1	1	' 17/10/2016 '	Retrospectively
15755	CTRI/2016/10/007384	Interventional	Phase 2/ Phase 3	Completed	1	1	' 20/10/2016 '	Retrospectively
12607	CTRI/2016/10/007405	Interventional	Phase 3	Closed to Recruitment of Participants	1	1	' 25/10/2016 '	Retrospectively
15961	CTRI/2016/11/007433	Interventional	Phase 3	Completed	8	8	' 04/11/2016 '	Prospectively
16044	CTRI/2016/11/007439	Interventional	Phase 3	Completed	11	11	' 08/11/2016 '	Prospectively
15842	CTRI/2016/11/007447	Interventional	Phase 3	Completed	1	1	' 08/11/2016 '	Retrospectively
15321	CTRI/2016/11/007473	Interventional	Phase 3	Completed	15	15	' 17/11/2016 '	Prospectively
11659	CTRI/2016/11/007479	Interventional	Phase 2	Completed	1	1	' 23/11/2016 '	Retrospectively
15866	CTRI/2016/11/007481	Interventional	Phase 3	Completed	7	7	' 24/11/2016 '	Prospectively
15685	CTRI/2016/11/007488	Interventional	Phase 3	Completed	1	1	' 24/11/2016 '	Retrospectively
16042	CTRI/2016/11/007491	Interventional	Phase 3	Completed	12	12	' 25/11/2016 '	Prospectively
14948	CTRI/2016/11/007495	Interventional	Phase 2	Completed	1	1	' 25/11/2016 '	Retrospectively
15317	CTRI/2016/11/007512	Interventional	Phase 2	Closed to Recruitment of Participants	40	40	' 30/11/2016 '	Prospectively
14738	CTRI/2016/12/007514	Interventional	Phase 2/ Phase 3	Completed	1	1	' 01/12/2016 '	Retrospectively
16746	CTRI/2016/12/007530	Interventional	Phase 2	Closed to Recruitment of Participants	1	1	' 05/12/2016 '	Prospectively
9577	CTRI/2016/12/007535	Interventional	Phase 2	Closed to Recruitment of Participants	1	1	' 05/12/2016 '	Retrospectively
15827	CTRI/2016/12/007545	Interventional	Phase 3	Completed	1	1	' 07/12/2016 '	Retrospectively
8229	CTRI/2016/12/007546	Interventional	Phase 2	Completed	1	1	' 07/12/2016 '	Retrospectively
16790	CTRI/2016/12/007552	Interventional	Phase 3	Completed	1	1	' 08/12/2016 '	Retrospectively
16978	CTRI/2016/12/007557	Interventional	Phase 3	Completed	37	37	' 09/12/2016 '	Prospectively
10859	CTRI/2016/12/007579	Interventional	Phase 2	Completed	1	1	' 14/12/2016 '	Retrospectively
14849	CTRI/2016/12/007588	Interventional	Phase 3	Completed	8	8	' 16/12/2016 '	Retrospectively
14875	CTRI/2016/12/007605	Interventional	Phase 3	Completed	1	1	' 22/12/2016 '	Prospectively
15227	CTRI/2016/12/007607	Interventional	Phase 2/ Phase 3	Completed	1	1	' 22/12/2016 '	Prospectively
14498	CTRI/2016/12/007610	Interventional	Phase 2	Completed	1	1	' 23/12/2016 '	Retrospectively
14706	CTRI/2016/12/007615	Interventional	Phase 2/ Phase 3	Completed	1	1	' 23/12/2016 '	Retrospectively
17152	CTRI/2017/01/007624	Interventional	Phase 3	Completed	1	1	' 02/01/2017 '	Prospectively
16145	CTRI/2017/01/007628	Interventional	Phase 3	Completed	1	1	' 04/01/2017 '	Prospectively
16826	CTRI/2017/01/007631	Interventional	Phase 3/ Phase 4	Completed	1	1	' 04/01/2017 '	Retrospectively
14513	CTRI/2017/01/007645	Interventional	Phase 2/ Phase 3	Completed	1	1	' 06/01/2017 '	Retrospectively
17274	CTRI/2017/01/007650	Interventional	Phase 3	Completed	13	13	' 06/01/2017 '	Prospectively
15891	CTRI/2017/01/007651	Interventional	Phase 3	Completed	23	23	' 06/01/2017 '	Prospectively
10928	CTRI/2017/01/007680	Interventional	Phase 3	Completed	1	1	' 11/01/2017 '	Retrospectively
14344	CTRI/2017/01/007686	Interventional	Phase 2	Completed	1	1	' 12/01/2017 '	Retrospectively
14297	CTRI/2017/01/007687	Interventional	Phase 2	Closed to Recruitment of Participants	2	2	' 12/01/2017 '	Retrospectively
14315	CTRI/2017/01/007689	Interventional	Phase 2	Closed to Recruitment of Participants	2	2	' 12/01/2017 '	Retrospectively
14318	CTRI/2017/01/007690	Interventional	Phase 2	Closed to Recruitment of Participants	2	2	' 12/01/2017 '	Retrospectively
16873	CTRI/2017/01/007691	Interventional	Phase 2	Completed	2	2	' 12/01/2017 '	Prospectively
16775	CTRI/2017/01/007696	Interventional	Phase 3	Closed to Recruitment of Participants	8	8	' 13/01/2017 '	Prospectively
16940	CTRI/2017/01/007705	Interventional	Phase 2	Completed	1	1	' 16/01/2017 '	Prospectively
16107	CTRI/2017/01/007706	Interventional	Phase 3	Completed	5	5	' 16/01/2017 '	Prospectively
16858	CTRI/2017/01/007722	Interventional	Phase 3/ Phase 4	Closed to Recruitment of Participants	5	5	' 19/01/2017 '	Prospectively
17450	CTRI/2017/02/007763	Interventional	Phase 3	Completed	14	14	' 02/02/2017 '	Prospectively
15985	CTRI/2017/02/007797	Interventional	Phase 2/ Phase 3	Completed	1	1	' 07/02/2017 '	Retrospectively
16830	CTRI/2017/02/007801	Interventional	Phase 2	Completed	1	1	' 07/02/2017 '	Prospectively
16912	CTRI/2017/02/007802	Interventional	Phase 2	Completed	1	1	' 07/02/2017 '	Retrospectively
14302	CTRI/2017/02/007810	Interventional	Phase 2	Completed	2	2	' 08/02/2017 '	Retrospectively
17539	CTRI/2017/02/007814	Interventional	Phase 3	Completed	27	27	' 08/02/2017 '	Prospectively
17564	CTRI/2017/02/007835	Interventional	Phase 3	Closed to Recruitment of Participants	10	10	' 13/02/2017 '	Prospectively
13194	CTRI/2017/02/007846	Interventional	Phase 2	Completed	1	1	' 13/02/2017 '	Retrospectively
17288	CTRI/2017/02/007849	Interventional	Phase 2/ Phase 3	Completed	1	1	' 13/02/2017 '	Retrospectively
16637	CTRI/2017/02/007865	Interventional	Phase 3	Completed	1	1	' 14/02/2017 '	Retrospectively
16845	CTRI/2017/02/007873	Interventional	Phase 2/ Phase 3	Closed to Recruitment of Participants	1	1	' 15/02/2017 '	Prospectively
17331	CTRI/2017/02/007883	Interventional	Phase 2	Completed	4	4	' 16/02/2017 '	Prospectively
17742	CTRI/2017/02/007898	Interventional	Phase 3	Completed	1	1	' 17/02/2017 '	Prospectively
17083	CTRI/2017/02/007900	Interventional	Phase 3	Completed	1	1	' 17/02/2017 '	Retrospectively
16682	CTRI/2017/02/007922	Interventional	Phase 2	Completed	1	1	' 20/02/2017 '	Retrospectively
16933	CTRI/2017/02/007925	Interventional	Phase 3	Completed	1	1	' 20/02/2017 '	Prospectively
17752	CTRI/2017/02/007938	Interventional	Phase 3	Completed	1	1	' 21/02/2017 '	Prospectively
17828	CTRI/2017/02/007939	Interventional	Phase 2	Completed	1	1	' 21/02/2017 '	Retrospectively
17687	CTRI/2017/02/007942	Interventional	Phase 3	Completed	1	1	' 21/02/2017 '	Prospectively
17657	CTRI/2017/02/007945	Interventional	Phase 2	Closed to Recruitment of Participants	1	1	' 22/02/2017 '	Prospectively
16943	CTRI/2017/02/007957	Interventional	Phase 3	Completed	1	1	' 27/02/2017 '	Retrospectively
16700	CTRI/2017/03/007974	Interventional	Phase 3	Completed	1	1	' 01/03/2017 '	Retrospectively
16453	CTRI/2017/03/007988	Interventional	Phase 2/ Phase 3	Completed	1	1	' 02/03/2017 '	Prospectively
17524	CTRI/2017/03/008000	Interventional	Phase 2	Completed	2	2	' 03/03/2017 '	Prospectively
16264	CTRI/2017/03/008009	Interventional	Phase 2	Closed to Recruitment of Participants	1	1	' 03/03/2017 '	Retrospectively
17662	CTRI/2017/03/008014	Interventional	Phase 3	Completed	18	18	' 06/03/2017 '	Prospectively
17399	CTRI/2017/03/008034	Interventional	Phase 3/ Phase 4	Completed	12	12	' 07/03/2017 '	Prospectively
17537	CTRI/2017/03/008052	Interventional	Phase 3	Completed	5	5	' 09/03/2017 '	Prospectively
18105	CTRI/2017/03/008081	Interventional	Phase 2	Closed to Recruitment of Participants	1	1	' 14/03/2017 '	Prospectively
17953	CTRI/2017/03/008094	Interventional	Phase 2/ Phase 3	Closed to Recruitment of Participants	1	1	' 15/03/2017 '	Retrospectively
16008	CTRI/2017/03/008100	Interventional	Phase 3	Completed	1	1	' 15/03/2017 '	Prospectively
18062	CTRI/2017/03/008102	Interventional	Phase 2/ Phase 3	Completed	3	3	' 15/03/2017 '	Prospectively
9612	CTRI/2017/03/008137	Interventional	Phase 3/ Phase 4	Completed	1	1	' 17/03/2017 '	Retrospectively
14084	CTRI/2017/03/008138	Interventional	Phase 2/ Phase 3	Completed	1	1	' 17/03/2017 '	Retrospectively
17750	CTRI/2017/03/008163	Interventional	Phase 3	Closed to Recruitment of Participants	8	8	' 21/03/2017 '	Prospectively
16414	CTRI/2017/03/008166	Interventional	Phase 3	Closed to Recruitment of Participants	8	8	' 21/03/2017 '	Prospectively
16872	CTRI/2017/03/008174	Interventional	Phase 2	Closed to Recruitment of Participants	1	1	' 22/03/2017 '	Prospectively
16236	CTRI/2017/03/008181	Interventional	Phase 3	Closed to Recruitment of Participants	9	9	' 22/03/2017 '	Prospectively
18123	CTRI/2017/03/008215	Interventional	Phase 2	Completed	1	1	' 27/03/2017 '	Prospectively
18061	CTRI/2017/03/008225	Interventional	Phase 2	Completed	1	1	' 27/03/2017 '	Prospectively
12814	CTRI/2017/03/008239	Interventional	Phase 3	Completed	1	1	' 28/03/2017 '	Retrospectively
18035	CTRI/2017/03/008258	Interventional	Phase 3	Completed	1	1	' 30/03/2017 '	Prospectively
16463	CTRI/2017/04/008282	Interventional	Phase 3	Completed	1	1	' 03/04/2017 '	Prospectively
18296	CTRI/2017/04/008283	Interventional	Phase 3	Completed	1	1	' 03/04/2017 '	Prospectively
18213	CTRI/2017/04/008294	Interventional	Phase 2/ Phase 3	Completed	1	1	' 05/04/2017 '	Prospectively
15585	CTRI/2017/04/008295	Interventional	Phase 3	Closed to Recruitment of Participants	1	1	' 05/04/2017 '	Retrospectively
18418	CTRI/2017/04/008299	Interventional	Phase 3	Completed	18	18	' 06/04/2017 '	Prospectively
17959	CTRI/2017/04/008309	Interventional	Phase 2	Completed	1	1	' 06/04/2017 '	Retrospectively
17489	CTRI/2017/04/008314	Interventional	Phase 2	Closed to Recruitment of Participants	1	1	' 07/04/2017 '	Prospectively
18525	CTRI/2017/04/008320	Interventional	Phase 3	Completed	1	1	' 10/04/2017 '	Prospectively
17527	CTRI/2017/04/008326	Interventional	Phase 3	Completed	4	4	' 10/04/2017 '	Prospectively
18359	CTRI/2017/04/008363	Interventional	Phase 3	Closed to Recruitment of Participants	19	19	' 18/04/2017 '	Prospectively
18109	CTRI/2017/04/008367	Interventional	Phase 3/ Phase 4	Completed	1	1	' 19/04/2017 '	Prospectively
14269	CTRI/2017/04/008374	Interventional	Phase 2/ Phase 3	Completed	1	1	' 19/04/2017 '	Retrospectively
14282	CTRI/2017/04/008377	Interventional	Phase 2/ Phase 3	Completed	1	1	' 20/04/2017 '	Retrospectively
18582	CTRI/2017/04/008381	Interventional	Phase 3	Completed	9	9	' 20/04/2017 '	Prospectively
14083	CTRI/2017/04/008383	Interventional	Phase 2/ Phase 3	Completed	1	1	' 20/04/2017 '	Retrospectively
18623	CTRI/2017/04/008386	Interventional	Phase 3/ Phase 4	Completed	12	12	' 21/04/2017 '	Prospectively
18482	CTRI/2017/04/008387	Interventional	Phase 2/ Phase 3	Completed	1	1	' 21/04/2017 '	Prospectively
18647	CTRI/2017/04/008393	Interventional	Phase 2	Completed	1	1	' 21/04/2017 '	Prospectively
12881	CTRI/2017/04/008420	Interventional	Phase 2	Completed	1	1	' 26/04/2017 '	Retrospectively
18049	CTRI/2017/04/008424	Interventional	Phase 3/ Phase 4	Completed	1	1	' 27/04/2017 '	Prospectively
18032	CTRI/2017/04/008439	Interventional	Phase 2	Closed to Recruitment of Participants	1	1	' 28/04/2017 '	Retrospectively
14262	CTRI/2017/04/008440	Interventional	Phase 2	Closed to Recruitment of Participants	1	1	' 28/04/2017 '	Retrospectively
18655	CTRI/2017/05/008450	Interventional	Phase 2	Completed	1	1	' 02/05/2017 '	Prospectively
18712	CTRI/2017/05/008451	Interventional	Phase 2	Completed	1	1	' 02/05/2017 '	Prospectively
17881	CTRI/2017/05/008465	Interventional	Phase 2	Completed	1	1	' 03/05/2017 '	Retrospectively
18774	CTRI/2017/05/008480	Interventional	Phase 2	Completed	1	1	' 04/05/2017 '	Prospectively
17876	CTRI/2017/05/008505	Interventional	Phase 2	Completed	1	1	' 08/05/2017 '	Retrospectively
17577	CTRI/2017/05/008531	Interventional	Phase 3	Completed	1	1	' 11/05/2017 '	Retrospectively
18851	CTRI/2017/05/008532	Interventional	Phase 2	Completed	1	1	' 11/05/2017 '	Prospectively
18283	CTRI/2017/05/008534	Interventional	Phase 2	Closed to Recruitment of Participants	19	19	' 11/05/2017 '	Prospectively
18639	CTRI/2017/05/008543	Interventional	Phase 3	Completed	1	1	' 12/05/2017 '	Prospectively
18200	CTRI/2017/05/008547	Interventional	Phase 3/ Phase 4	Completed	1	1	' 12/05/2017 '	Retrospectively
16010	CTRI/2017/05/008548	Interventional	Phase 2	Completed	1	1	' 12/05/2017 '	Retrospectively
18570	CTRI/2017/05/008557	Interventional	Phase 2/ Phase 3	Completed	1	1	' 15/05/2017 '	Retrospectively
17852	CTRI/2017/05/008565	Interventional	Phase 2	Closed to Recruitment of Participants	1	1	' 16/05/2017 '	Prospectively
17310	CTRI/2017/05/008572	Interventional	Phase 3	Completed	1	1	' 16/05/2017 '	Prospectively
18649	CTRI/2017/05/008583	Interventional	Phase 3	Completed	1	1	' 17/05/2017 '	Retrospectively
17984	CTRI/2017/05/008585	Interventional	Phase 3	Closed to Recruitment of Participants	1	1	' 17/05/2017 '	Prospectively
18767	CTRI/2017/05/008596	Interventional	Phase 3	Completed	1	1	' 19/05/2017 '	Prospectively
12073	CTRI/2017/05/008611	Interventional	Phase 3	Completed	1	1	' 22/05/2017 '	Retrospectively
18944	CTRI/2017/05/008624	Interventional	Phase 3	Completed	1	1	' 23/05/2017 '	Prospectively
18531	CTRI/2017/05/008645	Interventional	Phase 3/ Phase 4	Completed	1	1	' 24/05/2017 '	Retrospectively
15618	CTRI/2017/05/008650	Interventional	Phase 2/ Phase 3	Completed	1	1	' 25/05/2017 '	Retrospectively
18903	CTRI/2017/05/008655	Interventional	Phase 3	Completed	15	15	' 25/05/2017 '	Prospectively
15687	CTRI/2017/05/008661	Interventional	Phase 2	Completed	1	1	' 25/05/2017 '	Retrospectively
16749	CTRI/2017/05/008678	Interventional	Phase 2	Completed	2	2	' 26/05/2017 '	Retrospectively
16480	CTRI/2017/05/008684	Interventional	Phase 3	Closed to Recruitment of Participants	1	1	' 26/05/2017 '	Retrospectively
18500	CTRI/2017/05/008687	Interventional	Phase 3/ Phase 4	Closed to Recruitment of Participants	1	1	' 29/05/2017 '	Retrospectively
18958	CTRI/2017/05/008701	Interventional	Phase 2/ Phase 3	Closed to Recruitment of Participants	10	10	' 30/05/2017 '	Prospectively
18951	CTRI/2017/05/008704	Interventional	Phase 3	Completed	1	1	' 31/05/2017 '	Retrospectively
18977	CTRI/2017/05/008721	Interventional	Phase 3	Completed	4	4	' 31/05/2017 '	Prospectively
18921	CTRI/2017/06/008746	Interventional	Phase 2/ Phase 3	Completed	1	1	' 02/06/2017 '	Retrospectively
12840	CTRI/2017/06/008752	Interventional	Phase 3	Completed	1	1	' 05/06/2017 '	Retrospectively
17254	CTRI/2017/06/008755	Interventional	Phase 2	Completed	1	1	' 05/06/2017 '	Prospectively
11843	CTRI/2017/06/008769	Interventional	Phase 3/ Phase 4	Completed	1	1	' 06/06/2017 '	Retrospectively
16565	CTRI/2017/06/008773	Interventional	Phase 2/ Phase 3	Closed to Recruitment of Participants	1	1	' 07/06/2017 '	Retrospectively
18873	CTRI/2017/06/008781	Interventional	Phase 2/ Phase 3	Completed	3	3	' 07/06/2017 '	Prospectively
17924	CTRI/2017/06/008786	Interventional	Phase 2/ Phase 3	Completed	2	2	' 08/06/2017 '	Retrospectively
17639	CTRI/2017/06/008787	Interventional	Phase 2/ Phase 3	Completed	3	3	' 08/06/2017 '	Retrospectively
14096	CTRI/2017/06/008788	Interventional	Phase 2	Completed	1	1	' 08/06/2017 '	Retrospectively
17615	CTRI/2017/06/008790	Interventional	Phase 2/ Phase 3	Completed	2	2	' 08/06/2017 '	Retrospectively
16153	CTRI/2017/06/008791	Interventional	Phase 2/ Phase 3	Completed	2	2	' 08/06/2017 '	Retrospectively
13791	CTRI/2017/06/008796	Interventional	Phase 2	Completed	1	1	' 08/06/2017 '	Retrospectively
13787	CTRI/2017/06/008797	Interventional	Phase 2	Completed	3	3	' 08/06/2017 '	Retrospectively
17616	CTRI/2017/06/008799	Interventional	Phase 2/ Phase 3	Completed	3	3	' 09/06/2017 '	Retrospectively
11742	CTRI/2017/06/008821	Interventional	Phase 2	Completed	1	1	' 13/06/2017 '	Retrospectively
11687	CTRI/2017/06/008829	Interventional	Phase 3	Completed	1	1	' 14/06/2017 '	Retrospectively
17531	CTRI/2017/06/008836	Interventional	Phase 2/ Phase 3	Completed	1	1	' 14/06/2017 '	Retrospectively
18927	CTRI/2017/06/008871	Interventional	Phase 3	Closed to Recruitment of Participants	1	1	' 20/06/2017 '	Retrospectively
18776	CTRI/2017/06/008875	Interventional	Phase 2	Closed to Recruitment of Participants	1	1	' 20/06/2017 '	Retrospectively
19319	CTRI/2017/06/008889	Interventional	Phase 3	Completed	18	18	' 21/06/2017 '	Prospectively
18878	CTRI/2017/06/008894	Interventional	Phase 3	Closed to Recruitment of Participants	1	1	' 21/06/2017 '	Prospectively
17320	CTRI/2017/06/008898	Interventional	Phase 2	Closed to Recruitment of Participants	2	2	' 22/06/2017 '	Prospectively
15712	CTRI/2017/06/008901	Interventional	Phase 3	Completed	1	1	' 22/06/2017 '	Retrospectively
19234	CTRI/2017/06/008902	Interventional	Phase 3/ Phase 4	Completed	1	1	' 22/06/2017 '	Retrospectively
13064	CTRI/2017/06/008926	Interventional	Phase 3/ Phase 4	Completed	1	1	' 28/06/2017 '	Retrospectively
19200	CTRI/2017/07/008965	Interventional	Phase 2	Completed	1	1	' 04/07/2017 '	Retrospectively
16020	CTRI/2017/07/008966	Interventional	Phase 2	Completed	1	1	' 04/07/2017 '	Retrospectively
11877	CTRI/2017/07/008976	Interventional	Phase 3	Completed	1	1	' 05/07/2017 '	Prospectively
18154	CTRI/2017/07/008986	Interventional	Phase 3	Completed	1	1	' 06/07/2017 '	Retrospectively
17708	CTRI/2017/07/008990	Interventional	Phase 3	Completed	9	9	' 06/07/2017 '	Prospectively
18173	CTRI/2017/07/008995	Interventional	Phase 3/ Phase 4	Completed	1	1	' 07/07/2017 '	Retrospectively
17158	CTRI/2017/07/009000	Interventional	Phase 3	Closed to Recruitment of Participants	19	19	' 07/07/2017 '	Retrospectively
18034	CTRI/2017/07/009004	Interventional	Phase 2	Closed to Recruitment of Participants	1	1	' 10/07/2017 '	Prospectively
18377	CTRI/2017/07/009008	Interventional	Phase 2/ Phase 3	Closed to Recruitment of Participants	31	31	' 10/07/2017 '	Prospectively
14279	CTRI/2017/07/009029	Interventional	Phase 2	Completed	1	1	' 12/07/2017 '	Retrospectively
19422	CTRI/2017/07/009031	Interventional	Phase 3/ Phase 4	Completed	1	1	' 12/07/2017 '	Prospectively
19169	CTRI/2017/07/009038	Interventional	Phase 3	Closed to Recruitment of Participants	13	13	' 13/07/2017 '	Prospectively
14960	CTRI/2017/07/009054	Interventional	Phase 2	Completed	1	1	' 17/07/2017 '	Retrospectively
16704	CTRI/2017/07/009060	Interventional	Phase 2	Completed	1	1	' 17/07/2017 '	Retrospectively
13649	CTRI/2017/07/009072	Interventional	Phase 2	Completed	1	1	' 18/07/2017 '	Retrospectively
19377	CTRI/2017/07/009079	Interventional	Phase 3	Completed	16	16	' 19/07/2017 '	Prospectively
17387	CTRI/2017/07/009081	Interventional	Phase 3	Closed to Recruitment of Participants	13	13	' 19/07/2017 '	Prospectively
18673	CTRI/2017/07/009092	Interventional	Phase 3	Completed	1	1	' 21/07/2017 '	Prospectively
8413	CTRI/2017/07/009095	Interventional	Phase 2	Completed	1	1	' 21/07/2017 '	Retrospectively
19549	CTRI/2017/07/009121	Interventional	Phase 3	Completed	58	58	' 27/07/2017 '	Prospectively
18439	CTRI/2017/07/009122	Interventional	Phase 3	Completed	1	1	' 27/07/2017 '	Retrospectively
19550	CTRI/2017/07/009127	Interventional	Phase 2	Closed to Recruitment of Participants	1	1	' 27/07/2017 '	Prospectively
18991	CTRI/2017/07/009134	Interventional	Phase 2	Completed	1	1	' 27/07/2017 '	Prospectively
17293	CTRI/2017/07/009140	Interventional	Phase 2/ Phase 3	Completed	1	1	' 27/07/2017 '	Retrospectively
14942	CTRI/2017/07/009152	Interventional	Phase 3	Completed	1	1	' 28/07/2017 '	Retrospectively
16737	CTRI/2017/07/009164	Interventional	Phase 2	Completed	2	2	' 28/07/2017 '	Retrospectively
15233	CTRI/2017/07/009170	Interventional	Phase 2	Completed	2	2	' 31/07/2017 '	Retrospectively
19730	CTRI/2017/07/009179	Interventional	Phase 2	Completed	29	29	' 31/07/2017 '	Prospectively
19710	CTRI/2017/08/009192	Interventional	Phase 2	Completed	1	1	' 01/08/2017 '	Retrospectively
19541	CTRI/2017/08/009193	Interventional	Phase 2	Completed	1	1	' 01/08/2017 '	Prospectively
10396	CTRI/2017/08/009200	Interventional	Phase 2	Completed	3	3	' 01/08/2017 '	Retrospectively
19044	CTRI/2017/08/009207	Interventional	Phase 3	Closed to Recruitment of Participants	18	18	' 01/08/2017 '	Prospectively
19516	CTRI/2017/08/009212	Interventional	Phase 2	Completed	1	1	' 01/08/2017 '	Prospectively
14746	CTRI/2017/08/009227	Interventional	Phase 2/ Phase 3	Completed	1	1	' 02/08/2017 '	Retrospectively
19662	CTRI/2017/08/009232	Interventional	Phase 3	Completed	1	1	' 02/08/2017 '	Retrospectively
14501	CTRI/2017/08/009238	Interventional	Phase 2/ Phase 3	Completed	1	1	' 02/08/2017 '	Retrospectively
19674	CTRI/2017/08/009242	Interventional	Phase 3	Completed	22	22	' 03/08/2017 '	Prospectively
19303	CTRI/2017/08/009266	Interventional	Phase 3	Closed to Recruitment of Participants	11	11	' 04/08/2017 '	Prospectively
12043	CTRI/2017/08/009272	Interventional	Phase 3/ Phase 4	Completed	1	1	' 04/08/2017 '	Retrospectively
14492	CTRI/2017/08/009278	Interventional	Phase 2/ Phase 3	Completed	1	1	' 07/08/2017 '	Retrospectively
19450	CTRI/2017/08/009285	Interventional	Phase 3	Completed	1	1	' 07/08/2017 '	Retrospectively
19497	CTRI/2017/08/009286	Interventional	Phase 3	Completed	33	33	' 08/08/2017 '	Prospectively
17997	CTRI/2017/08/009290	Interventional	Phase 3	Completed	1	1	' 08/08/2017 '	Prospectively
19304	CTRI/2017/08/009292	Interventional	Phase 3	Completed	1	1	' 08/08/2017 '	Retrospectively
18172	CTRI/2017/08/009311	Interventional	Phase 3	Closed to Recruitment of Participants	12	12	' 09/08/2017 '	Prospectively
19416	CTRI/2017/08/009312	Interventional	Phase 3	Closed to Recruitment of Participants	1	1	' 09/08/2017 '	Prospectively
19696	CTRI/2017/08/009318	Interventional	Phase 2	Completed	1	1	' 09/08/2017 '	Retrospectively
16801	CTRI/2017/08/009321	Interventional	Phase 2	Completed	1	1	' 09/08/2017 '	Retrospectively
19415	CTRI/2017/08/009331	Interventional	Phase 2	Completed	1	1	' 10/08/2017 '	Retrospectively
19574	CTRI/2017/08/009336	Interventional	Phase 2	Completed	1	1	' 10/08/2017 '	Retrospectively
19808	CTRI/2017/08/009359	Interventional	Phase 3	Closed to Recruitment of Participants	14	14	' 14/08/2017 '	Prospectively
19515	CTRI/2017/08/009384	Interventional	Phase 2	Closed to Recruitment of Participants	1	1	' 16/08/2017 '	Retrospectively
18210	CTRI/2017/08/009389	Interventional	Phase 2	Closed to Recruitment of Participants	1	1	' 17/08/2017 '	Retrospectively
18828	CTRI/2017/08/009409	Interventional	Phase 2	Closed to Recruitment of Participants	10	10	' 18/08/2017 '	Prospectively
13766	CTRI/2017/08/009425	Interventional	Phase 2	Completed	2	2	' 21/08/2017 '	Retrospectively
14870	CTRI/2017/08/009428	Interventional	Phase 2/ Phase 3	Completed	1	1	' 21/08/2017 '	Retrospectively
14756	CTRI/2017/08/009430	Interventional	Phase 2	Completed	1	1	' 21/08/2017 '	Retrospectively
13187	CTRI/2017/08/009440	Interventional	Phase 3/ Phase 4	Completed	1	1	' 22/08/2017 '	Retrospectively
14321	CTRI/2017/08/009449	Interventional	Phase 2	Completed	2	2	' 22/08/2017 '	Retrospectively
19651	CTRI/2017/08/009450	Interventional	Phase 3	Completed	13	13	' 22/08/2017 '	Prospectively
19463	CTRI/2017/08/009459	Interventional	Phase 2	Closed to Recruitment of Participants	1	1	' 23/08/2017 '	Retrospectively
11209	CTRI/2017/08/009468	Interventional	Phase 2	Completed	1	1	' 23/08/2017 '	Retrospectively
19649	CTRI/2017/08/009475	Interventional	Phase 3	Closed to Recruitment of Participants	46	46	' 23/08/2017 '	Prospectively
18464	CTRI/2017/08/009478	Interventional	Phase 3	Closed to Recruitment of Participants	30	30	' 23/08/2017 '	Prospectively
14681	CTRI/2017/08/009495	Interventional	Phase 2	Closed to Recruitment of Participants	1	1	' 25/08/2017 '	Retrospectively
17854	CTRI/2017/08/009506	Interventional	Phase 3	Completed	1	1	' 28/08/2017 '	Prospectively
2023	CTRI/2017/08/009517	Interventional	Phase 2/ Phase 3	Completed	1	1	' 28/08/2017 '	Retrospectively
10524	CTRI/2017/08/009518	Interventional	Phase 2	Completed	1	1	' 28/08/2017 '	Retrospectively
13801	CTRI/2017/08/009528	Interventional	Phase 2	Completed	2	2	' 29/08/2017 '	Retrospectively
19539	CTRI/2017/08/009535	Interventional	Phase 3	Closed to Recruitment of Participants	20	20	' 29/08/2017 '	Prospectively
16048	CTRI/2017/08/009556	Interventional	Phase 2	Completed	1	1	' 30/08/2017 '	Retrospectively
16047	CTRI/2017/08/009557	Interventional	Phase 2	Completed	1	1	' 30/08/2017 '	Retrospectively
18698	CTRI/2017/08/009571	Interventional	Phase 3/ Phase 4	Completed	1	1	' 31/08/2017 '	Retrospectively
19020	CTRI/2017/08/009573	Interventional	Phase 2/ Phase 3	Completed	1	1	' 31/08/2017 '	Retrospectively
16931	CTRI/2017/09/009589	Interventional	Phase 2	Completed	2	2	' 01/09/2017 '	Retrospectively
19597	CTRI/2017/09/009591	Interventional	Phase 3	Completed	13	13	' 01/09/2017 '	Prospectively
17797	CTRI/2017/09/009593	Interventional	Phase 3	Completed	1	1	' 01/09/2017 '	Retrospectively
13832	CTRI/2017/09/009598	Interventional	Phase 2	Completed	1	1	' 01/09/2017 '	Retrospectively
16151	CTRI/2017/09/009618	Interventional	Phase 2/ Phase 3	Completed	2	2	' 04/09/2017 '	Retrospectively
15397	CTRI/2017/09/009619	Interventional	Phase 2	Completed	1	1	' 04/09/2017 '	Retrospectively
15222	CTRI/2017/09/009627	Interventional	Phase 2/ Phase 3	Completed	1	1	' 04/09/2017 '	Retrospectively
13271	CTRI/2017/09/009639	Interventional	Phase 3	Completed	1	1	' 05/09/2017 '	Retrospectively
20202	CTRI/2017/09/009648	Interventional	Phase 2	Completed	1	1	' 05/09/2017 '	Prospectively
15173	CTRI/2017/09/009663	Interventional	Phase 3	Completed	1	1	' 06/09/2017 '	Retrospectively
16226	CTRI/2017/09/009672	Interventional	Phase 2/ Phase 3	Closed to Recruitment of Participants	1	1	' 06/09/2017 '	Retrospectively
13609	CTRI/2017/09/009677	Interventional	Phase 3	Completed	1	1	' 07/09/2017 '	Retrospectively
11535	CTRI/2017/09/009679	Interventional	Phase 2	Completed	1	1	' 07/09/2017 '	Retrospectively
17536	CTRI/2017/09/009681	Interventional	Phase 2	Completed	1	1	' 07/09/2017 '	Retrospectively
14478	CTRI/2017/09/009682	Interventional	Phase 3/ Phase 4	Closed to Recruitment of Participants	1	1	' 07/09/2017 '	Retrospectively
18246	CTRI/2017/09/009687	Interventional	Phase 2	Closed to Recruitment of Participants	2	2	' 08/09/2017 '	Prospectively
18311	CTRI/2017/09/009696	Interventional	Phase 2/ Phase 3	Completed	1	1	' 11/09/2017 '	Prospectively
13782	CTRI/2017/09/009699	Interventional	Phase 3	Completed	3	3	' 11/09/2017 '	Retrospectively
16430	CTRI/2017/09/009701	Interventional	Phase 2/ Phase 3	Completed	1	1	' 11/09/2017 '	Retrospectively
20187	CTRI/2017/09/009703	Interventional	Phase 2/ Phase 3	Completed	6	6	' 11/09/2017 '	Retrospectively
20192	CTRI/2017/09/009704	Interventional	Phase 2/ Phase 3	Completed	3	3	' 11/09/2017 '	Retrospectively
19650	CTRI/2017/09/009708	Interventional	Phase 3	Closed to Recruitment of Participants	46	46	' 11/09/2017 '	Prospectively
20122	CTRI/2017/09/009718	Interventional	Phase 2	Completed	1	1	' 11/09/2017 '	Retrospectively
15916	CTRI/2017/09/009727	Interventional	Phase 2	Completed	1	1	' 12/09/2017 '	Retrospectively
18365	CTRI/2017/09/009730	Interventional	Phase 3	Completed	1	1	' 12/09/2017 '	Retrospectively
16666	CTRI/2017/09/009744	Interventional	Phase 2	Completed	1	1	' 13/09/2017 '	Retrospectively
3883	CTRI/2017/09/009746	Interventional	Phase 3	Completed	1	1	' 13/09/2017 '	Retrospectively
18778	CTRI/2017/09/009752	Interventional	Phase 2	Completed	1	1	' 13/09/2017 '	Retrospectively
20195	CTRI/2017/09/009764	Interventional	Phase 2/ Phase 3	Completed	2	2	' 14/09/2017 '	Retrospectively
20194	CTRI/2017/09/009765	Interventional	Phase 2/ Phase 3	Completed	3	3	' 14/09/2017 '	Retrospectively
16735	CTRI/2017/09/009768	Interventional	Phase 3	Completed	5	5	' 14/09/2017 '	Prospectively
19219	CTRI/2017/09/009776	Interventional	Phase 3	Completed	1	1	' 14/09/2017 '	Retrospectively
17215	CTRI/2017/09/009783	Interventional	Phase 2	Completed	1	1	' 14/09/2017 '	Retrospectively
17659	CTRI/2017/09/009786	Interventional	Phase 3	Completed	5	5	' 15/09/2017 '	Prospectively
16713	CTRI/2017/09/009788	Interventional	Phase 2	Completed	1	1	' 15/09/2017 '	Retrospectively
13531	CTRI/2017/09/009789	Interventional	Phase 2	Completed	1	1	' 15/09/2017 '	Retrospectively
17037	CTRI/2017/09/009791	Interventional	Phase 2	Closed to Recruitment of Participants	1	1	' 15/09/2017 '	Retrospectively
13824	CTRI/2017/09/009802	Interventional	Phase 2	Completed	1	1	' 15/09/2017 '	Retrospectively
16965	CTRI/2017/09/009803	Interventional	Phase 3	Completed	1	1	' 15/09/2017 '	Retrospectively
20256	CTRI/2017/09/009804	Interventional	Phase 3	Completed	14	14	' 18/09/2017 '	Prospectively
9738	CTRI/2017/09/009829	Interventional	Phase 3	Completed	1	1	' 18/09/2017 '	Retrospectively
19206	CTRI/2017/09/009842	Interventional	Phase 3	Completed	1	1	' 19/09/2017 '	Retrospectively
20258	CTRI/2017/09/009850	Interventional	Phase 3	Completed	15	15	' 19/09/2017 '	Prospectively
20237	CTRI/2017/09/009855	Interventional	Phase 2	Completed	12	12	' 20/09/2017 '	Prospectively
20262	CTRI/2017/09/009857	Interventional	Phase 3/ Phase 4	Completed	1	1	' 20/09/2017 '	Prospectively
20234	CTRI/2017/09/009864	Interventional	Phase 2/ Phase 3	Completed	1	1	' 20/09/2017 '	Prospectively
14808	CTRI/2017/09/009867	Interventional	Phase 2	Completed	1	1	' 20/09/2017 '	Retrospectively
19408	CTRI/2017/09/009871	Interventional	Phase 2	Completed	1	1	' 20/09/2017 '	Retrospectively
14864	CTRI/2017/09/009887	Interventional	Phase 2	Completed	3	3	' 22/09/2017 '	Retrospectively
18981	CTRI/2017/09/009896	Interventional	Phase 2	Completed	1	1	' 22/09/2017 '	Retrospectively
16523	CTRI/2017/09/009908	Interventional	Phase 2	Completed	1	1	' 25/09/2017 '	Retrospectively
17132	CTRI/2017/09/009923	Interventional	Phase 3/ Phase 4	Completed	1	1	' 26/09/2017 '	Retrospectively
19075	CTRI/2017/09/009926	Interventional	Phase 2/ Phase 3	Completed	1	1	' 26/09/2017 '	Prospectively
19129	CTRI/2017/09/009931	Interventional	Phase 3	Closed to Recruitment of Participants	4	4	' 27/09/2017 '	Prospectively
14291	CTRI/2017/09/009952	Interventional	Phase 3/ Phase 4	Completed	1	1	' 28/09/2017 '	Retrospectively
14546	CTRI/2017/10/009967	Interventional	Phase 3	Completed	1	1	' 03/10/2017 '	Retrospectively
20213	CTRI/2017/10/009972	Interventional	Phase 3/ Phase 4	Completed	1	1	' 03/10/2017 '	Retrospectively
20477	CTRI/2017/10/009973	Interventional	Phase 3	Completed	1	1	' 03/10/2017 '	Retrospectively
20487	CTRI/2017/10/010006	Interventional	Phase 2	Closed to Recruitment of Participants	1	1	' 04/10/2017 '	Prospectively
20558	CTRI/2017/10/010017	Interventional	Phase 3	Closed to Recruitment of Participants	18	18	' 06/10/2017 '	Prospectively
13913	CTRI/2017/10/010019	Interventional	Phase 2/ Phase 3	Completed	1	1	' 06/10/2017 '	Retrospectively
15212	CTRI/2017/10/010037	Interventional	Phase 2	Completed	1	1	' 06/10/2017 '	Retrospectively
20585	CTRI/2017/10/010045	Interventional	Phase 2	Completed	1	1	' 09/10/2017 '	Retrospectively
20310	CTRI/2017/10/010060	Interventional	Phase 3	Completed	5	5	' 12/10/2017 '	Prospectively
15419	CTRI/2017/10/010067	Interventional	Phase 2	Completed	1	1	' 12/10/2017 '	Retrospectively
19806	CTRI/2017/10/010074	Interventional	Phase 2/ Phase 3	Completed	1	1	' 12/10/2017 '	Retrospectively
20197	CTRI/2017/10/010082	Interventional	Phase 2/ Phase 3	Completed	4	4	' 12/10/2017 '	Retrospectively
18043	CTRI/2017/10/010085	Interventional	Phase 3/ Phase 4	Completed	1	1	' 13/10/2017 '	Retrospectively
19297	CTRI/2017/10/010091	Interventional	Phase 3/ Phase 4	Completed	1	1	' 13/10/2017 '	Prospectively
20222	CTRI/2017/10/010093	Interventional	Phase 3	Completed	11	11	' 13/10/2017 '	Prospectively
19076	CTRI/2017/10/010104	Interventional	Phase 2/ Phase 3	Completed	9	9	' 16/10/2017 '	Prospectively
20516	CTRI/2017/10/010105	Interventional	Phase 3	Completed	1	1	' 16/10/2017 '	Prospectively
13842	CTRI/2017/10/010110	Interventional	Phase 3	Completed	1	1	' 16/10/2017 '	Retrospectively
17248	CTRI/2017/10/010121	Interventional	Phase 3	Completed	14	14	' 17/10/2017 '	Prospectively
20521	CTRI/2017/10/010127	Interventional	Phase 2	Completed	1	1	' 18/10/2017 '	Retrospectively
16409	CTRI/2017/10/010130	Interventional	Phase 2	Completed	2	2	' 18/10/2017 '	Retrospectively
19475	CTRI/2017/10/010145	Interventional	Phase 2	Completed	1	1	' 23/10/2017 '	Prospectively
19783	CTRI/2017/10/010146	Interventional	Phase 3	Completed	12	12	' 23/10/2017 '	Prospectively
13971	CTRI/2017/10/010155	Interventional	Phase 2	Completed	4	4	' 23/10/2017 '	Retrospectively
20676	CTRI/2017/10/010163	Interventional	Phase 3	Completed	1	1	' 23/10/2017 '	Prospectively
12741	CTRI/2017/10/010171	Interventional	Phase 3/ Phase 4	Completed	1	1	' 24/10/2017 '	Retrospectively
11459	CTRI/2017/10/010185	Interventional	Phase 3/ Phase 4	Completed	1	1	' 25/10/2017 '	Retrospectively
16661	CTRI/2017/10/010200	Interventional	Phase 2/ Phase 3	Completed	1	1	' 25/10/2017 '	Retrospectively
18350	CTRI/2017/10/010203	Interventional	Phase 2	Completed	1	1	' 25/10/2017 '	Retrospectively
9076	CTRI/2017/10/010206	Interventional	Phase 3	Completed	34	34	' 26/10/2017 '	Prospectively
20708	CTRI/2017/10/010214	Interventional	Phase 2	Completed	1	1	' 26/10/2017 '	Retrospectively
13823	CTRI/2017/10/010228	Interventional	Phase 2	Completed	1	1	' 27/10/2017 '	Retrospectively
20680	CTRI/2017/10/010229	Interventional	Phase 3/ Phase 4	Completed	1	1	' 27/10/2017 '	Prospectively
20657	CTRI/2017/10/010232	Interventional	Phase 3	Completed	1	1	' 27/10/2017 '	Prospectively
19383	CTRI/2017/10/010248	Interventional	Phase 2/ Phase 3	Completed	1	1	' 30/10/2017 '	Retrospectively
20803	CTRI/2017/10/010265	Interventional	Phase 2	Completed	1	1	' 31/10/2017 '	Retrospectively
20437	CTRI/2017/10/010288	Interventional	Phase 3	Closed to Recruitment of Participants	1	1	' 31/10/2017 '	Retrospectively
20809	CTRI/2017/10/010289	Interventional	Phase 2	Completed	1	1	' 31/10/2017 '	Retrospectively
17400	CTRI/2017/10/010304	Interventional	Phase 2/ Phase 3	Completed	1	1	' 31/10/2017 '	Retrospectively
16473	CTRI/2017/10/010310	Interventional	Phase 3/ Phase 4	Completed	1	1	' 31/10/2017 '	Retrospectively
20633	CTRI/2017/11/010321	Interventional	Phase 2	Completed	1	1	' 01/11/2017 '	Retrospectively
15861	CTRI/2017/11/010369	Interventional	Phase 3	Completed	1	1	' 03/11/2017 '	Retrospectively
20758	CTRI/2017/11/010381	Interventional	Phase 3	Completed	1	1	' 06/11/2017 '	Prospectively
20495	CTRI/2017/11/010386	Interventional	Phase 2	Completed	1	1	' 06/11/2017 '	Retrospectively
20835	CTRI/2017/11/010387	Interventional	Phase 2	Completed	3	3	' 06/11/2017 '	Prospectively
15880	CTRI/2017/11/010388	Interventional	Phase 3	Completed	1	1	' 06/11/2017 '	Retrospectively
12886	CTRI/2017/11/010393	Interventional	Phase 2	Closed to Recruitment of Participants	1	1	' 06/11/2017 '	Retrospectively
19065	CTRI/2017/11/010410	Interventional	Phase 2	Completed	1	1	' 07/11/2017 '	Retrospectively
16379	CTRI/2017/11/010413	Interventional	Phase 2	Completed	2	2	' 07/11/2017 '	Retrospectively
20878	CTRI/2017/11/010427	Interventional	Phase 2/ Phase 3	Closed to Recruitment of Participants	6	6	' 08/11/2017 '	Prospectively
20952	CTRI/2017/11/010435	Interventional	Phase 2	Completed	1	1	' 09/11/2017 '	Retrospectively
16491	CTRI/2017/11/010438	Interventional	Phase 3	Closed to Recruitment of Participants	1	1	' 09/11/2017 '	Retrospectively
20296	CTRI/2017/11/010445	Interventional	Phase 3	Completed	1	1	' 09/11/2017 '	Retrospectively
16652	CTRI/2017/11/010471	Interventional	Phase 2	Completed	1	1	' 13/11/2017 '	Retrospectively
20825	CTRI/2017/11/010474	Interventional	Phase 2/ Phase 3	Completed	1	1	' 13/11/2017 '	Retrospectively
20012	CTRI/2017/11/010478	Interventional	Phase 2/ Phase 3	Completed	1	1	' 14/11/2017 '	Retrospectively
12461	CTRI/2017/11/010482	Interventional	Phase 3/ Phase 4	Closed to Recruitment of Participants	1	1	' 14/11/2017 '	Retrospectively
21081	CTRI/2017/11/010493	Interventional	Phase 3	Completed	1	1	' 15/11/2017 '	Prospectively
20862	CTRI/2017/11/010511	Interventional	Phase 3	Completed	6	6	' 15/11/2017 '	Prospectively
20711	CTRI/2017/11/010519	Interventional	Phase 2/ Phase 3	Completed	1	1	' 15/11/2017 '	Prospectively
18137	CTRI/2017/11/010536	Interventional	Phase 2/ Phase 3	Completed	1	1	' 16/11/2017 '	Retrospectively
20691	CTRI/2017/11/010539	Interventional	Phase 3/ Phase 4	Completed	2	2	' 17/11/2017 '	Prospectively
21155	CTRI/2017/11/010541	Interventional	Phase 2	Completed	1	1	' 17/11/2017 '	Retrospectively
17517	CTRI/2017/11/010554	Interventional	Phase 3	Completed	1	1	' 17/11/2017 '	Retrospectively
20992	CTRI/2017/11/010557	Interventional	Phase 2	Completed	1	1	' 20/11/2017 '	Prospectively
21160	CTRI/2017/11/010560	Interventional	Phase 2/ Phase 3	Completed	39	39	' 20/11/2017 '	Prospectively
20621	CTRI/2017/11/010572	Interventional	Phase 2/ Phase 3	Completed	1	1	' 21/11/2017 '	Retrospectively
21144	CTRI/2017/11/010574	Interventional	Phase 2	Completed	3	3	' 21/11/2017 '	Prospectively
21220	CTRI/2017/11/010580	Interventional	Phase 3/ Phase 4	Completed	1	1	' 21/11/2017 '	Retrospectively
10879	CTRI/2017/11/010589	Interventional	Phase 3	Closed to Recruitment of Participants	1	1	' 22/11/2017 '	Retrospectively
18998	CTRI/2017/11/010610	Interventional	Phase 3	Completed	1	1	' 23/11/2017 '	Prospectively
15384	CTRI/2017/11/010613	Interventional	Phase 2	Completed	1	1	' 23/11/2017 '	Retrospectively
21002	CTRI/2017/11/010615	Interventional	Phase 2	Completed	1	1	' 23/11/2017 '	Prospectively
18310	CTRI/2017/11/010618	Interventional	Phase 3/ Phase 4	Completed	1	1	' 23/11/2017 '	Retrospectively
21248	CTRI/2017/11/010625	Interventional	Phase 2	Completed	1	1	' 23/11/2017 '	Retrospectively
20723	CTRI/2017/11/010638	Interventional	Phase 3	Completed	1	1	' 24/11/2017 '	Retrospectively
16947	CTRI/2017/11/010639	Interventional	Phase 3	Closed to Recruitment of Participants	1	1	' 24/11/2017 '	Retrospectively
21195	CTRI/2017/11/010642	Interventional	Phase 3	Completed	1	1	' 27/11/2017 '	Prospectively
21231	CTRI/2017/11/010645	Interventional	Phase 3	Completed	1	1	' 27/11/2017 '	Prospectively
20908	CTRI/2017/11/010651	Interventional	Phase 2/ Phase 3	Closed to Recruitment of Participants	1	1	' 27/11/2017 '	Retrospectively
17544	CTRI/2017/11/010656	Interventional	Phase 2	Completed	1	1	' 27/11/2017 '	Retrospectively
21040	CTRI/2017/11/010658	Interventional	Phase 3	Completed	1	1	' 27/11/2017 '	Prospectively
13071	CTRI/2017/11/010664	Interventional	Phase 3	Completed	3	3	' 27/11/2017 '	Retrospectively
21410	CTRI/2017/11/010676	Interventional	Phase 2	Completed	1	1	' 28/11/2017 '	Retrospectively
21357	CTRI/2017/11/010711	Interventional	Phase 2	Closed to Recruitment of Participants	4	4	' 30/11/2017 '	Prospectively
12203	CTRI/2017/11/010714	Interventional	Phase 3	Completed	1	1	' 30/11/2017 '	Retrospectively
21208	CTRI/2017/11/010716	Interventional	Phase 2	Closed to Recruitment of Participants	4	4	' 30/11/2017 '	Prospectively
18374	CTRI/2017/11/010717	Interventional	Phase 2/ Phase 3	Closed to Recruitment of Participants	1	1	' 30/11/2017 '	Retrospectively
19764	CTRI/2017/11/010720	Interventional	Phase 3	Completed	1	1	' 30/11/2017 '	Retrospectively
11571	CTRI/2017/12/010735	Interventional	Phase 3	Completed	1	1	' 04/12/2017 '	Retrospectively
19874	CTRI/2017/12/010739	Interventional	Phase 3	Completed	1	1	' 04/12/2017 '	Retrospectively
15702	CTRI/2017/12/010746	Interventional	Phase 3	Completed	1	1	' 04/12/2017 '	Retrospectively
16291	CTRI/2017/12/010747	Interventional	Phase 3	Completed	1	1	' 04/12/2017 '	Retrospectively
21450	CTRI/2017/12/010755	Interventional	Phase 3	Completed	1	1	' 05/12/2017 '	Retrospectively
21283	CTRI/2017/12/010758	Interventional	Phase 3	Closed to Recruitment of Participants	1	1	' 05/12/2017 '	Prospectively
19957	CTRI/2017/12/010783	Interventional	Phase 2	Completed	24	24	' 06/12/2017 '	Prospectively
21535	CTRI/2017/12/010786	Interventional	Phase 2	Completed	1	1	' 06/12/2017 '	Retrospectively
21513	CTRI/2017/12/010810	Interventional	Phase 2/ Phase 3	Completed	1	1	' 07/12/2017 '	Retrospectively
14260	CTRI/2017/12/010815	Interventional	Phase 3	Completed	1	1	' 07/12/2017 '	Retrospectively
21495	CTRI/2017/12/010837	Interventional	Phase 3	Completed	1	1	' 11/12/2017 '	Prospectively
21237	CTRI/2017/12/010844	Interventional	Phase 2	Completed	1	1	' 12/12/2017 '	Retrospectively
7812	CTRI/2017/12/010856	Interventional	Phase 2/ Phase 3	Completed	1	1	' 13/12/2017 '	Retrospectively
21575	CTRI/2017/12/010864	Interventional	Phase 3	Completed	1	1	' 13/12/2017 '	Retrospectively
21573	CTRI/2017/12/010869	Interventional	Phase 3	Completed	1	1	' 13/12/2017 '	Retrospectively
7832	CTRI/2017/12/010899	Interventional	Phase 2	Completed	1	1	' 18/12/2017 '	Retrospectively
13379	CTRI/2017/12/010901	Interventional	Phase 3	Completed	1	1	' 18/12/2017 '	Retrospectively
21558	CTRI/2017/12/010907	Interventional	Phase 2/ Phase 3	Completed	1	1	' 18/12/2017 '	Retrospectively
20663	CTRI/2017/12/010920	Interventional	Phase 2	Completed	1	1	' 20/12/2017 '	Retrospectively
21349	CTRI/2017/12/010932	Interventional	Phase 3	Completed	1	1	' 21/12/2017 '	Prospectively
2184	CTRI/2017/12/010935	Interventional	Phase 3	Completed	13	13	' 21/12/2017 '	Prospectively
20662	CTRI/2017/12/010951	Interventional	Phase 2	Closed to Recruitment of Participants	4	4	' 21/12/2017 '	Prospectively
21825	CTRI/2017/12/010959	Interventional	Phase 2	Completed	1	1	' 22/12/2017 '	Retrospectively
21446	CTRI/2017/12/010964	Interventional	Phase 3	Completed	1	1	' 22/12/2017 '	Prospectively
21200	CTRI/2017/12/010966	Interventional	Phase 2	Completed	1	1	' 22/12/2017 '	Retrospectively
20720	CTRI/2017/12/010974	Interventional	Phase 2	Completed	1	1	' 26/12/2017 '	Prospectively
21292	CTRI/2017/12/010976	Interventional	Phase 2	Completed	1	1	' 26/12/2017 '	Retrospectively
19178	CTRI/2017/12/010981	Interventional	Phase 2	Completed	1	1	' 26/12/2017 '	Retrospectively
21187	CTRI/2017/12/010986	Interventional	Phase 2	Completed	6	6	' 27/12/2017 '	Prospectively
21578	CTRI/2017/12/010991	Interventional	Phase 2/ Phase 3	Completed	1	1	' 27/12/2017 '	Prospectively
21730	CTRI/2017/12/010998	Interventional	Phase 2	Completed	1	1	' 27/12/2017 '	Prospectively
12362	CTRI/2017/12/011002	Interventional	Phase 2	Completed	1	1	' 28/12/2017 '	Retrospectively
21522	CTRI/2017/12/011008	Interventional	Phase 2	Completed	1	1	' 28/12/2017 '	Retrospectively
21434	CTRI/2017/12/011012	Interventional	Phase 2/ Phase 3	Completed	8	8	' 28/12/2017 '	Prospectively
21921	CTRI/2017/12/011016	Interventional	Phase 3	Completed	1	1	' 28/12/2017 '	Prospectively
21883	CTRI/2017/12/011027	Interventional	Phase 2/ Phase 3	Completed	1	1	' 29/12/2017 '	Retrospectively
21070	CTRI/2018/01/011093	Interventional	Phase 2/ Phase 3	Completed	1	1	' 02/01/2018 '	Prospectively
21514	CTRI/2018/01/011100	Interventional	Phase 2/ Phase 3	Completed	1	1	' 02/01/2018 '	Retrospectively
16375	CTRI/2018/01/011118	Interventional	Phase 3	Completed	1	1	' 02/01/2018 '	Retrospectively
21973	CTRI/2018/01/011129	Interventional	Phase 2	Completed	1	1	' 04/01/2018 '	Retrospectively
21622	CTRI/2018/01/011142	Interventional	Phase 3	Completed	1	1	' 04/01/2018 '	Retrospectively
22027	CTRI/2018/01/011145	Interventional	Phase 2/ Phase 3	Completed	1	1	' 04/01/2018 '	Retrospectively
22101	CTRI/2018/01/011152	Interventional	Phase 2	Completed	11	11	' 05/01/2018 '	Prospectively
21867	CTRI/2018/01/011153	Interventional	Phase 2	Completed	1	1	' 05/01/2018 '	Prospectively
15232	CTRI/2018/01/011171	Interventional	Phase 2	Completed	2	2	' 05/01/2018 '	Retrospectively
21737	CTRI/2018/01/011175	Interventional	Phase 3	Completed	1	1	' 08/01/2018 '	Prospectively
22084	CTRI/2018/01/011183	Interventional	Phase 3	Closed to Recruitment of Participants	9	9	' 08/01/2018 '	Prospectively
20430	CTRI/2018/01/011215	Interventional	Phase 3	Completed	1	1	' 09/01/2018 '	Retrospectively
21259	CTRI/2018/01/011227	Interventional	Phase 2/ Phase 3	Completed	1	1	' 10/01/2018 '	Retrospectively
22262	CTRI/2018/01/011229	Interventional	Phase 2	Completed	1	1	' 10/01/2018 '	Retrospectively
22185	CTRI/2018/01/011251	Interventional	Phase 2	Completed	1	1	' 10/01/2018 '	Retrospectively
22345	CTRI/2018/01/011260	Interventional	Phase 2/ Phase 3	Completed	3	3	' 11/01/2018 '	Retrospectively
22092	CTRI/2018/01/011274	Interventional	Phase 2	Closed to Recruitment of Participants	1	1	' 11/01/2018 '	Retrospectively
22258	CTRI/2018/01/011299	Interventional	Phase 3/ Phase 4	Completed	1	1	' 12/01/2018 '	Retrospectively
21933	CTRI/2018/01/011316	Interventional	Phase 2	Completed	1	1	' 15/01/2018 '	Retrospectively
22321	CTRI/2018/01/011325	Interventional	Phase 3	Closed to Recruitment of Participants	6	6	' 15/01/2018 '	Prospectively
22412	CTRI/2018/01/011368	Interventional	Phase 2	Completed	1	1	' 16/01/2018 '	Retrospectively
21110	CTRI/2018/01/011383	Interventional	Phase 3	Completed	1	1	' 17/01/2018 '	Prospectively
22022	CTRI/2018/01/011405	Interventional	Phase 2/ Phase 3	Completed	1	1	' 18/01/2018 '	Retrospectively
19082	CTRI/2018/01/011416	Interventional	Phase 3/ Phase 4	Completed	1	1	' 18/01/2018 '	Retrospectively
22482	CTRI/2018/01/011418	Interventional	Phase 3	Completed	1	1	' 18/01/2018 '	Prospectively
21336	CTRI/2018/01/011431	Interventional	Phase 3	Completed	1	1	' 18/01/2018 '	Retrospectively
22283	CTRI/2018/01/011436	Interventional	Phase 2/ Phase 3	Completed	1	1	' 19/01/2018 '	Retrospectively
22546	CTRI/2018/01/011438	Interventional	Phase 2	Completed	1	1	' 19/01/2018 '	Retrospectively
22388	CTRI/2018/01/011454	Interventional	Phase 2/ Phase 3	Completed	1	1	' 19/01/2018 '	Retrospectively
22184	CTRI/2018/01/011488	Interventional	Phase 3	Completed	1	1	' 23/01/2018 '	Retrospectively
16950	CTRI/2018/01/011490	Interventional	Phase 2/ Phase 3	Closed to Recruitment of Participants	1	1	' 23/01/2018 '	Retrospectively
22490	CTRI/2018/01/011495	Interventional	Phase 2/ Phase 3	Completed	1	1	' 23/01/2018 '	Retrospectively
19771	CTRI/2018/01/011503	Interventional	Phase 3/ Phase 4	Completed	1	1	' 23/01/2018 '	Retrospectively
20210	CTRI/2018/01/011510	Interventional	Phase 2	Completed	1	1	' 23/01/2018 '	Retrospectively
21711	CTRI/2018/01/011541	Interventional	Phase 2/ Phase 3	Completed	1	1	' 24/01/2018 '	Prospectively
22366	CTRI/2018/01/011546	Interventional	Phase 3/ Phase 4	Completed	1	1	' 24/01/2018 '	Retrospectively
21971	CTRI/2018/01/011555	Interventional	Phase 2	Completed	1	1	' 24/01/2018 '	Prospectively
21944	CTRI/2018/01/011565	Interventional	Phase 2	Closed to Recruitment of Participants	1	1	' 25/01/2018 '	Retrospectively
21904	CTRI/2018/01/011569	Interventional	Phase 3/ Phase 4	Completed	1	1	' 25/01/2018 '	Retrospectively
22424	CTRI/2018/01/011609	Interventional	Phase 3	Completed	1	1	' 30/01/2018 '	Retrospectively
21807	CTRI/2018/01/011619	Interventional	Phase 2	Completed	1	1	' 31/01/2018 '	Retrospectively
22684	CTRI/2018/01/011628	Interventional	Phase 3	Completed	1	1	' 31/01/2018 '	Prospectively
22637	CTRI/2018/01/011635	Interventional	Phase 2	Completed	1	1	' 31/01/2018 '	Retrospectively
20950	CTRI/2018/01/011643	Interventional	Phase 3	Closed to Recruitment of Participants	1	1	' 31/01/2018 '	Prospectively
22812	CTRI/2018/02/011654	Interventional	Phase 2	Completed	2	2	' 01/02/2018 '	Prospectively
15288	CTRI/2018/02/011666	Interventional	Phase 2	Completed	1	1	' 02/02/2018 '	Retrospectively
22823	CTRI/2018/02/011690	Interventional	Phase 2	Completed	1	1	' 05/02/2018 '	Retrospectively
22659	CTRI/2018/02/011691	Interventional	Phase 3/ Phase 4	Completed	1	1	' 05/02/2018 '	Retrospectively
22448	CTRI/2018/02/011694	Interventional	Phase 2	Completed	1	1	' 05/02/2018 '	Retrospectively
22138	CTRI/2018/02/011698	Interventional	Phase 3/ Phase 4	Completed	1	1	' 05/02/2018 '	Retrospectively
21889	CTRI/2018/02/011707	Interventional	Phase 3	Completed	2	2	' 05/02/2018 '	Prospectively
22887	CTRI/2018/02/011715	Interventional	Phase 2	Completed	1	1	' 05/02/2018 '	Prospectively
21314	CTRI/2018/02/011721	Interventional	Phase 2	Completed	1	1	' 05/02/2018 '	Prospectively
22656	CTRI/2018/02/011738	Interventional	Phase 3/ Phase 4	Completed	1	1	' 06/02/2018 '	Retrospectively
22720	CTRI/2018/02/011762	Interventional	Phase 2	Completed	1	1	' 07/02/2018 '	Prospectively
21287	CTRI/2018/02/011767	Interventional	Phase 2	Completed	1	1	' 08/02/2018 '	Prospectively
19233	CTRI/2018/02/011782	Interventional	Phase 2	Completed	1	1	' 08/02/2018 '	Retrospectively
5649	CTRI/2018/02/011784	Interventional	Phase 2	Completed	1	1	' 08/02/2018 '	Retrospectively
7212	CTRI/2018/02/011785	Interventional	Phase 2	Completed	1	1	' 08/02/2018 '	Retrospectively
15704	CTRI/2018/02/011786	Interventional	Phase 2	Completed	1	1	' 08/02/2018 '	Retrospectively
21202	CTRI/2018/02/011789	Interventional	Phase 2	Completed	1	1	' 08/02/2018 '	Retrospectively
17666	CTRI/2018/02/011792	Interventional	Phase 3	Completed	1	1	' 09/02/2018 '	Retrospectively
2022	CTRI/2018/02/011794	Interventional	Phase 2	Completed	1	1	' 09/02/2018 '	Retrospectively
19531	CTRI/2018/02/011796	Interventional	Phase 2/ Phase 3	Completed	1	1	' 09/02/2018 '	Retrospectively
22150	CTRI/2018/02/011808	Interventional	Phase 2/ Phase 3	Closed to Recruitment of Participants	2	2	' 09/02/2018 '	Retrospectively
22851	CTRI/2018/02/011821	Interventional	Phase 3	Completed	1	1	' 09/02/2018 '	Prospectively
6113	CTRI/2018/02/011828	Interventional	Phase 2	Completed	1	1	' 09/02/2018 '	Retrospectively
6959	CTRI/2018/02/011830	Interventional	Phase 3	Completed	1	1	' 09/02/2018 '	Retrospectively
9900	CTRI/2018/02/011841	Interventional	Phase 2/ Phase 3	Completed	1	1	' 12/02/2018 '	Retrospectively
20017	CTRI/2018/02/011848	Interventional	Phase 3/ Phase 4	Completed	1	1	' 12/02/2018 '	Retrospectively
9572	CTRI/2018/02/011852	Interventional	Phase 2	Completed	1	1	' 12/02/2018 '	Retrospectively
21912	CTRI/2018/02/011860	Interventional	Phase 2	Completed	1	1	' 12/02/2018 '	Retrospectively
14914	CTRI/2018/02/011864	Interventional	Phase 2	Completed	1	1	' 13/02/2018 '	Retrospectively
22642	CTRI/2018/02/011873	Interventional	Phase 3/ Phase 4	Completed	1	1	' 13/02/2018 '	Retrospectively
22192	CTRI/2018/02/011875	Interventional	Phase 3	Closed to Recruitment of Participants	1	1	' 13/02/2018 '	Prospectively
19424	CTRI/2018/02/011876	Interventional	Phase 3/ Phase 4	Completed	1	1	' 13/02/2018 '	Retrospectively
12241	CTRI/2018/02/011886	Interventional	Phase 3	Completed	1	1	' 13/02/2018 '	Retrospectively
18204	CTRI/2018/02/011899	Interventional	Phase 2/ Phase 3	Completed	1	1	' 13/02/2018 '	Retrospectively
14678	CTRI/2018/02/011904	Interventional	Phase 3	Completed	1	1	' 13/02/2018 '	Retrospectively
22822	CTRI/2018/02/011909	Interventional	Phase 3	Completed	1	1	' 15/02/2018 '	Retrospectively
23132	CTRI/2018/02/011912	Interventional	Phase 2	Completed	1	1	' 15/02/2018 '	Retrospectively
21836	CTRI/2018/02/011916	Interventional	Phase 2	Completed	1	1	' 15/02/2018 '	Retrospectively
22407	CTRI/2018/02/011927	Interventional	Phase 3	Closed to Recruitment of Participants	1	1	' 15/02/2018 '	Retrospectively
22811	CTRI/2018/02/011936	Interventional	Phase 2	Completed	1	1	' 16/02/2018 '	Prospectively
22580	CTRI/2018/02/011954	Interventional	Phase 2	Closed to Recruitment of Participants	1	1	' 19/02/2018 '	Retrospectively
20914	CTRI/2018/02/011962	Interventional	Phase 2	Completed	1	1	' 19/02/2018 '	Prospectively
22940	CTRI/2018/02/011965	Interventional	Phase 2	Completed	1	1	' 19/02/2018 '	Retrospectively
23028	CTRI/2018/02/011969	Interventional	Phase 2	Completed	1	1	' 19/02/2018 '	Retrospectively
22998	CTRI/2018/02/011972	Interventional	Phase 3	Closed to Recruitment of Participants	15	15	' 19/02/2018 '	Prospectively
22785	CTRI/2018/02/011981	Interventional	Phase 3	Completed	1	1	' 19/02/2018 '	Retrospectively
22985	CTRI/2018/02/011983	Interventional	Phase 3	Completed	15	15	' 19/02/2018 '	Prospectively
15792	CTRI/2018/02/012037	Interventional	Phase 2	Completed	1	1	' 21/02/2018 '	Retrospectively
20053	CTRI/2018/02/012054	Interventional	Phase 3	Completed	1	1	' 21/02/2018 '	Retrospectively
22789	CTRI/2018/02/012056	Interventional	Phase 3	Completed	1	1	' 21/02/2018 '	Retrospectively
20174	CTRI/2018/02/012065	Interventional	Phase 3	Completed	1	1	' 22/02/2018 '	Retrospectively
22844	CTRI/2018/02/012070	Interventional	Phase 2	Completed	1	1	' 22/02/2018 '	Retrospectively
20315	CTRI/2018/02/012091	Interventional	Phase 3	Closed to Recruitment of Participants	18	18	' 22/02/2018 '	Prospectively
22745	CTRI/2018/02/012093	Interventional	Phase 2/ Phase 3	Completed	1	1	' 22/02/2018 '	Prospectively
22909	CTRI/2018/02/012101	Interventional	Phase 3/ Phase 4	Completed	1	1	' 23/02/2018 '	Retrospectively
22852	CTRI/2018/02/012102	Interventional	Phase 2/ Phase 3	Completed	1	1	' 23/02/2018 '	Retrospectively
22892	CTRI/2018/02/012110	Interventional	Phase 3/ Phase 4	Completed	1	1	' 23/02/2018 '	Retrospectively
21754	CTRI/2018/02/012112	Interventional	Phase 2/ Phase 3	Completed	1	1	' 23/02/2018 '	Retrospectively
9500	CTRI/2018/02/012118	Interventional	Phase 2	Completed	1	1	' 23/02/2018 '	Retrospectively
22432	CTRI/2018/02/012125	Interventional	Phase 3/ Phase 4	Completed	1	1	' 23/02/2018 '	Prospectively
14726	CTRI/2018/02/012141	Interventional	Phase 2	Completed	1	1	' 26/02/2018 '	Retrospectively
23077	CTRI/2018/02/012144	Interventional	Phase 3	Completed	1	1	' 26/02/2018 '	Retrospectively
23001	CTRI/2018/02/012161	Interventional	Phase 2	Completed	1	1	' 26/02/2018 '	Prospectively
23413	CTRI/2018/02/012164	Interventional	Phase 2	Completed	1	1	' 26/02/2018 '	Retrospectively
6689	CTRI/2018/02/012165	Interventional	Phase 2	Completed	1	1	' 26/02/2018 '	Retrospectively
20524	CTRI/2018/02/012169	Interventional	Phase 3/ Phase 4	Completed	1	1	' 26/02/2018 '	Retrospectively
21975	CTRI/2018/02/012180	Interventional	Phase 2/ Phase 3	Completed	1	1	' 27/02/2018 '	Retrospectively
23113	CTRI/2018/02/012193	Interventional	Phase 2	Closed to Recruitment of Participants	1	1	' 27/02/2018 '	Retrospectively
22116	CTRI/2018/02/012203	Interventional	Phase 3	Completed	1	1	' 28/02/2018 '	Retrospectively
21130	CTRI/2018/02/012206	Interventional	Phase 2	Completed	1	1	' 28/02/2018 '	Prospectively
17558	CTRI/2018/02/012211	Interventional	Phase 3	Completed	4	4	' 28/02/2018 '	Retrospectively
22945	CTRI/2018/02/012221	Interventional	Phase 2/ Phase 3	Completed	1	1	' 28/02/2018 '	Prospectively
22663	CTRI/2018/02/012222	Interventional	Phase 3	Completed	20	20	' 28/02/2018 '	Prospectively
23372	CTRI/2018/02/012224	Interventional	Phase 2	Completed	1	1	' 28/02/2018 '	Retrospectively
11964	CTRI/2018/02/012235	Interventional	Phase 3	Completed	1	1	' 28/02/2018 '	Retrospectively
19213	CTRI/2018/02/012244	Interventional	Phase 3	Completed	1	1	' 28/02/2018 '	Retrospectively
23321	CTRI/2018/02/012262	Interventional	Phase 3	Completed	1	1	' 28/02/2018 '	Retrospectively
23489	CTRI/2018/03/012277	Interventional	Phase 3	Completed	1	1	' 01/03/2018 '	Prospectively
22880	CTRI/2018/03/012289	Interventional	Phase 2	Completed	1	1	' 01/03/2018 '	Retrospectively
23111	CTRI/2018/03/012290	Interventional	Phase 3	Completed	1	1	' 01/03/2018 '	Retrospectively
22782	CTRI/2018/03/012291	Interventional	Phase 2	Closed to Recruitment of Participants	1	1	' 01/03/2018 '	Retrospectively
21033	CTRI/2018/03/012292	Interventional	Phase 2	Completed	1	1	' 01/03/2018 '	Retrospectively
23596	CTRI/2018/03/012296	Interventional	Phase 3	Completed	1	1	' 05/03/2018 '	Prospectively
23298	CTRI/2018/03/012326	Interventional	Phase 3	Completed	1	1	' 05/03/2018 '	Retrospectively
23268	CTRI/2018/03/012328	Interventional	Phase 3	Completed	1	1	' 05/03/2018 '	Retrospectively
23232	CTRI/2018/03/012345	Interventional	Phase 3	Completed	1	1	' 05/03/2018 '	Retrospectively
23618	CTRI/2018/03/012346	Interventional	Phase 3	Completed	1	1	' 06/03/2018 '	Prospectively
22561	CTRI/2018/03/012359	Interventional	Phase 2	Completed	1	1	' 06/03/2018 '	Prospectively
23590	CTRI/2018/03/012361	Interventional	Phase 2	Completed	1	1	' 06/03/2018 '	Prospectively
18819	CTRI/2018/03/012368	Interventional	Phase 3/ Phase 4	Completed	1	1	' 06/03/2018 '	Retrospectively
14504	CTRI/2018/03/012371	Interventional	Phase 2	Completed	1	1	' 06/03/2018 '	Retrospectively
21511	CTRI/2018/03/012376	Interventional	Phase 2	Completed	1	1	' 06/03/2018 '	Retrospectively
22729	CTRI/2018/03/012428	Interventional	Phase 2/ Phase 3	Completed	1	1	' 08/03/2018 '	Retrospectively
23511	CTRI/2018/03/012433	Interventional	Phase 2/ Phase 3	Completed	1	1	' 08/03/2018 '	Retrospectively
17791	CTRI/2018/03/012467	Interventional	Phase 3/ Phase 4	Completed	1	1	' 12/03/2018 '	Retrospectively
23457	CTRI/2018/03/012472	Interventional	Phase 2	Completed	1	1	' 12/03/2018 '	Prospectively
22895	CTRI/2018/03/012481	Interventional	Phase 3	Completed	2	2	' 12/03/2018 '	Prospectively
21072	CTRI/2018/03/012490	Interventional	Phase 2	Completed	1	1	' 12/03/2018 '	Retrospectively
22792	CTRI/2018/03/012511	Interventional	Phase 3/ Phase 4	Completed	1	1	' 12/03/2018 '	Retrospectively
23385	CTRI/2018/03/012514	Interventional	Phase 3/ Phase 4	Completed	1	1	' 12/03/2018 '	Retrospectively
23286	CTRI/2018/03/012517	Interventional	Phase 2/ Phase 3	Completed	1	1	' 13/03/2018 '	Retrospectively
23636	CTRI/2018/03/012520	Interventional	Phase 3	Completed	1	1	' 13/03/2018 '	Retrospectively
17256	CTRI/2018/03/012535	Interventional	Phase 3/ Phase 4	Completed	1	1	' 13/03/2018 '	Retrospectively
23370	CTRI/2018/03/012539	Interventional	Phase 2	Closed to Recruitment of Participants	1	1	' 13/03/2018 '	Retrospectively
22733	CTRI/2018/03/012542	Interventional	Phase 2	Completed	1	1	' 13/03/2018 '	Retrospectively
23755	CTRI/2018/03/012553	Interventional	Phase 3	Completed	1	1	' 14/03/2018 '	Retrospectively
23673	CTRI/2018/03/012554	Interventional	Phase 3	Closed to Recruitment of Participants	1	1	' 14/03/2018 '	Retrospectively
23921	CTRI/2018/03/012557	Interventional	Phase 2/ Phase 3	Completed	1	1	' 15/03/2018 '	Prospectively
22571	CTRI/2018/03/012559	Interventional	Phase 2	Completed	1	1	' 15/03/2018 '	Retrospectively
23993	CTRI/2018/03/012572	Interventional	Phase 2/ Phase 3	Completed	1	1	' 15/03/2018 '	Prospectively
20938	CTRI/2018/03/012577	Interventional	Phase 2/ Phase 3	Completed	1	1	' 15/03/2018 '	Prospectively
23775	CTRI/2018/03/012579	Interventional	Phase 3	Completed	1	1	' 15/03/2018 '	Retrospectively
23774	CTRI/2018/03/012584	Interventional	Phase 2	Completed	1	1	' 15/03/2018 '	Prospectively
22943	CTRI/2018/03/012593	Interventional	Phase 3	Completed	1	1	' 15/03/2018 '	Retrospectively
22957	CTRI/2018/03/012597	Interventional	Phase 3/ Phase 4	Completed	1	1	' 15/03/2018 '	Retrospectively
23235	CTRI/2018/03/012598	Interventional	Phase 3	Completed	19	19	' 15/03/2018 '	Prospectively
23565	CTRI/2018/03/012599	Interventional	Phase 2	Closed to Recruitment of Participants	6	6	' 15/03/2018 '	Prospectively
23447	CTRI/2018/03/012611	Interventional	Phase 2	Completed	1	1	' 16/03/2018 '	Prospectively
23989	CTRI/2018/03/012614	Interventional	Phase 2/ Phase 3	Completed	2	2	' 16/03/2018 '	Retrospectively
23980	CTRI/2018/03/012615	Interventional	Phase 2/ Phase 3	Completed	4	4	' 16/03/2018 '	Retrospectively
20597	CTRI/2018/03/012622	Interventional	Phase 3/ Phase 4	Completed	1	1	' 16/03/2018 '	Retrospectively
23712	CTRI/2018/03/012624	Interventional	Phase 2/ Phase 3	Completed	1	1	' 16/03/2018 '	Retrospectively
22539	CTRI/2018/03/012644	Interventional	Phase 2	Completed	2	2	' 19/03/2018 '	Prospectively
23650	CTRI/2018/03/012668	Interventional	Phase 3	Completed	1	1	' 19/03/2018 '	Retrospectively
23833	CTRI/2018/03/012671	Interventional	Phase 2/ Phase 3	Completed	1	1	' 19/03/2018 '	Prospectively
23553	CTRI/2018/03/012677	Interventional	Phase 2	Completed	1	1	' 20/03/2018 '	Prospectively
23919	CTRI/2018/03/012685	Interventional	Phase 2/ Phase 3	Completed	1	1	' 20/03/2018 '	Prospectively
23198	CTRI/2018/03/012697	Interventional	Phase 2	Completed	1	1	' 21/03/2018 '	Retrospectively
23467	CTRI/2018/03/012703	Interventional	Phase 2	Completed	1	1	' 21/03/2018 '	Retrospectively
23709	CTRI/2018/03/012714	Interventional	Phase 2	Completed	1	1	' 21/03/2018 '	Retrospectively
24016	CTRI/2018/03/012730	Interventional	Phase 2	Completed	1	1	' 22/03/2018 '	Retrospectively
22744	CTRI/2018/03/012734	Interventional	Phase 2	Completed	1	1	' 22/03/2018 '	Retrospectively
21887	CTRI/2018/03/012738	Interventional	Phase 2	Completed	1	1	' 22/03/2018 '	Retrospectively
17973	CTRI/2018/03/012740	Interventional	Phase 2/ Phase 3	Completed	1	1	' 22/03/2018 '	Retrospectively
22086	CTRI/2018/03/012751	Interventional	Phase 2	Completed	1	1	' 22/03/2018 '	Retrospectively
23109	CTRI/2018/03/012759	Interventional	Phase 3	Completed	1	1	' 22/03/2018 '	Retrospectively
23411	CTRI/2018/03/012770	Interventional	Phase 2	Closed to Recruitment of Participants	1	1	' 22/03/2018 '	Prospectively
23935	CTRI/2018/03/012802	Interventional	Phase 2	Completed	1	1	' 23/03/2018 '	Retrospectively
23970	CTRI/2018/03/012816	Interventional	Phase 2/ Phase 3	Completed	1	1	' 23/03/2018 '	Retrospectively
24077	CTRI/2018/03/012817	Interventional	Phase 2/ Phase 3	Completed	1	1	' 23/03/2018 '	Retrospectively
19940	CTRI/2018/03/012823	Interventional	Phase 2/ Phase 3	Completed	1	1	' 26/03/2018 '	Retrospectively
23714	CTRI/2018/03/012829	Interventional	Phase 3/ Phase 4	Completed	1	1	' 26/03/2018 '	Retrospectively
23764	CTRI/2018/03/012862	Interventional	Phase 2	Completed	1	1	' 26/03/2018 '	Retrospectively
19754	CTRI/2018/03/012868	Interventional	Phase 2	Closed to Recruitment of Participants	1	1	' 26/03/2018 '	Retrospectively
22479	CTRI/2018/03/012878	Interventional	Phase 2/ Phase 3	Completed	1	1	' 27/03/2018 '	Prospectively
21071	CTRI/2018/03/012887	Interventional	Phase 2/ Phase 3	Completed	1	1	' 27/03/2018 '	Retrospectively
20599	CTRI/2018/03/012908	Interventional	Phase 3	Completed	1	1	' 27/03/2018 '	Retrospectively
23956	CTRI/2018/04/012919	Interventional	Phase 3/ Phase 4	Completed	1	1	' 02/04/2018 '	Retrospectively
23616	CTRI/2018/04/012921	Interventional	Phase 3/ Phase 4	Completed	1	1	' 02/04/2018 '	Retrospectively
23961	CTRI/2018/04/012980	Interventional	Phase 2/ Phase 3	Completed	3	3	' 03/04/2018 '	Prospectively
25242	CTRI/2018/04/012984	Interventional	Phase 2/ Phase 3	Completed	2	2	' 03/04/2018 '	Prospectively
25236	CTRI/2018/04/012986	Interventional	Phase 2/ Phase 3	Completed	3	3	' 03/04/2018 '	Prospectively
19997	CTRI/2018/04/013018	Interventional	Phase 3	Completed	1	1	' 04/04/2018 '	Retrospectively
11151	CTRI/2018/04/013019	Interventional	Phase 2	Completed	1	1	' 04/04/2018 '	Retrospectively
21695	CTRI/2018/04/013030	Interventional	Phase 2/ Phase 3	Completed	1	1	' 04/04/2018 '	Retrospectively
24227	CTRI/2018/04/013038	Interventional	Phase 2/ Phase 3	Completed	1	1	' 04/04/2018 '	Retrospectively
24479	CTRI/2018/04/013052	Interventional	Phase 3	Completed	1	1	' 05/04/2018 '	Prospectively
22334	CTRI/2018/04/013059	Interventional	Phase 3	Closed to Recruitment of Participants	1	1	' 05/04/2018 '	Retrospectively
19071	CTRI/2018/04/013081	Interventional	Phase 2/ Phase 3	Closed to Recruitment of Participants	1	1	' 06/04/2018 '	Retrospectively
21731	CTRI/2018/04/013091	Interventional	Phase 3	Completed	19	19	' 06/04/2018 '	Prospectively
24048	CTRI/2018/04/013099	Interventional	Phase 2	Closed to Recruitment of Participants	1	1	' 09/04/2018 '	Retrospectively
24119	CTRI/2018/04/013101	Interventional	Phase 2/ Phase 3	Completed	1	1	' 09/04/2018 '	Retrospectively
8274	CTRI/2018/04/013103	Interventional	Phase 3	Completed	1	1	' 09/04/2018 '	Retrospectively
23896	CTRI/2018/04/013111	Interventional	Phase 3/ Phase 4	Completed	1	1	' 09/04/2018 '	Retrospectively
5268	CTRI/2018/04/013128	Interventional	Phase 3	Closed to Recruitment of Participants	1	1	' 10/04/2018 '	Retrospectively
16121	CTRI/2018/04/013132	Interventional	Phase 3	Completed	1	1	' 10/04/2018 '	Retrospectively
24135	CTRI/2018/04/013145	Interventional	Phase 2/ Phase 3	Completed	1	1	' 10/04/2018 '	Retrospectively
22685	CTRI/2018/04/013154	Interventional	Phase 2	Completed	1	1	' 10/04/2018 '	Prospectively
23737	CTRI/2018/04/013163	Interventional	Phase 2	Closed to Recruitment of Participants	1	1	' 11/04/2018 '	Retrospectively
24151	CTRI/2018/04/013171	Interventional	Phase 2/ Phase 3	Completed	1	1	' 11/04/2018 '	Retrospectively
24633	CTRI/2018/04/013174	Interventional	Phase 2	Completed	1	1	' 11/04/2018 '	Retrospectively
24185	CTRI/2018/04/013176	Interventional	Phase 2/ Phase 3	Closed to Recruitment of Participants	1	1	' 11/04/2018 '	Retrospectively
22018	CTRI/2018/04/013180	Interventional	Phase 3/ Phase 4	Completed	1	1	' 11/04/2018 '	Prospectively
22923	CTRI/2018/04/013206	Interventional	Phase 2	Completed	1	1	' 12/04/2018 '	Retrospectively
24946	CTRI/2018/04/013208	Interventional	Phase 2/ Phase 3	Completed	1	1	' 12/04/2018 '	Prospectively
24345	CTRI/2018/04/013224	Interventional	Phase 3	Completed	1	1	' 12/04/2018 '	Prospectively
23351	CTRI/2018/04/013230	Interventional	Phase 2/ Phase 3	Completed	3	3	' 12/04/2018 '	Retrospectively
24013	CTRI/2018/04/013238	Interventional	Phase 3/ Phase 4	Completed	1	1	' 13/04/2018 '	Retrospectively
15700	CTRI/2018/04/013249	Interventional	Phase 2	Completed	1	1	' 13/04/2018 '	Retrospectively
24215	CTRI/2018/04/013267	Interventional	Phase 2/ Phase 3	Completed	1	1	' 13/04/2018 '	Retrospectively
16908	CTRI/2018/04/013277	Interventional	Phase 3	Completed	1	1	' 13/04/2018 '	Retrospectively
24743	CTRI/2018/04/013306	Interventional	Phase 2	Completed	1	1	' 17/04/2018 '	Retrospectively
5316	CTRI/2018/04/013310	Interventional	Phase 3	Completed	1	1	' 17/04/2018 '	Retrospectively
24186	CTRI/2018/04/013311	Interventional	Phase 3	Completed	1	1	' 17/04/2018 '	Retrospectively
24744	CTRI/2018/04/013313	Interventional	Phase 2/ Phase 3	Completed	1	1	' 17/04/2018 '	Retrospectively
24340	CTRI/2018/04/013346	Interventional	Phase 2	Completed	1	1	' 18/04/2018 '	Retrospectively
24567	CTRI/2018/04/013349	Interventional	Phase 2	Completed	1	1	' 18/04/2018 '	Retrospectively
24596	CTRI/2018/04/013352	Interventional	Phase 2/ Phase 3	Completed	1	1	' 19/04/2018 '	Retrospectively
23033	CTRI/2018/04/013353	Interventional	Phase 2	Completed	1	1	' 19/04/2018 '	Retrospectively
15330	CTRI/2018/04/013362	Interventional	Phase 2	Completed	1	1	' 19/04/2018 '	Retrospectively
25605	CTRI/2018/04/013375	Interventional	Phase 2	Completed	4	4	' 19/04/2018 '	Prospectively
16421	CTRI/2018/04/013388	Interventional	Phase 2	Closed to Recruitment of Participants	1	1	' 20/04/2018 '	Retrospectively
25779	CTRI/2018/04/013394	Interventional	Phase 3	Completed	1	1	' 20/04/2018 '	Prospectively
25773	CTRI/2018/04/013395	Interventional	Phase 3	Completed	1	1	' 20/04/2018 '	Prospectively
24802	CTRI/2018/04/013428	Interventional	Phase 3	Completed	1	1	' 23/04/2018 '	Retrospectively
23808	CTRI/2018/04/013431	Interventional	Phase 2	Closed to Recruitment of Participants	1	1	' 24/04/2018 '	Retrospectively
25770	CTRI/2018/04/013446	Interventional	Phase 3	Completed	1	1	' 24/04/2018 '	Prospectively
20903	CTRI/2018/04/013460	Interventional	Phase 2	Completed	1	1	' 24/04/2018 '	Retrospectively
25131	CTRI/2018/04/013464	Interventional	Phase 3	Completed	21	21	' 24/04/2018 '	Prospectively
25180	CTRI/2018/04/013468	Interventional	Phase 2/ Phase 3	Completed	1	1	' 25/04/2018 '	Prospectively
25732	CTRI/2018/04/013491	Interventional	Phase 2	Completed	1	1	' 26/04/2018 '	Prospectively
24824	CTRI/2018/04/013492	Interventional	Phase 2	Completed	1	1	' 26/04/2018 '	Retrospectively
25738	CTRI/2018/04/013511	Interventional	Phase 2/ Phase 3	Completed	2	2	' 27/04/2018 '	Prospectively
24328	CTRI/2018/04/013520	Interventional	Phase 2	Completed	1	1	' 27/04/2018 '	Prospectively
24064	CTRI/2018/04/013527	Interventional	Phase 2	Closed to Recruitment of Participants	1	1	' 27/04/2018 '	Retrospectively
23920	CTRI/2018/04/013531	Interventional	Phase 3	Completed	1	1	' 27/04/2018 '	Prospectively
24000	CTRI/2018/05/013568	Interventional	Phase 3	Completed	1	1	' 01/05/2018 '	Retrospectively
25898	CTRI/2018/05/013585	Interventional	Phase 2/ Phase 3	Completed	1	1	' 01/05/2018 '	Prospectively
24478	CTRI/2018/05/013596	Interventional	Phase 3	Completed	1	1	' 01/05/2018 '	Retrospectively
23812	CTRI/2018/05/013599	Interventional	Phase 2	Completed	1	1	' 02/05/2018 '	Retrospectively
25689	CTRI/2018/05/013618	Interventional	Phase 3	Completed	1	1	' 02/05/2018 '	Prospectively
24492	CTRI/2018/05/013628	Interventional	Phase 2	Completed	1	1	' 03/05/2018 '	Prospectively
24764	CTRI/2018/05/013636	Interventional	Phase 2	Completed	2	2	' 03/05/2018 '	Retrospectively
25196	CTRI/2018/05/013650	Interventional	Phase 3	Completed	4	4	' 03/05/2018 '	Prospectively
20279	CTRI/2018/05/013654	Interventional	Phase 3	Completed	1	1	' 03/05/2018 '	Prospectively
23910	CTRI/2018/05/013664	Interventional	Phase 3	Completed	1	1	' 03/05/2018 '	Retrospectively
22508	CTRI/2018/05/013693	Interventional	Phase 3	Completed	14	14	' 04/05/2018 '	Prospectively
24643	CTRI/2018/05/013711	Interventional	Phase 3	Completed	1	1	' 07/05/2018 '	Retrospectively
23829	CTRI/2018/05/013717	Interventional	Phase 2	Completed	1	1	' 07/05/2018 '	Retrospectively
8836	CTRI/2018/05/013773	Interventional	Phase 3	Completed	1	1	' 08/05/2018 '	Retrospectively
24627	CTRI/2018/05/013777	Interventional	Phase 2	Completed	1	1	' 08/05/2018 '	Retrospectively
25576	CTRI/2018/05/013794	Interventional	Phase 2	Completed	1	1	' 09/05/2018 '	Prospectively
24882	CTRI/2018/05/013796	Interventional	Phase 3	Completed	16	16	' 09/05/2018 '	Prospectively
24872	CTRI/2018/05/013817	Interventional	Phase 3	Completed	1	1	' 11/05/2018 '	Retrospectively
24090	CTRI/2018/05/013823	Interventional	Phase 2/ Phase 3	Completed	1	1	' 11/05/2018 '	Retrospectively
24415	CTRI/2018/05/013837	Interventional	Phase 3	Completed	1	1	' 11/05/2018 '	Retrospectively
26017	CTRI/2018/05/013848	Interventional	Phase 2	Completed	1	1	' 11/05/2018 '	Prospectively
25854	CTRI/2018/05/013853	Interventional	Phase 3	Completed	15	15	' 14/05/2018 '	Prospectively
24864	CTRI/2018/05/013864	Interventional	Phase 2	Completed	2	2	' 14/05/2018 '	Retrospectively
24953	CTRI/2018/05/013868	Interventional	Phase 3	Completed	1	1	' 14/05/2018 '	Retrospectively
24832	CTRI/2018/05/013870	Interventional	Phase 3	Completed	1	1	' 14/05/2018 '	Retrospectively
24899	CTRI/2018/05/013874	Interventional	Phase 2/ Phase 3	Completed	1	1	' 14/05/2018 '	Retrospectively
23057	CTRI/2018/05/013888	Interventional	Phase 2	Completed	1	1	' 15/05/2018 '	Retrospectively
22646	CTRI/2018/05/013896	Interventional	Phase 3	Completed	1	1	' 15/05/2018 '	Retrospectively
25345	CTRI/2018/05/013899	Interventional	Phase 2/ Phase 3	Completed	3	3	' 15/05/2018 '	Retrospectively
25024	CTRI/2018/05/013917	Interventional	Phase 2	Closed to Recruitment of Participants	1	1	' 16/05/2018 '	Retrospectively
23200	CTRI/2018/05/013924	Interventional	Phase 3	Closed to Recruitment of Participants	16	16	' 16/05/2018 '	Prospectively
24504	CTRI/2018/05/013929	Interventional	Phase 2	Completed	1	1	' 17/05/2018 '	Retrospectively
24433	CTRI/2018/05/013931	Interventional	Phase 2	Completed	1	1	' 17/05/2018 '	Retrospectively
15063	CTRI/2018/05/013936	Interventional	Phase 3	Completed	1	1	' 17/05/2018 '	Retrospectively
23621	CTRI/2018/05/013950	Interventional	Phase 3	Closed to Recruitment of Participants	1	1	' 17/05/2018 '	Retrospectively
25968	CTRI/2018/05/013953	Interventional	Phase 2	Completed	1	1	' 17/05/2018 '	Retrospectively
14593	CTRI/2018/05/013956	Interventional	Phase 2	Completed	1	1	' 17/05/2018 '	Retrospectively
24652	CTRI/2018/05/013978	Interventional	Phase 2	Completed	1	1	' 21/05/2018 '	Retrospectively
18620	CTRI/2018/05/014002	Interventional	Phase 2/ Phase 3	Completed	1	1	' 21/05/2018 '	Prospectively
24837	CTRI/2018/05/014021	Interventional	Phase 3	Completed	1	1	' 21/05/2018 '	Retrospectively
24676	CTRI/2018/05/014023	Interventional	Phase 2	Completed	1	1	' 21/05/2018 '	Prospectively
26348	CTRI/2018/05/014026	Interventional	Phase 2/ Phase 3	Completed	1	1	' 21/05/2018 '	Prospectively
22932	CTRI/2018/05/014028	Interventional	Phase 3	Closed to Recruitment of Participants	4	4	' 21/05/2018 '	Prospectively
25082	CTRI/2018/05/014038	Interventional	Phase 2	Completed	1	1	' 22/05/2018 '	Prospectively
23508	CTRI/2018/05/014039	Interventional	Phase 3	Completed	1	1	' 22/05/2018 '	Prospectively
24091	CTRI/2018/05/014048	Interventional	Phase 3	Completed	1	1	' 22/05/2018 '	Retrospectively
26212	CTRI/2018/05/014049	Interventional	Phase 3	Closed to Recruitment of Participants	1	1	' 22/05/2018 '	Prospectively
23205	CTRI/2018/05/014065	Interventional	Phase 3	Completed	16	16	' 23/05/2018 '	Prospectively
24322	CTRI/2018/05/014083	Interventional	Phase 3	Closed to Recruitment of Participants	1	1	' 24/05/2018 '	Retrospectively
24342	CTRI/2018/05/014093	Interventional	Phase 2/ Phase 3	Completed	1	1	' 24/05/2018 '	Retrospectively
24754	CTRI/2018/05/014096	Interventional	Phase 2	Completed	1	1	' 24/05/2018 '	Retrospectively
22669	CTRI/2018/05/014113	Interventional	Phase 2	Completed	1	1	' 25/05/2018 '	Retrospectively
25326	CTRI/2018/05/014118	Interventional	Phase 2	Completed	1	1	' 25/05/2018 '	Retrospectively
25329	CTRI/2018/05/014122	Interventional	Phase 2/ Phase 3	Completed	1	1	' 25/05/2018 '	Retrospectively
24154	CTRI/2018/05/014127	Interventional	Phase 2	Completed	1	1	' 25/05/2018 '	Prospectively
20606	CTRI/2018/05/014128	Interventional	Phase 3/ Phase 4	Completed	1	1	' 25/05/2018 '	Retrospectively
24335	CTRI/2018/05/014131	Interventional	Phase 2/ Phase 3	Completed	1	1	' 25/05/2018 '	Retrospectively
24194	CTRI/2018/05/014132	Interventional	Phase 2/ Phase 3	Completed	1	1	' 25/05/2018 '	Retrospectively
24239	CTRI/2018/05/014133	Interventional	Phase 2	Completed	1	1	' 25/05/2018 '	Retrospectively
23386	CTRI/2018/05/014141	Interventional	Phase 2	Closed to Recruitment of Participants	1	1	' 25/05/2018 '	Retrospectively
24486	CTRI/2018/05/014147	Interventional	Phase 2	Completed	1	1	' 25/05/2018 '	Retrospectively
24733	CTRI/2018/05/014151	Interventional	Phase 2	Completed	1	1	' 25/05/2018 '	Retrospectively
24770	CTRI/2018/05/014152	Interventional	Phase 2	Completed	2	2	' 25/05/2018 '	Retrospectively
24902	CTRI/2018/05/014154	Interventional	Phase 2/ Phase 3	Completed	1	1	' 25/05/2018 '	Retrospectively
25124	CTRI/2018/05/014160	Interventional	Phase 3/ Phase 4	Completed	1	1	' 29/05/2018 '	Retrospectively
26390	CTRI/2018/05/014178	Interventional	Phase 2	Closed to Recruitment of Participants	2	2	' 29/05/2018 '	Prospectively
18578	CTRI/2018/05/014191	Interventional	Phase 3	Completed	12	12	' 29/05/2018 '	Prospectively
26172	CTRI/2018/05/014196	Interventional	Phase 2	Completed	1	1	' 29/05/2018 '	Prospectively
25596	CTRI/2018/05/014198	Interventional	Phase 3	Completed	1	1	' 29/05/2018 '	Prospectively
21919	CTRI/2018/05/014204	Interventional	Phase 2	Closed to Recruitment of Participants	1	1	' 29/05/2018 '	Retrospectively
23226	CTRI/2018/05/014211	Interventional	Phase 2	Completed	1	1	' 29/05/2018 '	Retrospectively
25293	CTRI/2018/05/014221	Interventional	Phase 3/ Phase 4	Completed	1	1	' 30/05/2018 '	Retrospectively
14762	CTRI/2018/05/014237	Interventional	Phase 3	Completed	1	1	' 30/05/2018 '	Retrospectively
23331	CTRI/2018/05/014241	Interventional	Phase 2	Completed	1	1	' 30/05/2018 '	Prospectively
22711	CTRI/2018/05/014249	Interventional	Phase 3	Closed to Recruitment of Participants	1	1	' 30/05/2018 '	Retrospectively
26367	CTRI/2018/05/014263	Interventional	Phase 2	Completed	1	1	' 31/05/2018 '	Prospectively
23824	CTRI/2018/05/014268	Interventional	Phase 2	Completed	1	1	' 31/05/2018 '	Retrospectively
24931	CTRI/2018/05/014281	Interventional	Phase 3/ Phase 4	Completed	1	1	' 31/05/2018 '	Retrospectively
19655	CTRI/2018/05/014296	Interventional	Phase 3	Completed	1	1	' 31/05/2018 '	Retrospectively
24731	CTRI/2018/05/014298	Interventional	Phase 3/ Phase 4	Completed	1	1	' 31/05/2018 '	Retrospectively
24668	CTRI/2018/05/014306	Interventional	Phase 2	Completed	1	1	' 31/05/2018 '	Retrospectively
24595	CTRI/2018/05/014307	Interventional	Phase 3	Completed	1	1	' 31/05/2018 '	Retrospectively
20052	CTRI/2018/05/014310	Interventional	Phase 2	Completed	1	1	' 31/05/2018 '	Retrospectively
22480	CTRI/2018/05/014319	Interventional	Phase 2	Completed	1	1	' 31/05/2018 '	Retrospectively
14010	CTRI/2018/05/014340	Interventional	Phase 3	Closed to Recruitment of Participants	1	1	' 31/05/2018 '	Retrospectively
8399	CTRI/2018/06/014441	Interventional	Phase 2	Completed	1	1	' 07/06/2018 '	Retrospectively
14980	CTRI/2018/06/014451	Interventional	Phase 2/ Phase 3	Completed	1	1	' 07/06/2018 '	Retrospectively
24825	CTRI/2018/06/014466	Interventional	Phase 2/ Phase 3	Completed	1	1	' 08/06/2018 '	Retrospectively
26245	CTRI/2018/06/014501	Interventional	Phase 3	Closed to Recruitment of Participants	15	15	' 11/06/2018 '	Prospectively
19905	CTRI/2018/06/014509	Interventional	Phase 2	Closed to Recruitment of Participants	5	5	' 12/06/2018 '	Prospectively
26076	CTRI/2018/06/014511	Interventional	Phase 2	Completed	1	1	' 12/06/2018 '	Prospectively
26398	CTRI/2018/06/014541	Interventional	Phase 2/ Phase 3	Closed to Recruitment of Participants	1	1	' 15/06/2018 '	Prospectively
23591	CTRI/2018/06/014543	Interventional	Phase 3	Closed to Recruitment of Participants	8	8	' 15/06/2018 '	Retrospectively
26625	CTRI/2018/06/014550	Interventional	Phase 2	Completed	1	1	' 18/06/2018 '	Prospectively
24489	CTRI/2018/06/014558	Interventional	Phase 2	Completed	1	1	' 18/06/2018 '	Prospectively
25361	CTRI/2018/06/014559	Interventional	Phase 2/ Phase 3	Completed	1	1	' 18/06/2018 '	Retrospectively
22113	CTRI/2018/06/014576	Interventional	Phase 2/ Phase 3	Completed	1	1	' 19/06/2018 '	Retrospectively
26290	CTRI/2018/06/014594	Interventional	Phase 3	Closed to Recruitment of Participants	1	1	' 20/06/2018 '	Prospectively
26527	CTRI/2018/06/014597	Interventional	Phase 2	Completed	1	1	' 20/06/2018 '	Prospectively
26606	CTRI/2018/06/014626	Interventional	Phase 3	Completed	1	1	' 27/06/2018 '	Prospectively
22759	CTRI/2018/06/014628	Interventional	Phase 2/ Phase 3	Completed	1	1	' 28/06/2018 '	Prospectively
26597	CTRI/2018/06/014637	Interventional	Phase 3	Completed	1	1	' 28/06/2018 '	Prospectively
25661	CTRI/2018/06/014682	Interventional	Phase 3	Closed to Recruitment of Participants	7	7	' 29/06/2018 '	Prospectively
25662	CTRI/2018/07/014698	Interventional	Phase 3	Closed to Recruitment of Participants	8	8	' 02/07/2018 '	Prospectively
24270	CTRI/2018/07/014729	Interventional	Phase 3/ Phase 4	Completed	1	1	' 04/07/2018 '	Retrospectively
22796	CTRI/2018/07/014749	Interventional	Phase 3/ Phase 4	Completed	1	1	' 05/07/2018 '	Prospectively
25686	CTRI/2018/07/014751	Interventional	Phase 2	Completed	1	1	' 05/07/2018 '	Prospectively
23936	CTRI/2018/07/014783	Interventional	Phase 3	Closed to Recruitment of Participants	9	9	' 10/07/2018 '	Prospectively
16046	CTRI/2018/07/014785	Interventional	Phase 3	Closed to Recruitment of Participants	1	1	' 10/07/2018 '	Retrospectively
26387	CTRI/2018/07/014787	Interventional	Phase 3/ Phase 4	Completed	1	1	' 10/07/2018 '	Prospectively
22690	CTRI/2018/07/014792	Interventional	Phase 2	Completed	1	1	' 10/07/2018 '	Prospectively
19678	CTRI/2018/07/014828	Interventional	Phase 2	Completed	1	1	' 12/07/2018 '	Retrospectively
27146	CTRI/2018/07/014852	Interventional	Phase 2/ Phase 3	Completed	1	1	' 13/07/2018 '	Prospectively
26452	CTRI/2018/07/014881	Interventional	Phase 3	Completed	36	36	' 16/07/2018 '	Prospectively
19225	CTRI/2018/07/014931	Interventional	Phase 3	Completed	1	1	' 18/07/2018 '	Prospectively
27200	CTRI/2018/07/014954	Interventional	Phase 3	Completed	1	1	' 18/07/2018 '	Prospectively
26504	CTRI/2018/07/015058	Interventional	Phase 3	Closed to Recruitment of Participants	9	9	' 26/07/2018 '	Prospectively
27186	CTRI/2018/07/015106	Interventional	Phase 3/ Phase 4	Completed	1	1	' 27/07/2018 '	Prospectively
21168	CTRI/2018/07/015143	Interventional	Phase 3	Completed	1	1	' 31/07/2018 '	Prospectively
27503	CTRI/2018/08/015173	Interventional	Phase 3	Completed	1	1	' 02/08/2018 '	Prospectively
18690	CTRI/2018/08/015199	Interventional	Phase 2	Completed	1	1	' 06/08/2018 '	Retrospectively
27627	CTRI/2018/08/015210	Interventional	Phase 3	Completed	1	1	' 06/08/2018 '	Prospectively
25598	CTRI/2018/08/015242	Interventional	Phase 3	Closed to Recruitment of Participants	15	15	' 09/08/2018 '	Prospectively
26659	CTRI/2018/08/015281	Interventional	Phase 3	Completed	10	10	' 10/08/2018 '	Prospectively
27330	CTRI/2018/08/015282	Interventional	Phase 2	Completed	1	1	' 10/08/2018 '	Prospectively
22570	CTRI/2018/08/015349	Interventional	Phase 2	Completed	1	1	' 16/08/2018 '	Retrospectively
27128	CTRI/2018/08/015356	Interventional	Phase 2	Completed	1	1	' 16/08/2018 '	Prospectively
19063	CTRI/2018/08/015360	Interventional	Phase 3	Closed to Recruitment of Participants	14	14	' 16/08/2018 '	Prospectively
27588	CTRI/2018/08/015364	Interventional	Phase 3	Completed	1	1	' 16/08/2018 '	Prospectively
23137	CTRI/2018/08/015375	Interventional	Phase 2	Completed	1	1	' 20/08/2018 '	Retrospectively
27960	CTRI/2018/08/015476	Interventional	Phase 2/ Phase 3	Closed to Recruitment of Participants	6	6	' 27/08/2018 '	Prospectively
27022	CTRI/2018/08/015512	Interventional	Phase 2/ Phase 3	Completed	1	1	' 28/08/2018 '	Prospectively
28021	CTRI/2018/08/015533	Interventional	Phase 2	Completed	1	1	' 30/08/2018 '	Prospectively
28042	CTRI/2018/08/015534	Interventional	Phase 2	Closed to Recruitment of Participants	1	1	' 30/08/2018 '	Prospectively
26260	CTRI/2018/08/015563	Interventional	Phase 3	Completed	1	1	' 31/08/2018 '	Prospectively
28055	CTRI/2018/09/015599	Interventional	Phase 2	Completed	1	1	' 05/09/2018 '	Prospectively
27847	CTRI/2018/09/015620	Interventional	Phase 3	Closed to Recruitment of Participants	20	20	' 06/09/2018 '	Prospectively
28068	CTRI/2018/09/015636	Interventional	Phase 2	Completed	1	1	' 06/09/2018 '	Prospectively
28151	CTRI/2018/09/015647	Interventional	Phase 2	Completed	1	1	' 07/09/2018 '	Prospectively
26434	CTRI/2018/09/015650	Interventional	Phase 3/ Phase 4	Completed	1	1	' 07/09/2018 '	Prospectively
28155	CTRI/2018/09/015707	Interventional	Phase 2	Completed	1	1	' 13/09/2018 '	Prospectively
27789	CTRI/2018/09/015719	Interventional	Phase 3	Completed	1	1	' 14/09/2018 '	Prospectively
28304	CTRI/2018/09/015725	Interventional	Phase 3	Completed	1	1	' 14/09/2018 '	Prospectively
28295	CTRI/2018/09/015763	Interventional	Phase 2	Completed	1	1	' 19/09/2018 '	Prospectively
28144	CTRI/2018/09/015775	Interventional	Phase 2	Completed	1	1	' 20/09/2018 '	Prospectively
8331	CTRI/2018/09/015783	Interventional	Phase 2	Completed	1	1	' 20/09/2018 '	Retrospectively
26161	CTRI/2018/09/015785	Interventional	Phase 3	Completed	16	16	' 20/09/2018 '	Prospectively
20864	CTRI/2018/09/015792	Interventional	Phase 3/ Phase 4	Completed	1	1	' 20/09/2018 '	Retrospectively
28349	CTRI/2018/09/015793	Interventional	Phase 2	Completed	1	1	' 20/09/2018 '	Prospectively
27495	CTRI/2018/09/015826	Interventional	Phase 2	Completed	1	1	' 25/09/2018 '	Prospectively
25772	CTRI/2018/09/015859	Interventional	Phase 3	Closed to Recruitment of Participants	1	1	' 27/09/2018 '	Prospectively
28352	CTRI/2018/09/015869	Interventional	Phase 2	Completed	1	1	' 28/09/2018 '	Prospectively
27221	CTRI/2018/10/015886	Interventional	Phase 3	Completed	12	12	' 03/10/2018 '	Prospectively
28519	CTRI/2018/10/015893	Interventional	Phase 3	Closed to Recruitment of Participants	15	15	' 04/10/2018 '	Prospectively
27263	CTRI/2018/10/015916	Interventional	Phase 3/ Phase 4	Closed to Recruitment of Participants	21	21	' 05/10/2018 '	Prospectively
28377	CTRI/2018/10/015968	Interventional	Phase 2	Completed	1	1	' 09/10/2018 '	Prospectively
23142	CTRI/2018/10/015981	Interventional	Phase 2	Closed to Recruitment of Participants	6	6	' 10/10/2018 '	Prospectively
28774	CTRI/2018/10/016013	Interventional	Phase 3	Completed	1	1	' 15/10/2018 '	Prospectively
28779	CTRI/2018/10/016014	Interventional	Phase 3	Completed	1	1	' 15/10/2018 '	Prospectively
28804	CTRI/2018/10/016026	Interventional	Phase 3	Completed	1	1	' 15/10/2018 '	Prospectively
28807	CTRI/2018/10/016027	Interventional	Phase 3	Completed	1	1	' 15/10/2018 '	Prospectively
20626	CTRI/2018/10/016053	Interventional	Phase 3	Completed	11	11	' 17/10/2018 '	Prospectively
28835	CTRI/2018/10/016065	Interventional	Phase 3	Completed	1	1	' 17/10/2018 '	Prospectively
25656	CTRI/2018/10/016097	Interventional	Phase 3	Completed	1	1	' 22/10/2018 '	Prospectively
19828	CTRI/2018/10/016123	Interventional	Phase 2	Completed	1	1	' 23/10/2018 '	Prospectively
28853	CTRI/2018/10/016129	Interventional	Phase 3	Completed	1	1	' 24/10/2018 '	Prospectively
28965	CTRI/2018/10/016156	Interventional	Phase 3	Completed	1	1	' 25/10/2018 '	Prospectively
28966	CTRI/2018/10/016160	Interventional	Phase 3	Completed	1	1	' 25/10/2018 '	Prospectively
28978	CTRI/2018/10/016161	Interventional	Phase 3	Completed	1	1	' 25/10/2018 '	Prospectively
19804	CTRI/2018/10/016162	Interventional	Phase 2	Completed	1	1	' 25/10/2018 '	Prospectively
28605	CTRI/2018/10/016167	Interventional	Phase 2/ Phase 3	Completed	1	1	' 26/10/2018 '	Prospectively
29006	CTRI/2018/10/016174	Interventional	Phase 3	Completed	1	1	' 26/10/2018 '	Prospectively
29008	CTRI/2018/10/016175	Interventional	Phase 3/ Phase 4	Completed	1	1	' 26/10/2018 '	Prospectively
15273	CTRI/2018/10/016190	Interventional	Phase 2	Completed	3	3	' 29/10/2018 '	Retrospectively
29007	CTRI/2018/10/016196	Interventional	Phase 3	Completed	1	1	' 30/10/2018 '	Prospectively
29017	CTRI/2018/10/016197	Interventional	Phase 3	Completed	1	1	' 30/10/2018 '	Prospectively
29115	CTRI/2018/10/016233	Interventional	Phase 3	Completed	1	1	' 31/10/2018 '	Prospectively
29026	CTRI/2018/11/016248	Interventional	Phase 3	Completed	1	1	' 01/11/2018 '	Prospectively
27843	CTRI/2018/11/016292	Interventional	Phase 3	Completed	1	1	' 09/11/2018 '	Prospectively
27947	CTRI/2018/11/016312	Interventional	Phase 3	Completed	1	1	' 09/11/2018 '	Prospectively
29251	CTRI/2018/11/016361	Interventional	Phase 2	Completed	1	1	' 15/11/2018 '	Prospectively
29416	CTRI/2018/11/016419	Interventional	Phase 2/ Phase 3	Completed	10	10	' 26/11/2018 '	Prospectively
29218	CTRI/2018/11/016436	Interventional	Phase 3	Completed	1	1	' 27/11/2018 '	Prospectively
29281	CTRI/2018/11/016451	Interventional	Phase 3	Completed	1	1	' 28/11/2018 '	Prospectively
29403	CTRI/2018/12/016560	Interventional	Phase 3	Completed	1	1	' 07/12/2018 '	Prospectively
28903	CTRI/2018/12/016561	Interventional	Phase 3	Completed	1	1	' 07/12/2018 '	Prospectively
27526	CTRI/2018/12/016574	Interventional	Phase 3	Closed to Recruitment of Participants	7	7	' 10/12/2018 '	Prospectively
29555	CTRI/2018/12/016605	Interventional	Phase 3	Closed to Recruitment of Participants	18	18	' 11/12/2018 '	Prospectively
29646	CTRI/2018/12/016607	Interventional	Phase 3	Completed	25	25	' 11/12/2018 '	Prospectively
27659	CTRI/2018/12/016659	Interventional	Phase 3/ Phase 4	Closed to Recruitment of Participants	1	1	' 13/12/2018 '	Retrospectively
19851	CTRI/2018/12/016661	Interventional	Phase 3	Completed	1	1	' 13/12/2018 '	Retrospectively
29859	CTRI/2018/12/016714	Interventional	Phase 2/ Phase 3	Completed	1	1	' 18/12/2018 '	Prospectively
29271	CTRI/2018/12/016727	Interventional	Phase 2	Completed	1	1	' 19/12/2018 '	Prospectively
29498	CTRI/2018/12/016730	Interventional	Phase 3	Completed	1	1	' 19/12/2018 '	Prospectively
29980	CTRI/2018/12/016758	Interventional	Phase 2/ Phase 3	Closed to Recruitment of Participants	1	1	' 21/12/2018 '	Prospectively
29752	CTRI/2018/12/016767	Interventional	Phase 2	Completed	1	1	' 21/12/2018 '	Prospectively
29406	CTRI/2018/12/016796	Interventional	Phase 3	Completed	1	1	' 28/12/2018 '	Prospectively
29753	CTRI/2018/12/016804	Interventional	Phase 2	Completed	1	1	' 31/12/2018 '	Retrospectively
29805	CTRI/2018/12/016805	Interventional	Phase 2	Completed	1	1	' 31/12/2018 '	Prospectively
29815	CTRI/2018/12/016806	Interventional	Phase 3	Completed	1	1	' 31/12/2018 '	Prospectively
29923	CTRI/2018/12/016808	Interventional	Phase 2	Completed	1	1	' 31/12/2018 '	Prospectively
29865	CTRI/2019/01/016821	Interventional	Phase 3/ Phase 4	Completed	1	1	' 01/01/2019 '	Prospectively
30233	CTRI/2019/01/016833	Interventional	Phase 2	Completed	1	1	' 01/01/2019 '	Prospectively
21156	CTRI/2019/01/016863	Interventional	Phase 2/ Phase 3	Completed	1	1	' 03/01/2019 '	Prospectively
30200	CTRI/2019/01/016893	Interventional	Phase 2	Completed	1	1	' 03/01/2019 '	Prospectively
29841	CTRI/2019/01/016927	Interventional	Phase 2	Completed	1	1	' 04/01/2019 '	Prospectively
30228	CTRI/2019/01/016954	Interventional	Phase 2	Completed	1	1	' 07/01/2019 '	Prospectively
30207	CTRI/2019/01/016957	Interventional	Phase 2	Completed	1	1	' 08/01/2019 '	Prospectively
29957	CTRI/2019/01/016958	Interventional	Phase 2	Completed	1	1	' 08/01/2019 '	Prospectively
30184	CTRI/2019/01/016961	Interventional	Phase 2	Completed	1	1	' 08/01/2019 '	Prospectively
30232	CTRI/2019/01/016990	Interventional	Phase 2	Completed	1	1	' 08/01/2019 '	Prospectively
30447	CTRI/2019/01/017003	Interventional	Phase 2	Completed	1	1	' 09/01/2019 '	Prospectively
30272	CTRI/2019/01/017024	Interventional	Phase 2	Completed	1	1	' 09/01/2019 '	Prospectively
28069	CTRI/2019/01/017039	Interventional	Phase 2/ Phase 3	Completed	1	1	' 10/01/2019 '	Prospectively
30208	CTRI/2019/01/017061	Interventional	Phase 2	Completed	1	1	' 14/01/2019 '	Prospectively
30187	CTRI/2019/01/017079	Interventional	Phase 2	Completed	1	1	' 14/01/2019 '	Prospectively
26326	CTRI/2019/01/017080	Interventional	Phase 2	Closed to Recruitment of Participants	1	1	' 15/01/2019 '	Prospectively
29977	CTRI/2019/01/017096	Interventional	Phase 2/ Phase 3	Completed	1	1	' 15/01/2019 '	Prospectively
30596	CTRI/2019/01/017102	Interventional	Phase 2	Completed	1	1	' 16/01/2019 '	Prospectively
30219	CTRI/2019/01/017109	Interventional	Phase 3	Completed	1	1	' 16/01/2019 '	Prospectively
30046	CTRI/2019/01/017155	Interventional	Phase 3	Completed	15	15	' 18/01/2019 '	Prospectively
29803	CTRI/2019/01/017156	Interventional	Phase 3	Completed	22	22	' 18/01/2019 '	Prospectively
30317	CTRI/2019/01/017169	Interventional	Phase 2/ Phase 3	Completed	1	1	' 21/01/2019 '	Prospectively
29743	CTRI/2019/01/017196	Interventional	Phase 3	Completed	20	20	' 22/01/2019 '	Prospectively
30707	CTRI/2019/01/017198	Interventional	Phase 3	Completed	1	1	' 22/01/2019 '	Prospectively
30778	CTRI/2019/01/017202	Interventional	Phase 2	Completed	1	1	' 22/01/2019 '	Prospectively
30419	CTRI/2019/01/017222	Interventional	Phase 2	Completed	1	1	' 24/01/2019 '	Prospectively
30422	CTRI/2019/01/017243	Interventional	Phase 2	Completed	1	1	' 25/01/2019 '	Prospectively
30708	CTRI/2019/01/017246	Interventional	Phase 3	Completed	1	1	' 25/01/2019 '	Prospectively
30484	CTRI/2019/01/017259	Interventional	Phase 3	Completed	1	1	' 25/01/2019 '	Prospectively
30703	CTRI/2019/01/017261	Interventional	Phase 3	Completed	1	1	' 25/01/2019 '	Prospectively
30553	CTRI/2019/01/017268	Interventional	Phase 3	Completed	1	1	' 25/01/2019 '	Prospectively
29491	CTRI/2019/01/017275	Interventional	Phase 3	Completed	1	1	' 28/01/2019 '	Prospectively
29683	CTRI/2019/01/017317	Interventional	Phase 3	Completed	1	1	' 31/01/2019 '	Prospectively
30381	CTRI/2019/01/017327	Interventional	Phase 3	Completed	1	1	' 31/01/2019 '	Prospectively
30384	CTRI/2019/01/017328	Interventional	Phase 2	Completed	1	1	' 31/01/2019 '	Prospectively
30604	CTRI/2019/01/017334	Interventional	Phase 3	Completed	1	1	' 31/01/2019 '	Prospectively
30700	CTRI/2019/01/017338	Interventional	Phase 3	Completed	1	1	' 31/01/2019 '	Prospectively
31011	CTRI/2019/01/017345	Interventional	Phase 2	Completed	1	1	' 31/01/2019 '	Prospectively
30740	CTRI/2019/02/017382	Interventional	Phase 3/ Phase 4	Completed	1	1	' 01/02/2019 '	Prospectively
31102	CTRI/2019/02/017396	Interventional	Phase 3/ Phase 4	Completed	1	1	' 01/02/2019 '	Prospectively
30645	CTRI/2019/02/017405	Interventional	Phase 2	Completed	1	1	' 04/02/2019 '	Prospectively
31149	CTRI/2019/02/017458	Interventional	Phase 3	Completed	1	1	' 05/02/2019 '	Prospectively
31112	CTRI/2019/02/017493	Interventional	Phase 2	Completed	1	1	' 06/02/2019 '	Prospectively
27855	CTRI/2019/02/017507	Interventional	Phase 3	Closed to Recruitment of Participants	6	6	' 06/02/2019 '	Prospectively
30196	CTRI/2019/02/017527	Interventional	Phase 2	Completed	4	4	' 07/02/2019 '	Prospectively
29670	CTRI/2019/02/017562	Interventional	Phase 2	Closed to Recruitment of Participants	1	1	' 08/02/2019 '	Prospectively
31104	CTRI/2019/02/017565	Interventional	Phase 3/ Phase 4	Completed	1	1	' 08/02/2019 '	Prospectively
29512	CTRI/2019/02/017576	Interventional	Phase 3	Completed	1	1	' 11/02/2019 '	Prospectively
29800	CTRI/2019/02/017586	Interventional	Phase 3	Completed	1	1	' 12/02/2019 '	Prospectively
30979	CTRI/2019/02/017588	Interventional	Phase 3	Completed	1	1	' 12/02/2019 '	Prospectively
31340	CTRI/2019/02/017629	Interventional	Phase 3	Closed to Recruitment of Participants	1	1	' 13/02/2019 '	Prospectively
29642	CTRI/2019/02/017659	Interventional	Phase 3	Completed	1	1	' 14/02/2019 '	Prospectively
31079	CTRI/2019/02/017687	Interventional	Phase 2	Completed	1	1	' 15/02/2019 '	Prospectively
30868	CTRI/2019/02/017717	Interventional	Phase 2	Completed	1	1	' 19/02/2019 '	Prospectively
31046	CTRI/2019/02/017729	Interventional	Phase 3/ Phase 4	Completed	1	1	' 20/02/2019 '	Prospectively
30678	CTRI/2019/02/017808	Interventional	Phase 2	Completed	1	1	' 25/02/2019 '	Prospectively
31671	CTRI/2019/02/017810	Interventional	Phase 2	Completed	1	1	' 25/02/2019 '	Prospectively
30068	CTRI/2019/02/017824	Interventional	Phase 3/ Phase 4	Completed	1	1	' 26/02/2019 '	Prospectively
30681	CTRI/2019/03/017893	Interventional	Phase 3/ Phase 4	Completed	1	1	' 01/03/2019 '	Prospectively
31726	CTRI/2019/03/017931	Interventional	Phase 3/ Phase 4	Completed	1	1	' 06/03/2019 '	Prospectively
31672	CTRI/2019/03/017989	Interventional	Phase 2/ Phase 3	Completed	1	1	' 08/03/2019 '	Prospectively
30892	CTRI/2019/03/017993	Interventional	Phase 2	Completed	1	1	' 08/03/2019 '	Prospectively
31026	CTRI/2019/03/018030	Interventional	Phase 3	Completed	1	1	' 12/03/2019 '	Prospectively
32033	CTRI/2019/03/018062	Interventional	Phase 3	Completed	1	1	' 13/03/2019 '	Prospectively
31206	CTRI/2019/03/018065	Interventional	Phase 3/ Phase 4	Completed	1	1	' 13/03/2019 '	Prospectively
28424	CTRI/2019/03/018075	Interventional	Phase 3	Completed	11	11	' 13/03/2019 '	Prospectively
31402	CTRI/2019/03/018093	Interventional	Phase 2/ Phase 3	Completed	1	1	' 14/03/2019 '	Prospectively
31089	CTRI/2019/03/018155	Interventional	Phase 2	Completed	1	1	' 19/03/2019 '	Prospectively
31749	CTRI/2019/03/018156	Interventional	Phase 3	Completed	1	1	' 19/03/2019 '	Prospectively
32216	CTRI/2019/03/018171	Interventional	Phase 2	Completed	1	1	' 19/03/2019 '	Prospectively
32298	CTRI/2019/03/018175	Interventional	Phase 2	Completed	1	1	' 19/03/2019 '	Prospectively
31465	CTRI/2019/03/018183	Interventional	Phase 2/ Phase 3	Completed	1	1	' 20/03/2019 '	Prospectively
32281	CTRI/2019/03/018215	Interventional	Phase 3	Completed	8	8	' 20/03/2019 '	Prospectively
31845	CTRI/2019/03/018235	Interventional	Phase 3	Completed	1	1	' 22/03/2019 '	Prospectively
32297	CTRI/2019/03/018268	Interventional	Phase 3	Completed	1	1	' 26/03/2019 '	Prospectively
32274	CTRI/2019/03/018323	Interventional	Phase 2/ Phase 3	Completed	1	1	' 29/03/2019 '	Prospectively
30358	CTRI/2019/04/018350	Interventional	Phase 3	Completed	1	1	' 01/04/2019 '	Prospectively
30662	CTRI/2019/04/018351	Interventional	Phase 2	Completed	1	1	' 01/04/2019 '	Prospectively
31973	CTRI/2019/04/018378	Interventional	Phase 3	Closed to Recruitment of Participants	15	15	' 02/04/2019 '	Prospectively
31244	CTRI/2019/04/018384	Interventional	Phase 3	Closed to Recruitment of Participants	10	10	' 02/04/2019 '	Prospectively
32435	CTRI/2019/04/018400	Interventional	Phase 2	Completed	1	1	' 02/04/2019 '	Prospectively
32638	CTRI/2019/04/018419	Interventional	Phase 2/ Phase 3	Completed	3	3	' 04/04/2019 '	Prospectively
32581	CTRI/2019/04/018423	Interventional	Phase 3	Completed	1	1	' 05/04/2019 '	Prospectively
31792	CTRI/2019/04/018443	Interventional	Phase 2	Closed to Recruitment of Participants	11	11	' 08/04/2019 '	Prospectively
32694	CTRI/2019/04/018485	Interventional	Phase 3/ Phase 4	Closed to Recruitment of Participants	1	1	' 08/04/2019 '	Prospectively
11884	CTRI/2019/04/018521	Interventional	Phase 3/ Phase 4	Completed	1	1	' 09/04/2019 '	Retrospectively
31325	CTRI/2019/04/018522	Interventional	Phase 2/ Phase 3	Completed	1	1	' 09/04/2019 '	Prospectively
31926	CTRI/2019/04/018552	Interventional	Phase 3	Completed	1	1	' 10/04/2019 '	Prospectively
8954	CTRI/2019/04/018576	Interventional	Phase 2/ Phase 3	Completed	1	1	' 12/04/2019 '	Retrospectively
29094	CTRI/2019/04/018598	Interventional	Phase 3	Completed	3	3	' 15/04/2019 '	Prospectively
32739	CTRI/2019/04/018614	Interventional	Phase 3	Closed to Recruitment of Participants	19	19	' 15/04/2019 '	Prospectively
31746	CTRI/2019/04/018632	Interventional	Phase 2/ Phase 3	Completed	2	2	' 15/04/2019 '	Prospectively
32287	CTRI/2019/04/018636	Interventional	Phase 2/ Phase 3	Completed	1	1	' 16/04/2019 '	Prospectively
33015	CTRI/2019/04/018637	Interventional	Phase 2	Completed	1	1	' 16/04/2019 '	Prospectively
26214	CTRI/2019/04/018642	Interventional	Phase 2	Completed	1	1	' 18/04/2019 '	Retrospectively
32929	CTRI/2019/04/018689	Interventional	Phase 3	Completed	13	13	' 22/04/2019 '	Prospectively
32960	CTRI/2019/04/018722	Interventional	Phase 2	Completed	1	1	' 24/04/2019 '	Prospectively
25748	CTRI/2019/04/018759	Interventional	Phase 2	Completed	1	1	' 24/04/2019 '	Retrospectively
31906	CTRI/2019/04/018795	Interventional	Phase 2	Completed	1	1	' 25/04/2019 '	Prospectively
32363	CTRI/2019/04/018799	Interventional	Phase 2	Completed	1	1	' 26/04/2019 '	Prospectively
25558	CTRI/2019/04/018826	Interventional	Phase 2	Completed	1	1	' 29/04/2019 '	Retrospectively
25575	CTRI/2019/04/018867	Interventional	Phase 2	Completed	1	1	' 30/04/2019 '	Retrospectively
14798	CTRI/2019/05/018875	Interventional	Phase 3	Completed	1	1	' 01/05/2019 '	Retrospectively
32633	CTRI/2019/05/018900	Interventional	Phase 3	Completed	1	1	' 02/05/2019 '	Prospectively
32460	CTRI/2019/05/018909	Interventional	Phase 2	Completed	3	3	' 02/05/2019 '	Prospectively
24296	CTRI/2019/05/018911	Interventional	Phase 2	Closed to Recruitment of Participants	1	1	' 02/05/2019 '	Retrospectively
29454	CTRI/2019/05/018950	Interventional	Phase 2	Completed	1	1	' 06/05/2019 '	Prospectively
33317	CTRI/2019/05/018963	Interventional	Phase 3/ Phase 4	Closed to Recruitment of Participants	1	1	' 06/05/2019 '	Prospectively
6735	CTRI/2019/05/018980	Interventional	Phase 3	Completed	1	1	' 07/05/2019 '	Retrospectively
32230	CTRI/2019/05/018997	Interventional	Phase 3/ Phase 4	Closed to Recruitment of Participants	1	1	' 08/05/2019 '	Prospectively
31708	CTRI/2019/05/019012	Interventional	Phase 2	Completed	1	1	' 09/05/2019 '	Prospectively
33674	CTRI/2019/05/019027	Interventional	Phase 2	Completed	2	2	' 09/05/2019 '	Prospectively
2123	CTRI/2019/05/019036	Interventional	Phase 2	Completed	1	1	' 10/05/2019 '	Retrospectively
32876	CTRI/2019/05/019060	Interventional	Phase 2/ Phase 3	Completed	1	1	' 13/05/2019 '	Prospectively
32574	CTRI/2019/05/019086	Interventional	Phase 2	Completed	1	1	' 13/05/2019 '	Prospectively
30758	CTRI/2019/05/019087	Interventional	Phase 2	Completed	1	1	' 13/05/2019 '	Prospectively
12393	CTRI/2019/05/019099	Interventional	Phase 3	Completed	1	1	' 14/05/2019 '	Retrospectively
33640	CTRI/2019/05/019123	Interventional	Phase 2	Completed	1	1	' 14/05/2019 '	Prospectively
31492	CTRI/2019/05/019156	Interventional	Phase 2	Closed to Recruitment of Participants	16	16	' 15/05/2019 '	Prospectively
33020	CTRI/2019/05/019167	Interventional	Phase 3	Completed	11	11	' 15/05/2019 '	Prospectively
33890	CTRI/2019/05/019230	Interventional	Phase 2	Completed	1	1	' 20/05/2019 '	Prospectively
33387	CTRI/2019/05/019249	Interventional	Phase 3/ Phase 4	Completed	1	1	' 21/05/2019 '	Prospectively
33659	CTRI/2019/05/019294	Interventional	Phase 2	Completed	1	1	' 23/05/2019 '	Prospectively
33260	CTRI/2019/05/019302	Interventional	Phase 3	Completed	1	1	' 23/05/2019 '	Prospectively
34073	CTRI/2019/05/019303	Interventional	Phase 2/ Phase 3	Completed	2	2	' 23/05/2019 '	Prospectively
33373	CTRI/2019/05/019328	Interventional	Phase 2/ Phase 3	Completed	1	1	' 24/05/2019 '	Prospectively
34138	CTRI/2019/05/019392	Interventional	Phase 3/ Phase 4	Completed	1	1	' 28/05/2019 '	Prospectively
33957	CTRI/2019/05/019412	Interventional	Phase 2	Completed	1	1	' 29/05/2019 '	Prospectively
34127	CTRI/2019/05/019434	Interventional	Phase 2/ Phase 3	Completed	1	1	' 30/05/2019 '	Prospectively
34008	CTRI/2019/05/019446	Interventional	Phase 3/ Phase 4	Closed to Recruitment of Participants	1	1	' 30/05/2019 '	Prospectively
34261	CTRI/2019/05/019452	Interventional	Phase 2/ Phase 3	Completed	5	5	' 30/05/2019 '	Prospectively
33566	CTRI/2019/06/019490	Interventional	Phase 3	Closed to Recruitment of Participants	11	11	' 03/06/2019 '	Prospectively
33267	CTRI/2019/06/019505	Interventional	Phase 2	Completed	1	1	' 03/06/2019 '	Prospectively
29960	CTRI/2019/06/019509	Interventional	Phase 3	Closed to Recruitment of Participants	10	10	' 03/06/2019 '	Prospectively
28255	CTRI/2019/06/019550	Interventional	Phase 3	Completed	1	1	' 06/06/2019 '	Prospectively
33825	CTRI/2019/06/019568	Interventional	Phase 3	Completed	2	2	' 07/06/2019 '	Prospectively
34224	CTRI/2019/06/019586	Interventional	Phase 2	Completed	1	1	' 10/06/2019 '	Prospectively
34255	CTRI/2019/06/019587	Interventional	Phase 2	Completed	1	1	' 10/06/2019 '	Prospectively
34150	CTRI/2019/06/019596	Interventional	Phase 2	Completed	1	1	' 10/06/2019 '	Prospectively
34256	CTRI/2019/06/019602	Interventional	Phase 2	Completed	1	1	' 10/06/2019 '	Prospectively
34134	CTRI/2019/06/019611	Interventional	Phase 2	Completed	1	1	' 11/06/2019 '	Prospectively
34459	CTRI/2019/06/019615	Interventional	Phase 2	Completed	1	1	' 11/06/2019 '	Prospectively
29624	CTRI/2019/06/019620	Interventional	Phase 2	Completed	1	1	' 11/06/2019 '	Prospectively
33329	CTRI/2019/06/019635	Interventional	Phase 3	Closed to Recruitment of Participants	69	69	' 12/06/2019 '	Prospectively
34102	CTRI/2019/06/019636	Interventional	Phase 3	Completed	2	2	' 12/06/2019 '	Prospectively
34036	CTRI/2019/06/019637	Interventional	Phase 3	Completed	12	12	' 12/06/2019 '	Prospectively
34416	CTRI/2019/06/019645	Interventional	Phase 2/ Phase 3	Completed	1	1	' 12/06/2019 '	Prospectively
32826	CTRI/2019/06/019686	Interventional	Phase 2	Completed	1	1	' 14/06/2019 '	Prospectively
34502	CTRI/2019/06/019722	Interventional	Phase 2	Completed	1	1	' 18/06/2019 '	Prospectively
34633	CTRI/2019/06/019737	Interventional	Phase 2	Completed	1	1	' 18/06/2019 '	Prospectively
34383	CTRI/2019/06/019749	Interventional	Phase 2	Completed	1	1	' 18/06/2019 '	Prospectively
34291	CTRI/2019/06/019754	Interventional	Phase 2	Completed	1	1	' 19/06/2019 '	Prospectively
21057	CTRI/2019/06/019760	Interventional	Phase 2/ Phase 3	Completed	1	1	' 19/06/2019 '	Retrospectively
34802	CTRI/2019/06/019797	Interventional	Phase 2	Closed to Recruitment of Participants	1	1	' 20/06/2019 '	Prospectively
34637	CTRI/2019/06/019811	Interventional	Phase 2	Completed	1	1	' 21/06/2019 '	Prospectively
33236	CTRI/2019/06/019818	Interventional	Phase 2	Completed	1	1	' 24/06/2019 '	Prospectively
34238	CTRI/2019/06/019830	Interventional	Phase 3	Completed	1	1	' 24/06/2019 '	Prospectively
34534	CTRI/2019/06/019845	Interventional	Phase 3	Completed	1	1	' 25/06/2019 '	Prospectively
34499	CTRI/2019/06/019872	Interventional	Phase 2	Completed	1	1	' 26/06/2019 '	Prospectively
34934	CTRI/2019/06/019874	Interventional	Phase 2	Completed	1	1	' 26/06/2019 '	Prospectively
34112	CTRI/2019/06/019912	Interventional	Phase 2	Completed	1	1	' 27/06/2019 '	Prospectively
34609	CTRI/2019/06/019921	Interventional	Phase 2	Completed	1	1	' 27/06/2019 '	Prospectively
33997	CTRI/2019/06/019928	Interventional	Phase 2/ Phase 3	Completed	1	1	' 28/06/2019 '	Prospectively
34283	CTRI/2019/06/019936	Interventional	Phase 2	Completed	1	1	' 28/06/2019 '	Prospectively
34113	CTRI/2019/06/019956	Interventional	Phase 2	Completed	1	1	' 28/06/2019 '	Prospectively
34655	CTRI/2019/07/019965	Interventional	Phase 2	Completed	1	1	' 01/07/2019 '	Prospectively
34530	CTRI/2019/07/019968	Interventional	Phase 2	Completed	1	1	' 01/07/2019 '	Prospectively
34702	CTRI/2019/07/019976	Interventional	Phase 3	Completed	1	1	' 01/07/2019 '	Prospectively
35104	CTRI/2019/07/019982	Interventional	Phase 3	Completed	1	1	' 02/07/2019 '	Prospectively
34046	CTRI/2019/07/020020	Interventional	Phase 2	Completed	1	1	' 04/07/2019 '	Prospectively
34959	CTRI/2019/07/020042	Interventional	Phase 2	Completed	1	1	' 05/07/2019 '	Prospectively
27190	CTRI/2019/07/020063	Interventional	Phase 2	Closed to Recruitment of Participants	2	2	' 08/07/2019 '	Prospectively
34022	CTRI/2019/07/020077	Interventional	Phase 3	Closed to Recruitment of Participants	1	1	' 08/07/2019 '	Prospectively
35090	CTRI/2019/07/020106	Interventional	Phase 2	Completed	1	1	' 09/07/2019 '	Prospectively
31181	CTRI/2019/07/020118	Interventional	Phase 3/ Phase 4	Completed	1	1	' 09/07/2019 '	Prospectively
30878	CTRI/2019/07/020149	Interventional	Phase 3	Closed to Recruitment of Participants	12	12	' 10/07/2019 '	Prospectively
34506	CTRI/2019/07/020150	Interventional	Phase 2	Completed	1	1	' 11/07/2019 '	Prospectively
31984	CTRI/2019/07/020161	Interventional	Phase 2	Completed	1	1	' 12/07/2019 '	Prospectively
34282	CTRI/2019/07/020204	Interventional	Phase 3	Completed	24	24	' 15/07/2019 '	Prospectively
35628	CTRI/2019/07/020255	Interventional	Phase 2	Completed	1	1	' 18/07/2019 '	Prospectively
33332	CTRI/2019/07/020341	Interventional	Phase 2	Completed	1	1	' 23/07/2019 '	Prospectively
35048	CTRI/2019/07/020349	Interventional	Phase 2	Completed	1	1	' 24/07/2019 '	Prospectively
33298	CTRI/2019/07/020385	Interventional	Phase 2	Completed	1	1	' 26/07/2019 '	Prospectively
34938	CTRI/2019/07/020424	Interventional	Phase 2	Closed to Recruitment of Participants	1	1	' 29/07/2019 '	Prospectively
15089	CTRI/2019/07/020465	Interventional	Phase 3/ Phase 4	Completed	1	1	' 31/07/2019 '	Retrospectively
35389	CTRI/2019/07/020469	Interventional	Phase 2	Completed	1	1	' 31/07/2019 '	Prospectively
15987	CTRI/2019/08/020571	Interventional	Phase 2	Completed	1	1	' 06/08/2019 '	Retrospectively
32916	CTRI/2019/08/020641	Interventional	Phase 2/ Phase 3	Closed to Recruitment of Participants	1	1	' 09/08/2019 '	Prospectively
20425	CTRI/2019/08/020680	Interventional	Phase 3	Completed	5	5	' 13/08/2019 '	Retrospectively
34430	CTRI/2019/08/020707	Interventional	Phase 2	Completed	1	1	' 14/08/2019 '	Prospectively
35737	CTRI/2019/08/020710	Interventional	Phase 2	Completed	1	1	' 14/08/2019 '	Prospectively
36056	CTRI/2019/08/020748	Interventional	Phase 2	Completed	1	1	' 16/08/2019 '	Prospectively
36021	CTRI/2019/08/020761	Interventional	Phase 3/ Phase 4	Completed	1	1	' 19/08/2019 '	Prospectively
36092	CTRI/2019/08/020765	Interventional	Phase 3	Completed	1	1	' 19/08/2019 '	Prospectively
36057	CTRI/2019/08/020770	Interventional	Phase 2	Completed	1	1	' 19/08/2019 '	Prospectively
34688	CTRI/2019/08/020805	Interventional	Phase 2/ Phase 3	Completed	1	1	' 21/08/2019 '	Prospectively
35834	CTRI/2019/08/020821	Interventional	Phase 2	Completed	1	1	' 21/08/2019 '	Prospectively
35243	CTRI/2019/08/020839	Interventional	Phase 3/ Phase 4	Completed	1	1	' 22/08/2019 '	Prospectively
34500	CTRI/2019/08/020855	Interventional	Phase 2	Completed	1	1	' 23/08/2019 '	Prospectively
34284	CTRI/2019/08/020856	Interventional	Phase 2	Completed	1	1	' 23/08/2019 '	Prospectively
36338	CTRI/2019/08/020922	Interventional	Phase 2	Completed	1	1	' 27/08/2019 '	Prospectively
36144	CTRI/2019/08/020985	Interventional	Phase 2/ Phase 3	Completed	1	1	' 30/08/2019 '	Prospectively
36422	CTRI/2019/08/020991	Interventional	Phase 2/ Phase 3	Completed	1	1	' 30/08/2019 '	Prospectively
34432	CTRI/2019/08/021009	Interventional	Phase 3/ Phase 4	Completed	1	1	' 30/08/2019 '	Prospectively
36529	CTRI/2019/09/021096	Interventional	Phase 2	Closed to Recruitment of Participants	1	1	' 06/09/2019 '	Prospectively
36636	CTRI/2019/09/021161	Interventional	Phase 2/ Phase 3	Completed	1	1	' 11/09/2019 '	Prospectively
36379	CTRI/2019/09/021168	Interventional	Phase 2	Completed	1	1	' 11/09/2019 '	Prospectively
31448	CTRI/2019/09/021197	Interventional	Phase 2	Completed	1	1	' 12/09/2019 '	Prospectively
36729	CTRI/2019/09/021217	Interventional	Phase 2/ Phase 3	Completed	3	3	' 12/09/2019 '	Prospectively
12640	CTRI/2019/09/021224	Interventional	Phase 2	Completed	1	1	' 13/09/2019 '	Retrospectively
36648	CTRI/2019/09/021242	Interventional	Phase 2/ Phase 3	Completed	1	1	' 13/09/2019 '	Prospectively
36325	CTRI/2019/09/021301	Interventional	Phase 2	Completed	1	1	' 18/09/2019 '	Prospectively
36457	CTRI/2019/09/021343	Interventional	Phase 3	Completed	10	10	' 19/09/2019 '	Prospectively
33250	CTRI/2019/09/021363	Interventional	Phase 3/ Phase 4	Closed to Recruitment of Participants	1	1	' 23/09/2019 '	Prospectively
34465	CTRI/2019/09/021458	Interventional	Phase 2	Closed to Recruitment of Participants	8	8	' 30/09/2019 '	Prospectively
37032	CTRI/2019/10/021478	Interventional	Phase 3/ Phase 4	Closed to Recruitment of Participants	1	1	' 01/10/2019 '	Prospectively
37015	CTRI/2019/10/021505	Interventional	Phase 2/ Phase 3	Completed	1	1	' 01/10/2019 '	Prospectively
36977	CTRI/2019/10/021524	Interventional	Phase 3/ Phase 4	Completed	1	1	' 03/10/2019 '	Prospectively
33605	CTRI/2019/10/021555	Interventional	Phase 3/ Phase 4	Closed to Recruitment of Participants	1	1	' 07/10/2019 '	Prospectively
36975	CTRI/2019/10/021567	Interventional	Phase 3	Closed to Recruitment of Participants	6	6	' 09/10/2019 '	Prospectively
33609	CTRI/2019/10/021572	Interventional	Phase 2	Completed	1	1	' 09/10/2019 '	Prospectively
36997	CTRI/2019/10/021606	Interventional	Phase 2	Closed to Recruitment of Participants	1	1	' 11/10/2019 '	Prospectively
37224	CTRI/2019/10/021637	Interventional	Phase 3/ Phase 4	Completed	1	1	' 14/10/2019 '	Prospectively
21766	CTRI/2019/10/021639	Interventional	Phase 2	Completed	1	1	' 14/10/2019 '	Retrospectively
37368	CTRI/2019/10/021659	Interventional	Phase 2	Completed	1	1	' 16/10/2019 '	Prospectively
34992	CTRI/2019/10/021754	Interventional	Phase 2/ Phase 3	Completed	1	1	' 22/10/2019 '	Prospectively
37246	CTRI/2019/10/021835	Interventional	Phase 2	Closed to Recruitment of Participants	9	9	' 31/10/2019 '	Prospectively
37666	CTRI/2019/11/021858	Interventional	Phase 3	Closed to Recruitment of Participants	1	1	' 04/11/2019 '	Prospectively
30939	CTRI/2019/11/021869	Interventional	Phase 3	Completed	1	1	' 05/11/2019 '	Retrospectively
37020	CTRI/2019/11/021908	Interventional	Phase 3	Completed	1	1	' 07/11/2019 '	Prospectively
28918	CTRI/2019/11/022118	Interventional	Phase 3/ Phase 4	Completed	1	1	' 22/11/2019 '	Prospectively
30968	CTRI/2019/11/022149	Interventional	Phase 2/ Phase 3	Closed to Recruitment of Participants	1	1	' 26/11/2019 '	Prospectively
35484	CTRI/2019/11/022169	Interventional	Phase 2/ Phase 3	Completed	1	1	' 27/11/2019 '	Prospectively
37937	CTRI/2019/12/022201	Interventional	Phase 2/ Phase 3	Completed	1	1	' 02/12/2019 '	Prospectively
36915	CTRI/2019/12/022312	Interventional	Phase 3	Closed to Recruitment of Participants	43	43	' 11/12/2019 '	Prospectively
38234	CTRI/2019/12/022455	Interventional	Phase 3	Completed	19	19	' 20/12/2019 '	Prospectively
38544	CTRI/2019/12/022543	Interventional	Phase 3	Completed	7	7	' 27/12/2019 '	Prospectively
38394	CTRI/2020/01/022619	Interventional	Phase 3	Completed	8	8	' 06/01/2020 '	Prospectively
21686	CTRI/2020/01/022650	Interventional	Phase 3/ Phase 4	Completed	1	1	' 07/01/2020 '	Retrospectively
38764	CTRI/2020/01/022657	Interventional	Phase 2	Closed to Recruitment of Participants	1	1	' 08/01/2020 '	Prospectively
39310	CTRI/2020/01/022679	Interventional	Phase 2	Completed	1	1	' 09/01/2020 '	Prospectively
38930	CTRI/2020/01/022697	Interventional	Phase 2	Closed to Recruitment of Participants	1	1	' 10/01/2020 '	Prospectively
37780	CTRI/2020/01/023016	Interventional	Phase 2	Closed to Recruitment of Participants	3	3	' 28/01/2020 '	Prospectively
39401	CTRI/2020/01/023062	Interventional	Phase 3	Completed	8	8	' 31/01/2020 '	Prospectively
40255	CTRI/2020/01/023069	Interventional	Phase 3	Completed	1	1	' 31/01/2020 '	Prospectively
37473	CTRI/2020/02/023110	Interventional	Phase 3	Closed to Recruitment of Participants	4	4	' 04/02/2020 '	Prospectively
34354	CTRI/2020/02/023252	Interventional	Phase 3	Completed	1	1	' 11/02/2020 '	Prospectively
40545	CTRI/2020/02/023278	Interventional	Phase 2	Completed	1	1	' 12/02/2020 '	Prospectively
40953	CTRI/2020/02/023303	Interventional	Phase 3	Completed	1	1	' 13/02/2020 '	Prospectively
40951	CTRI/2020/02/023304	Interventional	Phase 3	Completed	1	1	' 13/02/2020 '	Prospectively
40444	CTRI/2020/02/023469	Interventional	Phase 2	Completed	1	1	' 20/02/2020 '	Prospectively
40659	CTRI/2020/02/023501	Interventional	Phase 2	Completed	1	1	' 21/02/2020 '	Prospectively
40387	CTRI/2020/02/023652	Interventional	Phase 2	Completed	1	1	' 28/02/2020 '	Prospectively
41451	CTRI/2020/03/023825	Interventional	Phase 3	Closed to Recruitment of Participants	1	1	' 06/03/2020 '	Prospectively
40113	CTRI/2020/03/023936	Interventional	Phase 3	Completed	2	2	' 13/03/2020 '	Prospectively
40700	CTRI/2020/03/023983	Interventional	Phase 2	Completed	1	1	' 16/03/2020 '	Prospectively
41820	CTRI/2020/03/024262	Interventional	Phase 3/ Phase 4	Completed	1	1	' 25/03/2020 '	Prospectively
41748	CTRI/2020/03/024300	Interventional	Phase 2/ Phase 3	Completed	1	1	' 27/03/2020 '	Prospectively
42000	CTRI/2020/04/024470	Interventional	Phase 2/ Phase 3	Completed	1	1	' 03/04/2020 '	Prospectively
42967	CTRI/2020/04/024659	Interventional	Phase 3	Completed	1	1	' 15/04/2020 '	Prospectively
42006	CTRI/2020/04/024660	Interventional	Phase 3	Closed to Recruitment of Participants	10	10	' 16/04/2020 '	Prospectively
42300	CTRI/2020/04/024684	Interventional	Phase 3	Closed to Recruitment of Participants	1	1	' 16/04/2020 '	Prospectively
42972	CTRI/2020/04/024749	Interventional	Phase 3	Closed to Recruitment of Participants	39	39	' 21/04/2020 '	Prospectively
43149	CTRI/2020/04/024775	Interventional	Phase 2	Completed	52	52	' 21/04/2020 '	Prospectively
42878	CTRI/2020/05/024959	Interventional	Phase 2	Completed	4	4	' 01/05/2020 '	Prospectively
43504	CTRI/2020/05/025114	Interventional	Phase 3	Completed	12	12	' 12/05/2020 '	Prospectively
43442	CTRI/2020/05/025161	Interventional	Phase 2	Completed	1	1	' 13/05/2020 '	Prospectively
43630	CTRI/2020/05/025254	Interventional	Phase 3	Completed	7	7	' 20/05/2020 '	Prospectively
11489	CTRI/2020/05/025268	Interventional	Phase 2	Completed	1	1	' 20/05/2020 '	Retrospectively
43917	CTRI/2020/05/025275	Interventional	Phase 3	Completed	1	1	' 20/05/2020 '	Prospectively
43892	CTRI/2020/05/025276	Interventional	Phase 3	Completed	1	1	' 20/05/2020 '	Prospectively
43752	CTRI/2020/05/025299	Interventional	Phase 2	Completed	1	1	' 21/05/2020 '	Prospectively
41120	CTRI/2020/05/025300	Interventional	Phase 3	Completed	2	2	' 22/05/2020 '	Prospectively
43951	CTRI/2020/05/025326	Interventional	Phase 2	Completed	1	1	' 23/05/2020 '	Prospectively
43703	CTRI/2020/05/025328	Interventional	Phase 2	Completed	5	5	' 23/05/2020 '	Prospectively
43949	CTRI/2020/05/025335	Interventional	Phase 3	Completed	1	1	' 24/05/2020 '	Prospectively
44033	CTRI/2020/05/025338	Interventional	Phase 2/ Phase 3	Completed	1	1	' 24/05/2020 '	Prospectively
43525	CTRI/2020/05/025372	Interventional	Phase 3	Closed to Recruitment of Participants	1	1	' 27/05/2020 '	Prospectively
43528	CTRI/2020/05/025373	Interventional	Phase 3	Completed	1	1	' 27/05/2020 '	Prospectively
43702	CTRI/2020/05/025397	Interventional	Phase 2	Completed	11	11	' 28/05/2020 '	Prospectively
44043	CTRI/2020/05/025425	Interventional	Phase 3/ Phase 4	Completed	1	1	' 28/05/2020 '	Prospectively
42447	CTRI/2020/05/025435	Interventional	Phase 2	Completed	2	2	' 29/05/2020 '	Prospectively
38169	CTRI/2020/05/025447	Interventional	Phase 2/ Phase 3	Completed	1	1	' 29/05/2020 '	Prospectively
44041	CTRI/2020/05/025483	Interventional	Phase 3/ Phase 4	Completed	1	1	' 30/05/2020 '	Prospectively
44121	CTRI/2020/06/025590	Interventional	Phase 3	Completed	4	4	' 03/06/2020 '	Prospectively
44343	CTRI/2020/06/025592	Interventional	Phase 3/ Phase 4	Completed	1	1	' 04/06/2020 '	Prospectively
44376	CTRI/2020/06/025702	Interventional	Phase 3/ Phase 4	Completed	1	1	' 08/06/2020 '	Prospectively
44170	CTRI/2020/06/025704	Interventional	Phase 3	Completed	13	13	' 08/06/2020 '	Prospectively
44293	CTRI/2020/06/025801	Interventional	Phase 2/ Phase 3	Completed	1	1	' 10/06/2020 '	Prospectively
44449	CTRI/2020/06/025977	Interventional	Phase 2	Completed	1	1	' 18/06/2020 '	Prospectively
44394	CTRI/2020/06/026013	Interventional	Phase 3/ Phase 4	Completed	1	1	' 22/06/2020 '	Prospectively
44660	CTRI/2020/06/026086	Interventional	Phase 2/ Phase 3	Closed to Recruitment of Participants	7	7	' 23/06/2020 '	Prospectively
43775	CTRI/2020/06/026087	Interventional	Phase 2	Completed	6	6	' 23/06/2020 '	Prospectively
17865	CTRI/2020/06/026096	Interventional	Phase 3	Completed	1	1	' 24/06/2020 '	Retrospectively
44815	CTRI/2020/06/026192	Interventional	Phase 2	Completed	10	10	' 28/06/2020 '	Prospectively
44627	CTRI/2020/06/026204	Interventional	Phase 3	Completed	1	1	' 29/06/2020 '	Prospectively
44350	CTRI/2020/06/026220	Interventional	Phase 2	Completed	7	7	' 29/06/2020 '	Prospectively
44542	CTRI/2020/06/026221	Interventional	Phase 2	Completed	1	1	' 29/06/2020 '	Prospectively
44299	CTRI/2020/06/026222	Interventional	Phase 2	Completed	6	6	' 29/06/2020 '	Prospectively
44584	CTRI/2020/06/026227	Interventional	Phase 3	Completed	1	1	' 29/06/2020 '	Prospectively
12360	CTRI/2020/06/026230	Interventional	Phase 2	Completed	1	1	' 29/06/2020 '	Retrospectively
45272	CTRI/2020/07/026371	Interventional	Phase 3/ Phase 4	Completed	1	1	' 05/07/2020 '	Prospectively
44637	CTRI/2020/07/026462	Interventional	Phase 3	Completed	1	1	' 09/07/2020 '	Prospectively
28589	CTRI/2020/07/026496	Interventional	Phase 2	Completed	1	1	' 10/07/2020 '	Retrospectively
45385	CTRI/2020/07/026560	Interventional	Phase 3	Closed to Recruitment of Participants	1	1	' 14/07/2020 '	Prospectively
45034	CTRI/2020/07/026579	Interventional	Phase 3	Completed	1	1	' 14/07/2020 '	Prospectively
45564	CTRI/2020/07/026601	Interventional	Phase 2/ Phase 3	Completed	1	1	' 15/07/2020 '	Prospectively
44994	CTRI/2020/07/026655	Interventional	Phase 2	Completed	2	2	' 17/07/2020 '	Prospectively
45656	CTRI/2020/07/026743	Interventional	Phase 2	Completed	1	1	' 22/07/2020 '	Prospectively
45145	CTRI/2020/07/026772	Interventional	Phase 2/ Phase 3	Completed	1	1	' 24/07/2020 '	Prospectively
45994	CTRI/2020/07/026839	Interventional	Phase 3	Completed	1	1	' 27/07/2020 '	Prospectively
45825	CTRI/2020/08/026957	Interventional	Phase 3/ Phase 4	Completed	4	4	' 02/08/2020 '	Prospectively
46134	CTRI/2020/08/026999	Interventional	Phase 2	Completed	1	1	' 05/08/2020 '	Prospectively
46269	CTRI/2020/08/027009	Interventional	Phase 3/ Phase 4	Completed	1	1	' 05/08/2020 '	Prospectively
46139	CTRI/2020/08/027012	Interventional	Phase 2	Completed	1	1	' 07/08/2020 '	Prospectively
46140	CTRI/2020/08/027013	Interventional	Phase 2	Completed	1	1	' 07/08/2020 '	Prospectively
46258	CTRI/2020/08/027041	Interventional	Phase 3/ Phase 4	Completed	2	2	' 09/08/2020 '	Prospectively
44992	CTRI/2020/08/027076	Interventional	Phase 2/ Phase 3	Completed	2	2	' 10/08/2020 '	Prospectively
45442	CTRI/2020/08/027077	Interventional	Phase 2	Closed to Recruitment of Participants	6	6	' 10/08/2020 '	Prospectively
46142	CTRI/2020/08/027101	Interventional	Phase 2	Completed	1	1	' 11/08/2020 '	Prospectively
46319	CTRI/2020/08/027120	Interventional	Phase 3/ Phase 4	Completed	2	2	' 13/08/2020 '	Prospectively
46406	CTRI/2020/08/027163	Interventional	Phase 2/ Phase 3	Closed to Recruitment of Participants	3	3	' 14/08/2020 '	Prospectively
46186	CTRI/2020/08/027170	Interventional	Phase 2/ Phase 3	Closed to Recruitment of Participants	14	14	' 15/08/2020 '	Prospectively
41125	CTRI/2020/08/027258	Interventional	Phase 2	Closed to Recruitment of Participants	3	3	' 20/08/2020 '	Prospectively
46654	CTRI/2020/08/027477	Interventional	Phase 2	Completed	1	1	' 31/08/2020 '	Prospectively
46256	CTRI/2020/08/027491	Interventional	Phase 2	Completed	1	1	' 31/08/2020 '	Prospectively
46471	CTRI/2020/09/027555	Interventional	Phase 3	Completed	23	23	' 02/09/2020 '	Prospectively
47367	CTRI/2020/09/027775	Interventional	Phase 2	Completed	2	2	' 11/09/2020 '	Prospectively
47147	CTRI/2020/09/027903	Interventional	Phase 2	Completed	10	10	' 18/09/2020 '	Prospectively
47442	CTRI/2020/09/027914	Interventional	Phase 2/ Phase 3	Completed	1	1	' 19/09/2020 '	Prospectively
47986	CTRI/2020/10/028253	Interventional	Phase 2	Completed	1	1	' 06/10/2020 '	Prospectively
4454	CTRI/2020/10/028383	Interventional	Phase 2/ Phase 3	Completed	1	1	' 13/10/2020 '	Retrospectively
45761	CTRI/2020/10/028568	Interventional	Phase 2	Completed	1	1	' 22/10/2020 '	Prospectively
48057	CTRI/2020/11/028976	Interventional	Phase 3	Closed to Recruitment of Participants	26	26	' 09/11/2020 '	Prospectively
49102	CTRI/2020/11/029234	Interventional	Phase 2/ Phase 3	Closed to Recruitment of Participants	25	25	' 19/11/2020 '	Prospectively
48401	CTRI/2020/11/029265	Interventional	Phase 3	Completed	1	1	' 20/11/2020 '	Prospectively
46330	CTRI/2020/11/029312	Interventional	Phase 3	Closed to Recruitment of Participants	12	12	' 24/11/2020 '	Prospectively
49477	CTRI/2020/11/029407	Interventional	Phase 3/ Phase 4	Closed to Recruitment of Participants	1	1	' 26/11/2020 '	Prospectively
45885	CTRI/2020/12/029702	Interventional	Phase 2	Completed	3	3	' 10/12/2020 '	Prospectively
14030	CTRI/2021/01/030360	Interventional	Phase 3/ Phase 4	Completed	1	1	' 11/01/2021 '	Retrospectively
13561	CTRI/2021/02/031356	Interventional	Phase 3	Completed	1	1	' 17/02/2021 '	Retrospectively

## Sheet: 53_site and EC details
S8.5 Table. Details of the site name and ECs of the 53 trials
Trial ID	CTRI Number	# of Sites	Site Name	# of ECs	EC Name
46240	CTRI/2020/08/027162	6	Vijay Vallabh Hospital and Medical Research Centre	5	Vijay Vallabh Hospital and Medical Research Centre, Palghar
46240	CTRI/2020/08/027162	6	Rajendra Institutes of Medical Science	5	Ethics Committee, Rajendra Institute of Medical Sciences (RIMS)
46240	CTRI/2020/08/027162	6	Heritage Institute of Medical Sciences	5	Heritage Institute of Medical Sciences Ethics Committee, Varanasi
46240	CTRI/2020/08/027162	6	District Hospital, Chikalthana	5	Ethics Committee of Ishwar Institute of Health Care, Aurangabad
46240	CTRI/2020/08/027162	6	Bangalore Medical College and Research Institute
46240	CTRI/2020/08/027162	6	All India Institute of Medical Science
44485	CTRI/2020/06/025800	2	Lokbandhu Rajnarayan Combined Hospital	1	Institutional Ethics Committee Lokbandhu Rajnarayan Combined Hospital Lucknow
44485	CTRI/2020/06/025800	2	Ramsagar Mishra 100 bed Hospital
24756	CTRI/2020/01/022936	14	CSI orphanage
24756	CTRI/2020/01/022936	14	PRIMARY SCHOOL
24756	CTRI/2020/01/022936	14	sri krisna bala niketan	1	Institutional Ethical Committee
24756	CTRI/2020/01/022936	14	st.cicylis school
24756	CTRI/2020/01/022936	14	Prakruthi school
24756	CTRI/2020/01/022936	14	CHRISTIAN HIGH SCHOOL
24756	CTRI/2020/01/022936	14	VIJAYA BALA NIKETAN
24756	CTRI/2020/01/022936	14	UBMC School
24756	CTRI/2020/01/022936	14	GOVT. SCHOOL
24756	CTRI/2020/01/022936	14	GMHPS School
24756	CTRI/2020/01/022936	14	Dr.NSAM PU college Nitte
24756	CTRI/2020/01/022936	14	Kasturba Hospital
24756	CTRI/2020/01/022936	14	Milagres College
24756	CTRI/2020/01/022936	14	GOVT. SCHOOL AND COLLEGE
34486	CTRI/2019/12/022436	11	Jahangir Clinical Development Centre Pvt. Ltd.	10	Ethics Committee Jehangir Clinical Development Centre Pvt. Ltd.
34486	CTRI/2019/12/022436	11	Seth G S Medical College & KEM Hospital	10	Institutional Ethics Committee Seth GS Medical College & KEM Hospital
34486	CTRI/2019/12/022436	11	KEM Hospital Research Centre	10	KEM Hospital Research Centre Ethics Committee
34486	CTRI/2019/12/022436	11	Sri Ramachandra Institute of Higher Education and Research	10	Institutional Ethics Committee Sri Ramachandra Institute for Higher Education and Research (SRIHER)
34486	CTRI/2019/12/022436	11	Mahatma Gandhi Institute of Medical Sciences, Sewagram	10	Institutional ethics committee Mahatma Gandhi Institute of Medical Sciences (MGIMS)
34486	CTRI/2019/12/022436	11	M S Ramaiah Medical College and Hospitals, Bangalore	10	Ethics Committee M S Ramaiah Medical College and Hospitals
34486	CTRI/2019/12/022436	11	Kempegowda Institute of Medical Sciences (KIMS), Bangalore	10	Institutional Ethics Committee Kempegowda Institute of Medical Sciences
34486	CTRI/2019/12/022436	11	TN Medical College & BYL Nair Hospital	10	Institutional Ethics Committee Topiwala National Medical College and B.Y.L. Nair Charitable Hospital
34486	CTRI/2019/12/022436	11	Institute of Medical Sciences and SUM Hospital, Bhubaneshwar	10	Ethics Committee IMS and SUM Hospital
34486	CTRI/2019/12/022436	11	Hamdard Institute of Medical Sciences and Research (HIMSR)	10	Jamia Hamdard Institutional Ethics Committee
34486	CTRI/2019/12/022436	11	Post Graduate Institute of Medical Education and Research (PGIMER)
22408	CTRI/2019/05/019077	4	National Homoeopathy Research Institute in Mental Health (NHRIMH)
22408	CTRI/2019/05/019077	4	Regional Research Institute Guwahati
22408	CTRI/2019/05/019077	4	Regional Research Institute Imphal
22408	CTRI/2019/05/019077	4	Dr. D. P. Rastogi Central Research Institute of Homoeopathy, Noida	1	Institutional Ethics Committee
30479	CTRI/2019/04/018487	6	Seth G S Medical College & KEM Hospital	5	Institutional Ethics Committee of Seth G. S. Medical College & King Edward Memorial Hospital for Dr. Gogtay
30479	CTRI/2019/04/018487	6	Sri Ramachandra Hospital	5	Institutional Ethics Committee, Sri Ramachandra University for Dr Sudagar Singh
30479	CTRI/2019/04/018487	6	Padmashree Dr. D. Y. Patil Medical College Hospital & Research Centre	5	Institutional Ethics Committee, Dr. D. Y Patil Vidyapeeth, Pune for Dr Agarkhedkar
30479	CTRI/2019/04/018487	6	TN Medical College & BYL Nair Hospital	5	Institutional Ethics Committee of Topiwala National Medical College and BYL Nair Charitable Hospital, Mumbai for Dr Renuka Munshi
30479	CTRI/2019/04/018487	6	Government Medical College, Jammu	5	Jehangir Clinical Development Centre Institutional Review Board for Dr Sanjay Bafna
30479	CTRI/2019/04/018487	6	Jehangir Hospital
31720	CTRI/2019/03/018264	2	Atharva Multispeciality Clinic	1	Dhanashree Hospital, NaviSangvi,PuneÃƒÆ’Ã‚Â¢Ã‚â‚¬Ã‚â€œ411061
31720	CTRI/2019/03/018264	2	Swasthya Clinic
30805	CTRI/2019/03/018143	23	NKPSIMS and Lata Mangeshkar Hospital	22	Institutional Ethics Committee, NKPSIMS and Lata Mangeshkar Hospital
30805	CTRI/2019/03/018143	23	Deenanath Mangeshkar Hospital & Research Centre, Pune	22	Institutional Ethics Committee, Deenanath Mangeshkar Hospital and Research Center, Pune
30805	CTRI/2019/03/018143	23	Gleneagles Global Hospitals	22	Institutional Ethics Committee, Gleneagles Global Hospitals,Hyderabad
30805	CTRI/2019/03/018143	23	Vidarbha Institute of Medical Sciences (VIMS)	22	Institutional Ethics Committee of Vidarbha Institute of Medical Sciences, Nagpur
30805	CTRI/2019/03/018143	23	Rajiv Gandhi Institute of Medical Sciences & RIMS, Government General Hospital	22	Institutional Ethics Committee, Rajiv Gandhi Institute of Medical Sciences & RIMS, Srikakulam.
30805	CTRI/2019/03/018143	23	Sir Sunderlal Hospital, Institute of Medical Science - Banaras Hindu University	22	Institutional Ethics committee, Institute of medical sciences, Banaras Hindu University, Varanasi
30805	CTRI/2019/03/018143	23	Ashirwad Hospital & Research Centre	22	Ashirwad Ethics Committee,Ulhasnagar
30805	CTRI/2019/03/018143	23	Government Medical College	22	Institutional Ethics Committee Grant Government Medical College & Sir JJ Hospital
30805	CTRI/2019/03/018143	23	Hamdard Institute of Medical Sciences and Research	22	Institutional Ethics Committee, Datta Meghe Institute of Medical Sciences, Maharashtra
30805	CTRI/2019/03/018143	23	King George Hospital, Andhra Medical College	22	Institutional Ethics Committee, Govt. Medical college, Nagpur
30805	CTRI/2019/03/018143	23	Sheth V S General Hospital & Smt. N.H.L. Municipal Medical College	22	Institutional Ethics Committee, SMT. NHLMunicipal Medical College, Ahmedabad
30805	CTRI/2019/03/018143	23	Christian Medical College	22	Ethics Committee, GSVM Medical College, Kanpur
30805	CTRI/2019/03/018143	23	Sparsh Hospital and Critical Care	22	Institutional Ethics Committee Sparsh hospital, Bhubaneswar
30805	CTRI/2019/03/018143	23	Lifepoint Multispeciality Hospital	22	Lifepoint Research Ethics Committee, Pune
30805	CTRI/2019/03/018143	23	Institute of post Graduate Medical Education and Research	22	Institutional Ethics Committee King George Hospita, Visakhapatnam
30805	CTRI/2019/03/018143	23	Medistar Multispeciality Hospital	22	Medistar Hospital Ethics Committee, Himmatnagar
30805	CTRI/2019/03/018143	23	Sri Ramachandra Hospital	22	Institutional Ethics Committee, Shre Ramchandra Inst of Higher Edu and Res
30805	CTRI/2019/03/018143	23	Lala Lajpat Rai Hospital, Ganesh Shankar Vidyarthi Memorial Medical College	22	Jamia Hamdard Institutional Ethics Committee, New Delhi
30805	CTRI/2019/03/018143	23	Noble Hospital	22	Noble Hospital Institutional Ethics Committee, Pune
30805	CTRI/2019/03/018143	23	Medipoint Hospital Pvt Limited	22	Penta-Med Ethics Committee, Medipoint Hospital Pvt. Ltd., New DP Road, Aundh, Pune-411007
30805	CTRI/2019/03/018143	23	Gokuldas Tejpal Hospital	22	Ethic Committee For Research On Human Subjects, MGM Campus, Aurangabad
30805	CTRI/2019/03/018143	23	Mahatma Gandhi MissonÃƒÆ’Ã‚Â¢Ã‚â‚¬Ã‚â„¢s Medical College & Hospital	22	Institutional Ethics Committee, CMC, Ludhiana
30805	CTRI/2019/03/018143	23	Acharya Vinoba Bhave Rural Hospital
24726	CTRI/2019/02/017774	10	Prakar Hospital	8	EthicsCommitteePrakharHospital
24726	CTRI/2019/02/017774	10	Victoria Govt hospital	8	Institutional Ethics Committee, Victoria Hospital
24726	CTRI/2019/02/017774	10	Maulana Azad Medical college	8	InstitutionalEthicsCommittee osmania medicalcollege
24726	CTRI/2019/02/017774	10	Bharati Vidya peeth Medical Collage and Hospital	8	InstitutionalEthicsCommitteeBharatividyapeethDeemedUniversity
24726	CTRI/2019/02/017774	10	Niloufer Hospital	8	InstitutionalEthicsCommitteeKLES
24726	CTRI/2019/02/017774	10	Institute of Child Health	8	InstitutionalEthicsCommitteeMMCRI
24726	CTRI/2019/02/017774	10	Cheluvamba Hospital,	8	Institutional Ethics Committee ICH
24726	CTRI/2019/02/017774	10	Pt. B.D. Sharma, Post Graduate Institute of Medical Sciences	8	InstitutionalEthicsCommitteePGIMS
24726	CTRI/2019/02/017774	10	Seth GS Medical College & King Edward Memorial Hospital
24726	CTRI/2019/02/017774	10	KLES Dr. Prabkar Kore Hospital and MRC
30163	CTRI/2019/01/016862	19	Om surgical Centre and Maternity Home	15	Institutional Ethics committee Om surgical Centre and Maternity Home
30163	CTRI/2019/01/016862	19	Dr S R Ramanagoudar MSH RI Pvt Ltd	15	Ethics committee Dr S R Ramanagoudar MSH RI Pvt Ltd
30163	CTRI/2019/01/016862	19	Samvedna Hospital	15	Samvedna Hospital Ethics Committee
30163	CTRI/2019/01/016862	19	Sangini Hospital	15	Sangini Hospital Ethics committee
30163	CTRI/2019/01/016862	19	Nirmal Hospital Private Limited	15	Nirmal Hospital Private Limited Ethics Committee
30163	CTRI/2019/01/016862	19	Parkhar Hospitals Pvt Ltd	15	Ethics Committee Parkhar Hospital Pvt Ltd
30163	CTRI/2019/01/016862	19	Grant Govt Medical College Sir JJ Group of Hospita	15	Institutional Ethics committee Grant Govt Medical College Sir JJ Group of Hospitals
30163	CTRI/2019/01/016862	19	M V Hospital Research Centre	15	Institutional Ethics committee for MV Hospital research Centre
30163	CTRI/2019/01/016862	19	Shivam Hospital	15	Ashirwad Ethics Committee
30163	CTRI/2019/01/016862	19	Indira Gandhi Govt Medical College Hospital	15	Institutional Ethics committee for Human Research Medical Collage SSG Hospital
30163	CTRI/2019/01/016862	19	Vijaya Super Specialty Hospital	15	VijayaEthicsCommittee
30163	CTRI/2019/01/016862	19	Advanced Critical Care Gillurkar Multispecialty Hospital	15	Institutional Ethics committee Amai Charitable trusts ACE Hospital
30163	CTRI/2019/01/016862	19	ACE Hospital Research Centre	15	Jasleen Hospitals Ethics Committee
30163	CTRI/2019/01/016862	19	Sumandeep Vidyapeeth Dhiraj General Hospital	15	Supe Hospital Ethics Committee
30163	CTRI/2019/01/016862	19	KRM Hospital and Research Centre	15	KRM Hospital Ethics Committee
30163	CTRI/2019/01/016862	19	Sanjay Gandhi Post Graduate Institute of Medical sciences
30163	CTRI/2019/01/016862	19	SSG Hospital and Medical College
30163	CTRI/2019/01/016862	19	Ashirwad Hospital and Research Centre
30163	CTRI/2019/01/016862	19	Supe Heart and Diabetes Hospital and Research Centre
29486	CTRI/2018/12/016692	10	King Georges Medical University	9	Institutional Ethics Committee, King Georges Medical University
29486	CTRI/2018/12/016692	10	Kalinga Institute of Medical Sciences (KIMS)	9	Institutional Ethics Committee, Kalinga Institute of Medical Sciences
29486	CTRI/2018/12/016692	10	SRM Medical College Hospital & Research Center (SRMCH)	9	Institutional Ethics Committee, SRM Medical College Hospital & Research Center
29486	CTRI/2018/12/016692	10	Christian Medical College & Hospital	9	Institutional Ethics Committee, Christian Medical College and Hospital, Ludhiana
29486	CTRI/2018/12/016692	10	Dhiraj General Hospital	9	Institutional Ethics Committee, King George Hospital
29486	CTRI/2018/12/016692	10	KLES Dr. Prabhakar Kore Hospital & Medical Research Center	9	Institutional Ethics Committee, Mysore Medical College
29486	CTRI/2018/12/016692	10	Prakhar Hospital Pvt Ltd	9	ETHICS COMMITTEE OF THE PRAKHAR HOSPITAL
29486	CTRI/2018/12/016692	10	Acharya Vinoba Bhave Rural Hospital	9	Institutional Ethics Commitee, KLE Academy of Higher Education and Research, Belagavi
29486	CTRI/2018/12/016692	10	Government Victoria Hospital	9	Sumandeep Vidyapeeth Institutional Ethics Committee
29486	CTRI/2018/12/016692	10	Cheluvamba Hospital
27873	CTRI/2018/08/015547	2	Dr Anand Kotecha Clinic	1	ACEAS
27873	CTRI/2018/08/015547	2	Dr Satej Patel Clinic
26314	CTRI/2018/08/015499	2	Department of Pediatrics	1	Institute Ethics Committee for Post Graduate Research, AIIMS, New Delhi
26314	CTRI/2018/08/015499	2	Department of Medical Oncology
23369	CTRI/2018/07/014765	17	Chellaram Diabetes Hospital	16	Ethics committee ,Chellaram diabetes Institute
23369	CTRI/2018/07/014765	17	Government Medical College	16	Institutional Ethics Committee, Government medical college
23369	CTRI/2018/07/014765	17	Sunshine Hospitals	16	Institutional Ethics Committee, Sunshine Hospitals
23369	CTRI/2018/07/014765	17	Apollo Gleneagles Hospitals	16	Institutional Ethics Committee Apollo Gleneagles
23369	CTRI/2018/07/014765	17	P.D Hinduja Hospital and Medical Research centre	16	Institutional Ethics Committee, PD Hinduja Hospital and Medical Research Centre
23369	CTRI/2018/07/014765	17	Indian Institute of Diabetes	16	Institutional Ethics Committee, Indian Institute ofÃƒÆ’Ã‚â€šÃ‚Â Diabetes
23369	CTRI/2018/07/014765	17	Endolife Speciality Hospital Pvt Ltd	16	Institutional Ethics Committee, Endolife Specialty Hospital
23369	CTRI/2018/07/014765	17	Nirmal Hospital Private Limited	16	Ethics Committee, Nirmal Hospital Pvt. Ltd
23369	CTRI/2018/07/014765	17	Deenanath Mangeshkar Hospital & Research Centre	16	Institutional Ethics Committee Deenanth Mangeskar Hospital
23369	CTRI/2018/07/014765	17	Sri Ramachandra Hospital	16	Institutional Ethics Committee Sri Ramachandra University
23369	CTRI/2018/07/014765	17	Manipal Hospital	16	Ethics Committee of Manipal Hospitals
23369	CTRI/2018/07/014765	17	Dayanand Medical College and Hospital	16	Institutional Ethics Committee, Osmania Medical College
23369	CTRI/2018/07/014765	17	All India Institute of Medical Sciences	16	Institutional Ethics Committee-Clinical Studies
23369	CTRI/2018/07/014765	17	Apollo Hospital	16	Drug Trial Ethics Committee
23369	CTRI/2018/07/014765	17	Pandit Bhagwat Dayal Sharma PGIMS	16	Institutional Ethics Committee, PGIMS
23369	CTRI/2018/07/014765	17	Osmania General Hospital	16	Institute Ethics Committee AIMMSÃƒÆ’Ã‚â€šÃ‚Â ÃƒÆ’Ã‚â€šÃ‚Â
23369	CTRI/2018/07/014765	17	Government Medical College and Hospital
11467	CTRI/2018/06/014654	2	SDM Ayurveda Hospital
11467	CTRI/2018/06/014654	2	SDM Ayurveda hospital	1	Institutional ethics committe
23118	CTRI/2018/05/014300	2	Institute of Post Graduate Ayurvedic Education and Research at SVSP Hospital	1	Institutional Ethics Committee for Clinical Trial on Human Subjects
23118	CTRI/2018/05/014300	2	J. B. Roy State Ayurvedic Medical College and Hospital
17097	CTRI/2018/05/014254	23	Sir Ganga Ram Hospital	21	Ethics Committee, Sir Ganga Ram Hospital
17097	CTRI/2018/05/014254	23	Christian Medical College	21	Institutional Review Board, Christian Medical College
17097	CTRI/2018/05/014254	23	Om Surgical Center & Maternity Home,	21	Institutional Ethics Committee, Om Surgical Center and Maternity HomeÃƒÆ’Ã‚â€šÃ‚Â
17097	CTRI/2018/05/014254	23	Institute of Medical Sciences	21	Ethics Committee Institute Of Medical Sciences, BHU
17097	CTRI/2018/05/014254	23	NKPSIMS and Lata Mangeshkar Hospital	21	Institutional Ethics Committee, NKPSIMS and Lata ÃƒÆ’Ã‚â€šÃ‚Â Mangeshkar Hospital Nagpur
17097	CTRI/2018/05/014254	23	Ajanta Hospital & IVF Center	21	Ethics committee, Ajanta Hospital & IVF Centre, Lucknow
17097	CTRI/2018/05/014254	23	King George Hospital, Vishakhapatanam	21	Institutional Ethics Committee, KGH, Vishakhapaatnam
17097	CTRI/2018/05/014254	23	Kasturba Medical College Hospital, Mangalore	21	Institutional Ethics Committee, St. John Medical College and Hospital, Bangalore
17097	CTRI/2018/05/014254	23	K.G.Medical University,	21	Manipal University Ethics Committee
17097	CTRI/2018/05/014254	23	Subharti Medical College and Hospital	21	Institutional Ethics Committee, SUbharti, Meerut
17097	CTRI/2018/05/014254	23	Shri Giriraj Multispeciality Hospital	21	Shri Giriraj Hospital Research Ethics Committee
17097	CTRI/2018/05/014254	23	Maharashtra Medical Foundation JOSHI HOSPITAL	21	Maharashtra Medical Research Society
17097	CTRI/2018/05/014254	23	Government Medical College and Hospital, Nagpur	21	Institutional Ethics Committee Mysore Medical College & Research Institute and Associated Hospitals
17097	CTRI/2018/05/014254	23	Medilink Hospital and Research Centre	21	Medilink Ethics Committee
17097	CTRI/2018/05/014254	23	KRM Hospital and Research Center	21	Magna- Care Ethics Committee
17097	CTRI/2018/05/014254	23	St. Johns Medical College Hospital	21	Institutional Ethics Committee, Dept. of Pharmacology, Nagpur Medical College and Hospital
17097	CTRI/2018/05/014254	23	Chopda Medicare & Research Centre Pvt. Ltd.s, Magnum Heart Institute,	21	Staff & Research Society, LTMGH & LTMMC, Mumbai
17097	CTRI/2018/05/014254	23	Lifepoint Multispecialty Hospital	21	Penta-Med Ethics Committee
17097	CTRI/2018/05/014254	23	Lokmanya Tilak Municipal Medical College & General Hospital, Sion	21	Institutional Ethics Committee, KGMU
17097	CTRI/2018/05/014254	23	Krishna Rajendra Hospital, Mysore Medical College & Research Institute,	21	Institutional Ethics Committee, KRM Hospital
17097	CTRI/2018/05/014254	23	Hi-Tech Medical College & Hospital	21	LPR- Ethics Committee
17097	CTRI/2018/05/014254	23	Indira Gandhi Govt. Medical College and Hospital,
17097	CTRI/2018/05/014254	23	Medipoint Hospitals Pvt. Ltd.
20815	CTRI/2018/02/012059	33	Sri Aurobindo Sevakendra	31	Ethics Committee of Sri Aurobindo SevaKendra-Dr. Pahari Ghosh
20815	CTRI/2018/02/012059	33	Lalitha superspecilaities Hospital Pvt Ltd	31	Lalitha Superspeciality Hospitals Ethics Committee-Dr Vijaya
20815	CTRI/2018/02/012059	33	Sir Ganga Ram Hospital	31	Sir Ganga Ram Hospital Ethics Committee-Dr Ish Anand
20815	CTRI/2018/02/012059	33	HCG Manavata Cancer Centre-Dr. Manoj Gulhane	31	Manavata Clinical Research lnstitute Ethics committee-Dr Gulhane
20815	CTRI/2018/02/012059	33	BhaktiVedanta Hospital and Research Institute	31	BhaktiVedanta Hospital Ehics Committee-Dr. Manoj HunnurÃƒÆ’Ã‚â€šÃ‚Â
20815	CTRI/2018/02/012059	33	Institute of Neurosciences	31	Institute of Neurosciences Kolkata-Dr. Hrishikesh Kumar
20815	CTRI/2018/02/012059	33	Paras HMRI Hospital	31	Ethics Committee Paras HMRI Hospital-Dr. Sanjeev Kumar
20815	CTRI/2018/02/012059	33	Vijan Hospital & Research Centre	31	Vijan Hospital Ethics Committee-Dr Rahul Baviskar
20815	CTRI/2018/02/012059	33	Deenanath Mangeshkar Hospital & Research Centre	31	Institutional Ethics Committee-ÃƒÆ’Ã‚â€šÃ‚Â Dr. Sangeeta Ravat
20815	CTRI/2018/02/012059	33	KLES Dr Prabhakar Kore Hospital & Medical Research centre	31	Magna Care Ethics committee-Dr Yeole
20815	CTRI/2018/02/012059	33	AIIMS	31	Ethics Committee, AIIMS Hospital-Dr Padma
20815	CTRI/2018/02/012059	33	TNMC & BYL Nair CH Hospital	31	Institutional Ethics Committee-Dr Boby Varkey
20815	CTRI/2018/02/012059	33	GB Pant Hospital	31	Institutional Ethics Committee-Dr Priyanka K
20815	CTRI/2018/02/012059	33	Global hospital & health city	31	Getwell Institutional Ethics Committee-Dr Shembalkar
20815	CTRI/2018/02/012059	33	Amrita Institute of Medical Sciences	31	Human Ethics Committee-Dr Thomas Iype
20815	CTRI/2018/02/012059	33	Sri Guru Ram Ri Institute Of Medical and Health Sciencesand Sri Mahant Indiresh Hospital	31	Institutional Ethics Committee-Dr. Charulata Savant Sankhala
20815	CTRI/2018/02/012059	33	Magnum Heart Institute	31	Institutional Ethics Committee-Dr. Rahul Chakor
20815	CTRI/2018/02/012059	33	Apollo Hospital International Ltd	31	Instititional Ethics Committee-Dr Praveen
20815	CTRI/2018/02/012059	33	M S Ramaiah Memorial Hospital	31	MS RAMAIAH MEDICAL COLLEGE AND HOSPITALS ETHICS COMMITTEE-Dr Srinivasa Rangasetty
20815	CTRI/2018/02/012059	33	Sahyadri Specialty Hospital	31	Sahyadri Hospital Ltd. Ethics Committee-ÃƒÆ’Ã‚â€šÃ‚Â Dr. Suyog Doshi
20815	CTRI/2018/02/012059	33	United CIIGMA Institute of Medical Sciences Pvt.Ltd	31	Institutional Ethics Committee-Dr. Jitenndra Singh
20815	CTRI/2018/02/012059	33	Yashoda Hospital	31	Institutional Ethics Committee-Dr Madhusudan
20815	CTRI/2018/02/012059	33	P.D. Hinduja Hospital and Medical Research Centre	31	Institutional Ethics Committee-Dr. Jayantee Kalita
20815	CTRI/2018/02/012059	33	Baby Memorial Hospital	31	Institutional Ethics Committee-Dr Rahul Kulkarni
20815	CTRI/2018/02/012059	33	Dayanand Medical College	31	Ethics KHM and GCH
20815	CTRI/2018/02/012059	33	King Edward Memorial Hospital and Seth Gordhandas Sunderdas Medical College-	31	Drug Trial Ethics Committee-Dr. Gagandeep Singh
20815	CTRI/2018/02/012059	33	SAL Hospital & Medical Institute	31	Institutional Ethics Committee-Dr Saroja
20815	CTRI/2018/02/012059	33	KR hospital Mysore Medical College	31	Institutional Ethics Committee-Dr. Jaydip Chaudhuri
20815	CTRI/2018/02/012059	33	Sanjay Gandhi Post Graduate Institute Of Medical Sciences	31	Institutional Ethics Committee-Dr Pradeep
20815	CTRI/2018/02/012059	33	BGS Gleneagles Global	31	Institutional Ethics committee-Dr Suresh Kumar
20815	CTRI/2018/02/012059	33	Aster Medcity Aster DM Healthcare Pvt Ltd	31	Institutional Ethics Committee - Clinical Studies (IEC-CS)-Dr. Mukesh Sharma
20815	CTRI/2018/02/012059	33	Goverment Medical College
20815	CTRI/2018/02/012059	33	Getwell Hospital & Research Institute
21577	CTRI/2018/01/011307	28	Paras HMRI Hospital	27	Ethics Committee Paras HMRI Hospital
21577	CTRI/2018/01/011307	28	Popular Hospital	27	Popular Hospital Ethics Committee
21577	CTRI/2018/01/011307	28	Maharaja Agrasen Hospital	27	Institutional Ethics Committee, Maharaja Agrasen Hospital
21577	CTRI/2018/01/011307	28	Institute of Neurosciences Kolkata	27	Institutional Ethics Committee, Institute of Neurosciences Kolkata
21577	CTRI/2018/01/011307	28	Sri Venkateshwara Hospital	27	Sri Venkateshwara Hospital Ethics Committee
21577	CTRI/2018/01/011307	28	Dr. Ramesh Cardiac and Multispeciality Hospital Pvt. Ltd.	27	Institutional Ethics Committee, Dr. Ramesh Cardiac and Multispeciality Hospital Pvt. Ltd.
21577	CTRI/2018/01/011307	28	Rajiv Gandhi Institute of Medical Sciences & RIMS Govt. General Hospital	27	Institutional Ethics Committee, Rajiv Gandhi Institute of Medical Sciences & RIMS Govt. General Hospital
21577	CTRI/2018/01/011307	28	G.S.V.M. Medical College	27	Ethics Committee, G.S.V.M. Medical College
21577	CTRI/2018/01/011307	28	All India Institute of Medical Sciences	27	Institute Ethics Committee All India Institute of Medical Sciences
21577	CTRI/2018/01/011307	28	KG Hospital and Post Graduate Medical Institute	27	Institutional Ethics Committee, KG Hospital and Postgraduate Medical Institute
21577	CTRI/2018/01/011307	28	Paras Hospitals	27	Hospital Ethics Committee, Paras Hospitals
21577	CTRI/2018/01/011307	28	Lalitha Super Specialities Hospital Pvt. Ltd.	27	Lalitha Super Specialities Hospital Ethics Committee
21577	CTRI/2018/01/011307	28	Bangalore Medical College and Research Institute, Victoria Hospital	27	Ethical Committee, Bangalore Medical College and Research Institute
21577	CTRI/2018/01/011307	28	St. TheresaÃƒÆ’Ã‚Â¢Ã‚â‚¬Ã‚â„¢s Hospital	27	Ethics Committee, St. Theresas Hospital
21577	CTRI/2018/01/011307	28	Shri Guru Ram Rai Institute of Medical & Health Sciences	27	Institutional Ethics Committee, Shri Guru Ram Rai Institute of Medical and Health Sciences Shri Mahant Indiresh Hospital
21577	CTRI/2018/01/011307	28	Dr. BL Kapur Hospital	27	Dr. B.L.Kapur Memorial Hospital Ethics Committee
21577	CTRI/2018/01/011307	28	Ganga Care Hospital Ltd.	27	Magna Care Ethics Committee
21577	CTRI/2018/01/011307	28	ShettyÃƒÆ’Ã‚Â¢Ã‚â‚¬Ã‚â„¢s Hospital	27	Shettys Hospital Ethics Committee
21577	CTRI/2018/01/011307	28	Meditrina Institute of Medical Sciences	27	Meditrina Institute Ethics Committee
21577	CTRI/2018/01/011307	28	The Calcutta Medical Research Institute	27	Institutuional Ethics Committee, The Calcutta Medical Research Institute
21577	CTRI/2018/01/011307	28	Artemis Hospital	27	Ethics Committee CARE Hospital
21577	CTRI/2018/01/011307	28	Meenakshi Mission Hospital & Research Centre	27	Artemis Health Sciences Institutional Ethics Committee
21577	CTRI/2018/01/011307	28	Medical College & Hospital	27	Omega Ethical Committee
21577	CTRI/2018/01/011307	28	Vinaya Hospital and Research Centre	27	Ethics Committee Vinaya Hospital
21577	CTRI/2018/01/011307	28	Heart and Brain Institute Heart and Brain Institute Andhra Hospital - VINS	27	Institutional Ethics Committee, Andhra Hospital
21577	CTRI/2018/01/011307	28	Omega Hospitals (P) Ltd.	27	Institutional Ethics Committee NIMS
21577	CTRI/2018/01/011307	28	Noorul Islam Institute of Medical Science (NIMS) & Research Foundation Hospital - NIMS Medicity	27	Institutional Ethics Committee MMHRC
21577	CTRI/2018/01/011307	28	Chopda Medicare & Research Centre Pvt. Ltd, Magnum Heart Institute
21829	CTRI/2018/01/011211	2	Sai Medi Centre	1	INTER SYSTEM BIOMEDICA ETHICS COMMITTEE
21829	CTRI/2018/01/011211	2	Life Veda-Dr.Anirudhha Tripathi
21627	CTRI/2018/01/011109	48	Kokilaben Dhirubhai Ambani Hospital & Medical Research Institute	47	Institutional Ethics Committee, Kokilaben Dhirubhai Ambani Hospital
21627	CTRI/2018/01/011109	48	Malpani Multispeciality Hospital	47	Institutional Ethics Committee - Malpani Multispeciality Hospital
21627	CTRI/2018/01/011109	48	Shivam Hospital	47	Shivam Ethics Committee
21627	CTRI/2018/01/011109	48	Omega Hospital	47	Omega Ethical Committee
21627	CTRI/2018/01/011109	48	St. Theresa Hospital	47	Ethics Committee, St. Theresa Hospital
21627	CTRI/2018/01/011109	48	Saviour Hospital	47	Saviour Hospital Ethics Committee
21627	CTRI/2018/01/011109	48	King George Hospital	47	Institutional Ethics Committee, King George Hospital
21627	CTRI/2018/01/011109	48	Rathi Hospital	47	Rathi Ethics Committee
21627	CTRI/2018/01/011109	48	Government Medical College and Government General Hospital	47	Institutional Ethics Committee-Government Medical College and Government General Hospital
21627	CTRI/2018/01/011109	48	Noble Hospital Pvt. Ltd	47	Institutional Ethics Committee- Noble Hospital Pvt. Ltd
21627	CTRI/2018/01/011109	48	Gleneagles Global Hospitals	47	Institutional Ethics Committee - Gleneagles Global Hospitals
21627	CTRI/2018/01/011109	48	Care Institute Of Medical Sciences (CIMS) Hospital	47	Ethics Committee-Care Institute Of Medical Sciences (CIMS)
21627	CTRI/2018/01/011109	48	Dr. Jivraj Mehta Smarak Health Foundation, Bakeri Medical Research Centre	47	Institutional Ethics Committee- Dr Jivraj Mehta Smarak Health Foundation Bakeri medical research center
21627	CTRI/2018/01/011109	48	Deenanath Mangeshkar Hospital & Research Centre	47	Institutional Ethics Committee- Deenanath Mangeshkar Hospital and Research Centre
21627	CTRI/2018/01/011109	48	BhaktiVedanta Hospital and Research Institute	47	BhaktiVedanta Hospital Ethics Committee
21627	CTRI/2018/01/011109	48	Government Medical College & Hospital	47	Institutional Ethics Committee - Grant Medical College
21627	CTRI/2018/01/011109	48	Amena Khatun General Hospital	47	Amena Khatun Hospital Ethics Committee
21627	CTRI/2018/01/011109	48	Sir Sayajirao General Hospital	47	Institutional Ethics Committee for Human Research - Sir Sayajirao General Hospital
21627	CTRI/2018/01/011109	48	Father Muller Medical College Hospital	47	Father Muller Institutional Ethics Committee
21627	CTRI/2018/01/011109	48	GMERS Medical College and Civil Hospital	47	Institutional Ethics Committee - GMERS Medical College
21627	CTRI/2018/01/011109	48	Kasturba Medical College Hospital	47	Institutional Ethics Committee- GCS Medical College
21627	CTRI/2018/01/011109	48	ChanRe Rheumatology & Immunology Center & Research	47	Institutional Ethics Committee - ChanRe Rheumatology
21627	CTRI/2018/01/011109	48	Lifepoint Multispecialty Hospital	47	Ethics Commiittee, Unique Hospital-Multispeciality and Research Institute
21627	CTRI/2018/01/011109	48	ACE Hospital	47	MAHE Ethics Committee
21627	CTRI/2018/01/011109	48	TULIP ONP Hospital	47	Lifepoint Research Ethics Committee
21627	CTRI/2018/01/011109	48	Sanjivani Super Speciality Hospital Pvt. Ltd.	47	Sanjivani Hospital Ethics Committee
21627	CTRI/2018/01/011109	48	Mazumdar Shaw Medical Centre- A Unit of Narayana Health	47	Narayana Health Medical Ethics Committee
21627	CTRI/2018/01/011109	48	Yashoda Hospitals	47	Shree Hospital Ethics Committee
21627	CTRI/2018/01/011109	48	M.V Hospital and Research Centre	47	Institutional Ethics Committee - YAMER
21627	CTRI/2018/01/011109	48	Sujata Birla Hospital & Medical Research Center	47	Swastic Ethics Committee, Sri Nidan Hospital
21627	CTRI/2018/01/011109	48	Krishna Institute of Medical Sciences (KIMS)	47	Intuitional Ethics Committee-Kempegowda Institute of Medical Sciences, Bangalore
21627	CTRI/2018/01/011109	48	Supe Heart & Diabetes Hospital & Research Centre	47	Pentamed Ethics Committee, Medipoint Hospital
21627	CTRI/2018/01/011109	48	Oyster & Pearl Hospitals	47	Yash Societys Sujata Birla Hospital Ethics Committee
21627	CTRI/2018/01/011109	48	Chopda Medicare & Research Centre Pvt. Ltd	47	Magna Care Ethics Committee, Chopda Medicare
21627	CTRI/2018/01/011109	48	LTM Medical College & General Hospital	47	Instituitional Ethics Committee-Human Research, LTM Medical College
21627	CTRI/2018/01/011109	48	Apollo Hospitals	47	Institutional Ethics Committee - Clinical Studies, Apollo Hospital
21627	CTRI/2018/01/011109	48	NKPSIM and Lata Mangeshkar Hospital Nagpur	47	KIMS Ethics Committee, Telangana
21627	CTRI/2018/01/011109	48	B.J Medical college & Civil Hospital	47	Dhwani Ethics Committee, VIROC Hospital
21627	CTRI/2018/01/011109	48	Grant medical college and Sir JJ hospital	47	O and P institutional Ethics Committee
21627	CTRI/2018/01/011109	48	Medipoint Hospital Pvt. Ltd.	47	O &P Institutional Ethics Committee
21627	CTRI/2018/01/011109	48	Apollo Hospital International Limited	47	Institutional Ethics Committee, KLE Academy of Higher Education and Research
21627	CTRI/2018/01/011109	48	Unique Hospital	47	Supe Hospital Ethics Committee
21627	CTRI/2018/01/011109	48	Shree hospital & Critical Care Centre	47	Institutional Ethics Committee - Clinical Studies
21627	CTRI/2018/01/011109	48	GCS Medical College, Hospital and Research Centre	47	Institutional Ethics Committee - GMC, Nagpur
21627	CTRI/2018/01/011109	48	KIMS Hospital	47	NKP Salve Institutional Ethics Committee
21627	CTRI/2018/01/011109	48	Shri Nidaan Hospital & Hope Fertility Centre	47	Institutional Ethics Committee - AMAI Charitable TrustÃƒÆ’Ã‚Â¢Ã‚â‚¬Ã‚â„¢s ACE Hospital
21627	CTRI/2018/01/011109	48	Vadodara Institute For Reconstructive Orthopedic Care (VIROC Hospital)	47	Institutional Ethics Committee, MV Hospital
21627	CTRI/2018/01/011109	48	KLES Dr. Prabhakar Kore Hospital & Medical Research Centre
21527	CTRI/2017/12/011025	8	Institute of Child Health	7	Institutional Ethics Committee, Institute of Child Health
21527	CTRI/2017/12/011025	8	Sir Ganga Ram Hospital	7	Ethics Committee, Sir Ganga Ram Hospital
21527	CTRI/2017/12/011025	8	Maulana Azad Medical College	7	Institutional Ethics Committee, Maulana Azad Medical College
21527	CTRI/2017/12/011025	8	All India Institute of Medical Sciences	7	Institute Ethics Committee, All India Institute of Medical Sciences
21527	CTRI/2017/12/011025	8	Jaslok Hospital & Research Centre	7	Ethics Committee, Jaslok Hospital & Research Centre
21527	CTRI/2017/12/011025	8	Christian Medical College and Hospital, Vellore	7	Institutional Review Boards, Christian Medical College and Hospital, Vellore
21527	CTRI/2017/12/011025	8	KEM Hospital Research Centre	7	KEM Hospital Research Centre Ethics Committee
21527	CTRI/2017/12/011025	8	Seth G. S. Medical College and KEM Hospital
20416	CTRI/2017/12/010961	7	Maharaja Agrasen Hospital	6	Institutional Ethics Committee, Maharaja Agrasen Hospital
20416	CTRI/2017/12/010961	7	Ashwin Medical FoundationÃƒÆ’Ã‚Â¢Ã‚â‚¬Ã‚Å¸s Moraya Multispeciality Hospital	6	Moraya Institutional Ethics Committee, Ashwin Medical FoundationÃƒÆ’Ã‚Â¢Ã‚â‚¬Ã‚Å¸s Moraya Multispeciality Hospital
20416	CTRI/2017/12/010961	7	Rajiv Gandhi institute of Medical Sciences and RIMS Government General Hospital	6	Institutional Ethics Committee, Rajiv Gandhi Institute of Medical Sciences and RIMSGGH
20416	CTRI/2017/12/010961	7	GSVM medical College	6	Ethics Committee GSVM medical College, GSVM medical College
20416	CTRI/2017/12/010961	7	Hi tech Medical College & Hopsital	6	Hi tech Medical College & Hopsital Institutional Ethics Committee, Hi tech Medical College & Hopsital
20416	CTRI/2017/12/010961	7	District Hospital	6	District Hospital Institutional Ethics Committee, Howrah District Hospital
20416	CTRI/2017/12/010961	7	IPGME & R/SSKM Hospital
21481	CTRI/2017/12/010770	2	SS Hospital	1	Ethical Committee, Institute of Medical Sciences
21481	CTRI/2017/12/010770	2	Room number 207, SS Hospital, Banaras Hindu University
20253	CTRI/2017/11/010582	5	KEM Hospital Research Centre	3	KEM Hospital Research Centre Ethics Committee
20253	CTRI/2017/11/010582	5	Jaslok Hospital & Research Centre	3	Institutional Ethics committee Vellore
20253	CTRI/2017/11/010582	5	Christian Medical College
20253	CTRI/2017/11/010582	5	Regional Cancer centre	3	Institutional Ethics committee
20253	CTRI/2017/11/010582	5	Amrita Institute of Medical Sciences
19992	CTRI/2017/11/010562	2	Raja Ramdeo Anandilal Poddar (RRAP) Central Research Institute for Cancer
19992	CTRI/2017/11/010562	2	Central Ayurveda Research Institute for Cardiovascular Diseases	1	Institutional Ethics Committee
19487	CTRI/2017/10/010252	2	Institute of Child Health	1	Institutional Ethics Committee - Institute of Child Health
19487	CTRI/2017/10/010252	2	Nil Ratan Sircar Medical College anmd Hospital
17548	CTRI/2017/10/010015	7	Global Hospitals	6	INSTITUTIONAL ETHICS COMMITTEE GLOBAL HOSPITALS Dr Rao
17548	CTRI/2017/10/010015	7	AII INDIA INSTITUTE OD MEDICAL SCIENCES	6	Institute Ethics Committee, All India Institue of Medical Sciences,Dr Uma Kumar
17548	CTRI/2017/10/010015	7	Sujata Birla Hospital and Medical Research Centre	6	KIMS FOUNDATION & RESEARCH CENTER, Dr. Sarath
17548	CTRI/2017/10/010015	7	VASAVI HOSPITAL VASAVI MEDICAL & RESEARCH CENTRE,	6	VASAVI Insitutitonal Thics Committee Dr Firdaus Fatima
17548	CTRI/2017/10/010015	7	Krishna Institute of Medical Sciences ltd	6	Yash Society Ethics Committee, Dr. Praveen Jadhav
17548	CTRI/2017/10/010015	7	Kokilaben Dhirubhai Ambani Hospital	6	Institutional Scientific & Ethics Board, Dr. Jyotsna Oak
17548	CTRI/2017/10/010015	7	GOVERNMENT MEDICAL COLLEGE, KOZHIKODE
19155	CTRI/2017/09/009732	12	Chopda Medicare & Research Centre Pvt; Magnum Heart Institute,	10	Magna-Care Ethics Committee , Chopda Medicare & Research Centre Pvt;Ltd; Magnum Heart Institute, Dr. Manoj Chopada
19155	CTRI/2017/09/009732	12	King GeorgeÃƒÆ’Ã‚Â¢Ã‚â‚¬Ã‚â„¢s Medical University	10	Institutional Ethics Committee-King Georges Medical University, Dr. Rishi Sethi
19155	CTRI/2017/09/009732	12	S.P. Medical College & AG Hospitals	10	Ethics Committee, S. P. Medical College & A. G. Hospital, Dr. D K Agarwal
19155	CTRI/2017/09/009732	12	Christian Medical College & Hospital	10	Institutional Ethics Committee-Christian Medical College & Hospital, Dr. Rajneesh Calton
19155	CTRI/2017/09/009732	12	Rhythm Heart Institute	10	Rhythm Heart Institute Ethics Committee, Dr. Nirav Bhalani
19155	CTRI/2017/09/009732	12	Siddhi Hospital (Dr. Mutha Hospital)	10	Ethics Committee, Sir Ganga Ram HospitalDr.Ashwani Mehta
19155	CTRI/2017/09/009732	12	Care Institute Of Medical Sciences	10	Ethics Committee of CIMS Hospital
19155	CTRI/2017/09/009732	12	Dharm Vira Heart Institute,Sir Ganga Ram Hospital	10	Sddhi Hospital Institutional Ethics Committee,Dr Nitin GhaisasÃƒÆ’Ã‚â€šÃ‚Â ÃƒÆ’Ã‚â€šÃ‚Â
19155	CTRI/2017/09/009732	12	Government Medical College and Super Specialty Hospital	10	Institutional Ethics Committee-Mysore Medical College and Research Institute and Associated Hospitals, Dr. Dinesha BasavannaÃƒÆ’Ã‚â€šÃ‚Â
19155	CTRI/2017/09/009732	12	Maharaja Agrasen Hospital	10	Manipal University Ethics Committee, Manipal University, Dr. Tom Devasia
19155	CTRI/2017/09/009732	12	Kasturba Medical College and Hospital
19155	CTRI/2017/09/009732	12	K.R. Hospital
19773	CTRI/2017/08/009485	18	Sir Gangaram Hospital	17	Sir Gangaram Hospital Ethics Committee
19773	CTRI/2017/08/009485	18	Samvedna Hospital	17	Samvedna Hospital Ethics Committee
19773	CTRI/2017/08/009485	18	Kovai Diabetes speciality centre and hospital	17	Institutional Ethics Committee of Kovai Diabetes Speciality Centre and Hospital
19773	CTRI/2017/08/009485	18	Bodyline Hospitals	17	Bodyline Hospitals Ethics Committee
19773	CTRI/2017/08/009485	18	Apollo Gleneagles Hospital	17	Institutional Ethics Committee, Apollo Gleneagles Hospitals
19773	CTRI/2017/08/009485	18	Lokmanya Tilak Municipal Medical college & General Hospital	17	Institutional Ethics Committee-Human Research Lokmanya Tilak Municipal Medical college (IEC-HR LTMMC)
19773	CTRI/2017/08/009485	18	Vijay Vallabh Hospital and Medical Research Centre	17	Institutional Ethics Committee, Vijay Vallabh Hospital
19773	CTRI/2017/08/009485	18	Guntur Government Hospital	17	Ethics Committee, Guntur Medical College & Government General Hospital
19773	CTRI/2017/08/009485	18	Osmania General Hospital	17	Institutional Ethics Committee, Osmania Medical College
19773	CTRI/2017/08/009485	18	IMS and SUM Hospital	17	Ethics Committee, Institute of Medical Science (IMS) and SUM Hospital
19773	CTRI/2017/08/009485	18	Seth G.S Medical college & KEM Hospital	17	Institutional Ethics committee Gandhi medical college/Hospital
19773	CTRI/2017/08/009485	18	Kanoria Hospital & Research Centre	17	Kanoria Ethics Committee
19773	CTRI/2017/08/009485	18	Hi-Tech Multispeciality Hospital	17	Hi-Tech Ethics Committee (HEC)
19773	CTRI/2017/08/009485	18	B J Medical College and Civil Hospital	17	Institutional Ethics Committee (IEC-I) and (IEC-II)
19773	CTRI/2017/08/009485	18	Oyster & Pearl Hospital, Pune	17	Institutional Ethics Committee, Post Graduate Institute of Medical Education and Research
19773	CTRI/2017/08/009485	18	Gandhi Hospital	17	Kaizen Ethics Committee
19773	CTRI/2017/08/009485	18	Nehru Hospital, PGIMER	17	O & P Institutional Ethics Committee
19773	CTRI/2017/08/009485	18	Kaizen Hospital, Institute of Gastroenterology & research centre
19094	CTRI/2017/08/009196	8	Tata Memorial Centre	4	Institutional Ethics Committee, Tata Memorial Centre, Mumbai
19094	CTRI/2017/08/009196	8	Artemis Health Institute	4	Artemis Health Sciences Institutional Ethics Committee
19094	CTRI/2017/08/009196	8	Tata Medical Center	4	Institutional Review Board, Tata Medical Center, Kolkata
19094	CTRI/2017/08/009196	8	HCG - Cancer Centre	4	HCG Multi Speciality Ethics Committee
19094	CTRI/2017/08/009196	8	Christian Medical College
19094	CTRI/2017/08/009196	8	Dr. Ram Manohar Lohia Hospital & PGIMER
19094	CTRI/2017/08/009196	8	Rajiv Gandhi Cancer Institute and Research Centre
19094	CTRI/2017/08/009196	8	All India Institute of Medical Science
17869	CTRI/2017/07/008992	2	National Institute of Ayurveda, Jaipur	1	IEC NIA
17869	CTRI/2017/07/008992	2	Sath SurajMal Bombay wala Hospital
8223	CTRI/2017/06/008891	26	BSES Municipal General Hospital	23	BSES Municipal General Hospital Ethics Committee
8223	CTRI/2017/06/008891	26	Bhaktivedanta Hospital & Research Institute	23	Bhaktivedanta Hospital Ethics Committee
8223	CTRI/2017/06/008891	26	Dr. B.R. Ambedkar Medical College	23	Institutional Ethics Committee, Dr. B.R.Ambedkar Medical College & Hospital
8223	CTRI/2017/06/008891	26	Rajiv Gandhi Institute of Medical Sciences and RIMS Government General Hospital	23	Institutional Ethics Committee, Rajiv Gandhi Institute of Medical Sciences and RIMS Government General Hospital, Srikakulam
8223	CTRI/2017/06/008891	26	Lokmanya Tilak Municipal Medical College & General Hospital	23	Institutional Ethics Committee HR, Lokmanya Tilak Municipal Medical College, Sion
8223	CTRI/2017/06/008891	26	Sree Narayana Institute of Medical Sciences	23	Institutional Ethics Committee, Shree Narayana Institute of Medical Sciences, Ernakulam
8223	CTRI/2017/06/008891	26	Om Surgical Center & Maternity Home,	23	Institutional Ethics Committee, Om Surgical Center and Maternity Home, Varanasi 221007
8223	CTRI/2017/06/008891	26	B L Kapur Super Speciality Hospital	23	B L Kapur Memorial Hospital Ethics Committee
8223	CTRI/2017/06/008891	26	King George Medical University	23	KMCH Mangalore, Manipal University Ethics Committe
8223	CTRI/2017/06/008891	26	Lady Hardinge Medical College & Smt. Sucheta Kriplani Hospital	23	Ethics Committee For Human Research, Lady Hardinge Medical College & Associated Hospital
8223	CTRI/2017/06/008891	26	Christian Medical College	23	Institutional Review Board, Christian Medical College, Vellore 632002, Tamilnadu
8223	CTRI/2017/06/008891	26	King George Hospital, Andhra Medical College	23	Institutional Ethics Committee, King George Hospital Vishakhapatnam530002
8223	CTRI/2017/06/008891	26	Getwell Hospital and Research Institute	23	Getwell Institutional Ethics Committee Nagpur 440012
8223	CTRI/2017/06/008891	26	S.R. Kalla Memorial Gastro and General Hospital	23	S. R. Kalla Memorial Ethical Committee for Human Research, Jaipur, 302001, Rajasthan
8223	CTRI/2017/06/008891	26	Popular Hospital	23	Popular Hospital Ethics Committee, Varanasi
8223	CTRI/2017/06/008891	26	Sanjivani Super Speciality Hospital Pvt. Ltd.	23	Sanjivani Hospital Ethics Committee Ahmedabad 380015
8223	CTRI/2017/06/008891	26	Govt. Stanley Medical College and Hospital	23	Institutional Ethics Committee Mysore Medical College & Research Institute and Associated Hospitals, Mysore 570021
8223	CTRI/2017/06/008891	26	All India Institute of Medical Sciences, Bhubaneswar	23	S.P Medical College & A.G Hospitals Ethics Committee, Bikaner 334001 Rajasthan
8223	CTRI/2017/06/008891	26	Government Medical College,	23	PENTA MED ETHICS COMMITTEE
8223	CTRI/2017/06/008891	26	Banaras Hindu University	23	Institutional Ethics Committee at office of Research Cell Administrative block king Georges medical University Lucknow-226003 Utter Pradesh India
8223	CTRI/2017/06/008891	26	Lifepoint Multispecialty Hospital	23	LPR Ethics Committee, Lifepoint Multispecialty Hospital, 145/1, Mumbai Bangalore Highway, Near Hotel Sayaji, Wakad, Pune - 411057
8223	CTRI/2017/06/008891	26	KRM Hospital and Research Center	23	Institutional Ethics Committee KRM Hospital, 3/92-93 Vijyantkhand, Gomti nagar, Lucknow 226010
8223	CTRI/2017/06/008891	26	Diabetes Care and Research Centre,	23	Institutional Ethics Committee, Government Medical College, 4th floor, Golden Jubilee Annex, Institute of Maternal and Child Health, Medical College P.O., Kozhikode - 673008, Kerala
8223	CTRI/2017/06/008891	26	Medipoint Hospitals Pvt. Ltd.
8223	CTRI/2017/06/008891	26	Kasturba Medical College Hospital,
8223	CTRI/2017/06/008891	26	Krishna Rajendra Hospital, Mysore Medical College & Research Institute
15620	CTRI/2017/06/008843	49	Rahate Surgical Hospital	42	Institutional Ethics Committee, Rahate Surgical Hospital
15620	CTRI/2017/06/008843	49	Inamdar Multispecialty Hospital	42	Ethics Committee, Inamdar Multispecialty Hospital
15620	CTRI/2017/06/008843	49	Noble Hospital	42	Noble Hospital Institutional Ethics Committee
15620	CTRI/2017/06/008843	49	Maulana Azad Medical College	42	Institutional Ethics Committee,Maulana Azad Medical College
15620	CTRI/2017/06/008843	49	Ajanta Hospital and IVF Centre	42	Ethics Committee, Ajanta Hospital and IVF Centre
15620	CTRI/2017/06/008843	49	Deenanath Mangeshkar Hospital & Research Centre	42	Institutional Ethics Committee, Deenanath Mangeshkar Hospital and Research Centre
15620	CTRI/2017/06/008843	49	Mysore Medical College and Research Institute	42	EC Mysore Medical College and Research Institute
15620	CTRI/2017/06/008843	49	B.J. Medical College and Sassoon General Hospital	42	Institutional Ethics Committee of B.J. Govt Medical College and Sassoon General Hospital
15620	CTRI/2017/06/008843	49	M.V. Hospital & Research Centre	42	Institutional Ethics committee for M.V. Hospital and Research Centre
15620	CTRI/2017/06/008843	49	Shree Hospital & Critical Care Centre	42	Shree Hospital Ethics Committee, Shree Hospital and Critical Care Centre
15620	CTRI/2017/06/008843	49	Om Surgical & Maternity Home, Om Research Centre	42	Ethics Committee, Om Surgical Center and Maternity Home
15620	CTRI/2017/06/008843	49	GMERS Medical College and Hospital,	42	Ethics Committee, GMERS Medical College and Hospital, Ahmedabad
15620	CTRI/2017/06/008843	49	Indira Gandhi Government Medical College and Hospita	42	Ethics Committee, Department of ENT, Indira Gandhi Government Medical College and Hospital
15620	CTRI/2017/06/008843	49	S.R. Kalla Memorial Gastro & General Hospital	42	S.R. Kalla Memorial Ethical Committee for Human Research
15620	CTRI/2017/06/008843	49	SMS Hospital	42	Ethics Committee of SMS
15620	CTRI/2017/06/008843	49	GMERS Medical College & Hospital	42	Institutional Human Ethics Committee,GMERS Medical College, Vadodara
15620	CTRI/2017/06/008843	49	Dayanand Medical College and Hospital	42	Drug trial Ethics Committee, Dayanand Medical College and Hospital, Ludhiana
15620	CTRI/2017/06/008843	49	Oyster & Pearl Hospital	42	O and P Institutional Ethics Committee, Oyster and Pearl Hospital
15620	CTRI/2017/06/008843	49	King George Medical University	42	Institutional Ethics Committee, King George Medical College, Lucknow
15620	CTRI/2017/06/008843	49	Vinaya Hospital and Research Centre	42	Ethics Committee Vinaya Hospital
15620	CTRI/2017/06/008843	49	Cresent Hospital and Heart Centre	42	Cresent Hospital Institutional Ethics Committee
15620	CTRI/2017/06/008843	49	Parul Institute of Medical Sciences and Research	42	Institutional Ethical Committee for Human Research Parul Sevashram Hospital, Vadodara
15620	CTRI/2017/06/008843	49	Sanjivani Superspeciality Hospital Pvt. Ltd	42	Sanjivani Hospital Ethics Committee
15620	CTRI/2017/06/008843	49	Popular Hospital	42	Popular Hospital Ethics Committee, Varanasi, UP
15620	CTRI/2017/06/008843	49	Medistar Multispeciality Hospital	42	Medistar Hospital Ethics Committee,Trimurti Avenue, Medistar Char Rasta, Himmatnagar
15620	CTRI/2017/06/008843	49	Marudhar Hospital	42	Marudhar Hospital Ethics Committee, Marudhar Hospital, Jaipur
15620	CTRI/2017/06/008843	49	Government Medical College and Hospital	42	Institutional Ethics Committe,Government Medical College and Hospital
15620	CTRI/2017/06/008843	49	Government Medical college and Hospital	42	Ethics Committee, Government Medical College, Kozhikode
15620	CTRI/2017/06/008843	49	Government Stanley Medical College and Hospital	42	Institutional Ethics committee, Government Medical College and Hospital, Chandigarh
15620	CTRI/2017/06/008843	49	LTM Medical College and General Hospital	42	Ethics Committee, Osmania Medical College, Osmania General Hospital
15620	CTRI/2017/06/008843	49	GMERS Medical College and Hospital	42	Ethics Committee of Bangalore Medical college and Research Institute
15620	CTRI/2017/06/008843	49	Karnataka Institute of Medical Sciences	42	Institutional Ethics Committee, Datta Meghe Institute of Medical Sciences
15620	CTRI/2017/06/008843	49	Government Medical College	42	Institutional Ethics Committee,Grant medical college, Mumbai
15620	CTRI/2017/06/008843	49	B.J. Medical College and Civil Hospital	42	Institutional Ethics Committee, TN Medical College and BYL Nair Charitable Hospital
15620	CTRI/2017/06/008843	49	Jawaharlal Nehru Medical College,	42	Institutional Ethics committee, Lokmanya Tilak Municipal Medical College
15620	CTRI/2017/06/008843	49	TNMC & BYL Nair Hospital	42	Institute Ethics Committee, KEM Hospital, Mumbai
15620	CTRI/2017/06/008843	49	Sudbhawana Hospital	42	ISHWAR Hospital Ethics Committee
15620	CTRI/2017/06/008843	49	KRM Hospital and Research Centre	42	Institutional Ethics Committee for Sahyadri Hospital
15620	CTRI/2017/06/008843	49	Osmania General Hospital	42	Institutional Ethics Committe SMC and GGH, Vijaywada
15620	CTRI/2017/06/008843	49	KEM Hospital Research Center	42	Bioethics Cell (Institutional Ethics Committee)
15620	CTRI/2017/06/008843	49	Aster Aadhar Hospital (Prerna Hospital Ltd)	42	Ethics Committee situated at KRM Hospital, Lucknow
15620	CTRI/2017/06/008843	49	Convenient Hospitals Ltd	42	LifePoint Research Ethics committee
15620	CTRI/2017/06/008843	49	Sanjay Gandhi Postgraduate Institute of Medical Sciences
15620	CTRI/2017/06/008843	49	S.P.Medical College and AG of Hospitals
15620	CTRI/2017/06/008843	49	Victoria Hospital, BMCRI- Super Speciality Hospital,
15620	CTRI/2017/06/008843	49	New Government General Hospital (Associated by Government Siddhartha Medical College)
15620	CTRI/2017/06/008843	49	G,S. Medical College and KEM Hospital
15620	CTRI/2017/06/008843	49	Post Graduate Institute of Medical education and research (PGIMER)
15620	CTRI/2017/06/008843	49	Grant Government Medical College and Sir J.J Group of Hospitals
16727	CTRI/2017/06/008830	12	Prince Aly Khan Hospital	11	Prince Aly Khan hospital Institutional Ethics Committee
16727	CTRI/2017/06/008830	12	IPGME&R and SSKM Hospital	11	Institutional Ethics Committee, IPGME&R and SSKM Hospital
16727	CTRI/2017/06/008830	12	Madras Diabetes Research Foundation	11	Institutional Ethics Committee, Madras Diabetes Research Foundation
16727	CTRI/2017/06/008830	12	Apollo Gleneagles Hospitals	11	Institutional Ethics committee, Apollo Gleneagles Hospitals
16727	CTRI/2017/06/008830	12	Dr. Jivraj Mehta Health Foundation Bakeri Medical Research Center,	11	Dr. Jivraj Mehta Smarak Health Foundation Bakeri Medical Research Center Institutional Ethics committee
16727	CTRI/2017/06/008830	12	Government Medical College	11	Institutional Ethics Committee, Govt. Medical College
16727	CTRI/2017/06/008830	12	Totall Diabetes Hormone Institute	11	Ethics Committee of Diabetes Thyroid hormone research institute
16727	CTRI/2017/06/008830	12	Manipal Hospital	11	Ethics Committee of Manipal Hospitals
16727	CTRI/2017/06/008830	12	Grand medical Foundation Ruby Hall Clinic	11	Institutional Ethics Committee Poona Medical Research Foundation
16727	CTRI/2017/06/008830	12	All India Institute of Medical Sciences	11	The Ethics Committee, S.M.S Hospital
16727	CTRI/2017/06/008830	12	SMS Medical College & Attached Hospitals	11	Institutional Ethics Committee, AIIMS
16727	CTRI/2017/06/008830	12	Topiwala National Medical College & BYL Nair Charitable Hospital,
18581	CTRI/2017/05/008638	14	B B Eye Foundation	13	Ethics Committee, B B Eye Foundation
18581	CTRI/2017/05/008638	14	Bhagwan Mahaveer Jain Hospital,	13	Institutional Ethics Committee Bhagwan Mahaveer Jain Hospital
18581	CTRI/2017/05/008638	14	L V Prasad Eye Institute	13	Ethics Committee, L V Prasad Eye Institute
18581	CTRI/2017/05/008638	14	Dr. ShroffÃƒÆ’Ã‚Â¢Ã‚â‚¬Ã‚â„¢s Charity Eye Hospital	13	Dr. ShroffÃƒÆ’Ã‚Â¢Ã‚â‚¬Ã‚â„¢s Eye Hospital Ethics Committee
18581	CTRI/2017/05/008638	14	Regional Institute of Ophthalmology	13	Human Ethics Committee, Regional Institute of Ophthalmology
18581	CTRI/2017/05/008638	14	Dr. AgarwalÃƒÆ’Ã‚Â¢Ã‚â‚¬Ã‚â„¢s Eye Hospital	13	Dr Agarwals Eye Hospital Institutional Ethics Committee
18581	CTRI/2017/05/008638	14	S.R.Kalla Memorial Gastro & General Hospital	13	S.R.Kalla Memorial Ethical Committee for Human Research
18581	CTRI/2017/05/008638	14	Aster Aadhar Hospital (Prerana Hospital Ltd.)	13	Aster Aadhar Ethics Committee, c/o Aster Aadhar Hospital (Prerana Hospital Ltd),
18581	CTRI/2017/05/008638	14	Sankara Nethralaya (A Unit Of Medical Research Foundation)	13	Vision Reaserch Foundation Ethics Committee
18581	CTRI/2017/05/008638	14	King George Medical University	13	Institutional Ethics Committee, B. J. Medical College and Civil Hospital
18581	CTRI/2017/05/008638	14	Sir Takhatsinhji General Hospital	13	Institutional Ethics Committee Mysore Medical College and Research Institute
18581	CTRI/2017/05/008638	14	M. & J. Western Regional Institute of Optahlamology	13	PSG Institute of Medical Sciences and Research, Institutional Human Ethics Committee
18581	CTRI/2017/05/008638	14	Aravind Eye Hospital	13	IEC for KGMU
18581	CTRI/2017/05/008638	14	K.R.Hospital
17647	CTRI/2017/03/008184	6	BLK Super Speciality Hospital	5	Institutional Ethics Committee, KLE University, Belgaum
17647	CTRI/2017/03/008184	6	Shalby Hospitals	5	Ethics Committee, Krishna Shalby Hospital, Ahmedabad
17647	CTRI/2017/03/008184	6	NewEra Hpspital	5	NewEra Hospital Ethics Committee, NewEra Hospital, Nagpur
17647	CTRI/2017/03/008184	6	KLEÃƒÆ’Ã‚Â¢Ã‚â‚¬Ã‚â„¢s Dr. Prabhakar Kore Hospital and Medical Research Centre	5	IPGME&R Research Oversight Committee, Kolkata
17647	CTRI/2017/03/008184	6	Institute of Post Graduate Medical Education and Research (IPGME&R) and SSKM Hospital	5	Drug Trial Ethics Committee (DTEC)
17647	CTRI/2017/03/008184	6	Dayanand Medical College and Hospital
16620	CTRI/2017/03/008101	15	Nowrosjee Wadia Maternity Hospital	14	Institutional Ethics Committee, Nowrosjee Wadia Maternity Hospital
16620	CTRI/2017/03/008101	15	Seth GS Medical College and KEM Hospital	14	Institutional Ethics Committee I, Seth GS Medical College and KEM Hospital
16620	CTRI/2017/03/008101	15	Apollo BGS Hospital	14	Institutional Ethics Committee, Apollo BSG Hospitals
16620	CTRI/2017/03/008101	15	Gandhi medical college and Hospital	14	Institutional Ethics Committee, Gandhi medical college
16620	CTRI/2017/03/008101	15	Dr. Vasantrao Pawar medical college and Research centre	14	Institutional Ethics Committee, Vasantrao Pawar Medical college, hospital and Research Center
16620	CTRI/2017/03/008101	15	King GeorgeÃƒÆ’Ã‚Â¢Ã‚â‚¬Ã‚â„¢s Medical University	14	Institutional Ethics committee-King Georges Medical University
16620	CTRI/2017/03/008101	15	Rajiv Gandhi Medical College And Chhatrapati Shivaji Maharaj hospital	14	Clinical Ethics Committee, Rajiv Gandhi Medical College & Chhatarpati Shivaji Maharaja Hospital
16620	CTRI/2017/03/008101	15	Apollo Hospitals Bangalore	14	IECCS of apollo Hospitals Bangalore
16620	CTRI/2017/03/008101	15	Government Medical College, Nagpur	14	Institutional ethics committee grant government medical college and Sir J J hospital
16620	CTRI/2017/03/008101	15	AMC MET medical college and Sheth LG general hospital	14	Institutional ethics committee of BJ govt medical college and sasoon general hospital
16620	CTRI/2017/03/008101	15	Lokmanya Tilak Municipal Medical College & Lokmanya Tilak Municipal General Hospita	14	Institutional Ethics Committee, Lokmanya Tilak Municipal Medical College
16620	CTRI/2017/03/008101	15	GMC and J J Hospital, Mumbai	14	Institutional Ethics Committee, GMC nagpur
16620	CTRI/2017/03/008101	15	Nobel Hospital Pvt Ltd	14	Noble hospital Institutional Ethics committee
16620	CTRI/2017/03/008101	15	Modern government Maternity Hospital	14	AMC MET ETHICS COMMITTEE
16620	CTRI/2017/03/008101	15	B J Medical Collge, Pune
14804	CTRI/2017/03/007985	10	Jehangir Clinical Development Centre Pvt. Ltd	7	Ethics Committee Jehangir Clinical Development Centre Pvt.Ltd
14804	CTRI/2017/03/007985	10	Indian Institute of Diabetes	7	Institutional Ethics Committee Indian Institute of Diabetes
14804	CTRI/2017/03/007985	10	Dr Jivraj Mehta Health Foundation, Bakeri Medical Research Centre Ayojannagar	7	Dr. Jivraj Mehta Smarak Health Foundation and Bakeri Medical Research Centre Institutional Ethics Committee
14804	CTRI/2017/03/007985	10	Amrita Institute of Medical Sciences	7	Institutional Ethics Committee Amrita Institute of Medical Sciences & Research Center
14804	CTRI/2017/03/007985	10	Gandhi Medical College and Hospital	7	Institutional Ethics Committee Institutional Ethics Committee Office of the Principal, Gandhi Medical College
14804	CTRI/2017/03/007985	10	Vivekananda Institute of Medical Sciences	7	Ethics Committee Prof M vishwanathan Diabetes Research Centre
14804	CTRI/2017/03/007985	10	Sir Ganga Ram Hospital	7	Institutional Ethics Committee Ramdev Rao Hospital
14804	CTRI/2017/03/007985	10	Prince Aly Khan Hospital
14804	CTRI/2017/03/007985	10	Vanivilas Hospital-BMCRI Fort
14804	CTRI/2017/03/007985	10	Bai Jerbai Wadia Hospital for Children
15364	CTRI/2017/02/007841	22	Sterling Hospital	21	Sterling Hospital Ethics Committee
15364	CTRI/2017/02/007841	22	Max Super Speciality Hospital	21	Institutional Ethics Committee ,Max Super Speciality Hospital
15364	CTRI/2017/02/007841	22	Care Hospital	21	Institutional Ethics Committee, Care Hospital
15364	CTRI/2017/02/007841	22	Deenanath Mangeshkar Hospital & Research Center	21	Institutional Ethics Committee Deenanath Mangeshkar Hospital & Research Center
15364	CTRI/2017/02/007841	22	Apollo Gleneagles Hospitals	21	Institutional Ethics Committee Apollo Gleneagles Hospitals
15364	CTRI/2017/02/007841	22	Indian Institute of Diabetes	21	INSTITUTIONAL ETHICS COMMITTEE , Indian Institute of Diabetes
15364	CTRI/2017/02/007841	22	Christian Medical College & Hospital	21	Institutional Ethics Committee, Christian Medical College & Hospital
15364	CTRI/2017/02/007841	22	Goa Medical College	21	Institutional Ethics Committee, Goa Medical College
15364	CTRI/2017/02/007841	22	Madras Diabetes Research Foundation,	21	Institutional Ethics Committee of Madras Diabetes Research Foundation
15364	CTRI/2017/02/007841	22	Apollo Hospitals,	21	Ethics Committee,Apollo Hospital,
15364	CTRI/2017/02/007841	22	Calicut Medical College	21	Ethics Committee Govt Medical College
15364	CTRI/2017/02/007841	22	Sri Ramchandra Medical College	21	Institutional Ethics Committee, Sri Ramachandra University
15364	CTRI/2017/02/007841	22	ALL India Institute of Medical Sciences	21	Institutional Ethics Committee,Poona Medical Research Foundation
15364	CTRI/2017/02/007841	22	Amrita Institute of medical Sciences & Research Centre	21	Institutional Ethics Committee ,Department of Endocrinology & Daibetes, Amrita Institute of medical Sciences & Research Centre
15364	CTRI/2017/02/007841	22	IPGME&R and SSKM Hospital	21	IPGME&R Research Oversight Committee
15364	CTRI/2017/02/007841	22	GS medical college & KEM Hospital	21	Ethics Committee for Research on Human Subjects, GS medical college & KEM Hospital
15364	CTRI/2017/02/007841	22	Lady Hardinge Medical College & associated hospitals,	21	Ethics Committee Osmania Medical college & Osmania General Hospital
15364	CTRI/2017/02/007841	22	Osmania Hospital	21	Ethics committee for Human Research
15364	CTRI/2017/02/007841	22	Ruby Hall clinic	21	Institute ethics committee , AIIMS, New Delhi
15364	CTRI/2017/02/007841	22	HCG Multi Speciality Hospital	21	Institutional Ethics Committee (NHLIEC)
15364	CTRI/2017/02/007841	22	Topiwala National Medical College And B.Y.L.Nair Charitable Hospital,	21	Institutional Ethics Committee (TNBYL)
15364	CTRI/2017/02/007841	22	KEM Hospital
14355	CTRI/2016/12/007516	2	S.M.S. Medical College	1	Ethics Committee,SMS Medical College and Hospital, Jaipur
14355	CTRI/2016/12/007516	2	Mahila chikitsalya
8117	CTRI/2016/09/007318	8	Central Research Institute (H) Noida	1	Ethical Committee of CCRH
8117	CTRI/2016/09/007318	8	Drug Standardization Unit Hyderabad
8117	CTRI/2016/09/007318	8	Clinical Research Unit(H) Tirupathi
8117	CTRI/2016/09/007318	8	Regional Research Institute(H) Gudivada
8117	CTRI/2016/09/007318	8	Clinical Research Unit(H) Puducherry
8117	CTRI/2016/09/007318	8	Central Research Institute (H), Kottayam
8117	CTRI/2016/09/007318	8	Clinical Research Unit(H) Chennai
8117	CTRI/2016/09/007318	8	Clinical Research Unit(H) Siliguri
15450	CTRI/2016/09/007230	14	Omega hospital	12	Omega Ethical Committee
15450	CTRI/2016/09/007230	14	Ramesh Hospitals	12	Institutional Ethics Committe, Ramesh Hospital (is this a typo, Neel? IC - Yes ma'am, I typed something by mistake here)
15450	CTRI/2016/09/007230	14	Arneja Heart and Multispeciality Hospital	12	Apple Saraswati Multispeciality Hospital Institutional Ethical Committee
15450	CTRI/2016/09/007230	14	Meditrina Institute of Medical Sciences	12	Meditrina Insitution Ethics Commitee
15450	CTRI/2016/09/007230	14	Sahyadri Speciality Hospital	12	Sahyadri Hospital Ethics Committee
15450	CTRI/2016/09/007230	14	G.V. Meditech Private Limited	12	GV Meditech Ethics Committee
15450	CTRI/2016/09/007230	14	Nanjappa Life Care	12	Nanjappas Insitutional Ethics Commitee
15450	CTRI/2016/09/007230	14	Dr.Hemant Kokane	12	Magna Care Ethics Committee
15450	CTRI/2016/09/007230	14	Chopda Medicare & Research Centre Pvt Ltd	12	Meenakshi Mission Hospital & Research Centre
15450	CTRI/2016/09/007230	14	Dr.Sachin Patil	12	IEC Lisie Hospital
15450	CTRI/2016/09/007230	14	Dr.Rony Mathew	12	Institutional Ethics Committee,Arneja Hospital
15450	CTRI/2016/09/007230	14	Dr. K Sambasivam	12	Institutional Ethics Committee
15450	CTRI/2016/09/007230	14	Dr. Sethuraman Selvamani
15450	CTRI/2016/09/007230	14	Dr.Ashok Bhupali
31843	CTRI/2019/03/018196	2	Postgraduate Institute of Medical Education & Research	1	Instititue Ethics Comittee PGIMER
31843	CTRI/2019/03/018196	2	Postgraduate Institute of Medical Education & Research
27845	CTRI/2018/09/015641	2	JIMS Homoeopathic Medical College & Hospital	1	Institutional Ethics Committee
27845	CTRI/2018/09/015641	2	JIMS Homoeopathic Medical College & Hospital
23170	CTRI/2018/06/014512	20	Apollo Gleneagles Hospital	18	DR. JIVRAJ MEHTA SMARAK HEALTH FOUNDATION
23170	CTRI/2018/06/014512	20	All India Institute of Medical Sciences	18	Eternal Heart Care Centre and Research Institute
23170	CTRI/2018/06/014512	20	Amrita Institute of Medical Sciences & Research Centre	18	Ethics committee ils hospital
23170	CTRI/2018/06/014512	20	Apollo Gleneagles Hospital	18	Ethics committee M S Ramaiah
23170	CTRI/2018/06/014512	20	Dr Jivraj Mehta Samark Health Foundation Bakeri Medical Research Centre	18	Ethics Committee, Prof. M Vishwanthan Diabetes Research Centre
23170	CTRI/2018/06/014512	20	Eternal Hospital	18	Institute Ethics Committee Madras Diabetes Research Foundation
23170	CTRI/2018/06/014512	20	Fortis Hospital	18	Institutional Ethics Committee AIIMs
23170	CTRI/2018/06/014512	20	Grant Government Medical College & Sir JJ Hospital	18	Institutional Ethics Committee Amrita institute
23170	CTRI/2018/06/014512	20	ILS Hospital	18	Institutional Ethics Committee Apollo Gleneagles
23170	CTRI/2018/06/014512	20	KEM Hospital	18	Institutional Ethics Committee Apollo Gleneagles
23170	CTRI/2018/06/014512	20	King George Hospital	18	Institutional Ethics Committee BYL Nair Hospital
23170	CTRI/2018/06/014512	20	Kovai Diabetes Speciality Center And Hospital	18	Institutional Ethics Committee Fortis Hospital
23170	CTRI/2018/06/014512	20	Krishna Institute of Medical Sciences	18	Institutional Ethics Committee Grant Govt medical college
23170	CTRI/2018/06/014512	20	M S Ramaiah Medical College and Hospitals	18	Institutional Ethics Committee KEM Hospital
23170	CTRI/2018/06/014512	20	M.V. Hospital for Diabetes Pvt Ltd	18	Institutional Ethics Committee Kovai Diabetes Specialty Center
23170	CTRI/2018/06/014512	20	Madras Diabetes Research Foundation	18	Institutional Ethics Committee Noble Hospital
23170	CTRI/2018/06/014512	20	Noble Hospital Pvt. Ltd	18	Institutional Ethics Committee, Zydus Hospital
23170	CTRI/2018/06/014512	20	Prince Aly Khan Hospital	18	KIMS Ethics Committee
23170	CTRI/2018/06/014512	20	Topiwala National Medical College and B.Y.L. Nair Charitable Hospital
23170	CTRI/2018/06/014512	20	Zydus Hospitals and healthcare research pvt.Ltd
24383	CTRI/2018/05/014233	2	Maulana Azad Medical College	1	Institutional Ethics Committee
24383	CTRI/2018/05/014233	2	Maulana Azad Medical College
24470	CTRI/2018/05/014015	2	Rajendra Memorial Research Institute of Medical Sciences	1	Rajendra Memorial Research Institute of Medical Sciences
24470	CTRI/2018/05/014015	2	Rajendra Memorial Research Institute of Medical Sciences
19928	CTRI/2018/03/012804	39	Adarsh Vidya Mandir	1	Indian Yoga Association
19928	CTRI/2018/03/012804	39	Amitgram
19928	CTRI/2018/03/012804	39	Anganwadi Kendra
19928	CTRI/2018/03/012804	39	At SIYASARAN
19928	CTRI/2018/03/012804	39	Bhawani Mandir
19928	CTRI/2018/03/012804	39	Biswas Clinic
19928	CTRI/2018/03/012804	39	Brahma Rishi Ashram
19928	CTRI/2018/03/012804	39	Buddha Mandir
19928	CTRI/2018/03/012804	39	Collectorate
19928	CTRI/2018/03/012804	39	Community Hall
19928	CTRI/2018/03/012804	39	Devi Talab Mandir
19928	CTRI/2018/03/012804	39	Durga Mandap
19928	CTRI/2018/03/012804	39	Godrej Park
19928	CTRI/2018/03/012804	39	Government Middle School
19928	CTRI/2018/03/012804	39	Govt. School Indlavadi
19928	CTRI/2018/03/012804	39	Health Centre Yogasanas
19928	CTRI/2018/03/012804	39	Healthy Life
19928	CTRI/2018/03/012804	39	Kali Mandir
19928	CTRI/2018/03/012804	39	Maharanipur
19928	CTRI/2018/03/012804	39	Panchayat Bhawan
19928	CTRI/2018/03/012804	39	Patanjali Yoga Centre
19928	CTRI/2018/03/012804	39	Rama Rao Hospital
19928	CTRI/2018/03/012804	39	Ramveshwar Temple
19928	CTRI/2018/03/012804	39	Revora Panchayat Hall
19928	CTRI/2018/03/012804	39	Sagol Band Moirang
19928	CTRI/2018/03/012804	39	Samudayik Bhawan
19928	CTRI/2018/03/012804	39	Samvdayik bhavan
19928	CTRI/2018/03/012804	39	Sector 49
19928	CTRI/2018/03/012804	39	Shiva Mandir
19928	CTRI/2018/03/012804	39	Somalwada Garden
19928	CTRI/2018/03/012804	39	Swasth Kendra
19928	CTRI/2018/03/012804	39	Temple of Consciousness
19928	CTRI/2018/03/012804	39	Temple of Consciousness
19928	CTRI/2018/03/012804	39	Temple of Consciousness
19928	CTRI/2018/03/012804	39	Temple of Consciousness
19928	CTRI/2018/03/012804	39	Ward 34
19928	CTRI/2018/03/012804	39	Ward 7
19928	CTRI/2018/03/012804	39	Ward No 16
19928	CTRI/2018/03/012804	39	Ward No 3
20001	CTRI/2018/02/011893	2	Paprola Ayurvedic Hospital	1	Institutional Ethics Committee
20001	CTRI/2018/02/011893	2	Paprola Ayurvedic Hospital
19340	CTRI/2017/08/009328	2	Jamia Millia Islamia	1	Institutional Ethics Committee, Jamia Millia Islamia
19340	CTRI/2017/08/009328	2	Jamia Millia Islamia
31343	CTRI/2019/03/018322	32	B B Eye Foundation	31	B B Eye Foundation VIP Ethics Committee
31343	CTRI/2019/03/018322	32	B J Government Medical College and Sassoon General Hospital	31	Ethics Committee, L V Prasad Eye Institute, Bhubaneswar
31343	CTRI/2019/03/018322	32	Bankers Retina Clinic & Laser Centre	31	Ethics Committee, L V Prasad Eye Institute, Hyderabad
31343	CTRI/2019/03/018322	32	D Y Patil Medical College & Hospital	31	Ethics Committee, Nirmaya Hospital
31343	CTRI/2019/03/018322	32	Deoyani hospital	31	Human Ethics Committee, Regional institute of Ophthalmology
31343	CTRI/2019/03/018322	32	Dhadiwal Hospital	31	Institutional Ethics Comimittee, Isha Netralaya
31343	CTRI/2019/03/018322	32	Dr B R Ambedkar Medical College and Hospital	31	Institutional Ethics Comimittee, Kamalnayan Bajaj Hospital
31343	CTRI/2019/03/018322	32	Dr. Virendra Laser, Phaco Surgery Center	31	Institutional Ethics Comimittee, P D Hinduja Hospital
31343	CTRI/2019/03/018322	32	GMERS Medical College and Civil Hospital	31	Institutional Ethics Comimittee, PGIMER
31343	CTRI/2019/03/018322	32	Gurushree Hi-Tech Multispeciality Hospital	31	Institutional Ethics Committee B J Medical College and Sassoon General Hospital, Pune
31343	CTRI/2019/03/018322	32	Isha Netralaya	31	Institutional Ethics Committee Dr B R Ambedkar Medical College and Hospital
31343	CTRI/2019/03/018322	32	Kamalnayan Bajaj Hospital	31	Institutional Ethics Committee of Krishna Institute of Medical Sciences, Karad
31343	CTRI/2019/03/018322	32	Kanoria Hosiptal and Research Centre	31	Institutional Ethics Committee of Vision Research Foundation
31343	CTRI/2019/03/018322	32	Krishna Institute of Medical Sciences Deemed University	31	Institutional Ethics Committee Saishwari Clinic Hospital for Mental Health, Miraj
31343	CTRI/2019/03/018322	32	Lifepoint Multispecialty Hospital	31	Institutional Ethics Committee, Dr. Virendra Laser Phaco Surgery Center, Jaipur
31343	CTRI/2019/03/018322	32	LV Prasad Eye Institute	31	Institutional Ethics Committee, Mysore Medical College and Research Institute
31343	CTRI/2019/03/018322	32	M&J Institute of Opthalmology	31	Institutional Ethics Committee, Padmashree Dr D Y Patil Medical College, Hospital & Research Center
31343	CTRI/2019/03/018322	32	Mysore Medical College and Research Institute	31	Institutional Ethics Committee, Regional Institute of Ophthalmology Kolkata
31343	CTRI/2019/03/018322	32	Narayana Nethralaya	31	Institutional Ethics Committee, Sumandeep Vidyapeeth
31343	CTRI/2019/03/018322	32	Natasha Eye care	31	Institutional Ethics Committee,Gurushree Hi-Tech Multi Speciality Hospital
31343	CTRI/2019/03/018322	32	Nethra Eye hospital	31	Instiutional Ethics Committee GMERS Medical College and Civil Hospital
31343	CTRI/2019/03/018322	32	P D Hinduja Hospital	31	Konoria Ethics Committee
31343	CTRI/2019/03/018322	32	Postgraduate Institute of Medical Education and Research (PGIMER)	31	Lifepoint Research Ethics Committee, Pune
31343	CTRI/2019/03/018322	32	Regional Institute of Ophthalmology	31	Lifepoint Research Ethics Committee, Pune
31343	CTRI/2019/03/018322	32	Regional institute of opthalmology	31	Medilink Ethics Committee
31343	CTRI/2019/03/018322	32	Rising Retina Clinic	31	Narayana Health Medical Ethics Committee
31343	CTRI/2019/03/018322	32	Sankara Nethralaya	31	Sangini Hospital Ethics Committee
31343	CTRI/2019/03/018322	32	Shanti Saroj Netralay	31	Shree Institutional Ethics Committee, Dhadiwal Hospital
31343	CTRI/2019/03/018322	32	Smt. Kanuri Santhamma Retina Vitreous Centre & L.V.Prasad Eye Institute, Hyderabad	31	The Ethics Committee of the Eye Foundation, Coimbatore
31343	CTRI/2019/03/018322	32	Sumandeep Vidyapeeth	31	The Institutional Ethics Committee B J Medical College and Civil Hospital Ahmedabad
31343	CTRI/2019/03/018322	32	The Eye Foundation	31	Yash Societys Sujata Birla Hospital Ethics Committee
31343	CTRI/2019/03/018322	32	Tulsi Eye Hospital
8075	CTRI/2018/08/015228	7	Clinical Research Unit (H) Chennai	1	Institutional Ethical Committee of CCRH
8075	CTRI/2018/08/015228	7	Regional Research Institute (H) Imphal
8075	CTRI/2018/08/015228	7	Regional Research Institute (H) Guwahati
8075	CTRI/2018/08/015228	7	Clinical Research Unit (H) Tirupathi
8075	CTRI/2018/08/015228	7	Dr. Anjali Chatterjee Regional Research Institute Kolkata
8075	CTRI/2018/08/015228	7	Homoeopathic Drug Research Institute(H) Lucknow
8075	CTRI/2018/08/015228	7	Drug Standardization Extension Unit Hyderabad

## Sheet: 22_site and EC details
S8.6 Table. Details of the site name and ECs of the subset of 22 of the 38 trials
Trial ID	CTRI Number	Site Name	# of ECs	EC name
11491	CTRI/2017/01/007733	National Institute of Mental Health and Neurosciences	2	NIMHANS Ethics Committee
11491	CTRI/2017/01/007733		2	NIMHANS Institute Ethics Committee
15668	CTRI/2018/05/013762	AYOTHIDOSS PANDITHAR HOSPITAL	3	INSTITUTIONAL ETHICS COMMITTEE
15668	CTRI/2018/05/013762		3	Institutional ethics committee
15668	CTRI/2018/05/013762		3	Institutional ethics committee
17682	CTRI/2017/02/007909	Sancheti Institute for Orthopaedics and Rehabilitation	2	INSTITUTIONAL ETHICS COMMITTEE SANCHETI INSTITUTE FOR ORTHOPAEDICS AND REHABILITATION
17682	CTRI/2017/02/007909		2	INSTITUTIONAL ETHICS COMMITTEE SANCHETI INSTITUTE FOR ORTHOPAEDICS AND REHABLITATION
17839	CTRI/2017/08/009296	Prabhakar Kore Charitable Hosiptal	3	Centre for Chronic Disease Control-Independent Ethics Committee (CCDC-IEC)
17839	CTRI/2017/08/009296		3	JNMC Institutional Ethics committee on human research
17839	CTRI/2017/08/009296		3	Public Health Foundation of India - Independent Ethics Committee (PHFI-IEC)
18211	CTRI/2017/08/009407	Govt. Nizamia Tibbi College	2	Institutional Ethics Committee Govt. Nizamia Tibbi College Hyderabad
18211	CTRI/2017/08/009407		2	Institutional Ethics Committee Govt. Nizamia Tibbi College Hyderabad
18955	CTRI/2018/04/013063	R A Podar Medical College and Hospital	2	Institutional Ethics Committee (IEC-!) Seth G S Medical college and KEM hospital
18955	CTRI/2018/04/013063		2	institutional ethics committee, R A podar Medical college
20800	CTRI/2019/08/020756	State ayurvedic college lucknow and kgmu lucknow	2	Conditional approval by Institutional Ethics Committee was given on 29/10/17 which is six month before enrolment of first patient. So please consider this
20800	CTRI/2019/08/020756		2	Institutional Ethics Committee State Ayurvedic College Lucknow
22111	CTRI/2018/07/015021	A.B.Shetty Memorial Institute of Dental Sciences	3	Central Ethical Committee
22111	CTRI/2018/07/015021		3	KAHERs VK Institute of Dental Sciences Belagavi
22111	CTRI/2018/07/015021		3	KAHERs VK Institute of Dental Sciences Belagavi
23941	CTRI/2018/03/012638	KM Patel Institute of Physiotherapy	2	Human Research Ethics Committee, H M Patel Centre for Medical Care and Education, Karamsad
23941	CTRI/2018/03/012638		2	Human Research Ethics Committee, H M Patel Centre for Medical Care and Education, Karamsad
26095	CTRI/2018/05/013994	Christian Medical College Hospital, Vellore	2	Ethics Committee (Silver) Registration No: ECR/326/INST/TN/2013 issued under Rule 122D of the Drugs & Cosmetics Rule 1945, Govt. of India, Christian Medical College, Vellore
26095	CTRI/2018/05/013994		2	Ethics Committee (Silver) Registration No: ECR/326/INST/TN/2013 issued under Rule 122D of the Drugs & Cosmetics Rule 1945, Govt. of India, Christian Medical College, Vellore
27274	CTRI/2018/07/015025	National Ayurveda Research Institute for Panchakarma	2	IEC OF NARIP Cheruthuruthy
27274	CTRI/2018/07/015025		2	IEC, NARIP CHERUTHURUTHY KERALA
27654	CTRI/2018/08/015395	Department of Public Health Dentistry	2	Institutional Ethical Committee, Sudha Rustagi College of Dental Sciences & Research
27654	CTRI/2018/08/015395		2	Institutional Ethical Committee, Sudha Rustagi College of Dental Sciences & Research
28287	CTRI/2018/09/015680	RAMAIAH MEDICAL COLLEGE	2	Ramaiah Medical College
28287	CTRI/2018/09/015680		2	Ramaiah Medical College
30086	CTRI/2019/02/017432	chaudhary brahm prakash ayurveda charak sansthana	2	Institutional Ethics committee-Choudhary brahm prakash ayurveda charak sansthan
30086	CTRI/2019/02/017432		2	Institutional Ethics committee-Choudhary brahm prakash ayurveda charak sansthan
30857	CTRI/2019/02/017388	PGIMER	2	Institutional Ethics Committee , PGIMER
30857	CTRI/2019/02/017388		2	Institutional ethics committee, PGIMER
30951	CTRI/2019/02/017383	ALL INDIA INSTITUTE OF MEDICAL SCIENCES, JODHPUR	2	Institutional Ethics committee
30951	CTRI/2019/02/017383		2	INSTITUTIONAL ETHICS COMMITTEE, AIIMS, JODHPUR
34397	CTRI/2019/07/020151	Kasturba Medical College	2	Kasturba Medical College and Kasturba Hospital Institutional Ethics Cmommittee
34397	CTRI/2019/07/020151		2	Kasturba Medical College and Kasturba Hospital Institutional Ethics Committee
37023	CTRI/2019/10/021480	Yashwant Ayurved College Postgraduate Training and Research Centre	2	BORS Committee of the College
37023	CTRI/2019/10/021480		2	INSTITUTE ETHICS COMMITTEE
43251	CTRI/2020/05/025209	ID and BG Hospital COVID Hospital	3	Institutional Ethics Committee, ID and BG Hospital, Kolkata
43251	CTRI/2020/05/025209		3	Institutional Ethics Committee, Medical College Hospital, Kolkata
43251	CTRI/2020/05/025209		3	The Ethical Committee on Human Subjects, CSIR-Indian Institute of Chemical Biology, Kolkata
44340	CTRI/2020/06/025763	SRM Medical college Hospital and Research centre	2	Institutional Ethics Committee
44340	CTRI/2020/06/025763		2	SRMIST Ethics Committee
44863	CTRI/2020/07/026337	Government Stanley Medical College & Hospital	3	Institutional Ethics Committee, Government Stanely Medical College & Hospital
44863	CTRI/2020/07/026337		3	Institutional Ethics Committee, Government Stanely Medical College & Hospital
44863	CTRI/2020/07/026337		3	Institutional Ethics Committee, Government Stanely Medical College & Hospital
47348	CTRI/2020/09/027688	DKMM Homoeopathic Medical College and Hospital	3	Ethics committee of Dakshin Kesari Muni Mishrilalji (DKMM) Homeopathic Medical College and Hospital
47348	CTRI/2020/09/027688		3	Ethics committee of Dakshin Kesari Muni Mishrilalji (DKMM) Homeopathic Medical College and Hospital
47348	CTRI/2020/09/027688		3	Ethics committee of Dakshin Kesari Muni Mishrilalji (DKMM) Homeopathic Medical College and Hospital

## Sheet: 16_site and EC details
S8.7 Table. Details of the site name and ECs of the subset of 16 of the 38 trials
Trial ID	CTRI Number	# of Sites	Site Name	# of ECs	EC name
16562	CTRI/2017/03/008063	16	Kokilaben Dhirubhai Ambani Hospital	17	Ethics Commitee - S.P Medical College & AG of Hospitals
16562	CTRI/2017/03/008063	16	Apollo Gleneagles Hospitals	17	Ethics committee - Institute of medical Science IMS and SUM Hospital
16562	CTRI/2017/03/008063	16	B.J. Medical College & Civil Hospital	17	Ethics Committee - Shalby Hospital
16562	CTRI/2017/03/008063	16	B.J. Medical College & sasoon General hospital	17	Institutional Ethics Committee
16562	CTRI/2017/03/008063	16	Fortis hospitals Ltd	17	Institutional Ethics Committee
16562	CTRI/2017/03/008063	16	Government medical college & Hospital	17	Institutional Ethics Committee
16562	CTRI/2017/03/008063	16	Institute of Medical Sciences & SUM Hospital	17	Institutional Ethics Committee - Government medical college and Sasoon general hospital
16562	CTRI/2017/03/008063	16	King George Hospital	17	Institutional Ethics Committee - NRS medical college
16562	CTRI/2017/03/008063	16	Medical college and hospital kolkata	17	Institutional Ethics Committee, Apollo Gleneagles Hospital
16562	CTRI/2017/03/008063	16	Nil Ratan Sircar Medical College and Hospital	17	Institutional Ethics Committee, Noble hospital
16562	CTRI/2017/03/008063	16	Noble Hospital	17	Institutional Ethics Committee,Sapthagiri Institute of medical science and research center
16562	CTRI/2017/03/008063	16	Rajiv Gandhi Institute of Medical Sciences	17	Institutional Ethics Committee- Government medical college, Nagpur
16562	CTRI/2017/03/008063	16	Ruby Hall Clinic	17	Institutional Ethics Committee- medical college kolkata
16562	CTRI/2017/03/008063	16	S.P Medical College & AG of Hospitals	17	Institutional Scientific and Ethics Board
16562	CTRI/2017/03/008063	16	Sapthagiri Institute of Medical Sciences & Research Centre	17	NIMS Institutional ethic commiteee
16562	CTRI/2017/03/008063	16	Shalby Hospitals	17	Poona Medical Research Foundation, Institutional Ethics Commitee
16562	CTRI/2017/03/008063	blank	blank	17	The Institutional Ethics Committee - B.J Medical College and Civil hospital, Ahmedabad
34078	CTRI/2019/05/019355	2	D. Y. Patil College of Ayurved & Research Center	3	Dr. D. Y. Patil College of Ayurved and research center
34078	CTRI/2019/05/019355	2	Lokmanya Medical Research Centre	3	Lokmanya Medical Research Centre
34078	CTRI/2019/05/019355	blank	blank	3	Lokmanya Medical Research Centre
32902	CTRI/2019/07/020178	2	Lokmanya Medical Research Centre	4	Shivam Ethics Committee
32902	CTRI/2019/07/020178	2	Shivam Hospital	4	Lokmanya Medical Research Centre Ethical Committee
32902	CTRI/2019/07/020178	blank	blank	4	Lokmanya Medical Research Centre Ethical Committee
32902	CTRI/2019/07/020178	blank	blank	4	Shivam Ethics Committee
44386	CTRI/2020/06/025855	2	IPGT and RA Hospital Jamnagar	3	IEC MP SHAH GOVERNMENT MEDICAL COLLEGE
44386	CTRI/2020/06/025855	2	Guru govind singh government hospital Jamnagar	3	IEC MP SHAH GOVERNMENT MEDICAL COLLEGE
44386	CTRI/2020/06/025855	blank	blank	3	IEC MP Shah Government Medical College
15918	CTRI/2017/02/007798	16	Institute of Post Graduate Medical Education and Research	20	Asian Institute of Gastroenterology Ethics Committee, Hyderabad, Telangana
15918	CTRI/2017/02/007798	16	All India Institute of Medical Sciences	20	Drug Trials Ethics Committee, Dayanand Medical College & Hospital, Tagore Nagar, Civil Lines, Ludhiana-141001, Punjab, India.
15918	CTRI/2017/02/007798	16	Asian Institute of Gastroenterology	20	Ethics Committee, Dispur Hospitals Pvt. Ltd, Institute of Digestive and Liver Disease, Dispur Hospital, Pvt. Ltd., Ganeshguri, Guwahati-781006, Assam.
15918	CTRI/2017/02/007798	16	Dayanand Medical College & Hospital	20	Fortis Flt. Lt. Rajan Dhall Hospital, Ethics Committee, New Delhi
15918	CTRI/2017/02/007798	16	Global Hospitals	20	Instititional Ethics Committee- Sanjay Gandhi Post Graduate Institute of Medical Sciences Bioethics cell
15918	CTRI/2017/02/007798	16	Global Hospitals	20	Institute of Ethics Committee - All India Institute of Medical Sciences, Room No 102,1st Floor, Old OT block, All India Institute of Medical Sciences, Hansari Nagar, New Delhi - 110029.
15918	CTRI/2017/02/007798	16	Institute of Digestive and Liver Disease	20	Institutional Ethics Committee - Institute of Liver and Biliary Sciences, D-1, Vasant Kunj, New Delhi- 110070, India.
15918	CTRI/2017/02/007798	16	Institute of Liver and Biliary Sciences	20	Institutional Ethics Committee for Human Research, Institute of Post Graduate Medical Education And Research, 244 A.J.C Bose Road, Kolkata: 700 020, West Bengal, India.
15918	CTRI/2017/02/007798	16	Lakeshore Hospital	20	Institutional Ethics Committee Global Hospitals, 3rd Floor, Dr. E. Borges Road, Hospital A venue, Opp. Shirodkar High School, Parel-400012, Mumbai, Maharashtra.
15918	CTRI/2017/02/007798	16	Medanta-The Medicity	20	Institutional Ethics Committee I Seth G.S. Medical College and KEM Hospital, Acharya Donde, Marg, Parel, Mumbai: 400 012, Maharashtra, India.
15918	CTRI/2017/02/007798	16	Post Graduate Institute of Medical Education and Research	20	Institutional Ethics Committee Post Graduate Institute of Medical Education and Research, Department of Pharmacology, Post Graduate Institute of Medical Education and Research, Sector-I2, Chandigarh-160012, Punjab.
15918	CTRI/2017/02/007798	16	Sanjay Gandhi Postgraduate Institute of Medical Sciences (SGPGIMS)	20	Institutional Ethics Committee, Department of Pharmacology. Govt Medical College, Nagpur
15918	CTRI/2017/02/007798	16	Seth GS Medical College and KEM Hospita	20	Institutional Ethics Committee, Gandhi Medical College, Secunderabad, Telangana
15918	CTRI/2017/02/007798	16	Surat institute of Digestive Sciences (SIDS)	20	Institutional Ethics Committee- Global Hospitals, Lakdika- Pul, Hyderabad, 500004, Telangana, India.
15918	CTRI/2017/02/007798	16	VGM Hospital	20	Institutional Ethics Committee- VGM Hospital, 2100, Trichy Road, Rajalakshmi Mills Stop, Coimbatore - 641 005, Tamil Nadu, India
15918	CTRI/2017/02/007798	16	YR Gaitonde Medical Centre and Research Foundation	20	Lakeshore Ethics Committee, Lakeshore Hospital, NH-47 Bypass, Maradu, Nettoor, Kochi-682042, Kerala, India
15918	CTRI/2017/02/007798	blank	blank	20	Medanta Institutional Ethics Committee, Medanta-The Medicity, CH Baktawar Singh Road, Sector 38, Near Rajiv Chowk, Gurgaon-122001, Haryana.
15918	CTRI/2017/02/007798	blank	blank	20	S.M.S.Medical College and Attached Hospitals Ethics Committee, Jaipur, Rajasthan
15918	CTRI/2017/02/007798	blank	blank	20	Surat institute of Digestive Sciences (SIDS) Ethics Committee, Surat institute of Digestive Sciences (SIDS), Vijay Nagar Gate No. 03, Beside Nirmal Bhavan, Opposite Gandhi College, Manjura Gate, SuratÃƒÂ‚Â·395002, Gujarat. India.
15918	CTRI/2017/02/007798	blank	blank	20	YRG CARE Institutional Review Board
38638	CTRI/2020/01/022728	12	B.J Medical College & Civil Hospital	14	Ethics Committee, Calcutta National Medical College
38638	CTRI/2020/01/022728	12	Calcutta National Medical College	14	Apex Hospitals Private Limited
38638	CTRI/2020/01/022728	12	Dayanand Medical College and Hospital	14	Institutional Ethics Committe, Medical college and Hospital
38638	CTRI/2020/01/022728	12	Govt. General Hospital & Medical College	14	Institutional Ethics Committee for Human Research
38638	CTRI/2020/01/022728	12	Grant Medical college and JJ Hospital	14	Institutional Ethics Committee NKP Salve Institute of Medical Sciences
38638	CTRI/2020/01/022728	12	Kempegowda Institute of Medical Sciences	14	Institutional Ethics Committee of Life Line Diagnostic Centre Cum Nursing Home
38638	CTRI/2020/01/022728	12	Medical College and Hospital	14	Institutional Ethics Committee Sapthagiri
38638	CTRI/2020/01/022728	12	NKP Salve Institute	14	Institutional Ethics Committee, Grand Medical College and JJ Hospital
38638	CTRI/2020/01/022728	12	Postgraduate Institute of Medical Education & Research	14	Institutional Ethics Committee, PGIMER
38638	CTRI/2020/01/022728	12	Sapthagiri Hospital	14	Institutional Ethics Committee, RIMSGGH
38638	CTRI/2020/01/022728	12	Shree Hospital and Critical Care Centre	14	Kempegowda Institute of Medical Sciences Institutional Ethics Committee
38638	CTRI/2020/01/022728	12	Sujata Birla Hospital & Medical Research Center	14	Shree Hospital Ethics Committee
38638	CTRI/2020/01/022728			14	Triveni Polyclinic Institutional Ethics Committee
38638	CTRI/2020/01/022728			14	Yash Society Ethics Committee
14255	CTRI/2016/09/007269	17	Regional Institute of Ophthalmology, Thiruvananthapuram	18	Human Ethics Committee Regional institute of Ophthalmology, Red Cross Road, Vanchiyoor Thiruvananthapuram 695035, Kerala, India
14255	CTRI/2016/09/007269	17	Dr ShroffÃƒÆ’Ã‚Â¢Ã‚â‚¬Ã‚â„¢s Charity Eye Hospital	18	Dr. ShroffÃƒÆ’Ã‚Â¢Ã‚â‚¬Ã‚â„¢s Charity Eye Hospital Ethics Committee, 5027-Kedarnath Road, Daryaganj, New Delhi 110002, India
14255	CTRI/2016/09/007269	17	TN Medical College and BYL Nair Hospital	18	Institutional Ethics Committee, TN Medical College and BYL Nair Ch Hospital, Dr AL Nair Road, Mumbai-400008, Maharashtra, India
14255	CTRI/2016/09/007269	17	Sri Sankaradeva Nethralaya	18	Sri Sankaradeva Institutional Ethics committee, 96, Basistha Road, Beltola, Guwahati-781028, Assam, India
14255	CTRI/2016/09/007269	17	Sanjay Gandhi Postgraduate Institute of Medical Sciences	18	Ethics Committee, Indira Gandhi Institute of Medical Sciences, Sheikhpura, Patna- 800014, Bihar, India
14255	CTRI/2016/09/007269	17	Dr Rajendra Prasad Centre for Ophthalmic Sciences, AIIMS	18	Institute Ethics Committee, All India Institute of Medical Sciences, Ansari Nagar, New Delhi -110029, India
14255	CTRI/2016/09/007269	17	Sankara Nethralaya	18	Ethics Committee, Sankara Eye Care Institutions, Sathy Road, Sivananthapuram, Coimbatore-631035, Tamilnadu, India
14255	CTRI/2016/09/007269	17	ICARE Eye Hospital & Post Graduate Institute	18	Ethics Committee Vision Research Foundation New No.41, Old No.18, College Road, Chennai-600006, Tamil Nadu, India
14255	CTRI/2016/09/007269	17	King GeorgeÃƒÆ’Ã‚Â¢Ã‚â‚¬Ã‚â„¢s Medical University	18	ICARE Eye Hospital & Post Graduate Institute Ethics Committee ICARE Eye Hospital & Post Graduate Institute ICARE Research Centre, E-3A, Sector-26, Noida - 201301, Uttar Pradesh, India
14255	CTRI/2016/09/007269	17	PBMAs H V Desai Eye Hospital	18	Institutional Ethics Committee, PBMAÃƒÆ’Ã‚Â¢Ã‚â‚¬Ã‚â„¢s HV Desai Hospital, S.NO.93 Taravade Vasti, Mohammadwadi , Hadapsar, Pune -411060.
14255	CTRI/2016/09/007269	17	M&J Western Regional Institute of Ophthalmology	18	Institutional Ethics Committee King Georges Medical College Office of Research Cell, Administrative Block, Kings Georges Medical University, Lucknow - 226003, Uttar Pradesh, India
14255	CTRI/2016/09/007269	17	L.V. Prasad Eye Institute	18	Institutional Ethics Committee, JSS Medical College & Hospital, 3rd Floor, JSS Medical College, Mysore-570 004, Karnataka, India
14255	CTRI/2016/09/007269	17	Regional Institute of Ophthalmology	18	Institutional Ethics Committee B J Medical College & Civil Hospital, Office of the medical superintendent, Civil Hospital, Ahmedabad-380016, Gujarat, India
14255	CTRI/2016/09/007269	17	Disha Eye Hospital	18	Disha Eye Hospitals Pvt. Ltd. Ethics Committee Disha Eye Hospitals Pvt. Ltd. 88(63A) Ghosh Para Road Barrackpore, Kolkata-700120 West Bengal, India
14255	CTRI/2016/09/007269	17	The Calcutta Medical Research Institute	18	Institutional Ethics Committee, The Calcutta Medical Research Institute No 7/2, Diamond Harbour Road, Kolkata-700027, West Bengal, India
14255	CTRI/2016/09/007269	17	Sankara Eye Hospital	18	Ethics committee,LV Prasad Eye Institute,Kallam Anji Reddy Campus,LV Prasad Marg,banjara Hills,Hyderabad-500034,Telangana,India
14255	CTRI/2016/09/007269				Institute Ethics Committee, SGPGI, Bioethics Cell, Room No.205, 1st Floor, Administrative Block, SGPGIMS, Raebareli Road, Lucknow-226014, U.P. India
14255	CTRI/2016/09/007269	17	JSS Hospital	18	Santokba Durlabhji Memorial Hospital cum Medical Research Institute Santokba Durlabhji Memorial Hospital , Basement, Pasibai block, Santokba Durlabhji Hospital, Bhawani Singh Marg, Jaipur-302015(Rajasthan), India
13529	CTRI/2016/09/007301	2	Amrita Institute of Medical Sciences & Research Centre	3	Institutional Ethics Committee, Amrita Institute of Medical and Research Centre, Dr Praveen Valliyaparambil Pavithran
13529	CTRI/2016/09/007301	2	All India Institute of Medical Sciences, New Delhi	3	Ethics Committee, AIIMS, New Delhi , Dr Rajesh Khadgawat
13529	CTRI/2016/09/007301				Ethics Committee Jehangir Clinical Development Centre Pvt Ltd, Dr. Vaman Khadilkar
18036	CTRI/2017/03/008142	2	Institute of Medical Sciences IMS and SUM Hospital. (	5	Institute of Medical Science and SUM Hospital Ethics Committe
18036	CTRI/2017/03/008142	2	Sparsh Hospital & Critical Care	5	NRS Medical college and Hospital Institutional Ethics Committe
18036	CTRI/2017/03/008142				Sparsh Hospital Institutional ethics committe
18036	CTRI/2017/03/008142				Acharya Harihar Hospital Institutional Ethics Committe
18036	CTRI/2017/03/008142				Sanjeevani Hospital Institutional Ethics Committe
18490	CTRI/2017/08/009474	31	Chennai Meenakshi Multispeciality Hospital	32	Chennai Meenakshi Multispeciality Hospital Ethics Committee
18490	CTRI/2017/08/009474	31	King George Hospital	32	Institutional Ethics Committee, King George Hospital
18490	CTRI/2017/08/009474	31	Panchshil Hospital	32	Panchshil Institutional Ethics Committee
18490	CTRI/2017/08/009474	31	Sir Ganga Ram Hospital	32	Ethics Committee, Sir Ganga Ram Hospital
18490	CTRI/2017/08/009474	31	Maharaja Agrasen Hospital	32	Institutional Ethics Committee, Maharaja Agrasen Hospital
18490	CTRI/2017/08/009474	31	Apollo Gleneagles Hospitals	32	Institutional Ethics Committee, Apollo Gleneagles Hospitals
18490	CTRI/2017/08/009474	31	Rajiv Gandhi Institute of Medical Sciences and RIMS Government General Hospital	32	Institutional Ethics Committee, Rajiv Gandhi Institute of Medical Sciences & RIMS Government General Hospital
18490	CTRI/2017/08/009474	31	Santokba Durlabhji Memorial Hospital	32	Institutional Ethics Committee, Santokba Durlabhji Memorial Hospital cum Medical Research Institute
18490	CTRI/2017/08/009474	31	JSS Medical College and Hospital	32	Institutional Ethical Committee, JSS Medical College
18490	CTRI/2017/08/009474	31	King George Medical University	32	Institutional Ethics Committee Kings GeorgeÃƒÆ’Ã‚Â¢Ã‚â‚¬Ã‚â„¢s Medical University
18490	CTRI/2017/08/009474	31	Krishna Institute of Medical Sciences	32	KFRC Ethics Committee, Krishna Institute of Medical Sciences
18490	CTRI/2017/08/009474	31	Nirmal Hospital Pvt Ltd	32	Nirmal Hospital Private Limited Ethics Committee
18490	CTRI/2017/08/009474	31	Nizams Institute of Medical Sciences	32	NIMS Institutional Ethics Committee, Nizams Institute of Medical Sciences
18490	CTRI/2017/08/009474	31	All India Institute of Medical Sciences (AIIMS)	32	Institute of Ethics Committee, All India Institute of Medical Sciences
18490	CTRI/2017/08/009474	31	B J Medical College and Civil Hospital	32	The Institutional Ethics Commit B J Medical College and Civil Hospital
18490	CTRI/2017/08/009474	31	Vinaya Hospital and Research Centre	32	Ethics Committee Vinaya Hospital, Vinaya Hospital & Research Centre
18490	CTRI/2017/08/009474	31	Gurushree Hi-tech Multispeciality Hospital	32	Ethics Committee, Inamdar Multispeciality Hospital
18490	CTRI/2017/08/009474	31	SR Kalla Memorial Gastro & General Hospital	32	S R Kalla Memorial Ethical Committee for Human Research
18490	CTRI/2017/08/009474	31	Global Hospitals	32	Institutional Ethics Committee Gleneagles Global Hospitals
18490	CTRI/2017/08/009474	31	Medical College and Hospital	32	Ethics Committee of SMS Medical College & Attached Hospitals
18490	CTRI/2017/08/009474	31	Medanta- The Medicity Hospital	32	Manipal University Ethics Committee
18490	CTRI/2017/08/009474	31	Suretech Hospital and Research Centre Ltd	32	Midas Multispeciality Hospital Pvt Ltd Institutional Ethics Committee
18490	CTRI/2017/08/009474	31	M S Ramaiah Memorial Hospital	32	Ethics Committee M S Ramaiah Medical College & Hospitals
18490	CTRI/2017/08/009474	31	Indraprastha Apollo Hospitals	32	Institutional Ethics Committee-Clinical Studies (IECCS) of Indraprastha Apollo Hospital
18490	CTRI/2017/08/009474	31	Centre for Rheumatic Disease	32	IEC Medical College Kolkata-Dr. Kaushik Basu
18490	CTRI/2017/08/009474	31	Gandhi Hospital	32	Medanta Institutional Ethics Committee
18490	CTRI/2017/08/009474	31	Deenanath Mangeshkar Hospital and Research Centre	32	Institutional Ethics Committee for Human Research, Medical college and SSG Hospital, Baroda
18490	CTRI/2017/08/009474	31	Chanre Rheumatology and Immunology Centre and Research	32	Institutional Ethics Committee, Care Foundation
18490	CTRI/2017/08/009474	31	Kasturba Medical College Hospital	32	IEC, ChanRe RICR
18490	CTRI/2017/08/009474	31	Medical College Baroda and Sir Sayajirao General Hospital	32	IEC Gandhi Medical College Secunderabad-Dr. Anil Kumar
18490	CTRI/2017/08/009474	31	Shri Nidaan Hospital and Hope Fertility Centre	32	Institutional Ethics Committee, DMH&RC
18490	CTRI/2017/08/009474				Swastic Ethics Committee
20196	CTRI/2017/12/010768	2	Government Ayurveda College Vazirabad Nanded	3	Institutional Ethics Committee Government Ayurvedic College and Hospital Nanded
20196	CTRI/2017/12/010768	2	MAMs SS Ayurveda Mahavidyalaya and Sane Guruji Aarogya Kendra	3	Institutional Review Board For Research, MAMs SS Ayurveda Mahavidyalaya and Sane Guruji Aarogya Kendra Malwadi Hadapsar Pune
20196	CTRI/2017/12/010768				Institutional Ethics Committee, ASS Ayurved Mahavidyalaya, Nashik
21752	CTRI/2018/04/013221	7	Srinivasam Cancer Care Multi Speciality Hospital	11	Institutional Ethics Committee, Srinivasam Cancer Care Multispeciality Hospital
21752	CTRI/2018/04/013221	7	Indira Gandhi Institute of Medical Sciences	11	Institutional Ethics CommitteeIndira Gandhi Institute of Medical Sciences
21752	CTRI/2018/04/013221	7	Jehangir Clinical Development Center	11	Ethics Committee Jehangir Clinical Development Centre Pvt., Ltd.,
21752	CTRI/2018/04/013221	7	Sri Ramachandra Medical College and Research Institute	11	Institutional Ethics Committee, Sri Ramachandra Medical Centre
21752	CTRI/2018/04/013221	7	Maulana Azad Medical College	11	Manavata Clinical Research Ethics Committee
21752	CTRI/2018/04/013221	7	Yashoda Hospitals	11	Institutional Ethics Committee, Yashoda Academy of Medical Education and Research
21752	CTRI/2018/04/013221	7	Triesta Sciences (A Unit of HCG Enterprises Ltd)	11	Shekhawati Hospital & Research Centre Ethics committee
21752	CTRI/2018/04/013221				Institutional Ethics Committee Apex Hospitals
21752	CTRI/2018/04/013221				HCG-Central Ethics Committee,
21752	CTRI/2018/04/013221				Health Point Ethics Committee
21752	CTRI/2018/04/013221				Institutional Ethics Committee, MAMC
23029	CTRI/2018/07/014908	25	Christian Medical College	27	Institutional Review Board, Christian Medical College
23029	CTRI/2018/07/014908	25	Sancheti Institute for Orthopaedic and Rehabilitation	27	Institutional Ethics Committee, Sancheti Institute for Orthopedic & Rehabilitation
23029	CTRI/2018/07/014908	25	Rajiv Gandhi Institute of Medical Sciences & RIMS Govt. General Hospital	27	Rajiv Gandhi Institute of Medical Sciences and RIMS Government General Hospital
23029	CTRI/2018/07/014908	25	Ishwar Institute of Health Care	27	Ethics Committee of Ishwer Institute of Health Care
23029	CTRI/2018/07/014908	25	Sapthagiri Institute of Medical Sciences & Research Centre	27	Institutional Ethics Committee, Sapthagiri Institute of Medical Science & Research Centre, Bangalore
23029	CTRI/2018/07/014908	25	Govt. Medical College	27	Institutional Ethics Committee, Govt Medical College,Calicut
23029	CTRI/2018/07/014908	25	Pandit Bhagwat Dayal Sharma Post Graduate Institute of Medical Sciences	27	Institutional Ethics Committe, Pt.B.D. Sharma Post Graduate Institute of Medical Sciences, UHS, Rohtak
23029	CTRI/2018/07/014908	25	B.J. Medical College	27	Institutional Ethics Committee, BJ Medical College, Ahemdabad
23029	CTRI/2018/07/014908	25	Grant Medical College and SirJJ Group of Hospitals	27	Institutional Ethics Committee, Grant Medical College, Mumbai
23029	CTRI/2018/07/014908	25	GMERS Medical College and Civil Hospital Sola	27	Ethics Committee GMERS Medical College, Ahemdabad,
23029	CTRI/2018/07/014908	25	Medilink Hospital Research Centre	27	Medilink Ethics Committee
23029	CTRI/2018/07/014908	25	St. Johns Medical College Hospital	27	Institutional Ethics Committee, St. John Medical College and Hospital, Bangalore
23029	CTRI/2018/07/014908	25	Om Surgical Center & Maternity Home	27	Om Surgical Hospital Ethics Committee, Varanasi
23029	CTRI/2018/07/014908	25	All India Institute of Medical Sciences Bhubaneswar	27	Institutional Ethics Committee, AIIMS Bhubaneshwar
23029	CTRI/2018/07/014908	25	KEM Hospital & Seth GS Medical college	27	Institutional Ethics Committee, Seth G S Medical College and KEM Hospital, Mumbai
23029	CTRI/2018/07/014908	25	Medical College and Hospital	27	Institutional Ethics Committee, Medical College & Hospital, Kolkata
23029	CTRI/2018/07/014908	25	IPGMER and SSKM Hospital	27	Institutional Ethics Committee,PGIMER Rohtak
23029	CTRI/2018/07/014908	25	ÃƒÆ’Ã‚â€šÃ‚Â Getwell Hospital and Research Institute	27	Getwell Institutional Ethics Committee
23029	CTRI/2018/07/014908	25	Sudbhawana Hospital	27	Sudbhawana Hospital Ethics Committee, Varanasi
23029	CTRI/2018/07/014908	25	Postgraduate Institute of Medical Education and Research	27	Institutional Ethics Committee, PGIMER, Chandigarh
23029	CTRI/2018/07/014908	25	K. R. M Hospita & Research Center	27	KRM Hospital Ethics Committee, Lucknow
23029	CTRI/2018/07/014908	25	Shree Hospital and Critical Care Center	27	Human Ethics Committee, Medical College, Thiruvananthapuram
23029	CTRI/2018/07/014908	25	All India Institute of Medical Sciences,	27	Shree Hospital Ethics Committee, Nagpur
23029	CTRI/2018/07/014908	25	Lifepoint Multispeciality Hospital	27	IPGMER Research oversight committe , Kolkata
23029	CTRI/2018/07/014908	25	Sanjivani Super Speciality Hospitals Private Limited	27	Sanjivini Hospital Ethics Committee, Ahemdabad,
23029	CTRI/2018/07/014908				Ethics Committee, AIIMS Delhi
23029	CTRI/2018/07/014908				LPR Ethics Committee
26210	CTRI/2018/09/015810	16	J P M Rotary Club of Cuttack Eye Hospital & Research Institute	18	Institutional Ethics Committee JPM Rotary Club of Cuttack Eye Hospital & Research Institute
26210	CTRI/2018/09/015810	16	King George Hospital	18	Institutional Ethics Committee Kings George Hospital
26210	CTRI/2018/09/015810	16	GSVM Medical College	18	Ethics Committee GSVM Medical College
26210	CTRI/2018/09/015810	16	Susrat Eye Foundation & Research Centre	18	Institutional Ethics Committee Susrut Eye Foundation & Research Centre
26210	CTRI/2018/09/015810	16	GCS Medical College, Hospital and Research Centre	18	Institutional Ethics Committee GCS Medical College, Hospital and Research Centre
26210	CTRI/2018/09/015810	16	Chandulal Chandrakar Memorial Medical College & Hospital	18	Chandulal Chandrakar Memorial Medical College and Hospital Institutional Ethics Committee
26210	CTRI/2018/09/015810	16	B. J Medical College & Civil Hospital	18	Institutional Ethics Committee B.J. Medical College & Civil Hospital
26210	CTRI/2018/09/015810	16	Rajiv Ganddhi Institute of Medical Sciences & RIMS	18	Ethics Committee Rajiv Gandhi Institute of Medical Sciences & RIMS Govt General Hospital
26210	CTRI/2018/09/015810	16	L V Prasad Eye Institute	18	Ethics Committee LV Prasad Eye Institute Patia
26210	CTRI/2018/09/015810	16	Maharaja Agrasen Horpital	18	Institutional Ethics Committee Maharaja Agresen Hospital
26210	CTRI/2018/09/015810	16	Gandhi Hospital	18	Institutional Ethics Committee Gandhi Medical College
26210	CTRI/2018/09/015810	16	Medilink Hospital Research Centre	18	Medilink Hospital Ethics Committee
26210	CTRI/2018/09/015810	16	Sanjay Gandhi Postgraduate Institute of Medical Sciences	18	Institutional Ethics Committee Bansal Hospital & Research Centre
26210	CTRI/2018/09/015810	16	Arneja Heart and Multispeciality Hospital	18	Ethics Committee, Institute of Medical Sciences (lMS) and SUM Hospital
26210	CTRI/2018/09/015810	16	King Georges Medical University	18	Bioethics Cell Institutional Ethics Committee
26210	CTRI/2018/09/015810	16	Sanjivani Superspeciality Hospital Pvt Ltd.	18	IEC for KGMU
26210	CTRI/2018/09/015810				Sanjivani Hospital Ethics Committee
26210	CTRI/2018/09/015810				Arnejas Institutional Ethics Committee
27411	CTRI/2019/01/017026	7	National Tuberculosis Institute	12	NTI Bangalore EC
27411	CTRI/2019/01/017026	7	National AIDS Research Institute	12	NARI Pune EC
27411	CTRI/2019/01/017026	7	Regional Medical Research Centre	12	StJohns Medical College and Hospital IEC
27411	CTRI/2019/01/017026	7	Bhagwan Mahavir Medical Research Centre	12	Ethics Committee NIRT Chennai
27411	CTRI/2019/01/017026	7	National Institute of Tuberculosis and Respiratory Diseases	12	Madurai Medical College& Govt Rajaji Hosp, IEC
27411	CTRI/2019/01/017026	7	National Institute for Research in Tuberculosis and Madurai Unit	12	AIIMS Bhubaneswar IEC
27411	CTRI/2019/01/017026	7	All India Institute of Medical Science	12	AIIMS Delhi EC
27411	CTRI/2019/01/017026				NITRD Delhi EC
27411	CTRI/2019/01/017026				Medicity Ethics Committee
27411	CTRI/2019/01/017026				SCB Medical College&Hosp_IEC
27411	CTRI/2019/01/017026				BMMRC Hyderabad EC
27411	CTRI/2019/01/017026				Ethics Commitee RMRC Bhubaneswar
43039	CTRI/2020/04/024706	2	MAMC	3	Institutional Ethics Committee,MAMC
43039	CTRI/2020/04/024706	2	Institute of Liver and Biliary Sciences	3	Institutional Ethics Committee,ILBS
43039	CTRI/2020/04/024706				Institutional Ethics Committee

## Sheet: 16_statistics
S8.8 Table. Statistics of sites without an EC partner of the subset of 16 of the 38 trials
CTRI Number	Sites without an EC partner	# of sites	%
CTRI/2016/09/007269	3	17	17.6471
CTRI/2016/09/007301	0	2	0
CTRI/2017/02/007798	0	16	0
CTRI/2017/03/008063	5	16	31.25
CTRI/2017/03/008142	0	2	0
CTRI/2017/08/009474	6	31	19.3548
CTRI/2017/12/010768	0	2	0
CTRI/2018/04/013221	0	7	0
CTRI/2018/07/014908	1	25	4
CTRI/2018/09/015810	1	16	6.25
CTRI/2019/01/017026	1	7	14.2857
CTRI/2019/05/019355	0	2	0
CTRI/2019/07/020178	0	2	0
CTRI/2020/01/022728	4	12	33.3333
CTRI/2020/04/024706	0	2	0
CTRI/2020/06/025855	2	2	100
Total	23	161	14.2857
