# Supplementary material for: An analysis of deficiencies in the ethics committee data of certain interventional trials registered with the Clinical Trials Registry–India
Source: PLOS Glob Public Health. 2022 Oct 24;2(10):e0000617. doi: 10.1371/journal.pgph.0000617 (PMC10021301; doi:10.1371/journal.pgph.0000617)
Supplement: S9 File — A. The breakup of the set of 1265 trials for which the number of sites equaled the number of ECs into those with (i) single sites, (ii) more than one site (simple cases) and (iii) more than one site (complicated cases). B. For each subset, a listing of the details of the site name and ECs, and for one subset, statistics of sites without an EC partner. (XLSX) [file pgph.0000617.s009.xlsx]

## Sheet: Legends
S9 File. A. The breakup of the set of 1265 trials for which the number of sites equaled the number of ECs into those with (i) single sites, (ii) more than one site (simple cases), and (iii) more than one site (complicated cases). B. For each subset, a listing of the details of the site name and ECs, and for one subset, statistics of sites without an EC partner.
	Sheet name	Description	Number of trials
1	1265_# sites = # ECs	S9.1 Table. Trials for which the number of sites equaled the number of ECs	1265
	FURTHER DETAILS:
2	1265_site and EC details	S9.2 Table. Details of the site name and ECs of the 1265 trials	1265
3	987_site and EC details	S9.3 Table. Details of the site name and ECs of the 987 trials	987
4	13_EC file numbers	S9.4 Table. 13 trials of the set of 987 trials, which listed apparent file numbers in the EC field.	13
5	236_site and EC details	S9.5 Table. Details of the site name and ECs of the 236 trials	236
6	236_statistics	S9.6 Table. Statistics of the 236 sites with different numbers of unclear site-EC matches	236
7	42site and EC details	S9.7 Table. Details of the site name and ECs of the 42 trials	42

## Sheet: 1265_# sites = # ECs
S9.1 Table. Trials for which the number of sites equaled the number of ECs
Trial ID	CTRI Number	Type of Trial	Phase	Recruitment Status in India	Sites	ECs	Registration Date	Registration Type
12736	CTRI/2016/06/006983	Interventional	Phase 2	Completed	1	1	' 02/06/2016 '	Retrospectively
13693	CTRI/2016/06/006993	Interventional	Phase 3	Closed to Recruitment of Participants	16	16	' 06/06/2016 '	Prospectively
10619	CTRI/2016/06/006996	Interventional	Phase 3	Completed	1	1	' 06/06/2016 '	Prospectively
14956	CTRI/2016/06/006997	Interventional	Phase 3/ Phase 4	Completed	1	1	' 06/06/2016 '	Retrospectively
6431	CTRI/2016/06/007003	Interventional	Phase 3	Completed	2	2	' 06/06/2016 '	Retrospectively
13582	CTRI/2016/06/007010	Interventional	Phase 2	Completed	1	1	' 08/06/2016 '	Prospectively
13428	CTRI/2016/06/007011	Interventional	Phase 3/ Phase 4	Completed	1	1	' 08/06/2016 '	Retrospectively
12531	CTRI/2016/06/007016	Interventional	Phase 3	Closed to Recruitment of Participants	4	4	' 13/06/2016 '	Prospectively
11373	CTRI/2016/06/007018	Interventional	Phase 2/ Phase 3	Completed	1	1	' 13/06/2016 '	Retrospectively
12421	CTRI/2016/06/007026	Interventional	Phase 3/ Phase 4	Closed to Recruitment of Participants	1	1	' 15/06/2016 '	Retrospectively
13695	CTRI/2016/06/007031	Interventional	Phase 3	Completed	17	17	' 22/06/2016 '	Prospectively
14943	CTRI/2016/06/007032	Interventional	Phase 2	Completed	1	1	' 23/06/2016 '	Prospectively
14983	CTRI/2016/06/007036	Interventional	Phase 3	Completed	1	1	' 23/06/2016 '	Retrospectively
11816	CTRI/2016/06/007039	Interventional	Phase 3	Completed	1	1	' 24/06/2016 '	Retrospectively
12854	CTRI/2016/06/007047	Interventional	Phase 2/ Phase 3	Completed	1	1	' 29/06/2016 '	Prospectively
12673	CTRI/2016/06/007051	Interventional	Phase 2	Completed	1	1	' 29/06/2016 '	Retrospectively
4434	CTRI/2016/06/007055	Interventional	Phase 2	Completed	1	1	' 29/06/2016 '	Retrospectively
14270	CTRI/2016/06/007057	Interventional	Phase 2	Completed	1	1	' 29/06/2016 '	Retrospectively
13779	CTRI/2016/06/007059	Interventional	Phase 3	Closed to Recruitment of Participants	24	24	' 30/06/2016 '	Prospectively
14511	CTRI/2016/06/007062	Interventional	Phase 3	Closed to Recruitment of Participants	49	49	' 30/06/2016 '	Prospectively
12410	CTRI/2016/07/007068	Interventional	Phase 3	Completed	18	18	' 11/07/2016 '	Prospectively
14006	CTRI/2016/07/007080	Interventional	Phase 3	Closed to Recruitment of Participants	1	1	' 12/07/2016 '	Retrospectively
8673	CTRI/2016/07/007091	Interventional	Phase 3/ Phase 4	Completed	1	1	' 13/07/2016 '	Retrospectively
11462	CTRI/2016/07/007097	Interventional	Phase 3	Closed to Recruitment of Participants	13	13	' 15/07/2016 '	Prospectively
15208	CTRI/2016/07/007105	Interventional	Phase 2	Closed to Recruitment of Participants	5	5	' 20/07/2016 '	Prospectively
15647	CTRI/2016/07/007109	Interventional	Phase 2/ Phase 3	Completed	6	6	' 20/07/2016 '	Prospectively
11996	CTRI/2016/07/007110	Interventional	Phase 2	Completed	1	1	' 20/07/2016 '	Retrospectively
12433	CTRI/2016/08/007129	Interventional	Phase 2	Closed to Recruitment of Participants	1	1	' 01/08/2016 '	Retrospectively
8320	CTRI/2016/08/007133	Interventional	Phase 2	Completed	1	1	' 01/08/2016 '	Retrospectively
13580	CTRI/2016/08/007137	Interventional	Phase 3	Closed to Recruitment of Participants	10	10	' 02/08/2016 '	Prospectively
12022	CTRI/2016/08/007143	Interventional	Phase 3	Completed	1	1	' 04/08/2016 '	Retrospectively
14765	CTRI/2016/08/007148	Interventional	Phase 2/ Phase 3	Completed	1	1	' 05/08/2016 '	Retrospectively
14760	CTRI/2016/08/007159	Interventional	Phase 3	Completed	1	1	' 05/08/2016 '	Prospectively
15193	CTRI/2016/08/007169	Interventional	Phase 3	Closed to Recruitment of Participants	7	7	' 11/08/2016 '	Prospectively
13986	CTRI/2016/08/007183	Interventional	Phase 3	Completed	7	7	' 16/08/2016 '	Retrospectively
11754	CTRI/2016/08/007192	Interventional	Phase 3	Completed	1	1	' 17/08/2016 '	Retrospectively
15319	CTRI/2016/08/007194	Interventional	Phase 2/ Phase 3	Completed	1	1	' 17/08/2016 '	Retrospectively
5305	CTRI/2016/08/007203	Interventional	Phase 3	Closed to Recruitment of Participants	1	1	' 17/08/2016 '	Retrospectively
15213	CTRI/2016/08/007204	Interventional	Phase 3	Closed to Recruitment of Participants	10	10	' 18/08/2016 '	Prospectively
15937	CTRI/2016/08/007216	Interventional	Phase 3	Completed	8	8	' 23/08/2016 '	Prospectively
13819	CTRI/2016/09/007235	Interventional	Phase 2	Completed	1	1	' 05/09/2016 '	Retrospectively
13093	CTRI/2016/09/007242	Interventional	Phase 3	Completed	1	1	' 06/09/2016 '	Retrospectively
11821	CTRI/2016/09/007259	Interventional	Phase 2	Completed	1	1	' 08/09/2016 '	Retrospectively
10198	CTRI/2016/09/007261	Interventional	Phase 3/ Phase 4	Completed	1	1	' 08/09/2016 '	Retrospectively
6748	CTRI/2016/09/007267	Interventional	Phase 2/ Phase 3	Completed	1	1	' 09/09/2016 '	Retrospectively
15790	CTRI/2016/09/007268	Interventional	Phase 3	Closed to Recruitment of Participants	11	11	' 09/09/2016 '	Prospectively
14485	CTRI/2016/09/007275	Interventional	Phase 2/ Phase 3	Completed	1	1	' 15/09/2016 '	Retrospectively
15189	CTRI/2016/09/007277	Interventional	Phase 2/ Phase 3	Completed	10	10	' 16/09/2016 '	Retrospectively
13414	CTRI/2016/09/007279	Interventional	Phase 3	Closed to Recruitment of Participants	21	21	' 16/09/2016 '	Prospectively
9060	CTRI/2016/09/007280	Interventional	Phase 2	Completed	1	1	' 16/09/2016 '	Retrospectively
15062	CTRI/2016/09/007284	Interventional	Phase 2	Closed to Recruitment of Participants	1	1	' 19/09/2016 '	Retrospectively
10029	CTRI/2016/09/007285	Interventional	Phase 2	Completed	1	1	' 19/09/2016 '	Retrospectively
13070	CTRI/2016/09/007286	Interventional	Phase 2	Completed	1	1	' 19/09/2016 '	Retrospectively
15251	CTRI/2016/09/007303	Interventional	Phase 3	Completed	1	1	' 23/09/2016 '	Retrospectively
16119	CTRI/2016/09/007309	Interventional	Phase 3	Completed	15	15	' 26/09/2016 '	Prospectively
12274	CTRI/2016/09/007314	Interventional	Phase 2/ Phase 3	Closed to Recruitment of Participants	1	1	' 27/09/2016 '	Retrospectively
16164	CTRI/2016/10/007345	Interventional	Phase 3	Completed	30	30	' 06/10/2016 '	Prospectively
8754	CTRI/2016/10/007346	Interventional	Phase 3	Completed	1	1	' 06/10/2016 '	Retrospectively
16431	CTRI/2016/10/007367	Interventional	Phase 3	Completed	9	9	' 14/10/2016 '	Prospectively
12182	CTRI/2016/10/007371	Interventional	Phase 2	Completed	1	1	' 17/10/2016 '	Retrospectively
15755	CTRI/2016/10/007384	Interventional	Phase 2/ Phase 3	Completed	1	1	' 20/10/2016 '	Retrospectively
12607	CTRI/2016/10/007405	Interventional	Phase 3	Closed to Recruitment of Participants	1	1	' 25/10/2016 '	Retrospectively
15961	CTRI/2016/11/007433	Interventional	Phase 3	Completed	8	8	' 04/11/2016 '	Prospectively
16044	CTRI/2016/11/007439	Interventional	Phase 3	Completed	11	11	' 08/11/2016 '	Prospectively
15842	CTRI/2016/11/007447	Interventional	Phase 3	Completed	1	1	' 08/11/2016 '	Retrospectively
15321	CTRI/2016/11/007473	Interventional	Phase 3	Completed	15	15	' 17/11/2016 '	Prospectively
11659	CTRI/2016/11/007479	Interventional	Phase 2	Completed	1	1	' 23/11/2016 '	Retrospectively
15866	CTRI/2016/11/007481	Interventional	Phase 3	Completed	7	7	' 24/11/2016 '	Prospectively
15685	CTRI/2016/11/007488	Interventional	Phase 3	Completed	1	1	' 24/11/2016 '	Retrospectively
16042	CTRI/2016/11/007491	Interventional	Phase 3	Completed	12	12	' 25/11/2016 '	Prospectively
14948	CTRI/2016/11/007495	Interventional	Phase 2	Completed	1	1	' 25/11/2016 '	Retrospectively
15317	CTRI/2016/11/007512	Interventional	Phase 2	Closed to Recruitment of Participants	40	40	' 30/11/2016 '	Prospectively
14738	CTRI/2016/12/007514	Interventional	Phase 2/ Phase 3	Completed	1	1	' 01/12/2016 '	Retrospectively
16746	CTRI/2016/12/007530	Interventional	Phase 2	Closed to Recruitment of Participants	1	1	' 05/12/2016 '	Prospectively
9577	CTRI/2016/12/007535	Interventional	Phase 2	Closed to Recruitment of Participants	1	1	' 05/12/2016 '	Retrospectively
15827	CTRI/2016/12/007545	Interventional	Phase 3	Completed	1	1	' 07/12/2016 '	Retrospectively
8229	CTRI/2016/12/007546	Interventional	Phase 2	Completed	1	1	' 07/12/2016 '	Retrospectively
16790	CTRI/2016/12/007552	Interventional	Phase 3	Completed	1	1	' 08/12/2016 '	Retrospectively
16978	CTRI/2016/12/007557	Interventional	Phase 3	Completed	37	37	' 09/12/2016 '	Prospectively
10859	CTRI/2016/12/007579	Interventional	Phase 2	Completed	1	1	' 14/12/2016 '	Retrospectively
14849	CTRI/2016/12/007588	Interventional	Phase 3	Completed	8	8	' 16/12/2016 '	Retrospectively
14875	CTRI/2016/12/007605	Interventional	Phase 3	Completed	1	1	' 22/12/2016 '	Prospectively
15227	CTRI/2016/12/007607	Interventional	Phase 2/ Phase 3	Completed	1	1	' 22/12/2016 '	Prospectively
14498	CTRI/2016/12/007610	Interventional	Phase 2	Completed	1	1	' 23/12/2016 '	Retrospectively
14706	CTRI/2016/12/007615	Interventional	Phase 2/ Phase 3	Completed	1	1	' 23/12/2016 '	Retrospectively
17152	CTRI/2017/01/007624	Interventional	Phase 3	Completed	1	1	' 02/01/2017 '	Prospectively
16145	CTRI/2017/01/007628	Interventional	Phase 3	Completed	1	1	' 04/01/2017 '	Prospectively
16826	CTRI/2017/01/007631	Interventional	Phase 3/ Phase 4	Completed	1	1	' 04/01/2017 '	Retrospectively
14513	CTRI/2017/01/007645	Interventional	Phase 2/ Phase 3	Completed	1	1	' 06/01/2017 '	Retrospectively
17274	CTRI/2017/01/007650	Interventional	Phase 3	Completed	13	13	' 06/01/2017 '	Prospectively
15891	CTRI/2017/01/007651	Interventional	Phase 3	Completed	23	23	' 06/01/2017 '	Prospectively
10928	CTRI/2017/01/007680	Interventional	Phase 3	Completed	1	1	' 11/01/2017 '	Retrospectively
14344	CTRI/2017/01/007686	Interventional	Phase 2	Completed	1	1	' 12/01/2017 '	Retrospectively
14297	CTRI/2017/01/007687	Interventional	Phase 2	Closed to Recruitment of Participants	2	2	' 12/01/2017 '	Retrospectively
14315	CTRI/2017/01/007689	Interventional	Phase 2	Closed to Recruitment of Participants	2	2	' 12/01/2017 '	Retrospectively
14318	CTRI/2017/01/007690	Interventional	Phase 2	Closed to Recruitment of Participants	2	2	' 12/01/2017 '	Retrospectively
16873	CTRI/2017/01/007691	Interventional	Phase 2	Completed	2	2	' 12/01/2017 '	Prospectively
16775	CTRI/2017/01/007696	Interventional	Phase 3	Closed to Recruitment of Participants	8	8	' 13/01/2017 '	Prospectively
16940	CTRI/2017/01/007705	Interventional	Phase 2	Completed	1	1	' 16/01/2017 '	Prospectively
16107	CTRI/2017/01/007706	Interventional	Phase 3	Completed	5	5	' 16/01/2017 '	Prospectively
16858	CTRI/2017/01/007722	Interventional	Phase 3/ Phase 4	Closed to Recruitment of Participants	5	5	' 19/01/2017 '	Prospectively
17450	CTRI/2017/02/007763	Interventional	Phase 3	Completed	14	14	' 02/02/2017 '	Prospectively
15985	CTRI/2017/02/007797	Interventional	Phase 2/ Phase 3	Completed	1	1	' 07/02/2017 '	Retrospectively
16830	CTRI/2017/02/007801	Interventional	Phase 2	Completed	1	1	' 07/02/2017 '	Prospectively
16912	CTRI/2017/02/007802	Interventional	Phase 2	Completed	1	1	' 07/02/2017 '	Retrospectively
14302	CTRI/2017/02/007810	Interventional	Phase 2	Completed	2	2	' 08/02/2017 '	Retrospectively
17539	CTRI/2017/02/007814	Interventional	Phase 3	Completed	27	27	' 08/02/2017 '	Prospectively
17564	CTRI/2017/02/007835	Interventional	Phase 3	Closed to Recruitment of Participants	10	10	' 13/02/2017 '	Prospectively
13194	CTRI/2017/02/007846	Interventional	Phase 2	Completed	1	1	' 13/02/2017 '	Retrospectively
17288	CTRI/2017/02/007849	Interventional	Phase 2/ Phase 3	Completed	1	1	' 13/02/2017 '	Retrospectively
16637	CTRI/2017/02/007865	Interventional	Phase 3	Completed	1	1	' 14/02/2017 '	Retrospectively
16845	CTRI/2017/02/007873	Interventional	Phase 2/ Phase 3	Closed to Recruitment of Participants	1	1	' 15/02/2017 '	Prospectively
17331	CTRI/2017/02/007883	Interventional	Phase 2	Completed	4	4	' 16/02/2017 '	Prospectively
17742	CTRI/2017/02/007898	Interventional	Phase 3	Completed	1	1	' 17/02/2017 '	Prospectively
17083	CTRI/2017/02/007900	Interventional	Phase 3	Completed	1	1	' 17/02/2017 '	Retrospectively
16682	CTRI/2017/02/007922	Interventional	Phase 2	Completed	1	1	' 20/02/2017 '	Retrospectively
16933	CTRI/2017/02/007925	Interventional	Phase 3	Completed	1	1	' 20/02/2017 '	Prospectively
17752	CTRI/2017/02/007938	Interventional	Phase 3	Completed	1	1	' 21/02/2017 '	Prospectively
17828	CTRI/2017/02/007939	Interventional	Phase 2	Completed	1	1	' 21/02/2017 '	Retrospectively
17687	CTRI/2017/02/007942	Interventional	Phase 3	Completed	1	1	' 21/02/2017 '	Prospectively
17657	CTRI/2017/02/007945	Interventional	Phase 2	Closed to Recruitment of Participants	1	1	' 22/02/2017 '	Prospectively
16943	CTRI/2017/02/007957	Interventional	Phase 3	Completed	1	1	' 27/02/2017 '	Retrospectively
16700	CTRI/2017/03/007974	Interventional	Phase 3	Completed	1	1	' 01/03/2017 '	Retrospectively
16453	CTRI/2017/03/007988	Interventional	Phase 2/ Phase 3	Completed	1	1	' 02/03/2017 '	Prospectively
17524	CTRI/2017/03/008000	Interventional	Phase 2	Completed	2	2	' 03/03/2017 '	Prospectively
16264	CTRI/2017/03/008009	Interventional	Phase 2	Closed to Recruitment of Participants	1	1	' 03/03/2017 '	Retrospectively
17662	CTRI/2017/03/008014	Interventional	Phase 3	Completed	18	18	' 06/03/2017 '	Prospectively
17399	CTRI/2017/03/008034	Interventional	Phase 3/ Phase 4	Completed	12	12	' 07/03/2017 '	Prospectively
17537	CTRI/2017/03/008052	Interventional	Phase 3	Completed	5	5	' 09/03/2017 '	Prospectively
18105	CTRI/2017/03/008081	Interventional	Phase 2	Closed to Recruitment of Participants	1	1	' 14/03/2017 '	Prospectively
17953	CTRI/2017/03/008094	Interventional	Phase 2/ Phase 3	Closed to Recruitment of Participants	1	1	' 15/03/2017 '	Retrospectively
16008	CTRI/2017/03/008100	Interventional	Phase 3	Completed	1	1	' 15/03/2017 '	Prospectively
18062	CTRI/2017/03/008102	Interventional	Phase 2/ Phase 3	Completed	3	3	' 15/03/2017 '	Prospectively
9612	CTRI/2017/03/008137	Interventional	Phase 3/ Phase 4	Completed	1	1	' 17/03/2017 '	Retrospectively
14084	CTRI/2017/03/008138	Interventional	Phase 2/ Phase 3	Completed	1	1	' 17/03/2017 '	Retrospectively
17750	CTRI/2017/03/008163	Interventional	Phase 3	Closed to Recruitment of Participants	8	8	' 21/03/2017 '	Prospectively
16414	CTRI/2017/03/008166	Interventional	Phase 3	Closed to Recruitment of Participants	8	8	' 21/03/2017 '	Prospectively
16872	CTRI/2017/03/008174	Interventional	Phase 2	Closed to Recruitment of Participants	1	1	' 22/03/2017 '	Prospectively
16236	CTRI/2017/03/008181	Interventional	Phase 3	Closed to Recruitment of Participants	9	9	' 22/03/2017 '	Prospectively
18123	CTRI/2017/03/008215	Interventional	Phase 2	Completed	1	1	' 27/03/2017 '	Prospectively
18061	CTRI/2017/03/008225	Interventional	Phase 2	Completed	1	1	' 27/03/2017 '	Prospectively
12814	CTRI/2017/03/008239	Interventional	Phase 3	Completed	1	1	' 28/03/2017 '	Retrospectively
18035	CTRI/2017/03/008258	Interventional	Phase 3	Completed	1	1	' 30/03/2017 '	Prospectively
16463	CTRI/2017/04/008282	Interventional	Phase 3	Completed	1	1	' 03/04/2017 '	Prospectively
18296	CTRI/2017/04/008283	Interventional	Phase 3	Completed	1	1	' 03/04/2017 '	Prospectively
18213	CTRI/2017/04/008294	Interventional	Phase 2/ Phase 3	Completed	1	1	' 05/04/2017 '	Prospectively
15585	CTRI/2017/04/008295	Interventional	Phase 3	Closed to Recruitment of Participants	1	1	' 05/04/2017 '	Retrospectively
18418	CTRI/2017/04/008299	Interventional	Phase 3	Completed	18	18	' 06/04/2017 '	Prospectively
17959	CTRI/2017/04/008309	Interventional	Phase 2	Completed	1	1	' 06/04/2017 '	Retrospectively
17489	CTRI/2017/04/008314	Interventional	Phase 2	Closed to Recruitment of Participants	1	1	' 07/04/2017 '	Prospectively
18525	CTRI/2017/04/008320	Interventional	Phase 3	Completed	1	1	' 10/04/2017 '	Prospectively
17527	CTRI/2017/04/008326	Interventional	Phase 3	Completed	4	4	' 10/04/2017 '	Prospectively
18359	CTRI/2017/04/008363	Interventional	Phase 3	Closed to Recruitment of Participants	19	19	' 18/04/2017 '	Prospectively
18109	CTRI/2017/04/008367	Interventional	Phase 3/ Phase 4	Completed	1	1	' 19/04/2017 '	Prospectively
14269	CTRI/2017/04/008374	Interventional	Phase 2/ Phase 3	Completed	1	1	' 19/04/2017 '	Retrospectively
14282	CTRI/2017/04/008377	Interventional	Phase 2/ Phase 3	Completed	1	1	' 20/04/2017 '	Retrospectively
18582	CTRI/2017/04/008381	Interventional	Phase 3	Completed	9	9	' 20/04/2017 '	Prospectively
14083	CTRI/2017/04/008383	Interventional	Phase 2/ Phase 3	Completed	1	1	' 20/04/2017 '	Retrospectively
18623	CTRI/2017/04/008386	Interventional	Phase 3/ Phase 4	Completed	12	12	' 21/04/2017 '	Prospectively
18482	CTRI/2017/04/008387	Interventional	Phase 2/ Phase 3	Completed	1	1	' 21/04/2017 '	Prospectively
18647	CTRI/2017/04/008393	Interventional	Phase 2	Completed	1	1	' 21/04/2017 '	Prospectively
12881	CTRI/2017/04/008420	Interventional	Phase 2	Completed	1	1	' 26/04/2017 '	Retrospectively
18049	CTRI/2017/04/008424	Interventional	Phase 3/ Phase 4	Completed	1	1	' 27/04/2017 '	Prospectively
18032	CTRI/2017/04/008439	Interventional	Phase 2	Closed to Recruitment of Participants	1	1	' 28/04/2017 '	Retrospectively
14262	CTRI/2017/04/008440	Interventional	Phase 2	Closed to Recruitment of Participants	1	1	' 28/04/2017 '	Retrospectively
18655	CTRI/2017/05/008450	Interventional	Phase 2	Completed	1	1	' 02/05/2017 '	Prospectively
18712	CTRI/2017/05/008451	Interventional	Phase 2	Completed	1	1	' 02/05/2017 '	Prospectively
17881	CTRI/2017/05/008465	Interventional	Phase 2	Completed	1	1	' 03/05/2017 '	Retrospectively
18774	CTRI/2017/05/008480	Interventional	Phase 2	Completed	1	1	' 04/05/2017 '	Prospectively
17876	CTRI/2017/05/008505	Interventional	Phase 2	Completed	1	1	' 08/05/2017 '	Retrospectively
17577	CTRI/2017/05/008531	Interventional	Phase 3	Completed	1	1	' 11/05/2017 '	Retrospectively
18851	CTRI/2017/05/008532	Interventional	Phase 2	Completed	1	1	' 11/05/2017 '	Prospectively
18283	CTRI/2017/05/008534	Interventional	Phase 2	Closed to Recruitment of Participants	19	19	' 11/05/2017 '	Prospectively
18639	CTRI/2017/05/008543	Interventional	Phase 3	Completed	1	1	' 12/05/2017 '	Prospectively
18200	CTRI/2017/05/008547	Interventional	Phase 3/ Phase 4	Completed	1	1	' 12/05/2017 '	Retrospectively
16010	CTRI/2017/05/008548	Interventional	Phase 2	Completed	1	1	' 12/05/2017 '	Retrospectively
18570	CTRI/2017/05/008557	Interventional	Phase 2/ Phase 3	Completed	1	1	' 15/05/2017 '	Retrospectively
17852	CTRI/2017/05/008565	Interventional	Phase 2	Closed to Recruitment of Participants	1	1	' 16/05/2017 '	Prospectively
17310	CTRI/2017/05/008572	Interventional	Phase 3	Completed	1	1	' 16/05/2017 '	Prospectively
18649	CTRI/2017/05/008583	Interventional	Phase 3	Completed	1	1	' 17/05/2017 '	Retrospectively
17984	CTRI/2017/05/008585	Interventional	Phase 3	Closed to Recruitment of Participants	1	1	' 17/05/2017 '	Prospectively
18767	CTRI/2017/05/008596	Interventional	Phase 3	Completed	1	1	' 19/05/2017 '	Prospectively
12073	CTRI/2017/05/008611	Interventional	Phase 3	Completed	1	1	' 22/05/2017 '	Retrospectively
18944	CTRI/2017/05/008624	Interventional	Phase 3	Completed	1	1	' 23/05/2017 '	Prospectively
18531	CTRI/2017/05/008645	Interventional	Phase 3/ Phase 4	Completed	1	1	' 24/05/2017 '	Retrospectively
15618	CTRI/2017/05/008650	Interventional	Phase 2/ Phase 3	Completed	1	1	' 25/05/2017 '	Retrospectively
18903	CTRI/2017/05/008655	Interventional	Phase 3	Completed	15	15	' 25/05/2017 '	Prospectively
15687	CTRI/2017/05/008661	Interventional	Phase 2	Completed	1	1	' 25/05/2017 '	Retrospectively
16749	CTRI/2017/05/008678	Interventional	Phase 2	Completed	2	2	' 26/05/2017 '	Retrospectively
16480	CTRI/2017/05/008684	Interventional	Phase 3	Closed to Recruitment of Participants	1	1	' 26/05/2017 '	Retrospectively
18500	CTRI/2017/05/008687	Interventional	Phase 3/ Phase 4	Closed to Recruitment of Participants	1	1	' 29/05/2017 '	Retrospectively
18958	CTRI/2017/05/008701	Interventional	Phase 2/ Phase 3	Closed to Recruitment of Participants	10	10	' 30/05/2017 '	Prospectively
18951	CTRI/2017/05/008704	Interventional	Phase 3	Completed	1	1	' 31/05/2017 '	Retrospectively
18977	CTRI/2017/05/008721	Interventional	Phase 3	Completed	4	4	' 31/05/2017 '	Prospectively
18921	CTRI/2017/06/008746	Interventional	Phase 2/ Phase 3	Completed	1	1	' 02/06/2017 '	Retrospectively
12840	CTRI/2017/06/008752	Interventional	Phase 3	Completed	1	1	' 05/06/2017 '	Retrospectively
17254	CTRI/2017/06/008755	Interventional	Phase 2	Completed	1	1	' 05/06/2017 '	Prospectively
11843	CTRI/2017/06/008769	Interventional	Phase 3/ Phase 4	Completed	1	1	' 06/06/2017 '	Retrospectively
16565	CTRI/2017/06/008773	Interventional	Phase 2/ Phase 3	Closed to Recruitment of Participants	1	1	' 07/06/2017 '	Retrospectively
18873	CTRI/2017/06/008781	Interventional	Phase 2/ Phase 3	Completed	3	3	' 07/06/2017 '	Prospectively
17924	CTRI/2017/06/008786	Interventional	Phase 2/ Phase 3	Completed	2	2	' 08/06/2017 '	Retrospectively
17639	CTRI/2017/06/008787	Interventional	Phase 2/ Phase 3	Completed	3	3	' 08/06/2017 '	Retrospectively
14096	CTRI/2017/06/008788	Interventional	Phase 2	Completed	1	1	' 08/06/2017 '	Retrospectively
17615	CTRI/2017/06/008790	Interventional	Phase 2/ Phase 3	Completed	2	2	' 08/06/2017 '	Retrospectively
16153	CTRI/2017/06/008791	Interventional	Phase 2/ Phase 3	Completed	2	2	' 08/06/2017 '	Retrospectively
13791	CTRI/2017/06/008796	Interventional	Phase 2	Completed	1	1	' 08/06/2017 '	Retrospectively
13787	CTRI/2017/06/008797	Interventional	Phase 2	Completed	3	3	' 08/06/2017 '	Retrospectively
17616	CTRI/2017/06/008799	Interventional	Phase 2/ Phase 3	Completed	3	3	' 09/06/2017 '	Retrospectively
11742	CTRI/2017/06/008821	Interventional	Phase 2	Completed	1	1	' 13/06/2017 '	Retrospectively
11687	CTRI/2017/06/008829	Interventional	Phase 3	Completed	1	1	' 14/06/2017 '	Retrospectively
17531	CTRI/2017/06/008836	Interventional	Phase 2/ Phase 3	Completed	1	1	' 14/06/2017 '	Retrospectively
18927	CTRI/2017/06/008871	Interventional	Phase 3	Closed to Recruitment of Participants	1	1	' 20/06/2017 '	Retrospectively
18776	CTRI/2017/06/008875	Interventional	Phase 2	Closed to Recruitment of Participants	1	1	' 20/06/2017 '	Retrospectively
19319	CTRI/2017/06/008889	Interventional	Phase 3	Completed	18	18	' 21/06/2017 '	Prospectively
18878	CTRI/2017/06/008894	Interventional	Phase 3	Closed to Recruitment of Participants	1	1	' 21/06/2017 '	Prospectively
17320	CTRI/2017/06/008898	Interventional	Phase 2	Closed to Recruitment of Participants	2	2	' 22/06/2017 '	Prospectively
15712	CTRI/2017/06/008901	Interventional	Phase 3	Completed	1	1	' 22/06/2017 '	Retrospectively
19234	CTRI/2017/06/008902	Interventional	Phase 3/ Phase 4	Completed	1	1	' 22/06/2017 '	Retrospectively
13064	CTRI/2017/06/008926	Interventional	Phase 3/ Phase 4	Completed	1	1	' 28/06/2017 '	Retrospectively
19200	CTRI/2017/07/008965	Interventional	Phase 2	Completed	1	1	' 04/07/2017 '	Retrospectively
16020	CTRI/2017/07/008966	Interventional	Phase 2	Completed	1	1	' 04/07/2017 '	Retrospectively
11877	CTRI/2017/07/008976	Interventional	Phase 3	Completed	1	1	' 05/07/2017 '	Prospectively
18154	CTRI/2017/07/008986	Interventional	Phase 3	Completed	1	1	' 06/07/2017 '	Retrospectively
17708	CTRI/2017/07/008990	Interventional	Phase 3	Completed	9	9	' 06/07/2017 '	Prospectively
18173	CTRI/2017/07/008995	Interventional	Phase 3/ Phase 4	Completed	1	1	' 07/07/2017 '	Retrospectively
17158	CTRI/2017/07/009000	Interventional	Phase 3	Closed to Recruitment of Participants	19	19	' 07/07/2017 '	Retrospectively
18034	CTRI/2017/07/009004	Interventional	Phase 2	Closed to Recruitment of Participants	1	1	' 10/07/2017 '	Prospectively
18377	CTRI/2017/07/009008	Interventional	Phase 2/ Phase 3	Closed to Recruitment of Participants	31	31	' 10/07/2017 '	Prospectively
14279	CTRI/2017/07/009029	Interventional	Phase 2	Completed	1	1	' 12/07/2017 '	Retrospectively
19422	CTRI/2017/07/009031	Interventional	Phase 3/ Phase 4	Completed	1	1	' 12/07/2017 '	Prospectively
19169	CTRI/2017/07/009038	Interventional	Phase 3	Closed to Recruitment of Participants	13	13	' 13/07/2017 '	Prospectively
14960	CTRI/2017/07/009054	Interventional	Phase 2	Completed	1	1	' 17/07/2017 '	Retrospectively
16704	CTRI/2017/07/009060	Interventional	Phase 2	Completed	1	1	' 17/07/2017 '	Retrospectively
13649	CTRI/2017/07/009072	Interventional	Phase 2	Completed	1	1	' 18/07/2017 '	Retrospectively
19377	CTRI/2017/07/009079	Interventional	Phase 3	Completed	16	16	' 19/07/2017 '	Prospectively
17387	CTRI/2017/07/009081	Interventional	Phase 3	Closed to Recruitment of Participants	13	13	' 19/07/2017 '	Prospectively
18673	CTRI/2017/07/009092	Interventional	Phase 3	Completed	1	1	' 21/07/2017 '	Prospectively
8413	CTRI/2017/07/009095	Interventional	Phase 2	Completed	1	1	' 21/07/2017 '	Retrospectively
19549	CTRI/2017/07/009121	Interventional	Phase 3	Completed	58	58	' 27/07/2017 '	Prospectively
18439	CTRI/2017/07/009122	Interventional	Phase 3	Completed	1	1	' 27/07/2017 '	Retrospectively
19550	CTRI/2017/07/009127	Interventional	Phase 2	Closed to Recruitment of Participants	1	1	' 27/07/2017 '	Prospectively
18991	CTRI/2017/07/009134	Interventional	Phase 2	Completed	1	1	' 27/07/2017 '	Prospectively
17293	CTRI/2017/07/009140	Interventional	Phase 2/ Phase 3	Completed	1	1	' 27/07/2017 '	Retrospectively
14942	CTRI/2017/07/009152	Interventional	Phase 3	Completed	1	1	' 28/07/2017 '	Retrospectively
16737	CTRI/2017/07/009164	Interventional	Phase 2	Completed	2	2	' 28/07/2017 '	Retrospectively
15233	CTRI/2017/07/009170	Interventional	Phase 2	Completed	2	2	' 31/07/2017 '	Retrospectively
19730	CTRI/2017/07/009179	Interventional	Phase 2	Completed	29	29	' 31/07/2017 '	Prospectively
19710	CTRI/2017/08/009192	Interventional	Phase 2	Completed	1	1	' 01/08/2017 '	Retrospectively
19541	CTRI/2017/08/009193	Interventional	Phase 2	Completed	1	1	' 01/08/2017 '	Prospectively
10396	CTRI/2017/08/009200	Interventional	Phase 2	Completed	3	3	' 01/08/2017 '	Retrospectively
19044	CTRI/2017/08/009207	Interventional	Phase 3	Closed to Recruitment of Participants	18	18	' 01/08/2017 '	Prospectively
19516	CTRI/2017/08/009212	Interventional	Phase 2	Completed	1	1	' 01/08/2017 '	Prospectively
14746	CTRI/2017/08/009227	Interventional	Phase 2/ Phase 3	Completed	1	1	' 02/08/2017 '	Retrospectively
19662	CTRI/2017/08/009232	Interventional	Phase 3	Completed	1	1	' 02/08/2017 '	Retrospectively
14501	CTRI/2017/08/009238	Interventional	Phase 2/ Phase 3	Completed	1	1	' 02/08/2017 '	Retrospectively
19674	CTRI/2017/08/009242	Interventional	Phase 3	Completed	22	22	' 03/08/2017 '	Prospectively
19303	CTRI/2017/08/009266	Interventional	Phase 3	Closed to Recruitment of Participants	11	11	' 04/08/2017 '	Prospectively
12043	CTRI/2017/08/009272	Interventional	Phase 3/ Phase 4	Completed	1	1	' 04/08/2017 '	Retrospectively
14492	CTRI/2017/08/009278	Interventional	Phase 2/ Phase 3	Completed	1	1	' 07/08/2017 '	Retrospectively
19450	CTRI/2017/08/009285	Interventional	Phase 3	Completed	1	1	' 07/08/2017 '	Retrospectively
19497	CTRI/2017/08/009286	Interventional	Phase 3	Completed	33	33	' 08/08/2017 '	Prospectively
17997	CTRI/2017/08/009290	Interventional	Phase 3	Completed	1	1	' 08/08/2017 '	Prospectively
19304	CTRI/2017/08/009292	Interventional	Phase 3	Completed	1	1	' 08/08/2017 '	Retrospectively
18172	CTRI/2017/08/009311	Interventional	Phase 3	Closed to Recruitment of Participants	12	12	' 09/08/2017 '	Prospectively
19416	CTRI/2017/08/009312	Interventional	Phase 3	Closed to Recruitment of Participants	1	1	' 09/08/2017 '	Prospectively
19696	CTRI/2017/08/009318	Interventional	Phase 2	Completed	1	1	' 09/08/2017 '	Retrospectively
16801	CTRI/2017/08/009321	Interventional	Phase 2	Completed	1	1	' 09/08/2017 '	Retrospectively
19415	CTRI/2017/08/009331	Interventional	Phase 2	Completed	1	1	' 10/08/2017 '	Retrospectively
19574	CTRI/2017/08/009336	Interventional	Phase 2	Completed	1	1	' 10/08/2017 '	Retrospectively
19808	CTRI/2017/08/009359	Interventional	Phase 3	Closed to Recruitment of Participants	14	14	' 14/08/2017 '	Prospectively
19515	CTRI/2017/08/009384	Interventional	Phase 2	Closed to Recruitment of Participants	1	1	' 16/08/2017 '	Retrospectively
18210	CTRI/2017/08/009389	Interventional	Phase 2	Closed to Recruitment of Participants	1	1	' 17/08/2017 '	Retrospectively
18828	CTRI/2017/08/009409	Interventional	Phase 2	Closed to Recruitment of Participants	10	10	' 18/08/2017 '	Prospectively
13766	CTRI/2017/08/009425	Interventional	Phase 2	Completed	2	2	' 21/08/2017 '	Retrospectively
14870	CTRI/2017/08/009428	Interventional	Phase 2/ Phase 3	Completed	1	1	' 21/08/2017 '	Retrospectively
14756	CTRI/2017/08/009430	Interventional	Phase 2	Completed	1	1	' 21/08/2017 '	Retrospectively
13187	CTRI/2017/08/009440	Interventional	Phase 3/ Phase 4	Completed	1	1	' 22/08/2017 '	Retrospectively
14321	CTRI/2017/08/009449	Interventional	Phase 2	Completed	2	2	' 22/08/2017 '	Retrospectively
19651	CTRI/2017/08/009450	Interventional	Phase 3	Completed	13	13	' 22/08/2017 '	Prospectively
19463	CTRI/2017/08/009459	Interventional	Phase 2	Closed to Recruitment of Participants	1	1	' 23/08/2017 '	Retrospectively
11209	CTRI/2017/08/009468	Interventional	Phase 2	Completed	1	1	' 23/08/2017 '	Retrospectively
19649	CTRI/2017/08/009475	Interventional	Phase 3	Closed to Recruitment of Participants	46	46	' 23/08/2017 '	Prospectively
18464	CTRI/2017/08/009478	Interventional	Phase 3	Closed to Recruitment of Participants	30	30	' 23/08/2017 '	Prospectively
14681	CTRI/2017/08/009495	Interventional	Phase 2	Closed to Recruitment of Participants	1	1	' 25/08/2017 '	Retrospectively
17854	CTRI/2017/08/009506	Interventional	Phase 3	Completed	1	1	' 28/08/2017 '	Prospectively
2023	CTRI/2017/08/009517	Interventional	Phase 2/ Phase 3	Completed	1	1	' 28/08/2017 '	Retrospectively
10524	CTRI/2017/08/009518	Interventional	Phase 2	Completed	1	1	' 28/08/2017 '	Retrospectively
13801	CTRI/2017/08/009528	Interventional	Phase 2	Completed	2	2	' 29/08/2017 '	Retrospectively
19539	CTRI/2017/08/009535	Interventional	Phase 3	Closed to Recruitment of Participants	20	20	' 29/08/2017 '	Prospectively
16048	CTRI/2017/08/009556	Interventional	Phase 2	Completed	1	1	' 30/08/2017 '	Retrospectively
16047	CTRI/2017/08/009557	Interventional	Phase 2	Completed	1	1	' 30/08/2017 '	Retrospectively
18698	CTRI/2017/08/009571	Interventional	Phase 3/ Phase 4	Completed	1	1	' 31/08/2017 '	Retrospectively
19020	CTRI/2017/08/009573	Interventional	Phase 2/ Phase 3	Completed	1	1	' 31/08/2017 '	Retrospectively
16931	CTRI/2017/09/009589	Interventional	Phase 2	Completed	2	2	' 01/09/2017 '	Retrospectively
19597	CTRI/2017/09/009591	Interventional	Phase 3	Completed	13	13	' 01/09/2017 '	Prospectively
17797	CTRI/2017/09/009593	Interventional	Phase 3	Completed	1	1	' 01/09/2017 '	Retrospectively
13832	CTRI/2017/09/009598	Interventional	Phase 2	Completed	1	1	' 01/09/2017 '	Retrospectively
16151	CTRI/2017/09/009618	Interventional	Phase 2/ Phase 3	Completed	2	2	' 04/09/2017 '	Retrospectively
15397	CTRI/2017/09/009619	Interventional	Phase 2	Completed	1	1	' 04/09/2017 '	Retrospectively
15222	CTRI/2017/09/009627	Interventional	Phase 2/ Phase 3	Completed	1	1	' 04/09/2017 '	Retrospectively
13271	CTRI/2017/09/009639	Interventional	Phase 3	Completed	1	1	' 05/09/2017 '	Retrospectively
20202	CTRI/2017/09/009648	Interventional	Phase 2	Completed	1	1	' 05/09/2017 '	Prospectively
15173	CTRI/2017/09/009663	Interventional	Phase 3	Completed	1	1	' 06/09/2017 '	Retrospectively
16226	CTRI/2017/09/009672	Interventional	Phase 2/ Phase 3	Closed to Recruitment of Participants	1	1	' 06/09/2017 '	Retrospectively
13609	CTRI/2017/09/009677	Interventional	Phase 3	Completed	1	1	' 07/09/2017 '	Retrospectively
11535	CTRI/2017/09/009679	Interventional	Phase 2	Completed	1	1	' 07/09/2017 '	Retrospectively
17536	CTRI/2017/09/009681	Interventional	Phase 2	Completed	1	1	' 07/09/2017 '	Retrospectively
14478	CTRI/2017/09/009682	Interventional	Phase 3/ Phase 4	Closed to Recruitment of Participants	1	1	' 07/09/2017 '	Retrospectively
18246	CTRI/2017/09/009687	Interventional	Phase 2	Closed to Recruitment of Participants	2	2	' 08/09/2017 '	Prospectively
18311	CTRI/2017/09/009696	Interventional	Phase 2/ Phase 3	Completed	1	1	' 11/09/2017 '	Prospectively
13782	CTRI/2017/09/009699	Interventional	Phase 3	Completed	3	3	' 11/09/2017 '	Retrospectively
16430	CTRI/2017/09/009701	Interventional	Phase 2/ Phase 3	Completed	1	1	' 11/09/2017 '	Retrospectively
20187	CTRI/2017/09/009703	Interventional	Phase 2/ Phase 3	Completed	6	6	' 11/09/2017 '	Retrospectively
20192	CTRI/2017/09/009704	Interventional	Phase 2/ Phase 3	Completed	3	3	' 11/09/2017 '	Retrospectively
19650	CTRI/2017/09/009708	Interventional	Phase 3	Closed to Recruitment of Participants	46	46	' 11/09/2017 '	Prospectively
20122	CTRI/2017/09/009718	Interventional	Phase 2	Completed	1	1	' 11/09/2017 '	Retrospectively
15916	CTRI/2017/09/009727	Interventional	Phase 2	Completed	1	1	' 12/09/2017 '	Retrospectively
18365	CTRI/2017/09/009730	Interventional	Phase 3	Completed	1	1	' 12/09/2017 '	Retrospectively
16666	CTRI/2017/09/009744	Interventional	Phase 2	Completed	1	1	' 13/09/2017 '	Retrospectively
3883	CTRI/2017/09/009746	Interventional	Phase 3	Completed	1	1	' 13/09/2017 '	Retrospectively
18778	CTRI/2017/09/009752	Interventional	Phase 2	Completed	1	1	' 13/09/2017 '	Retrospectively
20195	CTRI/2017/09/009764	Interventional	Phase 2/ Phase 3	Completed	2	2	' 14/09/2017 '	Retrospectively
20194	CTRI/2017/09/009765	Interventional	Phase 2/ Phase 3	Completed	3	3	' 14/09/2017 '	Retrospectively
16735	CTRI/2017/09/009768	Interventional	Phase 3	Completed	5	5	' 14/09/2017 '	Prospectively
19219	CTRI/2017/09/009776	Interventional	Phase 3	Completed	1	1	' 14/09/2017 '	Retrospectively
17215	CTRI/2017/09/009783	Interventional	Phase 2	Completed	1	1	' 14/09/2017 '	Retrospectively
17659	CTRI/2017/09/009786	Interventional	Phase 3	Completed	5	5	' 15/09/2017 '	Prospectively
16713	CTRI/2017/09/009788	Interventional	Phase 2	Completed	1	1	' 15/09/2017 '	Retrospectively
13531	CTRI/2017/09/009789	Interventional	Phase 2	Completed	1	1	' 15/09/2017 '	Retrospectively
17037	CTRI/2017/09/009791	Interventional	Phase 2	Closed to Recruitment of Participants	1	1	' 15/09/2017 '	Retrospectively
13824	CTRI/2017/09/009802	Interventional	Phase 2	Completed	1	1	' 15/09/2017 '	Retrospectively
16965	CTRI/2017/09/009803	Interventional	Phase 3	Completed	1	1	' 15/09/2017 '	Retrospectively
20256	CTRI/2017/09/009804	Interventional	Phase 3	Completed	14	14	' 18/09/2017 '	Prospectively
9738	CTRI/2017/09/009829	Interventional	Phase 3	Completed	1	1	' 18/09/2017 '	Retrospectively
19206	CTRI/2017/09/009842	Interventional	Phase 3	Completed	1	1	' 19/09/2017 '	Retrospectively
20258	CTRI/2017/09/009850	Interventional	Phase 3	Completed	15	15	' 19/09/2017 '	Prospectively
20237	CTRI/2017/09/009855	Interventional	Phase 2	Completed	12	12	' 20/09/2017 '	Prospectively
20262	CTRI/2017/09/009857	Interventional	Phase 3/ Phase 4	Completed	1	1	' 20/09/2017 '	Prospectively
20234	CTRI/2017/09/009864	Interventional	Phase 2/ Phase 3	Completed	1	1	' 20/09/2017 '	Prospectively
14808	CTRI/2017/09/009867	Interventional	Phase 2	Completed	1	1	' 20/09/2017 '	Retrospectively
19408	CTRI/2017/09/009871	Interventional	Phase 2	Completed	1	1	' 20/09/2017 '	Retrospectively
14864	CTRI/2017/09/009887	Interventional	Phase 2	Completed	3	3	' 22/09/2017 '	Retrospectively
18981	CTRI/2017/09/009896	Interventional	Phase 2	Completed	1	1	' 22/09/2017 '	Retrospectively
16523	CTRI/2017/09/009908	Interventional	Phase 2	Completed	1	1	' 25/09/2017 '	Retrospectively
17132	CTRI/2017/09/009923	Interventional	Phase 3/ Phase 4	Completed	1	1	' 26/09/2017 '	Retrospectively
19075	CTRI/2017/09/009926	Interventional	Phase 2/ Phase 3	Completed	1	1	' 26/09/2017 '	Prospectively
19129	CTRI/2017/09/009931	Interventional	Phase 3	Closed to Recruitment of Participants	4	4	' 27/09/2017 '	Prospectively
14291	CTRI/2017/09/009952	Interventional	Phase 3/ Phase 4	Completed	1	1	' 28/09/2017 '	Retrospectively
14546	CTRI/2017/10/009967	Interventional	Phase 3	Completed	1	1	' 03/10/2017 '	Retrospectively
20213	CTRI/2017/10/009972	Interventional	Phase 3/ Phase 4	Completed	1	1	' 03/10/2017 '	Retrospectively
20477	CTRI/2017/10/009973	Interventional	Phase 3	Completed	1	1	' 03/10/2017 '	Retrospectively
20487	CTRI/2017/10/010006	Interventional	Phase 2	Closed to Recruitment of Participants	1	1	' 04/10/2017 '	Prospectively
20558	CTRI/2017/10/010017	Interventional	Phase 3	Closed to Recruitment of Participants	18	18	' 06/10/2017 '	Prospectively
13913	CTRI/2017/10/010019	Interventional	Phase 2/ Phase 3	Completed	1	1	' 06/10/2017 '	Retrospectively
15212	CTRI/2017/10/010037	Interventional	Phase 2	Completed	1	1	' 06/10/2017 '	Retrospectively
20585	CTRI/2017/10/010045	Interventional	Phase 2	Completed	1	1	' 09/10/2017 '	Retrospectively
20310	CTRI/2017/10/010060	Interventional	Phase 3	Completed	5	5	' 12/10/2017 '	Prospectively
15419	CTRI/2017/10/010067	Interventional	Phase 2	Completed	1	1	' 12/10/2017 '	Retrospectively
19806	CTRI/2017/10/010074	Interventional	Phase 2/ Phase 3	Completed	1	1	' 12/10/2017 '	Retrospectively
20197	CTRI/2017/10/010082	Interventional	Phase 2/ Phase 3	Completed	4	4	' 12/10/2017 '	Retrospectively
18043	CTRI/2017/10/010085	Interventional	Phase 3/ Phase 4	Completed	1	1	' 13/10/2017 '	Retrospectively
19297	CTRI/2017/10/010091	Interventional	Phase 3/ Phase 4	Completed	1	1	' 13/10/2017 '	Prospectively
20222	CTRI/2017/10/010093	Interventional	Phase 3	Completed	11	11	' 13/10/2017 '	Prospectively
19076	CTRI/2017/10/010104	Interventional	Phase 2/ Phase 3	Completed	9	9	' 16/10/2017 '	Prospectively
20516	CTRI/2017/10/010105	Interventional	Phase 3	Completed	1	1	' 16/10/2017 '	Prospectively
13842	CTRI/2017/10/010110	Interventional	Phase 3	Completed	1	1	' 16/10/2017 '	Retrospectively
17248	CTRI/2017/10/010121	Interventional	Phase 3	Completed	14	14	' 17/10/2017 '	Prospectively
20521	CTRI/2017/10/010127	Interventional	Phase 2	Completed	1	1	' 18/10/2017 '	Retrospectively
16409	CTRI/2017/10/010130	Interventional	Phase 2	Completed	2	2	' 18/10/2017 '	Retrospectively
19475	CTRI/2017/10/010145	Interventional	Phase 2	Completed	1	1	' 23/10/2017 '	Prospectively
19783	CTRI/2017/10/010146	Interventional	Phase 3	Completed	12	12	' 23/10/2017 '	Prospectively
13971	CTRI/2017/10/010155	Interventional	Phase 2	Completed	4	4	' 23/10/2017 '	Retrospectively
20676	CTRI/2017/10/010163	Interventional	Phase 3	Completed	1	1	' 23/10/2017 '	Prospectively
12741	CTRI/2017/10/010171	Interventional	Phase 3/ Phase 4	Completed	1	1	' 24/10/2017 '	Retrospectively
11459	CTRI/2017/10/010185	Interventional	Phase 3/ Phase 4	Completed	1	1	' 25/10/2017 '	Retrospectively
16661	CTRI/2017/10/010200	Interventional	Phase 2/ Phase 3	Completed	1	1	' 25/10/2017 '	Retrospectively
18350	CTRI/2017/10/010203	Interventional	Phase 2	Completed	1	1	' 25/10/2017 '	Retrospectively
9076	CTRI/2017/10/010206	Interventional	Phase 3	Completed	34	34	' 26/10/2017 '	Prospectively
20708	CTRI/2017/10/010214	Interventional	Phase 2	Completed	1	1	' 26/10/2017 '	Retrospectively
13823	CTRI/2017/10/010228	Interventional	Phase 2	Completed	1	1	' 27/10/2017 '	Retrospectively
20680	CTRI/2017/10/010229	Interventional	Phase 3/ Phase 4	Completed	1	1	' 27/10/2017 '	Prospectively
20657	CTRI/2017/10/010232	Interventional	Phase 3	Completed	1	1	' 27/10/2017 '	Prospectively
19383	CTRI/2017/10/010248	Interventional	Phase 2/ Phase 3	Completed	1	1	' 30/10/2017 '	Retrospectively
20803	CTRI/2017/10/010265	Interventional	Phase 2	Completed	1	1	' 31/10/2017 '	Retrospectively
20437	CTRI/2017/10/010288	Interventional	Phase 3	Closed to Recruitment of Participants	1	1	' 31/10/2017 '	Retrospectively
20809	CTRI/2017/10/010289	Interventional	Phase 2	Completed	1	1	' 31/10/2017 '	Retrospectively
17400	CTRI/2017/10/010304	Interventional	Phase 2/ Phase 3	Completed	1	1	' 31/10/2017 '	Retrospectively
16473	CTRI/2017/10/010310	Interventional	Phase 3/ Phase 4	Completed	1	1	' 31/10/2017 '	Retrospectively
20633	CTRI/2017/11/010321	Interventional	Phase 2	Completed	1	1	' 01/11/2017 '	Retrospectively
15861	CTRI/2017/11/010369	Interventional	Phase 3	Completed	1	1	' 03/11/2017 '	Retrospectively
20758	CTRI/2017/11/010381	Interventional	Phase 3	Completed	1	1	' 06/11/2017 '	Prospectively
20495	CTRI/2017/11/010386	Interventional	Phase 2	Completed	1	1	' 06/11/2017 '	Retrospectively
20835	CTRI/2017/11/010387	Interventional	Phase 2	Completed	3	3	' 06/11/2017 '	Prospectively
15880	CTRI/2017/11/010388	Interventional	Phase 3	Completed	1	1	' 06/11/2017 '	Retrospectively
12886	CTRI/2017/11/010393	Interventional	Phase 2	Closed to Recruitment of Participants	1	1	' 06/11/2017 '	Retrospectively
19065	CTRI/2017/11/010410	Interventional	Phase 2	Completed	1	1	' 07/11/2017 '	Retrospectively
16379	CTRI/2017/11/010413	Interventional	Phase 2	Completed	2	2	' 07/11/2017 '	Retrospectively
20878	CTRI/2017/11/010427	Interventional	Phase 2/ Phase 3	Closed to Recruitment of Participants	6	6	' 08/11/2017 '	Prospectively
20952	CTRI/2017/11/010435	Interventional	Phase 2	Completed	1	1	' 09/11/2017 '	Retrospectively
16491	CTRI/2017/11/010438	Interventional	Phase 3	Closed to Recruitment of Participants	1	1	' 09/11/2017 '	Retrospectively
20296	CTRI/2017/11/010445	Interventional	Phase 3	Completed	1	1	' 09/11/2017 '	Retrospectively
16652	CTRI/2017/11/010471	Interventional	Phase 2	Completed	1	1	' 13/11/2017 '	Retrospectively
20825	CTRI/2017/11/010474	Interventional	Phase 2/ Phase 3	Completed	1	1	' 13/11/2017 '	Retrospectively
20012	CTRI/2017/11/010478	Interventional	Phase 2/ Phase 3	Completed	1	1	' 14/11/2017 '	Retrospectively
12461	CTRI/2017/11/010482	Interventional	Phase 3/ Phase 4	Closed to Recruitment of Participants	1	1	' 14/11/2017 '	Retrospectively
21081	CTRI/2017/11/010493	Interventional	Phase 3	Completed	1	1	' 15/11/2017 '	Prospectively
20862	CTRI/2017/11/010511	Interventional	Phase 3	Completed	6	6	' 15/11/2017 '	Prospectively
20711	CTRI/2017/11/010519	Interventional	Phase 2/ Phase 3	Completed	1	1	' 15/11/2017 '	Prospectively
18137	CTRI/2017/11/010536	Interventional	Phase 2/ Phase 3	Completed	1	1	' 16/11/2017 '	Retrospectively
20691	CTRI/2017/11/010539	Interventional	Phase 3/ Phase 4	Completed	2	2	' 17/11/2017 '	Prospectively
21155	CTRI/2017/11/010541	Interventional	Phase 2	Completed	1	1	' 17/11/2017 '	Retrospectively
17517	CTRI/2017/11/010554	Interventional	Phase 3	Completed	1	1	' 17/11/2017 '	Retrospectively
20992	CTRI/2017/11/010557	Interventional	Phase 2	Completed	1	1	' 20/11/2017 '	Prospectively
21160	CTRI/2017/11/010560	Interventional	Phase 2/ Phase 3	Completed	39	39	' 20/11/2017 '	Prospectively
20621	CTRI/2017/11/010572	Interventional	Phase 2/ Phase 3	Completed	1	1	' 21/11/2017 '	Retrospectively
21144	CTRI/2017/11/010574	Interventional	Phase 2	Completed	3	3	' 21/11/2017 '	Prospectively
21220	CTRI/2017/11/010580	Interventional	Phase 3/ Phase 4	Completed	1	1	' 21/11/2017 '	Retrospectively
10879	CTRI/2017/11/010589	Interventional	Phase 3	Closed to Recruitment of Participants	1	1	' 22/11/2017 '	Retrospectively
18998	CTRI/2017/11/010610	Interventional	Phase 3	Completed	1	1	' 23/11/2017 '	Prospectively
15384	CTRI/2017/11/010613	Interventional	Phase 2	Completed	1	1	' 23/11/2017 '	Retrospectively
21002	CTRI/2017/11/010615	Interventional	Phase 2	Completed	1	1	' 23/11/2017 '	Prospectively
18310	CTRI/2017/11/010618	Interventional	Phase 3/ Phase 4	Completed	1	1	' 23/11/2017 '	Retrospectively
21248	CTRI/2017/11/010625	Interventional	Phase 2	Completed	1	1	' 23/11/2017 '	Retrospectively
20723	CTRI/2017/11/010638	Interventional	Phase 3	Completed	1	1	' 24/11/2017 '	Retrospectively
16947	CTRI/2017/11/010639	Interventional	Phase 3	Closed to Recruitment of Participants	1	1	' 24/11/2017 '	Retrospectively
21195	CTRI/2017/11/010642	Interventional	Phase 3	Completed	1	1	' 27/11/2017 '	Prospectively
21231	CTRI/2017/11/010645	Interventional	Phase 3	Completed	1	1	' 27/11/2017 '	Prospectively
20908	CTRI/2017/11/010651	Interventional	Phase 2/ Phase 3	Closed to Recruitment of Participants	1	1	' 27/11/2017 '	Retrospectively
17544	CTRI/2017/11/010656	Interventional	Phase 2	Completed	1	1	' 27/11/2017 '	Retrospectively
21040	CTRI/2017/11/010658	Interventional	Phase 3	Completed	1	1	' 27/11/2017 '	Prospectively
13071	CTRI/2017/11/010664	Interventional	Phase 3	Completed	3	3	' 27/11/2017 '	Retrospectively
21410	CTRI/2017/11/010676	Interventional	Phase 2	Completed	1	1	' 28/11/2017 '	Retrospectively
21357	CTRI/2017/11/010711	Interventional	Phase 2	Closed to Recruitment of Participants	4	4	' 30/11/2017 '	Prospectively
12203	CTRI/2017/11/010714	Interventional	Phase 3	Completed	1	1	' 30/11/2017 '	Retrospectively
21208	CTRI/2017/11/010716	Interventional	Phase 2	Closed to Recruitment of Participants	4	4	' 30/11/2017 '	Prospectively
18374	CTRI/2017/11/010717	Interventional	Phase 2/ Phase 3	Closed to Recruitment of Participants	1	1	' 30/11/2017 '	Retrospectively
19764	CTRI/2017/11/010720	Interventional	Phase 3	Completed	1	1	' 30/11/2017 '	Retrospectively
11571	CTRI/2017/12/010735	Interventional	Phase 3	Completed	1	1	' 04/12/2017 '	Retrospectively
19874	CTRI/2017/12/010739	Interventional	Phase 3	Completed	1	1	' 04/12/2017 '	Retrospectively
15702	CTRI/2017/12/010746	Interventional	Phase 3	Completed	1	1	' 04/12/2017 '	Retrospectively
16291	CTRI/2017/12/010747	Interventional	Phase 3	Completed	1	1	' 04/12/2017 '	Retrospectively
21450	CTRI/2017/12/010755	Interventional	Phase 3	Completed	1	1	' 05/12/2017 '	Retrospectively
21283	CTRI/2017/12/010758	Interventional	Phase 3	Closed to Recruitment of Participants	1	1	' 05/12/2017 '	Prospectively
19957	CTRI/2017/12/010783	Interventional	Phase 2	Completed	24	24	' 06/12/2017 '	Prospectively
21535	CTRI/2017/12/010786	Interventional	Phase 2	Completed	1	1	' 06/12/2017 '	Retrospectively
21513	CTRI/2017/12/010810	Interventional	Phase 2/ Phase 3	Completed	1	1	' 07/12/2017 '	Retrospectively
14260	CTRI/2017/12/010815	Interventional	Phase 3	Completed	1	1	' 07/12/2017 '	Retrospectively
21495	CTRI/2017/12/010837	Interventional	Phase 3	Completed	1	1	' 11/12/2017 '	Prospectively
21237	CTRI/2017/12/010844	Interventional	Phase 2	Completed	1	1	' 12/12/2017 '	Retrospectively
7812	CTRI/2017/12/010856	Interventional	Phase 2/ Phase 3	Completed	1	1	' 13/12/2017 '	Retrospectively
21575	CTRI/2017/12/010864	Interventional	Phase 3	Completed	1	1	' 13/12/2017 '	Retrospectively
21573	CTRI/2017/12/010869	Interventional	Phase 3	Completed	1	1	' 13/12/2017 '	Retrospectively
7832	CTRI/2017/12/010899	Interventional	Phase 2	Completed	1	1	' 18/12/2017 '	Retrospectively
13379	CTRI/2017/12/010901	Interventional	Phase 3	Completed	1	1	' 18/12/2017 '	Retrospectively
21558	CTRI/2017/12/010907	Interventional	Phase 2/ Phase 3	Completed	1	1	' 18/12/2017 '	Retrospectively
20663	CTRI/2017/12/010920	Interventional	Phase 2	Completed	1	1	' 20/12/2017 '	Retrospectively
21349	CTRI/2017/12/010932	Interventional	Phase 3	Completed	1	1	' 21/12/2017 '	Prospectively
2184	CTRI/2017/12/010935	Interventional	Phase 3	Completed	13	13	' 21/12/2017 '	Prospectively
20662	CTRI/2017/12/010951	Interventional	Phase 2	Closed to Recruitment of Participants	4	4	' 21/12/2017 '	Prospectively
21825	CTRI/2017/12/010959	Interventional	Phase 2	Completed	1	1	' 22/12/2017 '	Retrospectively
21446	CTRI/2017/12/010964	Interventional	Phase 3	Completed	1	1	' 22/12/2017 '	Prospectively
21200	CTRI/2017/12/010966	Interventional	Phase 2	Completed	1	1	' 22/12/2017 '	Retrospectively
20720	CTRI/2017/12/010974	Interventional	Phase 2	Completed	1	1	' 26/12/2017 '	Prospectively
21292	CTRI/2017/12/010976	Interventional	Phase 2	Completed	1	1	' 26/12/2017 '	Retrospectively
19178	CTRI/2017/12/010981	Interventional	Phase 2	Completed	1	1	' 26/12/2017 '	Retrospectively
21187	CTRI/2017/12/010986	Interventional	Phase 2	Completed	6	6	' 27/12/2017 '	Prospectively
21578	CTRI/2017/12/010991	Interventional	Phase 2/ Phase 3	Completed	1	1	' 27/12/2017 '	Prospectively
21730	CTRI/2017/12/010998	Interventional	Phase 2	Completed	1	1	' 27/12/2017 '	Prospectively
12362	CTRI/2017/12/011002	Interventional	Phase 2	Completed	1	1	' 28/12/2017 '	Retrospectively
21522	CTRI/2017/12/011008	Interventional	Phase 2	Completed	1	1	' 28/12/2017 '	Retrospectively
21434	CTRI/2017/12/011012	Interventional	Phase 2/ Phase 3	Completed	8	8	' 28/12/2017 '	Prospectively
21921	CTRI/2017/12/011016	Interventional	Phase 3	Completed	1	1	' 28/12/2017 '	Prospectively
21883	CTRI/2017/12/011027	Interventional	Phase 2/ Phase 3	Completed	1	1	' 29/12/2017 '	Retrospectively
21070	CTRI/2018/01/011093	Interventional	Phase 2/ Phase 3	Completed	1	1	' 02/01/2018 '	Prospectively
21514	CTRI/2018/01/011100	Interventional	Phase 2/ Phase 3	Completed	1	1	' 02/01/2018 '	Retrospectively
16375	CTRI/2018/01/011118	Interventional	Phase 3	Completed	1	1	' 02/01/2018 '	Retrospectively
21973	CTRI/2018/01/011129	Interventional	Phase 2	Completed	1	1	' 04/01/2018 '	Retrospectively
21622	CTRI/2018/01/011142	Interventional	Phase 3	Completed	1	1	' 04/01/2018 '	Retrospectively
22027	CTRI/2018/01/011145	Interventional	Phase 2/ Phase 3	Completed	1	1	' 04/01/2018 '	Retrospectively
22101	CTRI/2018/01/011152	Interventional	Phase 2	Completed	11	11	' 05/01/2018 '	Prospectively
21867	CTRI/2018/01/011153	Interventional	Phase 2	Completed	1	1	' 05/01/2018 '	Prospectively
15232	CTRI/2018/01/011171	Interventional	Phase 2	Completed	2	2	' 05/01/2018 '	Retrospectively
21737	CTRI/2018/01/011175	Interventional	Phase 3	Completed	1	1	' 08/01/2018 '	Prospectively
22084	CTRI/2018/01/011183	Interventional	Phase 3	Closed to Recruitment of Participants	9	9	' 08/01/2018 '	Prospectively
20430	CTRI/2018/01/011215	Interventional	Phase 3	Completed	1	1	' 09/01/2018 '	Retrospectively
21259	CTRI/2018/01/011227	Interventional	Phase 2/ Phase 3	Completed	1	1	' 10/01/2018 '	Retrospectively
22262	CTRI/2018/01/011229	Interventional	Phase 2	Completed	1	1	' 10/01/2018 '	Retrospectively
22185	CTRI/2018/01/011251	Interventional	Phase 2	Completed	1	1	' 10/01/2018 '	Retrospectively
22345	CTRI/2018/01/011260	Interventional	Phase 2/ Phase 3	Completed	3	3	' 11/01/2018 '	Retrospectively
22092	CTRI/2018/01/011274	Interventional	Phase 2	Closed to Recruitment of Participants	1	1	' 11/01/2018 '	Retrospectively
22258	CTRI/2018/01/011299	Interventional	Phase 3/ Phase 4	Completed	1	1	' 12/01/2018 '	Retrospectively
21933	CTRI/2018/01/011316	Interventional	Phase 2	Completed	1	1	' 15/01/2018 '	Retrospectively
22321	CTRI/2018/01/011325	Interventional	Phase 3	Closed to Recruitment of Participants	6	6	' 15/01/2018 '	Prospectively
22412	CTRI/2018/01/011368	Interventional	Phase 2	Completed	1	1	' 16/01/2018 '	Retrospectively
21110	CTRI/2018/01/011383	Interventional	Phase 3	Completed	1	1	' 17/01/2018 '	Prospectively
22022	CTRI/2018/01/011405	Interventional	Phase 2/ Phase 3	Completed	1	1	' 18/01/2018 '	Retrospectively
19082	CTRI/2018/01/011416	Interventional	Phase 3/ Phase 4	Completed	1	1	' 18/01/2018 '	Retrospectively
22482	CTRI/2018/01/011418	Interventional	Phase 3	Completed	1	1	' 18/01/2018 '	Prospectively
21336	CTRI/2018/01/011431	Interventional	Phase 3	Completed	1	1	' 18/01/2018 '	Retrospectively
22283	CTRI/2018/01/011436	Interventional	Phase 2/ Phase 3	Completed	1	1	' 19/01/2018 '	Retrospectively
22546	CTRI/2018/01/011438	Interventional	Phase 2	Completed	1	1	' 19/01/2018 '	Retrospectively
22388	CTRI/2018/01/011454	Interventional	Phase 2/ Phase 3	Completed	1	1	' 19/01/2018 '	Retrospectively
22184	CTRI/2018/01/011488	Interventional	Phase 3	Completed	1	1	' 23/01/2018 '	Retrospectively
16950	CTRI/2018/01/011490	Interventional	Phase 2/ Phase 3	Closed to Recruitment of Participants	1	1	' 23/01/2018 '	Retrospectively
22490	CTRI/2018/01/011495	Interventional	Phase 2/ Phase 3	Completed	1	1	' 23/01/2018 '	Retrospectively
19771	CTRI/2018/01/011503	Interventional	Phase 3/ Phase 4	Completed	1	1	' 23/01/2018 '	Retrospectively
20210	CTRI/2018/01/011510	Interventional	Phase 2	Completed	1	1	' 23/01/2018 '	Retrospectively
21711	CTRI/2018/01/011541	Interventional	Phase 2/ Phase 3	Completed	1	1	' 24/01/2018 '	Prospectively
22366	CTRI/2018/01/011546	Interventional	Phase 3/ Phase 4	Completed	1	1	' 24/01/2018 '	Retrospectively
21971	CTRI/2018/01/011555	Interventional	Phase 2	Completed	1	1	' 24/01/2018 '	Prospectively
21944	CTRI/2018/01/011565	Interventional	Phase 2	Closed to Recruitment of Participants	1	1	' 25/01/2018 '	Retrospectively
21904	CTRI/2018/01/011569	Interventional	Phase 3/ Phase 4	Completed	1	1	' 25/01/2018 '	Retrospectively
22424	CTRI/2018/01/011609	Interventional	Phase 3	Completed	1	1	' 30/01/2018 '	Retrospectively
21807	CTRI/2018/01/011619	Interventional	Phase 2	Completed	1	1	' 31/01/2018 '	Retrospectively
22684	CTRI/2018/01/011628	Interventional	Phase 3	Completed	1	1	' 31/01/2018 '	Prospectively
22637	CTRI/2018/01/011635	Interventional	Phase 2	Completed	1	1	' 31/01/2018 '	Retrospectively
20950	CTRI/2018/01/011643	Interventional	Phase 3	Closed to Recruitment of Participants	1	1	' 31/01/2018 '	Prospectively
22812	CTRI/2018/02/011654	Interventional	Phase 2	Completed	2	2	' 01/02/2018 '	Prospectively
15288	CTRI/2018/02/011666	Interventional	Phase 2	Completed	1	1	' 02/02/2018 '	Retrospectively
22823	CTRI/2018/02/011690	Interventional	Phase 2	Completed	1	1	' 05/02/2018 '	Retrospectively
22659	CTRI/2018/02/011691	Interventional	Phase 3/ Phase 4	Completed	1	1	' 05/02/2018 '	Retrospectively
22448	CTRI/2018/02/011694	Interventional	Phase 2	Completed	1	1	' 05/02/2018 '	Retrospectively
22138	CTRI/2018/02/011698	Interventional	Phase 3/ Phase 4	Completed	1	1	' 05/02/2018 '	Retrospectively
21889	CTRI/2018/02/011707	Interventional	Phase 3	Completed	2	2	' 05/02/2018 '	Prospectively
22887	CTRI/2018/02/011715	Interventional	Phase 2	Completed	1	1	' 05/02/2018 '	Prospectively
21314	CTRI/2018/02/011721	Interventional	Phase 2	Completed	1	1	' 05/02/2018 '	Prospectively
22656	CTRI/2018/02/011738	Interventional	Phase 3/ Phase 4	Completed	1	1	' 06/02/2018 '	Retrospectively
22720	CTRI/2018/02/011762	Interventional	Phase 2	Completed	1	1	' 07/02/2018 '	Prospectively
21287	CTRI/2018/02/011767	Interventional	Phase 2	Completed	1	1	' 08/02/2018 '	Prospectively
19233	CTRI/2018/02/011782	Interventional	Phase 2	Completed	1	1	' 08/02/2018 '	Retrospectively
5649	CTRI/2018/02/011784	Interventional	Phase 2	Completed	1	1	' 08/02/2018 '	Retrospectively
7212	CTRI/2018/02/011785	Interventional	Phase 2	Completed	1	1	' 08/02/2018 '	Retrospectively
15704	CTRI/2018/02/011786	Interventional	Phase 2	Completed	1	1	' 08/02/2018 '	Retrospectively
21202	CTRI/2018/02/011789	Interventional	Phase 2	Completed	1	1	' 08/02/2018 '	Retrospectively
17666	CTRI/2018/02/011792	Interventional	Phase 3	Completed	1	1	' 09/02/2018 '	Retrospectively
2022	CTRI/2018/02/011794	Interventional	Phase 2	Completed	1	1	' 09/02/2018 '	Retrospectively
19531	CTRI/2018/02/011796	Interventional	Phase 2/ Phase 3	Completed	1	1	' 09/02/2018 '	Retrospectively
22150	CTRI/2018/02/011808	Interventional	Phase 2/ Phase 3	Closed to Recruitment of Participants	2	2	' 09/02/2018 '	Retrospectively
22851	CTRI/2018/02/011821	Interventional	Phase 3	Completed	1	1	' 09/02/2018 '	Prospectively
6113	CTRI/2018/02/011828	Interventional	Phase 2	Completed	1	1	' 09/02/2018 '	Retrospectively
6959	CTRI/2018/02/011830	Interventional	Phase 3	Completed	1	1	' 09/02/2018 '	Retrospectively
9900	CTRI/2018/02/011841	Interventional	Phase 2/ Phase 3	Completed	1	1	' 12/02/2018 '	Retrospectively
20017	CTRI/2018/02/011848	Interventional	Phase 3/ Phase 4	Completed	1	1	' 12/02/2018 '	Retrospectively
9572	CTRI/2018/02/011852	Interventional	Phase 2	Completed	1	1	' 12/02/2018 '	Retrospectively
21912	CTRI/2018/02/011860	Interventional	Phase 2	Completed	1	1	' 12/02/2018 '	Retrospectively
14914	CTRI/2018/02/011864	Interventional	Phase 2	Completed	1	1	' 13/02/2018 '	Retrospectively
22642	CTRI/2018/02/011873	Interventional	Phase 3/ Phase 4	Completed	1	1	' 13/02/2018 '	Retrospectively
22192	CTRI/2018/02/011875	Interventional	Phase 3	Closed to Recruitment of Participants	1	1	' 13/02/2018 '	Prospectively
19424	CTRI/2018/02/011876	Interventional	Phase 3/ Phase 4	Completed	1	1	' 13/02/2018 '	Retrospectively
12241	CTRI/2018/02/011886	Interventional	Phase 3	Completed	1	1	' 13/02/2018 '	Retrospectively
18204	CTRI/2018/02/011899	Interventional	Phase 2/ Phase 3	Completed	1	1	' 13/02/2018 '	Retrospectively
14678	CTRI/2018/02/011904	Interventional	Phase 3	Completed	1	1	' 13/02/2018 '	Retrospectively
22822	CTRI/2018/02/011909	Interventional	Phase 3	Completed	1	1	' 15/02/2018 '	Retrospectively
23132	CTRI/2018/02/011912	Interventional	Phase 2	Completed	1	1	' 15/02/2018 '	Retrospectively
21836	CTRI/2018/02/011916	Interventional	Phase 2	Completed	1	1	' 15/02/2018 '	Retrospectively
22407	CTRI/2018/02/011927	Interventional	Phase 3	Closed to Recruitment of Participants	1	1	' 15/02/2018 '	Retrospectively
22811	CTRI/2018/02/011936	Interventional	Phase 2	Completed	1	1	' 16/02/2018 '	Prospectively
22580	CTRI/2018/02/011954	Interventional	Phase 2	Closed to Recruitment of Participants	1	1	' 19/02/2018 '	Retrospectively
20914	CTRI/2018/02/011962	Interventional	Phase 2	Completed	1	1	' 19/02/2018 '	Prospectively
22940	CTRI/2018/02/011965	Interventional	Phase 2	Completed	1	1	' 19/02/2018 '	Retrospectively
23028	CTRI/2018/02/011969	Interventional	Phase 2	Completed	1	1	' 19/02/2018 '	Retrospectively
22998	CTRI/2018/02/011972	Interventional	Phase 3	Closed to Recruitment of Participants	15	15	' 19/02/2018 '	Prospectively
22785	CTRI/2018/02/011981	Interventional	Phase 3	Completed	1	1	' 19/02/2018 '	Retrospectively
22985	CTRI/2018/02/011983	Interventional	Phase 3	Completed	15	15	' 19/02/2018 '	Prospectively
15792	CTRI/2018/02/012037	Interventional	Phase 2	Completed	1	1	' 21/02/2018 '	Retrospectively
20053	CTRI/2018/02/012054	Interventional	Phase 3	Completed	1	1	' 21/02/2018 '	Retrospectively
22789	CTRI/2018/02/012056	Interventional	Phase 3	Completed	1	1	' 21/02/2018 '	Retrospectively
20174	CTRI/2018/02/012065	Interventional	Phase 3	Completed	1	1	' 22/02/2018 '	Retrospectively
22844	CTRI/2018/02/012070	Interventional	Phase 2	Completed	1	1	' 22/02/2018 '	Retrospectively
20315	CTRI/2018/02/012091	Interventional	Phase 3	Closed to Recruitment of Participants	18	18	' 22/02/2018 '	Prospectively
22745	CTRI/2018/02/012093	Interventional	Phase 2/ Phase 3	Completed	1	1	' 22/02/2018 '	Prospectively
22909	CTRI/2018/02/012101	Interventional	Phase 3/ Phase 4	Completed	1	1	' 23/02/2018 '	Retrospectively
22852	CTRI/2018/02/012102	Interventional	Phase 2/ Phase 3	Completed	1	1	' 23/02/2018 '	Retrospectively
22892	CTRI/2018/02/012110	Interventional	Phase 3/ Phase 4	Completed	1	1	' 23/02/2018 '	Retrospectively
21754	CTRI/2018/02/012112	Interventional	Phase 2/ Phase 3	Completed	1	1	' 23/02/2018 '	Retrospectively
9500	CTRI/2018/02/012118	Interventional	Phase 2	Completed	1	1	' 23/02/2018 '	Retrospectively
22432	CTRI/2018/02/012125	Interventional	Phase 3/ Phase 4	Completed	1	1	' 23/02/2018 '	Prospectively
14726	CTRI/2018/02/012141	Interventional	Phase 2	Completed	1	1	' 26/02/2018 '	Retrospectively
23077	CTRI/2018/02/012144	Interventional	Phase 3	Completed	1	1	' 26/02/2018 '	Retrospectively
23001	CTRI/2018/02/012161	Interventional	Phase 2	Completed	1	1	' 26/02/2018 '	Prospectively
23413	CTRI/2018/02/012164	Interventional	Phase 2	Completed	1	1	' 26/02/2018 '	Retrospectively
6689	CTRI/2018/02/012165	Interventional	Phase 2	Completed	1	1	' 26/02/2018 '	Retrospectively
20524	CTRI/2018/02/012169	Interventional	Phase 3/ Phase 4	Completed	1	1	' 26/02/2018 '	Retrospectively
21975	CTRI/2018/02/012180	Interventional	Phase 2/ Phase 3	Completed	1	1	' 27/02/2018 '	Retrospectively
23113	CTRI/2018/02/012193	Interventional	Phase 2	Closed to Recruitment of Participants	1	1	' 27/02/2018 '	Retrospectively
22116	CTRI/2018/02/012203	Interventional	Phase 3	Completed	1	1	' 28/02/2018 '	Retrospectively
21130	CTRI/2018/02/012206	Interventional	Phase 2	Completed	1	1	' 28/02/2018 '	Prospectively
17558	CTRI/2018/02/012211	Interventional	Phase 3	Completed	4	4	' 28/02/2018 '	Retrospectively
22945	CTRI/2018/02/012221	Interventional	Phase 2/ Phase 3	Completed	1	1	' 28/02/2018 '	Prospectively
22663	CTRI/2018/02/012222	Interventional	Phase 3	Completed	20	20	' 28/02/2018 '	Prospectively
23372	CTRI/2018/02/012224	Interventional	Phase 2	Completed	1	1	' 28/02/2018 '	Retrospectively
11964	CTRI/2018/02/012235	Interventional	Phase 3	Completed	1	1	' 28/02/2018 '	Retrospectively
19213	CTRI/2018/02/012244	Interventional	Phase 3	Completed	1	1	' 28/02/2018 '	Retrospectively
23321	CTRI/2018/02/012262	Interventional	Phase 3	Completed	1	1	' 28/02/2018 '	Retrospectively
23489	CTRI/2018/03/012277	Interventional	Phase 3	Completed	1	1	' 01/03/2018 '	Prospectively
22880	CTRI/2018/03/012289	Interventional	Phase 2	Completed	1	1	' 01/03/2018 '	Retrospectively
23111	CTRI/2018/03/012290	Interventional	Phase 3	Completed	1	1	' 01/03/2018 '	Retrospectively
22782	CTRI/2018/03/012291	Interventional	Phase 2	Closed to Recruitment of Participants	1	1	' 01/03/2018 '	Retrospectively
21033	CTRI/2018/03/012292	Interventional	Phase 2	Completed	1	1	' 01/03/2018 '	Retrospectively
23596	CTRI/2018/03/012296	Interventional	Phase 3	Completed	1	1	' 05/03/2018 '	Prospectively
23298	CTRI/2018/03/012326	Interventional	Phase 3	Completed	1	1	' 05/03/2018 '	Retrospectively
23268	CTRI/2018/03/012328	Interventional	Phase 3	Completed	1	1	' 05/03/2018 '	Retrospectively
23232	CTRI/2018/03/012345	Interventional	Phase 3	Completed	1	1	' 05/03/2018 '	Retrospectively
23618	CTRI/2018/03/012346	Interventional	Phase 3	Completed	1	1	' 06/03/2018 '	Prospectively
22561	CTRI/2018/03/012359	Interventional	Phase 2	Completed	1	1	' 06/03/2018 '	Prospectively
23590	CTRI/2018/03/012361	Interventional	Phase 2	Completed	1	1	' 06/03/2018 '	Prospectively
18819	CTRI/2018/03/012368	Interventional	Phase 3/ Phase 4	Completed	1	1	' 06/03/2018 '	Retrospectively
14504	CTRI/2018/03/012371	Interventional	Phase 2	Completed	1	1	' 06/03/2018 '	Retrospectively
21511	CTRI/2018/03/012376	Interventional	Phase 2	Completed	1	1	' 06/03/2018 '	Retrospectively
22729	CTRI/2018/03/012428	Interventional	Phase 2/ Phase 3	Completed	1	1	' 08/03/2018 '	Retrospectively
23511	CTRI/2018/03/012433	Interventional	Phase 2/ Phase 3	Completed	1	1	' 08/03/2018 '	Retrospectively
17791	CTRI/2018/03/012467	Interventional	Phase 3/ Phase 4	Completed	1	1	' 12/03/2018 '	Retrospectively
23457	CTRI/2018/03/012472	Interventional	Phase 2	Completed	1	1	' 12/03/2018 '	Prospectively
22895	CTRI/2018/03/012481	Interventional	Phase 3	Completed	2	2	' 12/03/2018 '	Prospectively
21072	CTRI/2018/03/012490	Interventional	Phase 2	Completed	1	1	' 12/03/2018 '	Retrospectively
22792	CTRI/2018/03/012511	Interventional	Phase 3/ Phase 4	Completed	1	1	' 12/03/2018 '	Retrospectively
23385	CTRI/2018/03/012514	Interventional	Phase 3/ Phase 4	Completed	1	1	' 12/03/2018 '	Retrospectively
23286	CTRI/2018/03/012517	Interventional	Phase 2/ Phase 3	Completed	1	1	' 13/03/2018 '	Retrospectively
23636	CTRI/2018/03/012520	Interventional	Phase 3	Completed	1	1	' 13/03/2018 '	Retrospectively
17256	CTRI/2018/03/012535	Interventional	Phase 3/ Phase 4	Completed	1	1	' 13/03/2018 '	Retrospectively
23370	CTRI/2018/03/012539	Interventional	Phase 2	Closed to Recruitment of Participants	1	1	' 13/03/2018 '	Retrospectively
22733	CTRI/2018/03/012542	Interventional	Phase 2	Completed	1	1	' 13/03/2018 '	Retrospectively
23755	CTRI/2018/03/012553	Interventional	Phase 3	Completed	1	1	' 14/03/2018 '	Retrospectively
23673	CTRI/2018/03/012554	Interventional	Phase 3	Closed to Recruitment of Participants	1	1	' 14/03/2018 '	Retrospectively
23921	CTRI/2018/03/012557	Interventional	Phase 2/ Phase 3	Completed	1	1	' 15/03/2018 '	Prospectively
22571	CTRI/2018/03/012559	Interventional	Phase 2	Completed	1	1	' 15/03/2018 '	Retrospectively
23993	CTRI/2018/03/012572	Interventional	Phase 2/ Phase 3	Completed	1	1	' 15/03/2018 '	Prospectively
20938	CTRI/2018/03/012577	Interventional	Phase 2/ Phase 3	Completed	1	1	' 15/03/2018 '	Prospectively
23775	CTRI/2018/03/012579	Interventional	Phase 3	Completed	1	1	' 15/03/2018 '	Retrospectively
23774	CTRI/2018/03/012584	Interventional	Phase 2	Completed	1	1	' 15/03/2018 '	Prospectively
22943	CTRI/2018/03/012593	Interventional	Phase 3	Completed	1	1	' 15/03/2018 '	Retrospectively
22957	CTRI/2018/03/012597	Interventional	Phase 3/ Phase 4	Completed	1	1	' 15/03/2018 '	Retrospectively
23235	CTRI/2018/03/012598	Interventional	Phase 3	Completed	19	19	' 15/03/2018 '	Prospectively
23565	CTRI/2018/03/012599	Interventional	Phase 2	Closed to Recruitment of Participants	6	6	' 15/03/2018 '	Prospectively
23447	CTRI/2018/03/012611	Interventional	Phase 2	Completed	1	1	' 16/03/2018 '	Prospectively
23989	CTRI/2018/03/012614	Interventional	Phase 2/ Phase 3	Completed	2	2	' 16/03/2018 '	Retrospectively
23980	CTRI/2018/03/012615	Interventional	Phase 2/ Phase 3	Completed	4	4	' 16/03/2018 '	Retrospectively
20597	CTRI/2018/03/012622	Interventional	Phase 3/ Phase 4	Completed	1	1	' 16/03/2018 '	Retrospectively
23712	CTRI/2018/03/012624	Interventional	Phase 2/ Phase 3	Completed	1	1	' 16/03/2018 '	Retrospectively
22539	CTRI/2018/03/012644	Interventional	Phase 2	Completed	2	2	' 19/03/2018 '	Prospectively
23650	CTRI/2018/03/012668	Interventional	Phase 3	Completed	1	1	' 19/03/2018 '	Retrospectively
23833	CTRI/2018/03/012671	Interventional	Phase 2/ Phase 3	Completed	1	1	' 19/03/2018 '	Prospectively
23553	CTRI/2018/03/012677	Interventional	Phase 2	Completed	1	1	' 20/03/2018 '	Prospectively
23919	CTRI/2018/03/012685	Interventional	Phase 2/ Phase 3	Completed	1	1	' 20/03/2018 '	Prospectively
23198	CTRI/2018/03/012697	Interventional	Phase 2	Completed	1	1	' 21/03/2018 '	Retrospectively
23467	CTRI/2018/03/012703	Interventional	Phase 2	Completed	1	1	' 21/03/2018 '	Retrospectively
23709	CTRI/2018/03/012714	Interventional	Phase 2	Completed	1	1	' 21/03/2018 '	Retrospectively
24016	CTRI/2018/03/012730	Interventional	Phase 2	Completed	1	1	' 22/03/2018 '	Retrospectively
22744	CTRI/2018/03/012734	Interventional	Phase 2	Completed	1	1	' 22/03/2018 '	Retrospectively
21887	CTRI/2018/03/012738	Interventional	Phase 2	Completed	1	1	' 22/03/2018 '	Retrospectively
17973	CTRI/2018/03/012740	Interventional	Phase 2/ Phase 3	Completed	1	1	' 22/03/2018 '	Retrospectively
22086	CTRI/2018/03/012751	Interventional	Phase 2	Completed	1	1	' 22/03/2018 '	Retrospectively
23109	CTRI/2018/03/012759	Interventional	Phase 3	Completed	1	1	' 22/03/2018 '	Retrospectively
23411	CTRI/2018/03/012770	Interventional	Phase 2	Closed to Recruitment of Participants	1	1	' 22/03/2018 '	Prospectively
23935	CTRI/2018/03/012802	Interventional	Phase 2	Completed	1	1	' 23/03/2018 '	Retrospectively
23970	CTRI/2018/03/012816	Interventional	Phase 2/ Phase 3	Completed	1	1	' 23/03/2018 '	Retrospectively
24077	CTRI/2018/03/012817	Interventional	Phase 2/ Phase 3	Completed	1	1	' 23/03/2018 '	Retrospectively
19940	CTRI/2018/03/012823	Interventional	Phase 2/ Phase 3	Completed	1	1	' 26/03/2018 '	Retrospectively
23714	CTRI/2018/03/012829	Interventional	Phase 3/ Phase 4	Completed	1	1	' 26/03/2018 '	Retrospectively
23764	CTRI/2018/03/012862	Interventional	Phase 2	Completed	1	1	' 26/03/2018 '	Retrospectively
19754	CTRI/2018/03/012868	Interventional	Phase 2	Closed to Recruitment of Participants	1	1	' 26/03/2018 '	Retrospectively
22479	CTRI/2018/03/012878	Interventional	Phase 2/ Phase 3	Completed	1	1	' 27/03/2018 '	Prospectively
21071	CTRI/2018/03/012887	Interventional	Phase 2/ Phase 3	Completed	1	1	' 27/03/2018 '	Retrospectively
20599	CTRI/2018/03/012908	Interventional	Phase 3	Completed	1	1	' 27/03/2018 '	Retrospectively
23956	CTRI/2018/04/012919	Interventional	Phase 3/ Phase 4	Completed	1	1	' 02/04/2018 '	Retrospectively
23616	CTRI/2018/04/012921	Interventional	Phase 3/ Phase 4	Completed	1	1	' 02/04/2018 '	Retrospectively
23961	CTRI/2018/04/012980	Interventional	Phase 2/ Phase 3	Completed	3	3	' 03/04/2018 '	Prospectively
25242	CTRI/2018/04/012984	Interventional	Phase 2/ Phase 3	Completed	2	2	' 03/04/2018 '	Prospectively
25236	CTRI/2018/04/012986	Interventional	Phase 2/ Phase 3	Completed	3	3	' 03/04/2018 '	Prospectively
19997	CTRI/2018/04/013018	Interventional	Phase 3	Completed	1	1	' 04/04/2018 '	Retrospectively
11151	CTRI/2018/04/013019	Interventional	Phase 2	Completed	1	1	' 04/04/2018 '	Retrospectively
21695	CTRI/2018/04/013030	Interventional	Phase 2/ Phase 3	Completed	1	1	' 04/04/2018 '	Retrospectively
24227	CTRI/2018/04/013038	Interventional	Phase 2/ Phase 3	Completed	1	1	' 04/04/2018 '	Retrospectively
24479	CTRI/2018/04/013052	Interventional	Phase 3	Completed	1	1	' 05/04/2018 '	Prospectively
22334	CTRI/2018/04/013059	Interventional	Phase 3	Closed to Recruitment of Participants	1	1	' 05/04/2018 '	Retrospectively
19071	CTRI/2018/04/013081	Interventional	Phase 2/ Phase 3	Closed to Recruitment of Participants	1	1	' 06/04/2018 '	Retrospectively
21731	CTRI/2018/04/013091	Interventional	Phase 3	Completed	19	19	' 06/04/2018 '	Prospectively
24048	CTRI/2018/04/013099	Interventional	Phase 2	Closed to Recruitment of Participants	1	1	' 09/04/2018 '	Retrospectively
24119	CTRI/2018/04/013101	Interventional	Phase 2/ Phase 3	Completed	1	1	' 09/04/2018 '	Retrospectively
8274	CTRI/2018/04/013103	Interventional	Phase 3	Completed	1	1	' 09/04/2018 '	Retrospectively
23896	CTRI/2018/04/013111	Interventional	Phase 3/ Phase 4	Completed	1	1	' 09/04/2018 '	Retrospectively
5268	CTRI/2018/04/013128	Interventional	Phase 3	Closed to Recruitment of Participants	1	1	' 10/04/2018 '	Retrospectively
16121	CTRI/2018/04/013132	Interventional	Phase 3	Completed	1	1	' 10/04/2018 '	Retrospectively
24135	CTRI/2018/04/013145	Interventional	Phase 2/ Phase 3	Completed	1	1	' 10/04/2018 '	Retrospectively
22685	CTRI/2018/04/013154	Interventional	Phase 2	Completed	1	1	' 10/04/2018 '	Prospectively
23737	CTRI/2018/04/013163	Interventional	Phase 2	Closed to Recruitment of Participants	1	1	' 11/04/2018 '	Retrospectively
24151	CTRI/2018/04/013171	Interventional	Phase 2/ Phase 3	Completed	1	1	' 11/04/2018 '	Retrospectively
24633	CTRI/2018/04/013174	Interventional	Phase 2	Completed	1	1	' 11/04/2018 '	Retrospectively
24185	CTRI/2018/04/013176	Interventional	Phase 2/ Phase 3	Closed to Recruitment of Participants	1	1	' 11/04/2018 '	Retrospectively
22018	CTRI/2018/04/013180	Interventional	Phase 3/ Phase 4	Completed	1	1	' 11/04/2018 '	Prospectively
22923	CTRI/2018/04/013206	Interventional	Phase 2	Completed	1	1	' 12/04/2018 '	Retrospectively
24946	CTRI/2018/04/013208	Interventional	Phase 2/ Phase 3	Completed	1	1	' 12/04/2018 '	Prospectively
24345	CTRI/2018/04/013224	Interventional	Phase 3	Completed	1	1	' 12/04/2018 '	Prospectively
23351	CTRI/2018/04/013230	Interventional	Phase 2/ Phase 3	Completed	3	3	' 12/04/2018 '	Retrospectively
24013	CTRI/2018/04/013238	Interventional	Phase 3/ Phase 4	Completed	1	1	' 13/04/2018 '	Retrospectively
15700	CTRI/2018/04/013249	Interventional	Phase 2	Completed	1	1	' 13/04/2018 '	Retrospectively
24215	CTRI/2018/04/013267	Interventional	Phase 2/ Phase 3	Completed	1	1	' 13/04/2018 '	Retrospectively
16908	CTRI/2018/04/013277	Interventional	Phase 3	Completed	1	1	' 13/04/2018 '	Retrospectively
24743	CTRI/2018/04/013306	Interventional	Phase 2	Completed	1	1	' 17/04/2018 '	Retrospectively
5316	CTRI/2018/04/013310	Interventional	Phase 3	Completed	1	1	' 17/04/2018 '	Retrospectively
24186	CTRI/2018/04/013311	Interventional	Phase 3	Completed	1	1	' 17/04/2018 '	Retrospectively
24744	CTRI/2018/04/013313	Interventional	Phase 2/ Phase 3	Completed	1	1	' 17/04/2018 '	Retrospectively
24340	CTRI/2018/04/013346	Interventional	Phase 2	Completed	1	1	' 18/04/2018 '	Retrospectively
24567	CTRI/2018/04/013349	Interventional	Phase 2	Completed	1	1	' 18/04/2018 '	Retrospectively
24596	CTRI/2018/04/013352	Interventional	Phase 2/ Phase 3	Completed	1	1	' 19/04/2018 '	Retrospectively
23033	CTRI/2018/04/013353	Interventional	Phase 2	Completed	1	1	' 19/04/2018 '	Retrospectively
15330	CTRI/2018/04/013362	Interventional	Phase 2	Completed	1	1	' 19/04/2018 '	Retrospectively
25605	CTRI/2018/04/013375	Interventional	Phase 2	Completed	4	4	' 19/04/2018 '	Prospectively
16421	CTRI/2018/04/013388	Interventional	Phase 2	Closed to Recruitment of Participants	1	1	' 20/04/2018 '	Retrospectively
25779	CTRI/2018/04/013394	Interventional	Phase 3	Completed	1	1	' 20/04/2018 '	Prospectively
25773	CTRI/2018/04/013395	Interventional	Phase 3	Completed	1	1	' 20/04/2018 '	Prospectively
24802	CTRI/2018/04/013428	Interventional	Phase 3	Completed	1	1	' 23/04/2018 '	Retrospectively
23808	CTRI/2018/04/013431	Interventional	Phase 2	Closed to Recruitment of Participants	1	1	' 24/04/2018 '	Retrospectively
25770	CTRI/2018/04/013446	Interventional	Phase 3	Completed	1	1	' 24/04/2018 '	Prospectively
20903	CTRI/2018/04/013460	Interventional	Phase 2	Completed	1	1	' 24/04/2018 '	Retrospectively
25131	CTRI/2018/04/013464	Interventional	Phase 3	Completed	21	21	' 24/04/2018 '	Prospectively
25180	CTRI/2018/04/013468	Interventional	Phase 2/ Phase 3	Completed	1	1	' 25/04/2018 '	Prospectively
25732	CTRI/2018/04/013491	Interventional	Phase 2	Completed	1	1	' 26/04/2018 '	Prospectively
24824	CTRI/2018/04/013492	Interventional	Phase 2	Completed	1	1	' 26/04/2018 '	Retrospectively
25738	CTRI/2018/04/013511	Interventional	Phase 2/ Phase 3	Completed	2	2	' 27/04/2018 '	Prospectively
24328	CTRI/2018/04/013520	Interventional	Phase 2	Completed	1	1	' 27/04/2018 '	Prospectively
24064	CTRI/2018/04/013527	Interventional	Phase 2	Closed to Recruitment of Participants	1	1	' 27/04/2018 '	Retrospectively
23920	CTRI/2018/04/013531	Interventional	Phase 3	Completed	1	1	' 27/04/2018 '	Prospectively
24000	CTRI/2018/05/013568	Interventional	Phase 3	Completed	1	1	' 01/05/2018 '	Retrospectively
25898	CTRI/2018/05/013585	Interventional	Phase 2/ Phase 3	Completed	1	1	' 01/05/2018 '	Prospectively
24478	CTRI/2018/05/013596	Interventional	Phase 3	Completed	1	1	' 01/05/2018 '	Retrospectively
23812	CTRI/2018/05/013599	Interventional	Phase 2	Completed	1	1	' 02/05/2018 '	Retrospectively
25689	CTRI/2018/05/013618	Interventional	Phase 3	Completed	1	1	' 02/05/2018 '	Prospectively
24492	CTRI/2018/05/013628	Interventional	Phase 2	Completed	1	1	' 03/05/2018 '	Prospectively
24764	CTRI/2018/05/013636	Interventional	Phase 2	Completed	2	2	' 03/05/2018 '	Retrospectively
25196	CTRI/2018/05/013650	Interventional	Phase 3	Completed	4	4	' 03/05/2018 '	Prospectively
20279	CTRI/2018/05/013654	Interventional	Phase 3	Completed	1	1	' 03/05/2018 '	Prospectively
23910	CTRI/2018/05/013664	Interventional	Phase 3	Completed	1	1	' 03/05/2018 '	Retrospectively
22508	CTRI/2018/05/013693	Interventional	Phase 3	Completed	14	14	' 04/05/2018 '	Prospectively
24643	CTRI/2018/05/013711	Interventional	Phase 3	Completed	1	1	' 07/05/2018 '	Retrospectively
23829	CTRI/2018/05/013717	Interventional	Phase 2	Completed	1	1	' 07/05/2018 '	Retrospectively
8836	CTRI/2018/05/013773	Interventional	Phase 3	Completed	1	1	' 08/05/2018 '	Retrospectively
24627	CTRI/2018/05/013777	Interventional	Phase 2	Completed	1	1	' 08/05/2018 '	Retrospectively
25576	CTRI/2018/05/013794	Interventional	Phase 2	Completed	1	1	' 09/05/2018 '	Prospectively
24882	CTRI/2018/05/013796	Interventional	Phase 3	Completed	16	16	' 09/05/2018 '	Prospectively
24872	CTRI/2018/05/013817	Interventional	Phase 3	Completed	1	1	' 11/05/2018 '	Retrospectively
24090	CTRI/2018/05/013823	Interventional	Phase 2/ Phase 3	Completed	1	1	' 11/05/2018 '	Retrospectively
24415	CTRI/2018/05/013837	Interventional	Phase 3	Completed	1	1	' 11/05/2018 '	Retrospectively
26017	CTRI/2018/05/013848	Interventional	Phase 2	Completed	1	1	' 11/05/2018 '	Prospectively
25854	CTRI/2018/05/013853	Interventional	Phase 3	Completed	15	15	' 14/05/2018 '	Prospectively
24864	CTRI/2018/05/013864	Interventional	Phase 2	Completed	2	2	' 14/05/2018 '	Retrospectively
24953	CTRI/2018/05/013868	Interventional	Phase 3	Completed	1	1	' 14/05/2018 '	Retrospectively
24832	CTRI/2018/05/013870	Interventional	Phase 3	Completed	1	1	' 14/05/2018 '	Retrospectively
24899	CTRI/2018/05/013874	Interventional	Phase 2/ Phase 3	Completed	1	1	' 14/05/2018 '	Retrospectively
23057	CTRI/2018/05/013888	Interventional	Phase 2	Completed	1	1	' 15/05/2018 '	Retrospectively
22646	CTRI/2018/05/013896	Interventional	Phase 3	Completed	1	1	' 15/05/2018 '	Retrospectively
25345	CTRI/2018/05/013899	Interventional	Phase 2/ Phase 3	Completed	3	3	' 15/05/2018 '	Retrospectively
25024	CTRI/2018/05/013917	Interventional	Phase 2	Closed to Recruitment of Participants	1	1	' 16/05/2018 '	Retrospectively
23200	CTRI/2018/05/013924	Interventional	Phase 3	Closed to Recruitment of Participants	16	16	' 16/05/2018 '	Prospectively
24504	CTRI/2018/05/013929	Interventional	Phase 2	Completed	1	1	' 17/05/2018 '	Retrospectively
24433	CTRI/2018/05/013931	Interventional	Phase 2	Completed	1	1	' 17/05/2018 '	Retrospectively
15063	CTRI/2018/05/013936	Interventional	Phase 3	Completed	1	1	' 17/05/2018 '	Retrospectively
23621	CTRI/2018/05/013950	Interventional	Phase 3	Closed to Recruitment of Participants	1	1	' 17/05/2018 '	Retrospectively
25968	CTRI/2018/05/013953	Interventional	Phase 2	Completed	1	1	' 17/05/2018 '	Retrospectively
14593	CTRI/2018/05/013956	Interventional	Phase 2	Completed	1	1	' 17/05/2018 '	Retrospectively
24652	CTRI/2018/05/013978	Interventional	Phase 2	Completed	1	1	' 21/05/2018 '	Retrospectively
18620	CTRI/2018/05/014002	Interventional	Phase 2/ Phase 3	Completed	1	1	' 21/05/2018 '	Prospectively
24837	CTRI/2018/05/014021	Interventional	Phase 3	Completed	1	1	' 21/05/2018 '	Retrospectively
24676	CTRI/2018/05/014023	Interventional	Phase 2	Completed	1	1	' 21/05/2018 '	Prospectively
26348	CTRI/2018/05/014026	Interventional	Phase 2/ Phase 3	Completed	1	1	' 21/05/2018 '	Prospectively
22932	CTRI/2018/05/014028	Interventional	Phase 3	Closed to Recruitment of Participants	4	4	' 21/05/2018 '	Prospectively
25082	CTRI/2018/05/014038	Interventional	Phase 2	Completed	1	1	' 22/05/2018 '	Prospectively
23508	CTRI/2018/05/014039	Interventional	Phase 3	Completed	1	1	' 22/05/2018 '	Prospectively
24091	CTRI/2018/05/014048	Interventional	Phase 3	Completed	1	1	' 22/05/2018 '	Retrospectively
26212	CTRI/2018/05/014049	Interventional	Phase 3	Closed to Recruitment of Participants	1	1	' 22/05/2018 '	Prospectively
23205	CTRI/2018/05/014065	Interventional	Phase 3	Completed	16	16	' 23/05/2018 '	Prospectively
24322	CTRI/2018/05/014083	Interventional	Phase 3	Closed to Recruitment of Participants	1	1	' 24/05/2018 '	Retrospectively
24342	CTRI/2018/05/014093	Interventional	Phase 2/ Phase 3	Completed	1	1	' 24/05/2018 '	Retrospectively
24754	CTRI/2018/05/014096	Interventional	Phase 2	Completed	1	1	' 24/05/2018 '	Retrospectively
22669	CTRI/2018/05/014113	Interventional	Phase 2	Completed	1	1	' 25/05/2018 '	Retrospectively
25326	CTRI/2018/05/014118	Interventional	Phase 2	Completed	1	1	' 25/05/2018 '	Retrospectively
25329	CTRI/2018/05/014122	Interventional	Phase 2/ Phase 3	Completed	1	1	' 25/05/2018 '	Retrospectively
24154	CTRI/2018/05/014127	Interventional	Phase 2	Completed	1	1	' 25/05/2018 '	Prospectively
20606	CTRI/2018/05/014128	Interventional	Phase 3/ Phase 4	Completed	1	1	' 25/05/2018 '	Retrospectively
24335	CTRI/2018/05/014131	Interventional	Phase 2/ Phase 3	Completed	1	1	' 25/05/2018 '	Retrospectively
24194	CTRI/2018/05/014132	Interventional	Phase 2/ Phase 3	Completed	1	1	' 25/05/2018 '	Retrospectively
24239	CTRI/2018/05/014133	Interventional	Phase 2	Completed	1	1	' 25/05/2018 '	Retrospectively
23386	CTRI/2018/05/014141	Interventional	Phase 2	Closed to Recruitment of Participants	1	1	' 25/05/2018 '	Retrospectively
24486	CTRI/2018/05/014147	Interventional	Phase 2	Completed	1	1	' 25/05/2018 '	Retrospectively
24733	CTRI/2018/05/014151	Interventional	Phase 2	Completed	1	1	' 25/05/2018 '	Retrospectively
24770	CTRI/2018/05/014152	Interventional	Phase 2	Completed	2	2	' 25/05/2018 '	Retrospectively
24902	CTRI/2018/05/014154	Interventional	Phase 2/ Phase 3	Completed	1	1	' 25/05/2018 '	Retrospectively
25124	CTRI/2018/05/014160	Interventional	Phase 3/ Phase 4	Completed	1	1	' 29/05/2018 '	Retrospectively
26390	CTRI/2018/05/014178	Interventional	Phase 2	Closed to Recruitment of Participants	2	2	' 29/05/2018 '	Prospectively
18578	CTRI/2018/05/014191	Interventional	Phase 3	Completed	12	12	' 29/05/2018 '	Prospectively
26172	CTRI/2018/05/014196	Interventional	Phase 2	Completed	1	1	' 29/05/2018 '	Prospectively
25596	CTRI/2018/05/014198	Interventional	Phase 3	Completed	1	1	' 29/05/2018 '	Prospectively
21919	CTRI/2018/05/014204	Interventional	Phase 2	Closed to Recruitment of Participants	1	1	' 29/05/2018 '	Retrospectively
23226	CTRI/2018/05/014211	Interventional	Phase 2	Completed	1	1	' 29/05/2018 '	Retrospectively
25293	CTRI/2018/05/014221	Interventional	Phase 3/ Phase 4	Completed	1	1	' 30/05/2018 '	Retrospectively
14762	CTRI/2018/05/014237	Interventional	Phase 3	Completed	1	1	' 30/05/2018 '	Retrospectively
23331	CTRI/2018/05/014241	Interventional	Phase 2	Completed	1	1	' 30/05/2018 '	Prospectively
22711	CTRI/2018/05/014249	Interventional	Phase 3	Closed to Recruitment of Participants	1	1	' 30/05/2018 '	Retrospectively
26367	CTRI/2018/05/014263	Interventional	Phase 2	Completed	1	1	' 31/05/2018 '	Prospectively
23824	CTRI/2018/05/014268	Interventional	Phase 2	Completed	1	1	' 31/05/2018 '	Retrospectively
24931	CTRI/2018/05/014281	Interventional	Phase 3/ Phase 4	Completed	1	1	' 31/05/2018 '	Retrospectively
19655	CTRI/2018/05/014296	Interventional	Phase 3	Completed	1	1	' 31/05/2018 '	Retrospectively
24731	CTRI/2018/05/014298	Interventional	Phase 3/ Phase 4	Completed	1	1	' 31/05/2018 '	Retrospectively
24668	CTRI/2018/05/014306	Interventional	Phase 2	Completed	1	1	' 31/05/2018 '	Retrospectively
24595	CTRI/2018/05/014307	Interventional	Phase 3	Completed	1	1	' 31/05/2018 '	Retrospectively
20052	CTRI/2018/05/014310	Interventional	Phase 2	Completed	1	1	' 31/05/2018 '	Retrospectively
22480	CTRI/2018/05/014319	Interventional	Phase 2	Completed	1	1	' 31/05/2018 '	Retrospectively
14010	CTRI/2018/05/014340	Interventional	Phase 3	Closed to Recruitment of Participants	1	1	' 31/05/2018 '	Retrospectively
8399	CTRI/2018/06/014441	Interventional	Phase 2	Completed	1	1	' 07/06/2018 '	Retrospectively
14980	CTRI/2018/06/014451	Interventional	Phase 2/ Phase 3	Completed	1	1	' 07/06/2018 '	Retrospectively
24825	CTRI/2018/06/014466	Interventional	Phase 2/ Phase 3	Completed	1	1	' 08/06/2018 '	Retrospectively
26245	CTRI/2018/06/014501	Interventional	Phase 3	Closed to Recruitment of Participants	15	15	' 11/06/2018 '	Prospectively
19905	CTRI/2018/06/014509	Interventional	Phase 2	Closed to Recruitment of Participants	5	5	' 12/06/2018 '	Prospectively
26076	CTRI/2018/06/014511	Interventional	Phase 2	Completed	1	1	' 12/06/2018 '	Prospectively
26398	CTRI/2018/06/014541	Interventional	Phase 2/ Phase 3	Closed to Recruitment of Participants	1	1	' 15/06/2018 '	Prospectively
23591	CTRI/2018/06/014543	Interventional	Phase 3	Closed to Recruitment of Participants	8	8	' 15/06/2018 '	Retrospectively
26625	CTRI/2018/06/014550	Interventional	Phase 2	Completed	1	1	' 18/06/2018 '	Prospectively
24489	CTRI/2018/06/014558	Interventional	Phase 2	Completed	1	1	' 18/06/2018 '	Prospectively
25361	CTRI/2018/06/014559	Interventional	Phase 2/ Phase 3	Completed	1	1	' 18/06/2018 '	Retrospectively
22113	CTRI/2018/06/014576	Interventional	Phase 2/ Phase 3	Completed	1	1	' 19/06/2018 '	Retrospectively
26290	CTRI/2018/06/014594	Interventional	Phase 3	Closed to Recruitment of Participants	1	1	' 20/06/2018 '	Prospectively
26527	CTRI/2018/06/014597	Interventional	Phase 2	Completed	1	1	' 20/06/2018 '	Prospectively
26606	CTRI/2018/06/014626	Interventional	Phase 3	Completed	1	1	' 27/06/2018 '	Prospectively
22759	CTRI/2018/06/014628	Interventional	Phase 2/ Phase 3	Completed	1	1	' 28/06/2018 '	Prospectively
26597	CTRI/2018/06/014637	Interventional	Phase 3	Completed	1	1	' 28/06/2018 '	Prospectively
25661	CTRI/2018/06/014682	Interventional	Phase 3	Closed to Recruitment of Participants	7	7	' 29/06/2018 '	Prospectively
25662	CTRI/2018/07/014698	Interventional	Phase 3	Closed to Recruitment of Participants	8	8	' 02/07/2018 '	Prospectively
24270	CTRI/2018/07/014729	Interventional	Phase 3/ Phase 4	Completed	1	1	' 04/07/2018 '	Retrospectively
22796	CTRI/2018/07/014749	Interventional	Phase 3/ Phase 4	Completed	1	1	' 05/07/2018 '	Prospectively
25686	CTRI/2018/07/014751	Interventional	Phase 2	Completed	1	1	' 05/07/2018 '	Prospectively
23936	CTRI/2018/07/014783	Interventional	Phase 3	Closed to Recruitment of Participants	9	9	' 10/07/2018 '	Prospectively
16046	CTRI/2018/07/014785	Interventional	Phase 3	Closed to Recruitment of Participants	1	1	' 10/07/2018 '	Retrospectively
26387	CTRI/2018/07/014787	Interventional	Phase 3/ Phase 4	Completed	1	1	' 10/07/2018 '	Prospectively
22690	CTRI/2018/07/014792	Interventional	Phase 2	Completed	1	1	' 10/07/2018 '	Prospectively
19678	CTRI/2018/07/014828	Interventional	Phase 2	Completed	1	1	' 12/07/2018 '	Retrospectively
27146	CTRI/2018/07/014852	Interventional	Phase 2/ Phase 3	Completed	1	1	' 13/07/2018 '	Prospectively
26452	CTRI/2018/07/014881	Interventional	Phase 3	Completed	36	36	' 16/07/2018 '	Prospectively
19225	CTRI/2018/07/014931	Interventional	Phase 3	Completed	1	1	' 18/07/2018 '	Prospectively
27200	CTRI/2018/07/014954	Interventional	Phase 3	Completed	1	1	' 18/07/2018 '	Prospectively
26504	CTRI/2018/07/015058	Interventional	Phase 3	Closed to Recruitment of Participants	9	9	' 26/07/2018 '	Prospectively
27186	CTRI/2018/07/015106	Interventional	Phase 3/ Phase 4	Completed	1	1	' 27/07/2018 '	Prospectively
21168	CTRI/2018/07/015143	Interventional	Phase 3	Completed	1	1	' 31/07/2018 '	Prospectively
27503	CTRI/2018/08/015173	Interventional	Phase 3	Completed	1	1	' 02/08/2018 '	Prospectively
18690	CTRI/2018/08/015199	Interventional	Phase 2	Completed	1	1	' 06/08/2018 '	Retrospectively
27627	CTRI/2018/08/015210	Interventional	Phase 3	Completed	1	1	' 06/08/2018 '	Prospectively
25598	CTRI/2018/08/015242	Interventional	Phase 3	Closed to Recruitment of Participants	15	15	' 09/08/2018 '	Prospectively
26659	CTRI/2018/08/015281	Interventional	Phase 3	Completed	10	10	' 10/08/2018 '	Prospectively
27330	CTRI/2018/08/015282	Interventional	Phase 2	Completed	1	1	' 10/08/2018 '	Prospectively
22570	CTRI/2018/08/015349	Interventional	Phase 2	Completed	1	1	' 16/08/2018 '	Retrospectively
27128	CTRI/2018/08/015356	Interventional	Phase 2	Completed	1	1	' 16/08/2018 '	Prospectively
19063	CTRI/2018/08/015360	Interventional	Phase 3	Closed to Recruitment of Participants	14	14	' 16/08/2018 '	Prospectively
27588	CTRI/2018/08/015364	Interventional	Phase 3	Completed	1	1	' 16/08/2018 '	Prospectively
23137	CTRI/2018/08/015375	Interventional	Phase 2	Completed	1	1	' 20/08/2018 '	Retrospectively
27960	CTRI/2018/08/015476	Interventional	Phase 2/ Phase 3	Closed to Recruitment of Participants	6	6	' 27/08/2018 '	Prospectively
27022	CTRI/2018/08/015512	Interventional	Phase 2/ Phase 3	Completed	1	1	' 28/08/2018 '	Prospectively
28021	CTRI/2018/08/015533	Interventional	Phase 2	Completed	1	1	' 30/08/2018 '	Prospectively
28042	CTRI/2018/08/015534	Interventional	Phase 2	Closed to Recruitment of Participants	1	1	' 30/08/2018 '	Prospectively
26260	CTRI/2018/08/015563	Interventional	Phase 3	Completed	1	1	' 31/08/2018 '	Prospectively
28055	CTRI/2018/09/015599	Interventional	Phase 2	Completed	1	1	' 05/09/2018 '	Prospectively
27847	CTRI/2018/09/015620	Interventional	Phase 3	Closed to Recruitment of Participants	20	20	' 06/09/2018 '	Prospectively
28068	CTRI/2018/09/015636	Interventional	Phase 2	Completed	1	1	' 06/09/2018 '	Prospectively
28151	CTRI/2018/09/015647	Interventional	Phase 2	Completed	1	1	' 07/09/2018 '	Prospectively
26434	CTRI/2018/09/015650	Interventional	Phase 3/ Phase 4	Completed	1	1	' 07/09/2018 '	Prospectively
28155	CTRI/2018/09/015707	Interventional	Phase 2	Completed	1	1	' 13/09/2018 '	Prospectively
27789	CTRI/2018/09/015719	Interventional	Phase 3	Completed	1	1	' 14/09/2018 '	Prospectively
28304	CTRI/2018/09/015725	Interventional	Phase 3	Completed	1	1	' 14/09/2018 '	Prospectively
28295	CTRI/2018/09/015763	Interventional	Phase 2	Completed	1	1	' 19/09/2018 '	Prospectively
28144	CTRI/2018/09/015775	Interventional	Phase 2	Completed	1	1	' 20/09/2018 '	Prospectively
8331	CTRI/2018/09/015783	Interventional	Phase 2	Completed	1	1	' 20/09/2018 '	Retrospectively
26161	CTRI/2018/09/015785	Interventional	Phase 3	Completed	16	16	' 20/09/2018 '	Prospectively
20864	CTRI/2018/09/015792	Interventional	Phase 3/ Phase 4	Completed	1	1	' 20/09/2018 '	Retrospectively
28349	CTRI/2018/09/015793	Interventional	Phase 2	Completed	1	1	' 20/09/2018 '	Prospectively
27495	CTRI/2018/09/015826	Interventional	Phase 2	Completed	1	1	' 25/09/2018 '	Prospectively
25772	CTRI/2018/09/015859	Interventional	Phase 3	Closed to Recruitment of Participants	1	1	' 27/09/2018 '	Prospectively
28352	CTRI/2018/09/015869	Interventional	Phase 2	Completed	1	1	' 28/09/2018 '	Prospectively
27221	CTRI/2018/10/015886	Interventional	Phase 3	Completed	12	12	' 03/10/2018 '	Prospectively
28519	CTRI/2018/10/015893	Interventional	Phase 3	Closed to Recruitment of Participants	15	15	' 04/10/2018 '	Prospectively
27263	CTRI/2018/10/015916	Interventional	Phase 3/ Phase 4	Closed to Recruitment of Participants	21	21	' 05/10/2018 '	Prospectively
28377	CTRI/2018/10/015968	Interventional	Phase 2	Completed	1	1	' 09/10/2018 '	Prospectively
23142	CTRI/2018/10/015981	Interventional	Phase 2	Closed to Recruitment of Participants	6	6	' 10/10/2018 '	Prospectively
28774	CTRI/2018/10/016013	Interventional	Phase 3	Completed	1	1	' 15/10/2018 '	Prospectively
28779	CTRI/2018/10/016014	Interventional	Phase 3	Completed	1	1	' 15/10/2018 '	Prospectively
28804	CTRI/2018/10/016026	Interventional	Phase 3	Completed	1	1	' 15/10/2018 '	Prospectively
28807	CTRI/2018/10/016027	Interventional	Phase 3	Completed	1	1	' 15/10/2018 '	Prospectively
20626	CTRI/2018/10/016053	Interventional	Phase 3	Completed	11	11	' 17/10/2018 '	Prospectively
28835	CTRI/2018/10/016065	Interventional	Phase 3	Completed	1	1	' 17/10/2018 '	Prospectively
25656	CTRI/2018/10/016097	Interventional	Phase 3	Completed	1	1	' 22/10/2018 '	Prospectively
19828	CTRI/2018/10/016123	Interventional	Phase 2	Completed	1	1	' 23/10/2018 '	Prospectively
28853	CTRI/2018/10/016129	Interventional	Phase 3	Completed	1	1	' 24/10/2018 '	Prospectively
28965	CTRI/2018/10/016156	Interventional	Phase 3	Completed	1	1	' 25/10/2018 '	Prospectively
28966	CTRI/2018/10/016160	Interventional	Phase 3	Completed	1	1	' 25/10/2018 '	Prospectively
28978	CTRI/2018/10/016161	Interventional	Phase 3	Completed	1	1	' 25/10/2018 '	Prospectively
19804	CTRI/2018/10/016162	Interventional	Phase 2	Completed	1	1	' 25/10/2018 '	Prospectively
28605	CTRI/2018/10/016167	Interventional	Phase 2/ Phase 3	Completed	1	1	' 26/10/2018 '	Prospectively
29006	CTRI/2018/10/016174	Interventional	Phase 3	Completed	1	1	' 26/10/2018 '	Prospectively
29008	CTRI/2018/10/016175	Interventional	Phase 3/ Phase 4	Completed	1	1	' 26/10/2018 '	Prospectively
15273	CTRI/2018/10/016190	Interventional	Phase 2	Completed	3	3	' 29/10/2018 '	Retrospectively
29007	CTRI/2018/10/016196	Interventional	Phase 3	Completed	1	1	' 30/10/2018 '	Prospectively
29017	CTRI/2018/10/016197	Interventional	Phase 3	Completed	1	1	' 30/10/2018 '	Prospectively
29115	CTRI/2018/10/016233	Interventional	Phase 3	Completed	1	1	' 31/10/2018 '	Prospectively
29026	CTRI/2018/11/016248	Interventional	Phase 3	Completed	1	1	' 01/11/2018 '	Prospectively
27843	CTRI/2018/11/016292	Interventional	Phase 3	Completed	1	1	' 09/11/2018 '	Prospectively
27947	CTRI/2018/11/016312	Interventional	Phase 3	Completed	1	1	' 09/11/2018 '	Prospectively
29251	CTRI/2018/11/016361	Interventional	Phase 2	Completed	1	1	' 15/11/2018 '	Prospectively
29416	CTRI/2018/11/016419	Interventional	Phase 2/ Phase 3	Completed	10	10	' 26/11/2018 '	Prospectively
29218	CTRI/2018/11/016436	Interventional	Phase 3	Completed	1	1	' 27/11/2018 '	Prospectively
29281	CTRI/2018/11/016451	Interventional	Phase 3	Completed	1	1	' 28/11/2018 '	Prospectively
29403	CTRI/2018/12/016560	Interventional	Phase 3	Completed	1	1	' 07/12/2018 '	Prospectively
28903	CTRI/2018/12/016561	Interventional	Phase 3	Completed	1	1	' 07/12/2018 '	Prospectively
27526	CTRI/2018/12/016574	Interventional	Phase 3	Closed to Recruitment of Participants	7	7	' 10/12/2018 '	Prospectively
29555	CTRI/2018/12/016605	Interventional	Phase 3	Closed to Recruitment of Participants	18	18	' 11/12/2018 '	Prospectively
29646	CTRI/2018/12/016607	Interventional	Phase 3	Completed	25	25	' 11/12/2018 '	Prospectively
27659	CTRI/2018/12/016659	Interventional	Phase 3/ Phase 4	Closed to Recruitment of Participants	1	1	' 13/12/2018 '	Retrospectively
19851	CTRI/2018/12/016661	Interventional	Phase 3	Completed	1	1	' 13/12/2018 '	Retrospectively
29859	CTRI/2018/12/016714	Interventional	Phase 2/ Phase 3	Completed	1	1	' 18/12/2018 '	Prospectively
29271	CTRI/2018/12/016727	Interventional	Phase 2	Completed	1	1	' 19/12/2018 '	Prospectively
29498	CTRI/2018/12/016730	Interventional	Phase 3	Completed	1	1	' 19/12/2018 '	Prospectively
29980	CTRI/2018/12/016758	Interventional	Phase 2/ Phase 3	Closed to Recruitment of Participants	1	1	' 21/12/2018 '	Prospectively
29752	CTRI/2018/12/016767	Interventional	Phase 2	Completed	1	1	' 21/12/2018 '	Prospectively
29406	CTRI/2018/12/016796	Interventional	Phase 3	Completed	1	1	' 28/12/2018 '	Prospectively
29753	CTRI/2018/12/016804	Interventional	Phase 2	Completed	1	1	' 31/12/2018 '	Retrospectively
29805	CTRI/2018/12/016805	Interventional	Phase 2	Completed	1	1	' 31/12/2018 '	Prospectively
29815	CTRI/2018/12/016806	Interventional	Phase 3	Completed	1	1	' 31/12/2018 '	Prospectively
29923	CTRI/2018/12/016808	Interventional	Phase 2	Completed	1	1	' 31/12/2018 '	Prospectively
29865	CTRI/2019/01/016821	Interventional	Phase 3/ Phase 4	Completed	1	1	' 01/01/2019 '	Prospectively
30233	CTRI/2019/01/016833	Interventional	Phase 2	Completed	1	1	' 01/01/2019 '	Prospectively
21156	CTRI/2019/01/016863	Interventional	Phase 2/ Phase 3	Completed	1	1	' 03/01/2019 '	Prospectively
30200	CTRI/2019/01/016893	Interventional	Phase 2	Completed	1	1	' 03/01/2019 '	Prospectively
29841	CTRI/2019/01/016927	Interventional	Phase 2	Completed	1	1	' 04/01/2019 '	Prospectively
30228	CTRI/2019/01/016954	Interventional	Phase 2	Completed	1	1	' 07/01/2019 '	Prospectively
30207	CTRI/2019/01/016957	Interventional	Phase 2	Completed	1	1	' 08/01/2019 '	Prospectively
29957	CTRI/2019/01/016958	Interventional	Phase 2	Completed	1	1	' 08/01/2019 '	Prospectively
30184	CTRI/2019/01/016961	Interventional	Phase 2	Completed	1	1	' 08/01/2019 '	Prospectively
30232	CTRI/2019/01/016990	Interventional	Phase 2	Completed	1	1	' 08/01/2019 '	Prospectively
30447	CTRI/2019/01/017003	Interventional	Phase 2	Completed	1	1	' 09/01/2019 '	Prospectively
30272	CTRI/2019/01/017024	Interventional	Phase 2	Completed	1	1	' 09/01/2019 '	Prospectively
28069	CTRI/2019/01/017039	Interventional	Phase 2/ Phase 3	Completed	1	1	' 10/01/2019 '	Prospectively
30208	CTRI/2019/01/017061	Interventional	Phase 2	Completed	1	1	' 14/01/2019 '	Prospectively
30187	CTRI/2019/01/017079	Interventional	Phase 2	Completed	1	1	' 14/01/2019 '	Prospectively
26326	CTRI/2019/01/017080	Interventional	Phase 2	Closed to Recruitment of Participants	1	1	' 15/01/2019 '	Prospectively
29977	CTRI/2019/01/017096	Interventional	Phase 2/ Phase 3	Completed	1	1	' 15/01/2019 '	Prospectively
30596	CTRI/2019/01/017102	Interventional	Phase 2	Completed	1	1	' 16/01/2019 '	Prospectively
30219	CTRI/2019/01/017109	Interventional	Phase 3	Completed	1	1	' 16/01/2019 '	Prospectively
30046	CTRI/2019/01/017155	Interventional	Phase 3	Completed	15	15	' 18/01/2019 '	Prospectively
29803	CTRI/2019/01/017156	Interventional	Phase 3	Completed	22	22	' 18/01/2019 '	Prospectively
30317	CTRI/2019/01/017169	Interventional	Phase 2/ Phase 3	Completed	1	1	' 21/01/2019 '	Prospectively
29743	CTRI/2019/01/017196	Interventional	Phase 3	Completed	20	20	' 22/01/2019 '	Prospectively
30707	CTRI/2019/01/017198	Interventional	Phase 3	Completed	1	1	' 22/01/2019 '	Prospectively
30778	CTRI/2019/01/017202	Interventional	Phase 2	Completed	1	1	' 22/01/2019 '	Prospectively
30419	CTRI/2019/01/017222	Interventional	Phase 2	Completed	1	1	' 24/01/2019 '	Prospectively
30422	CTRI/2019/01/017243	Interventional	Phase 2	Completed	1	1	' 25/01/2019 '	Prospectively
30708	CTRI/2019/01/017246	Interventional	Phase 3	Completed	1	1	' 25/01/2019 '	Prospectively
30484	CTRI/2019/01/017259	Interventional	Phase 3	Completed	1	1	' 25/01/2019 '	Prospectively
30703	CTRI/2019/01/017261	Interventional	Phase 3	Completed	1	1	' 25/01/2019 '	Prospectively
30553	CTRI/2019/01/017268	Interventional	Phase 3	Completed	1	1	' 25/01/2019 '	Prospectively
29491	CTRI/2019/01/017275	Interventional	Phase 3	Completed	1	1	' 28/01/2019 '	Prospectively
29683	CTRI/2019/01/017317	Interventional	Phase 3	Completed	1	1	' 31/01/2019 '	Prospectively
30381	CTRI/2019/01/017327	Interventional	Phase 3	Completed	1	1	' 31/01/2019 '	Prospectively
30384	CTRI/2019/01/017328	Interventional	Phase 2	Completed	1	1	' 31/01/2019 '	Prospectively
30604	CTRI/2019/01/017334	Interventional	Phase 3	Completed	1	1	' 31/01/2019 '	Prospectively
30700	CTRI/2019/01/017338	Interventional	Phase 3	Completed	1	1	' 31/01/2019 '	Prospectively
31011	CTRI/2019/01/017345	Interventional	Phase 2	Completed	1	1	' 31/01/2019 '	Prospectively
30740	CTRI/2019/02/017382	Interventional	Phase 3/ Phase 4	Completed	1	1	' 01/02/2019 '	Prospectively
31102	CTRI/2019/02/017396	Interventional	Phase 3/ Phase 4	Completed	1	1	' 01/02/2019 '	Prospectively
30645	CTRI/2019/02/017405	Interventional	Phase 2	Completed	1	1	' 04/02/2019 '	Prospectively
31149	CTRI/2019/02/017458	Interventional	Phase 3	Completed	1	1	' 05/02/2019 '	Prospectively
31112	CTRI/2019/02/017493	Interventional	Phase 2	Completed	1	1	' 06/02/2019 '	Prospectively
27855	CTRI/2019/02/017507	Interventional	Phase 3	Closed to Recruitment of Participants	6	6	' 06/02/2019 '	Prospectively
30196	CTRI/2019/02/017527	Interventional	Phase 2	Completed	4	4	' 07/02/2019 '	Prospectively
29670	CTRI/2019/02/017562	Interventional	Phase 2	Closed to Recruitment of Participants	1	1	' 08/02/2019 '	Prospectively
31104	CTRI/2019/02/017565	Interventional	Phase 3/ Phase 4	Completed	1	1	' 08/02/2019 '	Prospectively
29512	CTRI/2019/02/017576	Interventional	Phase 3	Completed	1	1	' 11/02/2019 '	Prospectively
29800	CTRI/2019/02/017586	Interventional	Phase 3	Completed	1	1	' 12/02/2019 '	Prospectively
30979	CTRI/2019/02/017588	Interventional	Phase 3	Completed	1	1	' 12/02/2019 '	Prospectively
31340	CTRI/2019/02/017629	Interventional	Phase 3	Closed to Recruitment of Participants	1	1	' 13/02/2019 '	Prospectively
29642	CTRI/2019/02/017659	Interventional	Phase 3	Completed	1	1	' 14/02/2019 '	Prospectively
31079	CTRI/2019/02/017687	Interventional	Phase 2	Completed	1	1	' 15/02/2019 '	Prospectively
30868	CTRI/2019/02/017717	Interventional	Phase 2	Completed	1	1	' 19/02/2019 '	Prospectively
31046	CTRI/2019/02/017729	Interventional	Phase 3/ Phase 4	Completed	1	1	' 20/02/2019 '	Prospectively
30678	CTRI/2019/02/017808	Interventional	Phase 2	Completed	1	1	' 25/02/2019 '	Prospectively
31671	CTRI/2019/02/017810	Interventional	Phase 2	Completed	1	1	' 25/02/2019 '	Prospectively
30068	CTRI/2019/02/017824	Interventional	Phase 3/ Phase 4	Completed	1	1	' 26/02/2019 '	Prospectively
30681	CTRI/2019/03/017893	Interventional	Phase 3/ Phase 4	Completed	1	1	' 01/03/2019 '	Prospectively
31726	CTRI/2019/03/017931	Interventional	Phase 3/ Phase 4	Completed	1	1	' 06/03/2019 '	Prospectively
31672	CTRI/2019/03/017989	Interventional	Phase 2/ Phase 3	Completed	1	1	' 08/03/2019 '	Prospectively
30892	CTRI/2019/03/017993	Interventional	Phase 2	Completed	1	1	' 08/03/2019 '	Prospectively
31026	CTRI/2019/03/018030	Interventional	Phase 3	Completed	1	1	' 12/03/2019 '	Prospectively
32033	CTRI/2019/03/018062	Interventional	Phase 3	Completed	1	1	' 13/03/2019 '	Prospectively
31206	CTRI/2019/03/018065	Interventional	Phase 3/ Phase 4	Completed	1	1	' 13/03/2019 '	Prospectively
28424	CTRI/2019/03/018075	Interventional	Phase 3	Completed	11	11	' 13/03/2019 '	Prospectively
31402	CTRI/2019/03/018093	Interventional	Phase 2/ Phase 3	Completed	1	1	' 14/03/2019 '	Prospectively
31089	CTRI/2019/03/018155	Interventional	Phase 2	Completed	1	1	' 19/03/2019 '	Prospectively
31749	CTRI/2019/03/018156	Interventional	Phase 3	Completed	1	1	' 19/03/2019 '	Prospectively
32216	CTRI/2019/03/018171	Interventional	Phase 2	Completed	1	1	' 19/03/2019 '	Prospectively
32298	CTRI/2019/03/018175	Interventional	Phase 2	Completed	1	1	' 19/03/2019 '	Prospectively
31465	CTRI/2019/03/018183	Interventional	Phase 2/ Phase 3	Completed	1	1	' 20/03/2019 '	Prospectively
32281	CTRI/2019/03/018215	Interventional	Phase 3	Completed	8	8	' 20/03/2019 '	Prospectively
31845	CTRI/2019/03/018235	Interventional	Phase 3	Completed	1	1	' 22/03/2019 '	Prospectively
32297	CTRI/2019/03/018268	Interventional	Phase 3	Completed	1	1	' 26/03/2019 '	Prospectively
32274	CTRI/2019/03/018323	Interventional	Phase 2/ Phase 3	Completed	1	1	' 29/03/2019 '	Prospectively
30358	CTRI/2019/04/018350	Interventional	Phase 3	Completed	1	1	' 01/04/2019 '	Prospectively
30662	CTRI/2019/04/018351	Interventional	Phase 2	Completed	1	1	' 01/04/2019 '	Prospectively
31973	CTRI/2019/04/018378	Interventional	Phase 3	Closed to Recruitment of Participants	15	15	' 02/04/2019 '	Prospectively
31244	CTRI/2019/04/018384	Interventional	Phase 3	Closed to Recruitment of Participants	10	10	' 02/04/2019 '	Prospectively
32435	CTRI/2019/04/018400	Interventional	Phase 2	Completed	1	1	' 02/04/2019 '	Prospectively
32638	CTRI/2019/04/018419	Interventional	Phase 2/ Phase 3	Completed	3	3	' 04/04/2019 '	Prospectively
32581	CTRI/2019/04/018423	Interventional	Phase 3	Completed	1	1	' 05/04/2019 '	Prospectively
31792	CTRI/2019/04/018443	Interventional	Phase 2	Closed to Recruitment of Participants	11	11	' 08/04/2019 '	Prospectively
32694	CTRI/2019/04/018485	Interventional	Phase 3/ Phase 4	Closed to Recruitment of Participants	1	1	' 08/04/2019 '	Prospectively
11884	CTRI/2019/04/018521	Interventional	Phase 3/ Phase 4	Completed	1	1	' 09/04/2019 '	Retrospectively
31325	CTRI/2019/04/018522	Interventional	Phase 2/ Phase 3	Completed	1	1	' 09/04/2019 '	Prospectively
31926	CTRI/2019/04/018552	Interventional	Phase 3	Completed	1	1	' 10/04/2019 '	Prospectively
8954	CTRI/2019/04/018576	Interventional	Phase 2/ Phase 3	Completed	1	1	' 12/04/2019 '	Retrospectively
29094	CTRI/2019/04/018598	Interventional	Phase 3	Completed	3	3	' 15/04/2019 '	Prospectively
32739	CTRI/2019/04/018614	Interventional	Phase 3	Closed to Recruitment of Participants	19	19	' 15/04/2019 '	Prospectively
31746	CTRI/2019/04/018632	Interventional	Phase 2/ Phase 3	Completed	2	2	' 15/04/2019 '	Prospectively
32287	CTRI/2019/04/018636	Interventional	Phase 2/ Phase 3	Completed	1	1	' 16/04/2019 '	Prospectively
33015	CTRI/2019/04/018637	Interventional	Phase 2	Completed	1	1	' 16/04/2019 '	Prospectively
26214	CTRI/2019/04/018642	Interventional	Phase 2	Completed	1	1	' 18/04/2019 '	Retrospectively
32929	CTRI/2019/04/018689	Interventional	Phase 3	Completed	13	13	' 22/04/2019 '	Prospectively
32960	CTRI/2019/04/018722	Interventional	Phase 2	Completed	1	1	' 24/04/2019 '	Prospectively
25748	CTRI/2019/04/018759	Interventional	Phase 2	Completed	1	1	' 24/04/2019 '	Retrospectively
31906	CTRI/2019/04/018795	Interventional	Phase 2	Completed	1	1	' 25/04/2019 '	Prospectively
32363	CTRI/2019/04/018799	Interventional	Phase 2	Completed	1	1	' 26/04/2019 '	Prospectively
25558	CTRI/2019/04/018826	Interventional	Phase 2	Completed	1	1	' 29/04/2019 '	Retrospectively
25575	CTRI/2019/04/018867	Interventional	Phase 2	Completed	1	1	' 30/04/2019 '	Retrospectively
14798	CTRI/2019/05/018875	Interventional	Phase 3	Completed	1	1	' 01/05/2019 '	Retrospectively
32633	CTRI/2019/05/018900	Interventional	Phase 3	Completed	1	1	' 02/05/2019 '	Prospectively
32460	CTRI/2019/05/018909	Interventional	Phase 2	Completed	3	3	' 02/05/2019 '	Prospectively
24296	CTRI/2019/05/018911	Interventional	Phase 2	Closed to Recruitment of Participants	1	1	' 02/05/2019 '	Retrospectively
29454	CTRI/2019/05/018950	Interventional	Phase 2	Completed	1	1	' 06/05/2019 '	Prospectively
33317	CTRI/2019/05/018963	Interventional	Phase 3/ Phase 4	Closed to Recruitment of Participants	1	1	' 06/05/2019 '	Prospectively
6735	CTRI/2019/05/018980	Interventional	Phase 3	Completed	1	1	' 07/05/2019 '	Retrospectively
32230	CTRI/2019/05/018997	Interventional	Phase 3/ Phase 4	Closed to Recruitment of Participants	1	1	' 08/05/2019 '	Prospectively
31708	CTRI/2019/05/019012	Interventional	Phase 2	Completed	1	1	' 09/05/2019 '	Prospectively
33674	CTRI/2019/05/019027	Interventional	Phase 2	Completed	2	2	' 09/05/2019 '	Prospectively
2123	CTRI/2019/05/019036	Interventional	Phase 2	Completed	1	1	' 10/05/2019 '	Retrospectively
32876	CTRI/2019/05/019060	Interventional	Phase 2/ Phase 3	Completed	1	1	' 13/05/2019 '	Prospectively
32574	CTRI/2019/05/019086	Interventional	Phase 2	Completed	1	1	' 13/05/2019 '	Prospectively
30758	CTRI/2019/05/019087	Interventional	Phase 2	Completed	1	1	' 13/05/2019 '	Prospectively
12393	CTRI/2019/05/019099	Interventional	Phase 3	Completed	1	1	' 14/05/2019 '	Retrospectively
33640	CTRI/2019/05/019123	Interventional	Phase 2	Completed	1	1	' 14/05/2019 '	Prospectively
31492	CTRI/2019/05/019156	Interventional	Phase 2	Closed to Recruitment of Participants	16	16	' 15/05/2019 '	Prospectively
33020	CTRI/2019/05/019167	Interventional	Phase 3	Completed	11	11	' 15/05/2019 '	Prospectively
33890	CTRI/2019/05/019230	Interventional	Phase 2	Completed	1	1	' 20/05/2019 '	Prospectively
33387	CTRI/2019/05/019249	Interventional	Phase 3/ Phase 4	Completed	1	1	' 21/05/2019 '	Prospectively
33659	CTRI/2019/05/019294	Interventional	Phase 2	Completed	1	1	' 23/05/2019 '	Prospectively
33260	CTRI/2019/05/019302	Interventional	Phase 3	Completed	1	1	' 23/05/2019 '	Prospectively
34073	CTRI/2019/05/019303	Interventional	Phase 2/ Phase 3	Completed	2	2	' 23/05/2019 '	Prospectively
33373	CTRI/2019/05/019328	Interventional	Phase 2/ Phase 3	Completed	1	1	' 24/05/2019 '	Prospectively
34138	CTRI/2019/05/019392	Interventional	Phase 3/ Phase 4	Completed	1	1	' 28/05/2019 '	Prospectively
33957	CTRI/2019/05/019412	Interventional	Phase 2	Completed	1	1	' 29/05/2019 '	Prospectively
34127	CTRI/2019/05/019434	Interventional	Phase 2/ Phase 3	Completed	1	1	' 30/05/2019 '	Prospectively
34008	CTRI/2019/05/019446	Interventional	Phase 3/ Phase 4	Closed to Recruitment of Participants	1	1	' 30/05/2019 '	Prospectively
34261	CTRI/2019/05/019452	Interventional	Phase 2/ Phase 3	Completed	5	5	' 30/05/2019 '	Prospectively
33566	CTRI/2019/06/019490	Interventional	Phase 3	Closed to Recruitment of Participants	11	11	' 03/06/2019 '	Prospectively
33267	CTRI/2019/06/019505	Interventional	Phase 2	Completed	1	1	' 03/06/2019 '	Prospectively
29960	CTRI/2019/06/019509	Interventional	Phase 3	Closed to Recruitment of Participants	10	10	' 03/06/2019 '	Prospectively
28255	CTRI/2019/06/019550	Interventional	Phase 3	Completed	1	1	' 06/06/2019 '	Prospectively
33825	CTRI/2019/06/019568	Interventional	Phase 3	Completed	2	2	' 07/06/2019 '	Prospectively
34224	CTRI/2019/06/019586	Interventional	Phase 2	Completed	1	1	' 10/06/2019 '	Prospectively
34255	CTRI/2019/06/019587	Interventional	Phase 2	Completed	1	1	' 10/06/2019 '	Prospectively
34150	CTRI/2019/06/019596	Interventional	Phase 2	Completed	1	1	' 10/06/2019 '	Prospectively
34256	CTRI/2019/06/019602	Interventional	Phase 2	Completed	1	1	' 10/06/2019 '	Prospectively
34134	CTRI/2019/06/019611	Interventional	Phase 2	Completed	1	1	' 11/06/2019 '	Prospectively
34459	CTRI/2019/06/019615	Interventional	Phase 2	Completed	1	1	' 11/06/2019 '	Prospectively
29624	CTRI/2019/06/019620	Interventional	Phase 2	Completed	1	1	' 11/06/2019 '	Prospectively
33329	CTRI/2019/06/019635	Interventional	Phase 3	Closed to Recruitment of Participants	69	69	' 12/06/2019 '	Prospectively
34102	CTRI/2019/06/019636	Interventional	Phase 3	Completed	2	2	' 12/06/2019 '	Prospectively
34036	CTRI/2019/06/019637	Interventional	Phase 3	Completed	12	12	' 12/06/2019 '	Prospectively
34416	CTRI/2019/06/019645	Interventional	Phase 2/ Phase 3	Completed	1	1	' 12/06/2019 '	Prospectively
32826	CTRI/2019/06/019686	Interventional	Phase 2	Completed	1	1	' 14/06/2019 '	Prospectively
34502	CTRI/2019/06/019722	Interventional	Phase 2	Completed	1	1	' 18/06/2019 '	Prospectively
34633	CTRI/2019/06/019737	Interventional	Phase 2	Completed	1	1	' 18/06/2019 '	Prospectively
34383	CTRI/2019/06/019749	Interventional	Phase 2	Completed	1	1	' 18/06/2019 '	Prospectively
34291	CTRI/2019/06/019754	Interventional	Phase 2	Completed	1	1	' 19/06/2019 '	Prospectively
21057	CTRI/2019/06/019760	Interventional	Phase 2/ Phase 3	Completed	1	1	' 19/06/2019 '	Retrospectively
34802	CTRI/2019/06/019797	Interventional	Phase 2	Closed to Recruitment of Participants	1	1	' 20/06/2019 '	Prospectively
34637	CTRI/2019/06/019811	Interventional	Phase 2	Completed	1	1	' 21/06/2019 '	Prospectively
33236	CTRI/2019/06/019818	Interventional	Phase 2	Completed	1	1	' 24/06/2019 '	Prospectively
34238	CTRI/2019/06/019830	Interventional	Phase 3	Completed	1	1	' 24/06/2019 '	Prospectively
34534	CTRI/2019/06/019845	Interventional	Phase 3	Completed	1	1	' 25/06/2019 '	Prospectively
34499	CTRI/2019/06/019872	Interventional	Phase 2	Completed	1	1	' 26/06/2019 '	Prospectively
34934	CTRI/2019/06/019874	Interventional	Phase 2	Completed	1	1	' 26/06/2019 '	Prospectively
34112	CTRI/2019/06/019912	Interventional	Phase 2	Completed	1	1	' 27/06/2019 '	Prospectively
34609	CTRI/2019/06/019921	Interventional	Phase 2	Completed	1	1	' 27/06/2019 '	Prospectively
33997	CTRI/2019/06/019928	Interventional	Phase 2/ Phase 3	Completed	1	1	' 28/06/2019 '	Prospectively
34283	CTRI/2019/06/019936	Interventional	Phase 2	Completed	1	1	' 28/06/2019 '	Prospectively
34113	CTRI/2019/06/019956	Interventional	Phase 2	Completed	1	1	' 28/06/2019 '	Prospectively
34655	CTRI/2019/07/019965	Interventional	Phase 2	Completed	1	1	' 01/07/2019 '	Prospectively
34530	CTRI/2019/07/019968	Interventional	Phase 2	Completed	1	1	' 01/07/2019 '	Prospectively
34702	CTRI/2019/07/019976	Interventional	Phase 3	Completed	1	1	' 01/07/2019 '	Prospectively
35104	CTRI/2019/07/019982	Interventional	Phase 3	Completed	1	1	' 02/07/2019 '	Prospectively
34046	CTRI/2019/07/020020	Interventional	Phase 2	Completed	1	1	' 04/07/2019 '	Prospectively
34959	CTRI/2019/07/020042	Interventional	Phase 2	Completed	1	1	' 05/07/2019 '	Prospectively
27190	CTRI/2019/07/020063	Interventional	Phase 2	Closed to Recruitment of Participants	2	2	' 08/07/2019 '	Prospectively
34022	CTRI/2019/07/020077	Interventional	Phase 3	Closed to Recruitment of Participants	1	1	' 08/07/2019 '	Prospectively
35090	CTRI/2019/07/020106	Interventional	Phase 2	Completed	1	1	' 09/07/2019 '	Prospectively
31181	CTRI/2019/07/020118	Interventional	Phase 3/ Phase 4	Completed	1	1	' 09/07/2019 '	Prospectively
30878	CTRI/2019/07/020149	Interventional	Phase 3	Closed to Recruitment of Participants	12	12	' 10/07/2019 '	Prospectively
34506	CTRI/2019/07/020150	Interventional	Phase 2	Completed	1	1	' 11/07/2019 '	Prospectively
31984	CTRI/2019/07/020161	Interventional	Phase 2	Completed	1	1	' 12/07/2019 '	Prospectively
34282	CTRI/2019/07/020204	Interventional	Phase 3	Completed	24	24	' 15/07/2019 '	Prospectively
35628	CTRI/2019/07/020255	Interventional	Phase 2	Completed	1	1	' 18/07/2019 '	Prospectively
33332	CTRI/2019/07/020341	Interventional	Phase 2	Completed	1	1	' 23/07/2019 '	Prospectively
35048	CTRI/2019/07/020349	Interventional	Phase 2	Completed	1	1	' 24/07/2019 '	Prospectively
33298	CTRI/2019/07/020385	Interventional	Phase 2	Completed	1	1	' 26/07/2019 '	Prospectively
34938	CTRI/2019/07/020424	Interventional	Phase 2	Closed to Recruitment of Participants	1	1	' 29/07/2019 '	Prospectively
15089	CTRI/2019/07/020465	Interventional	Phase 3/ Phase 4	Completed	1	1	' 31/07/2019 '	Retrospectively
35389	CTRI/2019/07/020469	Interventional	Phase 2	Completed	1	1	' 31/07/2019 '	Prospectively
15987	CTRI/2019/08/020571	Interventional	Phase 2	Completed	1	1	' 06/08/2019 '	Retrospectively
32916	CTRI/2019/08/020641	Interventional	Phase 2/ Phase 3	Closed to Recruitment of Participants	1	1	' 09/08/2019 '	Prospectively
20425	CTRI/2019/08/020680	Interventional	Phase 3	Completed	5	5	' 13/08/2019 '	Retrospectively
34430	CTRI/2019/08/020707	Interventional	Phase 2	Completed	1	1	' 14/08/2019 '	Prospectively
35737	CTRI/2019/08/020710	Interventional	Phase 2	Completed	1	1	' 14/08/2019 '	Prospectively
36056	CTRI/2019/08/020748	Interventional	Phase 2	Completed	1	1	' 16/08/2019 '	Prospectively
36021	CTRI/2019/08/020761	Interventional	Phase 3/ Phase 4	Completed	1	1	' 19/08/2019 '	Prospectively
36092	CTRI/2019/08/020765	Interventional	Phase 3	Completed	1	1	' 19/08/2019 '	Prospectively
36057	CTRI/2019/08/020770	Interventional	Phase 2	Completed	1	1	' 19/08/2019 '	Prospectively
34688	CTRI/2019/08/020805	Interventional	Phase 2/ Phase 3	Completed	1	1	' 21/08/2019 '	Prospectively
35834	CTRI/2019/08/020821	Interventional	Phase 2	Completed	1	1	' 21/08/2019 '	Prospectively
35243	CTRI/2019/08/020839	Interventional	Phase 3/ Phase 4	Completed	1	1	' 22/08/2019 '	Prospectively
34500	CTRI/2019/08/020855	Interventional	Phase 2	Completed	1	1	' 23/08/2019 '	Prospectively
34284	CTRI/2019/08/020856	Interventional	Phase 2	Completed	1	1	' 23/08/2019 '	Prospectively
36338	CTRI/2019/08/020922	Interventional	Phase 2	Completed	1	1	' 27/08/2019 '	Prospectively
36144	CTRI/2019/08/020985	Interventional	Phase 2/ Phase 3	Completed	1	1	' 30/08/2019 '	Prospectively
36422	CTRI/2019/08/020991	Interventional	Phase 2/ Phase 3	Completed	1	1	' 30/08/2019 '	Prospectively
34432	CTRI/2019/08/021009	Interventional	Phase 3/ Phase 4	Completed	1	1	' 30/08/2019 '	Prospectively
36529	CTRI/2019/09/021096	Interventional	Phase 2	Closed to Recruitment of Participants	1	1	' 06/09/2019 '	Prospectively
36636	CTRI/2019/09/021161	Interventional	Phase 2/ Phase 3	Completed	1	1	' 11/09/2019 '	Prospectively
36379	CTRI/2019/09/021168	Interventional	Phase 2	Completed	1	1	' 11/09/2019 '	Prospectively
31448	CTRI/2019/09/021197	Interventional	Phase 2	Completed	1	1	' 12/09/2019 '	Prospectively
36729	CTRI/2019/09/021217	Interventional	Phase 2/ Phase 3	Completed	3	3	' 12/09/2019 '	Prospectively
12640	CTRI/2019/09/021224	Interventional	Phase 2	Completed	1	1	' 13/09/2019 '	Retrospectively
36648	CTRI/2019/09/021242	Interventional	Phase 2/ Phase 3	Completed	1	1	' 13/09/2019 '	Prospectively
36325	CTRI/2019/09/021301	Interventional	Phase 2	Completed	1	1	' 18/09/2019 '	Prospectively
36457	CTRI/2019/09/021343	Interventional	Phase 3	Completed	10	10	' 19/09/2019 '	Prospectively
33250	CTRI/2019/09/021363	Interventional	Phase 3/ Phase 4	Closed to Recruitment of Participants	1	1	' 23/09/2019 '	Prospectively
34465	CTRI/2019/09/021458	Interventional	Phase 2	Closed to Recruitment of Participants	8	8	' 30/09/2019 '	Prospectively
37032	CTRI/2019/10/021478	Interventional	Phase 3/ Phase 4	Closed to Recruitment of Participants	1	1	' 01/10/2019 '	Prospectively
37015	CTRI/2019/10/021505	Interventional	Phase 2/ Phase 3	Completed	1	1	' 01/10/2019 '	Prospectively
36977	CTRI/2019/10/021524	Interventional	Phase 3/ Phase 4	Completed	1	1	' 03/10/2019 '	Prospectively
33605	CTRI/2019/10/021555	Interventional	Phase 3/ Phase 4	Closed to Recruitment of Participants	1	1	' 07/10/2019 '	Prospectively
36975	CTRI/2019/10/021567	Interventional	Phase 3	Closed to Recruitment of Participants	6	6	' 09/10/2019 '	Prospectively
33609	CTRI/2019/10/021572	Interventional	Phase 2	Completed	1	1	' 09/10/2019 '	Prospectively
36997	CTRI/2019/10/021606	Interventional	Phase 2	Closed to Recruitment of Participants	1	1	' 11/10/2019 '	Prospectively
37224	CTRI/2019/10/021637	Interventional	Phase 3/ Phase 4	Completed	1	1	' 14/10/2019 '	Prospectively
21766	CTRI/2019/10/021639	Interventional	Phase 2	Completed	1	1	' 14/10/2019 '	Retrospectively
37368	CTRI/2019/10/021659	Interventional	Phase 2	Completed	1	1	' 16/10/2019 '	Prospectively
34992	CTRI/2019/10/021754	Interventional	Phase 2/ Phase 3	Completed	1	1	' 22/10/2019 '	Prospectively
37246	CTRI/2019/10/021835	Interventional	Phase 2	Closed to Recruitment of Participants	9	9	' 31/10/2019 '	Prospectively
37666	CTRI/2019/11/021858	Interventional	Phase 3	Closed to Recruitment of Participants	1	1	' 04/11/2019 '	Prospectively
30939	CTRI/2019/11/021869	Interventional	Phase 3	Completed	1	1	' 05/11/2019 '	Retrospectively
37020	CTRI/2019/11/021908	Interventional	Phase 3	Completed	1	1	' 07/11/2019 '	Prospectively
28918	CTRI/2019/11/022118	Interventional	Phase 3/ Phase 4	Completed	1	1	' 22/11/2019 '	Prospectively
30968	CTRI/2019/11/022149	Interventional	Phase 2/ Phase 3	Closed to Recruitment of Participants	1	1	' 26/11/2019 '	Prospectively
35484	CTRI/2019/11/022169	Interventional	Phase 2/ Phase 3	Completed	1	1	' 27/11/2019 '	Prospectively
37937	CTRI/2019/12/022201	Interventional	Phase 2/ Phase 3	Completed	1	1	' 02/12/2019 '	Prospectively
36915	CTRI/2019/12/022312	Interventional	Phase 3	Closed to Recruitment of Participants	43	43	' 11/12/2019 '	Prospectively
38234	CTRI/2019/12/022455	Interventional	Phase 3	Completed	19	19	' 20/12/2019 '	Prospectively
38544	CTRI/2019/12/022543	Interventional	Phase 3	Completed	7	7	' 27/12/2019 '	Prospectively
38394	CTRI/2020/01/022619	Interventional	Phase 3	Completed	8	8	' 06/01/2020 '	Prospectively
21686	CTRI/2020/01/022650	Interventional	Phase 3/ Phase 4	Completed	1	1	' 07/01/2020 '	Retrospectively
38764	CTRI/2020/01/022657	Interventional	Phase 2	Closed to Recruitment of Participants	1	1	' 08/01/2020 '	Prospectively
39310	CTRI/2020/01/022679	Interventional	Phase 2	Completed	1	1	' 09/01/2020 '	Prospectively
38930	CTRI/2020/01/022697	Interventional	Phase 2	Closed to Recruitment of Participants	1	1	' 10/01/2020 '	Prospectively
37780	CTRI/2020/01/023016	Interventional	Phase 2	Closed to Recruitment of Participants	3	3	' 28/01/2020 '	Prospectively
39401	CTRI/2020/01/023062	Interventional	Phase 3	Completed	8	8	' 31/01/2020 '	Prospectively
40255	CTRI/2020/01/023069	Interventional	Phase 3	Completed	1	1	' 31/01/2020 '	Prospectively
37473	CTRI/2020/02/023110	Interventional	Phase 3	Closed to Recruitment of Participants	4	4	' 04/02/2020 '	Prospectively
34354	CTRI/2020/02/023252	Interventional	Phase 3	Completed	1	1	' 11/02/2020 '	Prospectively
40545	CTRI/2020/02/023278	Interventional	Phase 2	Completed	1	1	' 12/02/2020 '	Prospectively
40953	CTRI/2020/02/023303	Interventional	Phase 3	Completed	1	1	' 13/02/2020 '	Prospectively
40951	CTRI/2020/02/023304	Interventional	Phase 3	Completed	1	1	' 13/02/2020 '	Prospectively
40444	CTRI/2020/02/023469	Interventional	Phase 2	Completed	1	1	' 20/02/2020 '	Prospectively
40659	CTRI/2020/02/023501	Interventional	Phase 2	Completed	1	1	' 21/02/2020 '	Prospectively
40387	CTRI/2020/02/023652	Interventional	Phase 2	Completed	1	1	' 28/02/2020 '	Prospectively
41451	CTRI/2020/03/023825	Interventional	Phase 3	Closed to Recruitment of Participants	1	1	' 06/03/2020 '	Prospectively
40113	CTRI/2020/03/023936	Interventional	Phase 3	Completed	2	2	' 13/03/2020 '	Prospectively
40700	CTRI/2020/03/023983	Interventional	Phase 2	Completed	1	1	' 16/03/2020 '	Prospectively
41820	CTRI/2020/03/024262	Interventional	Phase 3/ Phase 4	Completed	1	1	' 25/03/2020 '	Prospectively
41748	CTRI/2020/03/024300	Interventional	Phase 2/ Phase 3	Completed	1	1	' 27/03/2020 '	Prospectively
42000	CTRI/2020/04/024470	Interventional	Phase 2/ Phase 3	Completed	1	1	' 03/04/2020 '	Prospectively
42967	CTRI/2020/04/024659	Interventional	Phase 3	Completed	1	1	' 15/04/2020 '	Prospectively
42006	CTRI/2020/04/024660	Interventional	Phase 3	Closed to Recruitment of Participants	10	10	' 16/04/2020 '	Prospectively
42300	CTRI/2020/04/024684	Interventional	Phase 3	Closed to Recruitment of Participants	1	1	' 16/04/2020 '	Prospectively
42972	CTRI/2020/04/024749	Interventional	Phase 3	Closed to Recruitment of Participants	39	39	' 21/04/2020 '	Prospectively
43149	CTRI/2020/04/024775	Interventional	Phase 2	Completed	52	52	' 21/04/2020 '	Prospectively
42878	CTRI/2020/05/024959	Interventional	Phase 2	Completed	4	4	' 01/05/2020 '	Prospectively
43504	CTRI/2020/05/025114	Interventional	Phase 3	Completed	12	12	' 12/05/2020 '	Prospectively
43442	CTRI/2020/05/025161	Interventional	Phase 2	Completed	1	1	' 13/05/2020 '	Prospectively
43630	CTRI/2020/05/025254	Interventional	Phase 3	Completed	7	7	' 20/05/2020 '	Prospectively
11489	CTRI/2020/05/025268	Interventional	Phase 2	Completed	1	1	' 20/05/2020 '	Retrospectively
43917	CTRI/2020/05/025275	Interventional	Phase 3	Completed	1	1	' 20/05/2020 '	Prospectively
43892	CTRI/2020/05/025276	Interventional	Phase 3	Completed	1	1	' 20/05/2020 '	Prospectively
43752	CTRI/2020/05/025299	Interventional	Phase 2	Completed	1	1	' 21/05/2020 '	Prospectively
41120	CTRI/2020/05/025300	Interventional	Phase 3	Completed	2	2	' 22/05/2020 '	Prospectively
43951	CTRI/2020/05/025326	Interventional	Phase 2	Completed	1	1	' 23/05/2020 '	Prospectively
43703	CTRI/2020/05/025328	Interventional	Phase 2	Completed	5	5	' 23/05/2020 '	Prospectively
43949	CTRI/2020/05/025335	Interventional	Phase 3	Completed	1	1	' 24/05/2020 '	Prospectively
44033	CTRI/2020/05/025338	Interventional	Phase 2/ Phase 3	Completed	1	1	' 24/05/2020 '	Prospectively
43525	CTRI/2020/05/025372	Interventional	Phase 3	Closed to Recruitment of Participants	1	1	' 27/05/2020 '	Prospectively
43528	CTRI/2020/05/025373	Interventional	Phase 3	Completed	1	1	' 27/05/2020 '	Prospectively
43702	CTRI/2020/05/025397	Interventional	Phase 2	Completed	11	11	' 28/05/2020 '	Prospectively
44043	CTRI/2020/05/025425	Interventional	Phase 3/ Phase 4	Completed	1	1	' 28/05/2020 '	Prospectively
42447	CTRI/2020/05/025435	Interventional	Phase 2	Completed	2	2	' 29/05/2020 '	Prospectively
38169	CTRI/2020/05/025447	Interventional	Phase 2/ Phase 3	Completed	1	1	' 29/05/2020 '	Prospectively
44041	CTRI/2020/05/025483	Interventional	Phase 3/ Phase 4	Completed	1	1	' 30/05/2020 '	Prospectively
44121	CTRI/2020/06/025590	Interventional	Phase 3	Completed	4	4	' 03/06/2020 '	Prospectively
44343	CTRI/2020/06/025592	Interventional	Phase 3/ Phase 4	Completed	1	1	' 04/06/2020 '	Prospectively
44376	CTRI/2020/06/025702	Interventional	Phase 3/ Phase 4	Completed	1	1	' 08/06/2020 '	Prospectively
44170	CTRI/2020/06/025704	Interventional	Phase 3	Completed	13	13	' 08/06/2020 '	Prospectively
44293	CTRI/2020/06/025801	Interventional	Phase 2/ Phase 3	Completed	1	1	' 10/06/2020 '	Prospectively
44449	CTRI/2020/06/025977	Interventional	Phase 2	Completed	1	1	' 18/06/2020 '	Prospectively
44394	CTRI/2020/06/026013	Interventional	Phase 3/ Phase 4	Completed	1	1	' 22/06/2020 '	Prospectively
44660	CTRI/2020/06/026086	Interventional	Phase 2/ Phase 3	Closed to Recruitment of Participants	7	7	' 23/06/2020 '	Prospectively
43775	CTRI/2020/06/026087	Interventional	Phase 2	Completed	6	6	' 23/06/2020 '	Prospectively
17865	CTRI/2020/06/026096	Interventional	Phase 3	Completed	1	1	' 24/06/2020 '	Retrospectively
44815	CTRI/2020/06/026192	Interventional	Phase 2	Completed	10	10	' 28/06/2020 '	Prospectively
44627	CTRI/2020/06/026204	Interventional	Phase 3	Completed	1	1	' 29/06/2020 '	Prospectively
44350	CTRI/2020/06/026220	Interventional	Phase 2	Completed	7	7	' 29/06/2020 '	Prospectively
44542	CTRI/2020/06/026221	Interventional	Phase 2	Completed	1	1	' 29/06/2020 '	Prospectively
44299	CTRI/2020/06/026222	Interventional	Phase 2	Completed	6	6	' 29/06/2020 '	Prospectively
44584	CTRI/2020/06/026227	Interventional	Phase 3	Completed	1	1	' 29/06/2020 '	Prospectively
12360	CTRI/2020/06/026230	Interventional	Phase 2	Completed	1	1	' 29/06/2020 '	Retrospectively
45272	CTRI/2020/07/026371	Interventional	Phase 3/ Phase 4	Completed	1	1	' 05/07/2020 '	Prospectively
44637	CTRI/2020/07/026462	Interventional	Phase 3	Completed	1	1	' 09/07/2020 '	Prospectively
28589	CTRI/2020/07/026496	Interventional	Phase 2	Completed	1	1	' 10/07/2020 '	Retrospectively
45385	CTRI/2020/07/026560	Interventional	Phase 3	Closed to Recruitment of Participants	1	1	' 14/07/2020 '	Prospectively
45034	CTRI/2020/07/026579	Interventional	Phase 3	Completed	1	1	' 14/07/2020 '	Prospectively
45564	CTRI/2020/07/026601	Interventional	Phase 2/ Phase 3	Completed	1	1	' 15/07/2020 '	Prospectively
44994	CTRI/2020/07/026655	Interventional	Phase 2	Completed	2	2	' 17/07/2020 '	Prospectively
45656	CTRI/2020/07/026743	Interventional	Phase 2	Completed	1	1	' 22/07/2020 '	Prospectively
45145	CTRI/2020/07/026772	Interventional	Phase 2/ Phase 3	Completed	1	1	' 24/07/2020 '	Prospectively
45994	CTRI/2020/07/026839	Interventional	Phase 3	Completed	1	1	' 27/07/2020 '	Prospectively
45825	CTRI/2020/08/026957	Interventional	Phase 3/ Phase 4	Completed	4	4	' 02/08/2020 '	Prospectively
46134	CTRI/2020/08/026999	Interventional	Phase 2	Completed	1	1	' 05/08/2020 '	Prospectively
46269	CTRI/2020/08/027009	Interventional	Phase 3/ Phase 4	Completed	1	1	' 05/08/2020 '	Prospectively
46139	CTRI/2020/08/027012	Interventional	Phase 2	Completed	1	1	' 07/08/2020 '	Prospectively
46140	CTRI/2020/08/027013	Interventional	Phase 2	Completed	1	1	' 07/08/2020 '	Prospectively
46258	CTRI/2020/08/027041	Interventional	Phase 3/ Phase 4	Completed	2	2	' 09/08/2020 '	Prospectively
44992	CTRI/2020/08/027076	Interventional	Phase 2/ Phase 3	Completed	2	2	' 10/08/2020 '	Prospectively
45442	CTRI/2020/08/027077	Interventional	Phase 2	Closed to Recruitment of Participants	6	6	' 10/08/2020 '	Prospectively
46142	CTRI/2020/08/027101	Interventional	Phase 2	Completed	1	1	' 11/08/2020 '	Prospectively
46319	CTRI/2020/08/027120	Interventional	Phase 3/ Phase 4	Completed	2	2	' 13/08/2020 '	Prospectively
46406	CTRI/2020/08/027163	Interventional	Phase 2/ Phase 3	Closed to Recruitment of Participants	3	3	' 14/08/2020 '	Prospectively
46186	CTRI/2020/08/027170	Interventional	Phase 2/ Phase 3	Closed to Recruitment of Participants	14	14	' 15/08/2020 '	Prospectively
41125	CTRI/2020/08/027258	Interventional	Phase 2	Closed to Recruitment of Participants	3	3	' 20/08/2020 '	Prospectively
46654	CTRI/2020/08/027477	Interventional	Phase 2	Completed	1	1	' 31/08/2020 '	Prospectively
46256	CTRI/2020/08/027491	Interventional	Phase 2	Completed	1	1	' 31/08/2020 '	Prospectively
46471	CTRI/2020/09/027555	Interventional	Phase 3	Completed	23	23	' 02/09/2020 '	Prospectively
47367	CTRI/2020/09/027775	Interventional	Phase 2	Completed	2	2	' 11/09/2020 '	Prospectively
47147	CTRI/2020/09/027903	Interventional	Phase 2	Completed	10	10	' 18/09/2020 '	Prospectively
47442	CTRI/2020/09/027914	Interventional	Phase 2/ Phase 3	Completed	1	1	' 19/09/2020 '	Prospectively
47986	CTRI/2020/10/028253	Interventional	Phase 2	Completed	1	1	' 06/10/2020 '	Prospectively
4454	CTRI/2020/10/028383	Interventional	Phase 2/ Phase 3	Completed	1	1	' 13/10/2020 '	Retrospectively
45761	CTRI/2020/10/028568	Interventional	Phase 2	Completed	1	1	' 22/10/2020 '	Prospectively
48057	CTRI/2020/11/028976	Interventional	Phase 3	Closed to Recruitment of Participants	26	26	' 09/11/2020 '	Prospectively
49102	CTRI/2020/11/029234	Interventional	Phase 2/ Phase 3	Closed to Recruitment of Participants	25	25	' 19/11/2020 '	Prospectively
48401	CTRI/2020/11/029265	Interventional	Phase 3	Completed	1	1	' 20/11/2020 '	Prospectively
46330	CTRI/2020/11/029312	Interventional	Phase 3	Closed to Recruitment of Participants	12	12	' 24/11/2020 '	Prospectively
49477	CTRI/2020/11/029407	Interventional	Phase 3/ Phase 4	Closed to Recruitment of Participants	1	1	' 26/11/2020 '	Prospectively
45885	CTRI/2020/12/029702	Interventional	Phase 2	Completed	3	3	' 10/12/2020 '	Prospectively
14030	CTRI/2021/01/030360	Interventional	Phase 3/ Phase 4	Completed	1	1	' 11/01/2021 '	Retrospectively
13561	CTRI/2021/02/031356	Interventional	Phase 3	Completed	1	1	' 17/02/2021 '	Retrospectively

## Sheet: 1265_site and EC details
S9.2 Table. Details of the site name and ECs of the 1265 trials
Trial ID	CTRI Number	# of Sites	Site name	# of ECs	ECs
13693	CTRI/2016/06/006993	16	Deep Hospital	16	Ethics Committee, Deep Hospital
13693	CTRI/2016/06/006993	16	Maharaja Agrasen Hospital	16	Institutional Ethics Committee, Maharaja Agrasen Hospital
13693	CTRI/2016/06/006993	16	Sir Gangaram Hospital	16	Ethics Committee Sir Gangaram Hospital
13693	CTRI/2016/06/006993	16	Om Surgical Center & MAternity Home	16	Institutional Ethics Committee, OmSurgical Center & Maternity Home
13693	CTRI/2016/06/006993	16	Inamdar Multispecialty Hospital	16	Ethics committee, Inamdar Multispeciality Hospital
13693	CTRI/2016/06/006993	16	Shree Hospital	16	Ethics committee of Shree Hospital
13693	CTRI/2016/06/006993	16	Ajanta Research Centre	16	Ethics committee, Ajanta Hospital and IVF centre
13693	CTRI/2016/06/006993	16	Deenanath Mangeshkar Hospital And Research Centre	16	Institutional Ethics committee, Deenanath Mangeshkar Hospital
13693	CTRI/2016/06/006993	16	Nowrosjee Wadia Maternity Hospital mumbai	16	Institutional ethics committee N Wadia Maternity hospital
13693	CTRI/2016/06/006993	16	BACC Health Care Pvt. Ltd.	16	IIRRH-BACC healthcare institutional ethics committee
13693	CTRI/2016/06/006993	16	Apollo Hospital bangalore	16	Institutional Ethics committee, Apollo Hospitals
13693	CTRI/2016/06/006993	16	Bavishi Fertility Institute	16	Bavishi hospital Ethics Committee
13693	CTRI/2016/06/006993	16	Nova Pulse IVF	16	Ethics Committee, Nova Pulse IVF clinic Ahmedabad Pvt. Ltd.
13693	CTRI/2016/06/006993	16	Apex Hospital	16	Ethics committee Apex hospital Private ltd.
13693	CTRI/2016/06/006993	16	Ramchandra Hospital	16	Institutinal Ethics committee of Sri Ramachandra University
13693	CTRI/2016/06/006993	16	All India Institute Of Medical Sciences	16	Institutional Ethics Committee, AIIMS
6431	CTRI/2016/06/007003	2	M S Ramaiah medical college & Hospital	2	M S Ramaiah medical college & Hospitals ethical review board
6431	CTRI/2016/06/007003	2	KMC Manipal	2	Kasturba Hospital, Manipal Institutional ethics committee
12531	CTRI/2016/06/007016	4	Tata Memorial Hospital	4	Integrity Ethics Committee
12531	CTRI/2016/06/007016	4	Central India Cancer Research Institute	4	Institutional Ethics Committee
13695	CTRI/2016/06/007031	17	Sterling Hospital	17	Sterling Hospital Ethics Committee
13695	CTRI/2016/06/007031	17	King George Hospital	17	Institutional Ethics Committee, King George Hospital
13695	CTRI/2016/06/007031	17	PGIMER , Chandigarh	17	Institutional Ethics Committee , PGIMER, Chandigarh
13695	CTRI/2016/06/007031	17	HCG Multi Speciality Hospital	17	HCG Multi Specialty Ethics Committee
13695	CTRI/2016/06/007031	17	Ramdev Rao Hospital	17	Institutional Ethics Committee, Ramdevrao Hospital
13695	CTRI/2016/06/007031	17	Madras Diabetes Research Foundation	17	Cuttack Diabetes Research Foundation Ethics Committee
13695	CTRI/2016/06/007031	17	Christian Medical College	17	Institutional Review Board Christian Medical College, Vellore
13695	CTRI/2016/06/007031	17	PGIMS, Rohtak	17	Institutional Ethics Committee, PGIMS, Rohtak, Haryana
13695	CTRI/2016/06/007031	17	Ruby Hall Clinic	17	Institutional Ethics Committee Poona Medical Research Foundation, Ruby Hall Clinic
13695	CTRI/2016/06/007031	17	Dr RML Hospital	17	Institutional Ethics Committee, Dr RML Hospital PGIMER
13695	CTRI/2016/06/007031	17	M. V. Hospital for Diabetes Pvt. Ltd & Diabetes Research Centre	17	Prof. M. Viswanathan Diabetes Research Centre
13695	CTRI/2016/06/007031	17	TOTALL Diabetes Hormone Institute, A unit of Diabetes Thyroid Hormone Research Institute Pvt Ltd	17	Ethics Committee of Diabetes Thyroid Hormone Research Institute
13695	CTRI/2016/06/007031	17	Calicut Medical College Medical College	17	Institutional Ethics Committee Govt. Medical College, Kozhikode
13695	CTRI/2016/06/007031	17	All India Institute of Medical Sciences	17	KEM Hospital Research centre Ethics Committee
13695	CTRI/2016/06/007031	17	Kanungo Institute of Diabetes Specialities	17	Institutional Ethics Committee, AIIMS, New Delhi
13695	CTRI/2016/06/007031	17	CHL Hospitals	17	Integrity Ethics Committee, Convenient Hospitals
13695	CTRI/2016/06/007031	17	KEM Hospital	17	Institutional Ethics Committee of Madras
13779	CTRI/2016/06/007059	24	All India Institue of Medical Sciences (AIIMS)	24	Institute Ethics Committee, All India Institue of Medical Sciences (AIIMS), Dr Anant Mohan
13779	CTRI/2016/06/007059	24	NKP Salve Institute of Sciences & Lata Mangeshkar Hospital	24	Institute Ethics Committee, NKP Salve Institute of Sciences & Lata Mangeshkar Hospital, Dr Ashish Nikahre
13779	CTRI/2016/06/007059	24	Lata Mangeskar Multi Speciality Hospital	24	Institute Ethics Committee, NKP Salve Institute of Sciences & Lata Mangeshkar Hospital, Dr Balkrishna Tayade
13779	CTRI/2016/06/007059	24	King Georges Medical University	24	Institutional Ethics Committee, King Georges Medical University, Dr Santosh Kumar
13779	CTRI/2016/06/007059	24	Shrikrishna Hrudayalaya and Critical Care centre	24	Virtuous Institutional Medical Research Ethics Committee, Shrikrishna Hrudayalaya and Critical Care centre, Dr Gautam Moharil
13779	CTRI/2016/06/007059	24	Rajiv Gandhi Medical College & Chhatrapati Shivaji Maharaj	24	Institutional Clinical Ethics Committee (ICEC), Rajiv Gandhi Medical College & Chhatrapati Shivaji Maharaj Hospital, Dr Yogesh Sharma
13779	CTRI/2016/06/007059	24	Malpani Multispeciality Hospital	24	Institutional Ethics Committee Malpani Multispeciality Hospital, Dr Sanjay Khator
13779	CTRI/2016/06/007059	24	B J Medical College and Civil Hospital	24	Institutional Ethics Committee, B J Medical College and Civil Hospital, Dr Rajesh Solanki
13779	CTRI/2016/06/007059	24	GMERS Medical College & General Hospital	24	Institutional Human Ethics Committee, GMERS Medical College & General Hospital, Dr Anand Patel
13779	CTRI/2016/06/007059	24	AMC MET Medical College & Sheth L G General Hospital	24	Institutional Ethics Committee-AMC MET & LG Hospital, AMC MET Medical College and Sheth L.G. General Hospital, Dr Sanjay Tripathi
13779	CTRI/2016/06/007059	24	Institute of Chest Diseases, Government Medical College	24	Institutional Ethics Committee, Government Medical College, Dr K P Suraj
13779	CTRI/2016/06/007059	24	Asthma Bhawan	24	Institutional Ethics Committee Asthma Bhawan, Dr Virendra Singh
13779	CTRI/2016/06/007059	24	JLN Medical College	24	Institutional Ethics Committee, Mysore Medical College and Research Institute, Dr Ranjith V
13779	CTRI/2016/06/007059	24	Maharaja Agrasen Hospital	24	Institutional EthicsÃƒÂ‚Â Committee, Maharaja Agrasen Hospital, Dr Bharat Gopal
13779	CTRI/2016/06/007059	24	S. R. Kalla Memorial Gastro & General Hospital	24	S R Kalla Memorial Ethical Committee for Human Research, S.R.Kalla Memorial Gastro & General Hospital, Dr Manish Kumar Jain
13779	CTRI/2016/06/007059	24	Meditrina Institute of Medical Science	24	Meditrina Institute Ethics Commitee, Meditrina Institute of Medical Science, Dr Vivek Gupta
13779	CTRI/2016/06/007059	24	Eternal Health Care Centre & Research Institute Pvt. Ltd.	24	Eternal Heart Care Centre & Research Institute ÃƒÂ¢Â€Â“ Institutional Ethics Committee, Eternal Heart Care Centre & Research Institute Pvt. Ltd., Dr. Krishna Kumar Sharma
13779	CTRI/2016/06/007059	24	Medical College & Hospital	24	Bioethical Ethics Committee, JLN Medical College, Dr Zuber Ahmad
13779	CTRI/2016/06/007059	24	Sir Ganga Ram Hospital	24	Institutional Ethics committee for Human Research, Medical College & hospital, Dr Raja Bhattacharya
13779	CTRI/2016/06/007059	24	Mediciti Hospitals	24	MEDICITI ETHICS COMMITTEE, MEDICITI HOSPITALS, Dr B Chaitanya
13779	CTRI/2016/06/007059	24	Yashoda Hospital	24	Pentamed Ethics Committee, Dr Ashish Goyal
13779	CTRI/2016/06/007059	24	Fortis Hospital	24	Institutional Ethics Committee, Fortis Hospital, Dr Amit Kumar Mandal
13779	CTRI/2016/06/007059	24	Medipoint Hospitals Pvt. Ltd.	24	Sir Ganga Ram Hospital Ethics Committee, Sir Ganga Ram Hospital, Dr Bobby Bhalotra
13779	CTRI/2016/06/007059	24	KR Hospital	24	ÃƒÂ‚Â Institutional Ethics Committee,Yashoda Academy of Medical Education & Research, Yashoda Hospital, Dr Venkata Nagarjuna Maturu
14511	CTRI/2016/06/007062	49	Government Medical College, Institute of Chest Diseases	49	Institutional Ethics Committee, Government Medical College, Institute of Chest Diseases, Dr K P Suraj
14511	CTRI/2016/06/007062	49	Sree Narayana Institute of Medical Sciences	49	Institutional Ethics Committee - Sree Narayana institute of Medical Sciences_Dr Hemlatha V S
14511	CTRI/2016/06/007062	49	Shri Guru Rai Institute of Medical & Health Sciences	49	Institutional Ethics Committee, Shri Guru Ram Rai Institute of Medical & Health Sciences, Dr Jagdish Rawat
14511	CTRI/2016/06/007062	49	CARE INSTITUTE OF MEDICAL SCIENCES (CIMS)	49	Institutional Ethics Committee, CARE INSTITUTE OF MEDICAL SCIENCES (CIMS), Dr Amit Patel
14511	CTRI/2016/06/007062	49	NKP Salve Institute of Sciences & Lata Mangeshkar Hospital	49	Institutional Ethics Committee, NKP Salve Institute of Sciences & Lata Mangeshkar Hospital, Dr Anil Kishanrao Sontakke
14511	CTRI/2016/06/007062	49	Lalitha Super Specialities Hospital Pvt. Ltd	49	Lalitha Super Specialities Hospital Ethics Committee_Dr Lakshmi Kumari
14511	CTRI/2016/06/007062	49	Datta Meghe Institute of Medical Sciences(DU)	49	Ethics Committee, Datta Meghe Institute of Medical Sciences(DU), Dr Babaji Ghewade
14511	CTRI/2016/06/007062	49	Malpani Multispeciality Hospital	49	Institutional Ethics Committee Malpani Multispeciality Hospital_Dr Sanjay Khator
14511	CTRI/2016/06/007062	49	Meenakshi Mission Hospital and Research Centre	49	Ethics Committee - Meenakshi Mission Hospital & Research Centre_Dr Velkumar Gopal
14511	CTRI/2016/06/007062	49	RajaRajeshwari Medical College and Hospital	49	Institutional Ethics Committee, Raja Rajeshwari Medical College & Hospital, Dr Mohan Kotnur Rao
14511	CTRI/2016/06/007062	49	Chest Research Foundation	49	Institutional Ethics Committee, Chest Research Foundation, Dr Sundeep Salvi
14511	CTRI/2016/06/007062	49	Global Health City	49	Institutional Ethics Committee - Global Hospitals & Health City_Dr Vijil Rahulan
14511	CTRI/2016/06/007062	49	GSVM Medical college	49	Ethics Committee, GSVM Medical College_Dr Anand Kumar
14511	CTRI/2016/06/007062	49	Eternal Health Care Centre & Research Institute Pvt. Ltd	49	Eternal Heart Care Centre & Research Institute ÃƒÂ¢Â€Â“ Institutional Ethics Committee_Dr Krishna Kumar Sharma
14511	CTRI/2016/06/007062	49	The Madras Medical Mission	49	Institutional Ethics Committee - The Madras Medical Mission_Dr Supraja Kalyanaraman
14511	CTRI/2016/06/007062	49	Sri Balaji Action Medical Institute	49	Sri Balaji Action Medical Institute ethics Committee_Dr Animesh Arya
14511	CTRI/2016/06/007062	49	Bhakti Vedanta Hospital & Research Institute	49	Bhakti Vedanta Hospital Ethics Committee_Dr Ajay Godse
14511	CTRI/2016/06/007062	49	B. J. Medical College and Civil Hospital	49	Ethics Committee, Bioethical Committee, J N Medical College_Dr Zuber Ahmad
14511	CTRI/2016/06/007062	49	Medical College & Hospital, Kolkata	49	Institutional Ethics Commiitee, B J Medical College and Civil Hospital_Dr Bhagirath Solanki
14511	CTRI/2016/06/007062	49	St. Theresas Hospital	49	Ethics Committee, St.Theresas Hospital, Dr Nagaraju B
14511	CTRI/2016/06/007062	49	Sir Ganga Ram Hospital	49	Sir Ganga Ram Hospital Ethics Committee,Dr UjjwalParakh
14511	CTRI/2016/06/007062	49	Meditrina Institute of Medical Science	49	Meditrina Institute Ethics Commitee, Meditrina Institute of Medical Science, Dr Vivek Gupta
14511	CTRI/2016/06/007062	49	Asthma Bhawan	49	Ethics Committee, Asthma Bhawan, Dr Ashish Kumar Malpani
14511	CTRI/2016/06/007062	49	SP Medical College	49	Institutional Ethics committee Mysore Medical College and Research Institute_Dr Rangaswamy
14511	CTRI/2016/06/007062	49	Kerala Institute of Medical Sciences	49	Institutional Ethics Committee, Institute of Medical Science IMS & SUM Hospital, Dr Banani Jena
14511	CTRI/2016/06/007062	49	Sterling Hospital	49	Institutional Ethics Committee, Sterling Hospital, Dr Tushar Patel
14511	CTRI/2016/06/007062	49	Manipal Hospitals	49	Institutional Ethics Committee - KVM Hospital_Dr Sailal M
14511	CTRI/2016/06/007062	49	Christian Medical college	49	Institutional ethics committee for human research, Medical College & Hospital, Dr Raja Bhattacharya
14511	CTRI/2016/06/007062	49	Noble Hospital Pvt Ltd	49	Noble Hospital Institutional Ethics Committee, Noble Hospital Pvt. Ltd. _Dr Rajeev Adkar
14511	CTRI/2016/06/007062	49	Karnataka Institute of Medical Sciences	49	Institutional Ethics Committee, Paras Hospital, Dr Arunesh Kumar
14511	CTRI/2016/06/007062	49	Sri Bala Medical Center & Hospital	49	Sri Bala Medical Center & Hospital,Institutional Human Ethics Committee_Dr Srikanth Krishnamurthy
14511	CTRI/2016/06/007062	49	Department of Pulmonary medicines Sasoon general Hospital	49	Pentamed Ethics Committee_Dr Ashish Goyal
14511	CTRI/2016/06/007062	49	Owaisi Hospital and Research Centre	49	Ethics Committee of Manipal Hospitals_Dr Guruprasad Bhat
14511	CTRI/2016/06/007062	49	Fortis Hospital	49	Institutional Ethics Committee, Fortis Hospital, Dr Raja Dhar
14511	CTRI/2016/06/007062	49	Indira Gandhi Institute of Medical Sciences	49	Siddhi Hospital Institutional Ethics Comittee, Dr Abhinandan Mutha
14511	CTRI/2016/06/007062	49	Government Siddharatha Medical College	49	Institutional Ethics Committee, Deccan College and Medical Science and Allied Hospital, Owaisi Hospital and Research Centre, Dr Ashfaq Hasan
14511	CTRI/2016/06/007062	49	Global Hospital	49	Institutional Ethics Committee, Global Hospitals, Dr Tapaswi Krishna
14511	CTRI/2016/06/007062	49	Department of T.B and Respiratory disease, J.N. Medical College	49	Ethics Committee Silver, Research office Christian Medical College, Dr Christopher Devasahayam Jesudas
14511	CTRI/2016/06/007062	49	Kasturba Medical College Hospital	49	Institutional Ethics committee,ÃƒÂ‚Â BJ Medical College & Sassoon General Hospital, Dr Sushant Meshram
14511	CTRI/2016/06/007062	49	IMS & SUM Hospital	49	Institutional Ethics Committee, Fortis Hospital, Dr Amit Kumar Mandal
14511	CTRI/2016/06/007062	49	King George Hospital	49	Ethics Committee, S. P. Medical & A.G.Hospital, Dr Surendra Kumar
14511	CTRI/2016/06/007062	49	BGS Global Hospital	49	Institutional Ethics Commiitee -BGS Global Hospital, Dr Vishwanath Bellad
14511	CTRI/2016/06/007062	49	SAL Hospital,	49	Institutional Ethics Committee, SAL Hospital & Medical Institute_Dr Janak Bhavsar
14511	CTRI/2016/06/007062	49	Medipoint Hospitals Pvt. Ltd.	49	Institutional Ethics Commiittee, King George Hospital, Dr Siddhanathi Narasinga Rao
14511	CTRI/2016/06/007062	49	Siddhi Hospital,	49	Institutional Ethics Commiittee, KIMS, Hubli, Dr Ram Kaulgud
14511	CTRI/2016/06/007062	49	Paras Hospital	49	Manipal University Ethics Committee, Kasturba Hospital, Kasturba Medical College Hospital, Dr Vishak Acharya
14511	CTRI/2016/06/007062	49	KVM Hospital	49	Ethics Committee, Siddhartha Medical college & Government General hospital, Dr Suresh Kumar Gattu
14511	CTRI/2016/06/007062	49	KR Hospital	49	ÃƒÂ‚Â Institutional EthicsÃƒÂ‚Â Committee,I.G.I.M.S,Patna-800014._Dr Manish Shankar
12410	CTRI/2016/07/007068	18	Nirmal Hospital Pvt Ltd.,	18	Nirmal Hospital Pvt.Ltd. Ethics Committee
12410	CTRI/2016/07/007068	18	Jehangir Clinical development Center Pvt. Ltd.	18	Ethics Committee Jahangir Clinical development Centre_Pune_Dr.Priya Palimkar
12410	CTRI/2016/07/007068	18	K.E.M.Hospital & seth G.S. Medical College	18	Institutional Ethics Committee_K.E.M.Hospital & seth G.S. Medical College_Mumbai_Dr.Girish Sabnis
12410	CTRI/2016/07/007068	18	Medical College and Hospital	18	Institutional Ethics Committee, Medical College, Kolkata
12410	CTRI/2016/07/007068	18	Government Medical College and Hospital	18	Institutional EC_Government Medical College_Nagpur_Dr.Sunil Washimkar
12410	CTRI/2016/07/007068	18	New Govt. General Hospital	18	Institutional Ethics Committee, Siddhartha Medical College & Govt General Hospital
12410	CTRI/2016/07/007068	18	Omega Hospital (P) Ltd	18	Omega Ethics Committee
12410	CTRI/2016/07/007068	18	Sushruta Multispeciality Hospital and research center Pvt. Ltd	18	Shushruta Hospitals Ethics Committee_Hubli_Dr. Raghavendra N Belgaonkar
12410	CTRI/2016/07/007068	18	Praveen Cardiac Center	18	Institutional EC_Vijaywada_Dr.Praveen Maddirala
12410	CTRI/2016/07/007068	18	Cresent Hospital and Heart Centre	18	Medanta Institutional Ethics Committee_Gurgaon_Dr.V K Chopra
12410	CTRI/2016/07/007068	18	IPGME&R, SSKM HOSPITAL	18	IPGME&R Research Oversight Committee_Kolkata_Dr.D P Sinha
12410	CTRI/2016/07/007068	18	Meditrina Institute of Medical Sciences	18	MeditrinaIEC_Nagpur_Dr. Pankaj Harkut
12410	CTRI/2016/07/007068	18	B J Medical College & Sassoon Hospital	18	Virtuous Institutional Medical Rsearch Ethics Committee
12410	CTRI/2016/07/007068	18	Satguru Partap Singh Hospital	18	Cresent Hospital Institutional EC_Nagpur_Dr.Aziz Khan
12410	CTRI/2016/07/007068	18	KLES Dr Prabhakar Kore Hospital and Medical Research Centre	18	Institutional Ethics Committee MAMC and associated Hospital
12410	CTRI/2016/07/007068	18	Medanta-The Medicity	18	Sassoon HospitalIEC_Pune_Dr. Neelkanth Karandikar Gopalrao
12410	CTRI/2016/07/007068	18	Lok Nayak Hospital,	18	Ethics Committe, KLE University
12410	CTRI/2016/07/007068	18	Shrikrishna Hrudayalaya & Critical Care Centre	18	Institutional Ethics Committee-SPS Hospital
11462	CTRI/2016/07/007097	13	Sir Ganga Ram Hospital	13	Ethics Committee, Sir Ganga ram Hospital
11462	CTRI/2016/07/007097	13	B. J Government Medical College and Sasoon General Hospitals	13	Institutional Ethics Committee, B. J Government Medical College and Sasoon General Hospitals
11462	CTRI/2016/07/007097	13	Government Medical College and Hospital	13	Institutional Ethics Committee, Government Medical College and Hospital
11462	CTRI/2016/07/007097	13	Indira Gandhi Govt. Medical College	13	Ethics Committee, Indira Gandhi Govt. Medical College
11462	CTRI/2016/07/007097	13	Sushruta Multispeciality Hospital & Research Centre Private Limited.,	13	Sushruta Hospitals Ethics Committee, C/o Sushruta Multispeciality Hospital & Research Centre Private Limited., P. B. Road, Vidyanagar, Hubli-580021, Karnataka, India.
11462	CTRI/2016/07/007097	13	Oyster & Pearl Hospital	13	O & P Institutional Ethics Committee
11462	CTRI/2016/07/007097	13	Sancheti Institute for Orthopeadics & Rehabilitation	13	Institutional Ethics Committee, Sacheti Institute for Orthopaedics and Rehabilitation, Sacheti Research Centre, 16, Shivaji Nagar, Pune- 411005, Maharashtra, India
11462	CTRI/2016/07/007097	13	Meenakshi Mission Hospital & Research Centre	13	Institutional Ethics Committee Meenakshi Mission Hospital & Research Centre Lake Area, Melur Road, Madurai 625 107, Tamil Nadu, India
11462	CTRI/2016/07/007097	13	Shalby Hospitals	13	Yash Society Institutional Ethics Committee
11462	CTRI/2016/07/007097	13	Sujata Birla Hospital & Medical Research Center	13	Ethics Committee Chennai Meenakshi Multispeciality Hospital, Chennai Meenakshi Multi-speciality Hospital, Hospital, Old No: 148, New No.72, Luz Church Road, Mylapore, Chennai 600 004, Tamil Nadu, India
11462	CTRI/2016/07/007097	13	Vinaya Hospital and Research Center	13	Institutional Ethics Committee, Jasleen Hospital, Big Bazzar,Panchashil Square, Dhantoli,Nagpur-440012, Maharashtra, India
11462	CTRI/2016/07/007097	13	Medipoint Hospital	13	Penta-Med Ethics Committee, Medipoint Hospital Pvt. Ltd. 241/1, New D.P. Road, Aundh, Pune- 411007, Maharashtra, India
11462	CTRI/2016/07/007097	13	Jasleen Hospital	13	Omega Ethical Committee (OEC), Omega Hospital Mahavir circle, Kankanady, Mangalore -575002, Karnataka, india
15208	CTRI/2016/07/007105	5	Institute of Liver and Biliary Sciences	5	Institutional Ethics Committee, Institute of Liver and Biliary Science- Dr. Seema Alam
15208	CTRI/2016/07/007105	5	All India Institute of Medical Sciences	5	Institute of Ethics Committee, All India Institute of Medical Sciences- Dr. Rohan Malik
15208	CTRI/2016/07/007105	5	Nirmal Hospital Pvt. Ltd.	5	Nirmal Hospital Private Limited Ethics Committee, Surat
15208	CTRI/2016/07/007105	5	Global Hospital- Super Specialty and Transplant Centre	5	Institutional Ethics Committee, Global Hospitals- Dr. Vibhor Borkar
15208	CTRI/2016/07/007105	5	Institute of Post Graduate Medical Education & Research SSKM Hospital	5	Institutional Ethics Committee for Human Research, Dr. Gautam Ray
15647	CTRI/2016/07/007109	6	Institute of Child Health	6	Institutional Ethics Committee, Institute of Child Health
15647	CTRI/2016/07/007109	6	King George Hospital	6	Institutional Ethics Committee-King George Hospital
15647	CTRI/2016/07/007109	6	Sant Dnyaneshwar Medical Education & Research Centre	6	Institutional Review Board- Sant Dnyaneshwar Medical Education Research centre
15647	CTRI/2016/07/007109	6	KPC Medical college	6	Institutional Ethics Committee- KPC Medical college & Hospital
15647	CTRI/2016/07/007109	6	Postgraduate Institute of Medical Education & Research (PGIME&R)	6	Institutional Ethics Committee- Mysore Medical college & Research Institute & associated hospitals
15647	CTRI/2016/07/007109	6	Cheluvamba Hospital	6	Institutional Ethics Committee, PGIMER, Chandigarh
13580	CTRI/2016/08/007137	10	Postgraduate Institute Of Medical Education And Research (PGIMER)	10	Institutional Ethics Committee, Post Graduate Institute of Medical Education Research, Chandigarh
13580	CTRI/2016/08/007137	10	Grant Government Medical College & Sir JJ Group of Hospitals	10	Institutional Ethics Committee, Grant government medical college & JJ group of hospital, Byculla, Mumbai
13580	CTRI/2016/08/007137	10	Veer Surendra Sai Institute of Medical Sciences & research	10	Institutional Research & Ethics Committee, Veer Surendra Sai Institute of Medical Sciences & Research, Sambalpur, Odisha
13580	CTRI/2016/08/007137	10	S.P Medical College & A.G Hospitals	10	Ethics Committee, S.P Medical College & A.G Hospitals, PBM Hospital, Bikaner
13580	CTRI/2016/08/007137	10	Apollo Hospitals International Ltd	10	Institutional Ethics Committee, Apollo Hospitals International Ltd, Gandhinagar, Gujarat
13580	CTRI/2016/08/007137	10	Kempegowda Institute of Medical Science	10	KIMS Institutional Ethics Committee, Kemegowda Institute of Medical Sciences, Bangalore
13580	CTRI/2016/08/007137	10	Apollo Hospitals	10	Institutional Ethics Committee- Apollo Hospitals, Chennai
13580	CTRI/2016/08/007137	10	Shivam Hospital	10	Shivam ethics committee, Institution Ethics Committee
13580	CTRI/2016/08/007137	10	Sanjivani Superspeciality Hospital Pvt. Ltd	10	Sanjivani Hospital Ethics Committee 1, New Uday Park Soc., Nr. Sunrise Park, Vastrapur, Ahmedabad
13580	CTRI/2016/08/007137	10	Samvedna Hospital	10	Samvedna Hospital Ethics Committee, B 27/88 G, Ravindrapuri, Varanasi-221005
15193	CTRI/2016/08/007169	7	Srinivasam Cancer Care Hospital	7	Srinivasam Cancer Care Hospital- Institutional Ethics Committee
15193	CTRI/2016/08/007169	7	Sri Venkateshwara Hospital	7	Sri Venkateshwara Hospital Ethics Committee
15193	CTRI/2016/08/007169	7	Meenakshi Mission Hospital and Research Centre	7	Institutional Ethics committee Meenakshi Mission Hospital and Research Centre
15193	CTRI/2016/08/007169	7	Grant Medical Foundation Ruby Hall Clinic	7	Institutional Ethics Committee Poona Medical Research Foundation
15193	CTRI/2016/08/007169	7	Manibhai Shivabhai Patel Cancer Centre, Shree Krishna Hospital and Medical Research Centre	7	Human Research Ethics Committee H M Patel Centre for Medical Care and Education
15193	CTRI/2016/08/007169	7	Artemis Hospital	7	Artemis Health Sciences Institutional Ethics Committee
15193	CTRI/2016/08/007169	7	HealthCare Global Enterprises Limited	7	HCG ÃƒÂ¢Â€Â“ Central Ethics Committee
13986	CTRI/2016/08/007183	7	St. Johns Medical College Hospital	7	Institutional Ethics Committee - St. Johns Medical College Hospital
13986	CTRI/2016/08/007183	7	P. D. Hinduja National Hospital and Medical Research Centre	7	Institutional Ethics Committee - P. D. Hinduja National Hospital and Medical Research Centre
13986	CTRI/2016/08/007183	7	KEM Hospital Research Centre	7	KEM Hospital Research Centre Ethics Committee
13986	CTRI/2016/08/007183	7	Getwell Hospital and Research Institute	7	Getwell Institutional Ethics Committee
13986	CTRI/2016/08/007183	7	Maulana Azad Medical College & Associated Lok Nayak Hospital	7	Institutional Ethics committee - Maulana Azad Medical College
13986	CTRI/2016/08/007183	7	Sahyadri Speciality Hospital	7	Sahyadri Hospital Ethics Committee
13986	CTRI/2016/08/007183	7	Indraprastha Apollo Hospitals - New Delhi	7	Ethics Committee on Clinical Trials - Indraprastha Apollo Hospitals
15213	CTRI/2016/08/007204	10	Rahate Surgical Hospital	10	Ethics Committee Rahate Surgical Hospital
15213	CTRI/2016/08/007204	10	Sri Venkateshwara Hospital	10	Sri Venkateshwara Hospital Ethics Committee
15213	CTRI/2016/08/007204	10	Meenakshi Mission Hospital and Research Centre	10	Institutional Ethics Committee , Meenakshi Mission Hospital and Research Centre
15213	CTRI/2016/08/007204	10	Rajiv Gandhi Cancer Institute and Research Centre	10	Institutional Review Board, Rajiv Gandhi Cancer Institute and Research Centre
15213	CTRI/2016/08/007204	10	HealthCare Global Enterprises Limited	10	Institutional Ethics Committee Apollo Hospitals Enterprises Ltd
15213	CTRI/2016/08/007204	10	Srinivasam Cancer Care Multispeciality Hospitals India Private Limited	10	Srinivasam Cancer Care Hospital- Institutional Ethics Committee
15213	CTRI/2016/08/007204	10	Manibhai Shivabhai Patel Cancer Centre, Shree Krishna Hospital and Medical Research Centre	10	Human Research Ethics Committee, H M Patel Centre for Medical Care and Education
15213	CTRI/2016/08/007204	10	The Gujarat Cancer & Research Institute, M.P Shah Cancer Hospital	10	Artemis Health Sciences Institutional Ethics Committee Artemis Health Institute
15213	CTRI/2016/08/007204	10	Apollo Speciality Hospital	10	HCG ÃƒÂ¢Â€Â“ Central Ethics Committee
15213	CTRI/2016/08/007204	10	Artemis HospitaL	10	GCRI / GCS Ethics Committee
15937	CTRI/2016/08/007216	8	PGIMER & Dr RML Hospital	8	Institutional Ethics committee of PGIMER & Dr RML Hospital
15937	CTRI/2016/08/007216	8	Apollo Gleneagles Hospitals	8	Ethics Committee of Apollo Gleneagles Hospitals
15937	CTRI/2016/08/007216	8	PeopleÃƒÂ¢Â€Â™s College of Medical ScienceÃƒÂ¢Â€Â™s & Research centre	8	Ethics Committee of PeopleÃƒÂ¢Â€Â™s College of Medical Sciences & Research Centre
15937	CTRI/2016/08/007216	8	Osmania medical College & general Hospital	8	Ethics Committee of Osmania Medical College& Osmania General Hospital
15937	CTRI/2016/08/007216	8	Dr v. Seshiah Diabetes Research Institute	8	The Ethics Committee of Dr V. Seshiah Diabetes Research Institute
15937	CTRI/2016/08/007216	8	SMS Medical College & Attached Hospitals	8	The Ethics Committee of SMS Medical college & Attached Hospitals
15937	CTRI/2016/08/007216	8	Banaras Hindu University	8	Ethics Committee Institute of Medical Sciences situated at Faculty of Medicine Banaras Hindu University
15937	CTRI/2016/08/007216	8	Dayanand Medical College & Hospital	8	Drug Trial Ethics committee
15790	CTRI/2016/09/007268	11	Amrita Institute of Medical Sciences and Research Centre, Dept.of Neurology	11	Institutional Ethics Committee, Amrita Institute of Medical Sciences and Research Centre, Dept. of Neurology, Ponekkara P.O., Kochi, Kerala
15790	CTRI/2016/09/007268	11	Sree Chitra Tirunal Institute of Medical Sciences and Technology, Dept.of Neurology	11	Institutional Ethics Committee, Sree Chitra Tirunal Institute of Medical Sciences and Technology, Dept. of Neurology, Medical College P.O , Medical College Campus, Thiruvananthapuram, Kerala
15790	CTRI/2016/09/007268	11	Deenanath Mangeshkar Hospital, Dept.of Neurology	11	Institutional Ethics Committee, Deenanath Mangeshkar Hospital, Dept. of Neurology, Near Mhatre Bridge, Erandawne, Pune, Maharashtra
15790	CTRI/2016/09/007268	11	Christian Medical College, Dept.of Neurology	11	Institutional Ethics Committee, Christian Medical College, Department of Neurology, CMC Chownk, Brown Road, Ludhiana, Punjab
15790	CTRI/2016/09/007268	11	Sri Aurobindo seva kendra, Dept.of Neurology	11	Institutional Ethics Committee, Sri Aurobindo seva kendra, Dept. of Neurology, 1H, Gariahat Road (S), Jodhpur Park, Kolkata, West Bengal
15790	CTRI/2016/09/007268	11	Justice K S Hegde Charitable Hospital, Dept.of Neurology	11	Institutional Ethics Committee, Justice K S Hegde Charitable Hospital Deralakate, Dept. of Neurology, P.O. Nityanandanagar, Deralakatte, Mangaluru, Karnataka
15790	CTRI/2016/09/007268	11	Postgraduate Institute of Medical Education & Research, Dept.of Neurology	11	Institutional Ethics Committee, Postgraduate Institute of Medical Education & Research, Room No.18, Dept. of Neurology, Ground floor, Block A, Nehru Hospital, PGIMER, Chandigarh, India.
15790	CTRI/2016/09/007268	11	Nizam Institute of Medical Sciences, Dept.of Neurology	11	Institutional Ethics Committee, Nizam Institute of Medical Sciences,Dept. of Neurology, Punjagutta, Near Hyderbad Mall, Hyderabad, Telangana
15790	CTRI/2016/09/007268	11	Sir Ganga Ram Hospital, Dept.of Neurology	11	Institutional Ethics Committee, Sir Ganga Ram Hospital, Dept.of Neurology, 4th Floor,Sur Ganga Ram Marg, Rajinder Nagar, New Delhi.
15790	CTRI/2016/09/007268	11	Curie Manavta Hospital, Dept.of Neurology	11	Institutional Ethics Committee, Curie Manavta Hospital, Dept. of Neurology, Opp. Mahamarg Bus Stand, Mumbai Naka, Nashik, Maharashtra
15790	CTRI/2016/09/007268	11	Global Health City, Dept.of Neurology	11	Institutional Ethics Committee, Global Health City, Dept. of Neurology, 439, Cheran nagar, Perumbakkam Main Rd, Perumbakkam, Chennai, Tamil Nadu
15189	CTRI/2016/09/007277	10	Gandhi Hospital and medical college	10	INSTITUTIONAL ETHICS COMMITTEE GANDHI MEDICAL COLLEGE
15189	CTRI/2016/09/007277	10	SRM Medical college ,hospital and research centre	10	INSTITUTIONAL ETHICS COMMITTEE SRM MEDICAL COLLEGE HOSPITAL & RESEARCH CENTRE
15189	CTRI/2016/09/007277	10	Paras Hospitals	10	Paras Hospital Ethics Committee
15189	CTRI/2016/09/007277	10	Dr.D.Y.Patil Hospital and Research Centre	10	Dr.D.Y.Patil Hospitals ethics committee
15189	CTRI/2016/09/007277	10	Medipoint Hospitals Pvt Ltd	10	Medipoint Hospitals EC approval
15189	CTRI/2016/09/007277	10	Victoria Hospital,Bangalore Medical Hospital and Research institute	10	victoria hospital EC approval
15189	CTRI/2016/09/007277	10	King George Hospital, Andhra Medical College	10	King George Hospital Institutional Ethics Committee
15189	CTRI/2016/09/007277	10	Postgraduate Institute Of Medical Education and Research (PGIMER)	10	Institutional Ethics Committee Mysore Medical College and Research ln:stitute and Associated Hospitals MYSORE
15189	CTRI/2016/09/007277	10	Yalamanchi Hospitals and Research Centers Pvt. Ltd	10	YALAMANCBI HOSPITAL ETHICS COMMITTEE VIJAYAWADA
15189	CTRI/2016/09/007277	10	K.R. Hospital	10	PGIMER eithics committee
13414	CTRI/2016/09/007279	21	Shri Guru Rai Institute of Medical & Health Sciences	21	Institutional Ethics Committee, Shri Guru Ram Rai Institute of Medical & Health Sciences, Dr Jagdish Rawat
13414	CTRI/2016/09/007279	21	CARE INSTITUTE OF MEDICAL SCIENCES (CIMS)	21	Institutional Ethics Committee, CARE INSTITUTE OF MEDICAL SCIENCES (CIMS), Dr Amit Patel
13414	CTRI/2016/09/007279	21	Shrikrishna Hrudayalaya and Critical Care centre	21	Virtuous Institutional Medical research ethics Committee, Shrikrishna Hrudayalaya and Critical Care centre Dr Gautam Moharil
13414	CTRI/2016/09/007279	21	Midland Health Care & Research Center	21	Institutional Ethics Committee for Midland Healthcare & Research Centre, Dr Bhanu Pratap Singh
13414	CTRI/2016/09/007279	21	Chest Research Foundation	21	Institutional Ethics Committee, Chest Research Foundation, Dr Sundeep Salvi
13414	CTRI/2016/09/007279	21	AMC MET Medical College and Sheth L. G. General Hospital	21	AMC MET Ethics comittee, AMC MET Medical College and Sheth L. G. General Hospital, Dr. Vishakha kapadia
13414	CTRI/2016/09/007279	21	Unique Hospital-Multispeciality & Research Institute	21	Ethics Committee, Unique Hospital Multispeciality and Research Institute, Dr. Gami Samir Prabhulal
13414	CTRI/2016/09/007279	21	S. R. Kalla Memorial Gastro & General Hospital	21	S.R. Kalla Memorial Ethical Committee for Human Research, S R Kalla Memorial Gastro and General Hospital, Dr Manish Kumar Jain
13414	CTRI/2016/09/007279	21	Mazumdar Shaw Medical Centre - Unit of NH	21	Narayana Health Medical Ethics Commiittee, Mazumdar Shaw Medical Centre, Dr Murali Mohan B V
13414	CTRI/2016/09/007279	21	Aware Global Hospitals	21	Institutional Ethics committee, Global Hospitals, Aware Global Hospitals, Dr Sudhir Prasad
13414	CTRI/2016/09/007279	21	Apollo Speciality Hospitals	21	Apollo Speciality Hospital Ethics committee, Apollo Speciality Hospital, Dr. Bharathi Babu
13414	CTRI/2016/09/007279	21	Victoria Hosptital	21	Ethics committee of Banglore Medical College and Research Institute,Victoria Hosptital Dr Nagaraja Chikkavenkatappa
13414	CTRI/2016/09/007279	21	Institute of Post Graduate Medical Education and Research	21	Institutional Ethics Commiittee, JSS Medical College and Hospital, Dr P A Mahesh
13414	CTRI/2016/09/007279	21	Sri Bala Medical Center & Hospital	21	Institutional Human Ethics Committee (IHEC), Sri Bala Medical Centre & Hospital, Dr Srikanth Krishnamurthy
13414	CTRI/2016/09/007279	21	Asthma Bhavan	21	Institutional Ethics Committee Asthma Bhawan,Asthma Bhawan, Dr. Sharad Tikkiwal
13414	CTRI/2016/09/007279	21	KIMS Hospital	21	KIMS Institutional Ethics Committee, KIMS Hospital Dr Huliraj N
13414	CTRI/2016/09/007279	21	The Bhatia Hospital	21	IPGME & R Research Oversight Committee, Dr Ritabrata Mitra
13414	CTRI/2016/09/007279	21	Deep Hospital	21	Ethics Committe, Deep Hospital, Dr Sushil Gupta
13414	CTRI/2016/09/007279	21	Orange City Hospital & Research Institute	21	Bhatia Hospital Medical Research Society Ethics Committee, Dr Sujeet Rajan
13414	CTRI/2016/09/007279	21	Yashoda Hospital	21	Institutional Ethics Committee,Yashoda Academy of Medical Education & Research, Yashoda Hospital, Dr Venkata Nagarjuna
13414	CTRI/2016/09/007279	21	JSS Hospital	21	Orange City Hosptital Institutional Ethics Committe, Orange City Hospital & Research Institute Dr Vinit Niranjane
16119	CTRI/2016/09/007309	15	Omega Hospital	15	Omega Ethics Committee
16119	CTRI/2016/09/007309	15	Health Point Hospital	15	Health Point Ethics Committee
16119	CTRI/2016/09/007309	15	Kailash Cancer Hospital & Research Centre	15	Kailash Cancer & Medical Care Institutional Ethics Committee
16119	CTRI/2016/09/007309	15	Lokmanya Tilak Municipal Medical College general hospital	15	Institutional Ethics Committee Lokmanya Tilak Municipal Medical College for Dr Rahul Mayekar
16119	CTRI/2016/09/007309	15	Om surgical Center & Maternity Home	15	Ethics Committee Om Surgical Center Maternity Home for Dr. Salini Srivastava
16119	CTRI/2016/09/007309	15	Post graduate Institute of medical Education and Research	15	Institutional Ethics Committee of Post graduate Institute of medical Education and Research for Dr.Shalini Gainder
16119	CTRI/2016/09/007309	15	IPGME & R and SSKM Hospital	15	IPGME&R Ethics Committee for Human Research
16119	CTRI/2016/09/007309	15	K.R.M. Hospital & Research Centre	15	K.R.M. Hospital ethics committee for Dr Nalini
16119	CTRI/2016/09/007309	15	SUBHARTI MEDICAL COLLEGE	15	Institutional Ethics Committee Subharti Medical Collage for Dr Shashi Prateek
16119	CTRI/2016/09/007309	15	Lifepoint Multispecialty Hospital	15	MGM Ethics Committee For Research On Human Subject
16119	CTRI/2016/09/007309	15	Mahatma Gandhi Missions Medical College & Hospital	15	Institutional Ethics Committee Rahate Surgical Hospital for Dr Ashish Kubde
16119	CTRI/2016/09/007309	15	Dr Hedgewar Hospital	15	LPR Ethics Committee for Dr. Tejaswini Patil
16119	CTRI/2016/09/007309	15	Sanjivani Super Speciality Hospitals Pvt. Ltd	15	Sanjivani Hospital Ethics Committee for Dr. Mamta Bhomia
16119	CTRI/2016/09/007309	15	Sapthagiri Hospital	15	Sapthagiri Institute of Medical Sciences Research centre institutal Ethics Committee for Dr Padmasri R
16119	CTRI/2016/09/007309	15	Rahate Hospital	15	Dr Babasaheb Ambedkar Medical Research SocietyÃƒÂ¢Â€Â™s Ethics Committee for Dr Sandhya Bhattad
16164	CTRI/2016/10/007345	30	Aster Aadhar Hospital	30	Aster Aadhar Ethics Committee
16164	CTRI/2016/10/007345	30	Orange City Hospital & Research Institute	30	Orange City Hospital Institutional Ethics Committee
16164	CTRI/2016/10/007345	30	Life Care Hospital	30	Life Care Hospital Institutional Ethics Committee
16164	CTRI/2016/10/007345	30	Medilink Hospital	30	Medilink Ethics Committee
16164	CTRI/2016/10/007345	30	Father Muller Hospital	30	Father Muller Institutional Ethics Committee
16164	CTRI/2016/10/007345	30	Sir Ganga Ram Hospital	30	Sir Ganga Ram Hospital, Ethics Committee
16164	CTRI/2016/10/007345	30	King George Hospital	30	Institutional Ethics Committee, King George Hospital
16164	CTRI/2016/10/007345	30	Kakatiya Hospital	30	Kakatiya Hospital Ethics Committee
16164	CTRI/2016/10/007345	30	Marudhar Hospital	30	Marudhar Hospital Ethics Committee
16164	CTRI/2016/10/007345	30	Omega Hospital	30	Omega Ethical Committee
16164	CTRI/2016/10/007345	30	B.J Medical College & Civil Hospital	30	Institutional Ethics Committee B.J Medical College & Civil Hospital
16164	CTRI/2016/10/007345	30	Downtown Hospital	30	Ethics Committee, Down Town Hospital
16164	CTRI/2016/10/007345	30	S P Medical College	30	Institutional Ethical Committee, JSS Medical College
16164	CTRI/2016/10/007345	30	Ajanta Hospital and IVF Centre	30	Institutional Ethics Committee, Ajanta Hospital & IVF Center
16164	CTRI/2016/10/007345	30	Lal Hospital and Heart Centre	30	Ethics Committee, Lal Hospital & Heart Center
16164	CTRI/2016/10/007345	30	Kasturba Medical College Hospital	30	Osmania medical College Ethics Committee
16164	CTRI/2016/10/007345	30	GMERS Medical College & General Hospital	30	Ethics Committee, S.P Medical College & A.G Hospitals
16164	CTRI/2016/10/007345	30	Calcutta School of Tropical Medicine, Kolkata	30	Clinical Research Ethics Committee, Calcutta School of Tropical Institute
16164	CTRI/2016/10/007345	30	Sujata Birla Hospital & Medical Research Center	30	Sapthagiri Institute of Medical Sciences & Research Centre Institutional Ethics Committee
16164	CTRI/2016/10/007345	30	Osmania Hospital	30	Institutional Ethics Committee for Human Research
16164	CTRI/2016/10/007345	30	NKP Salve Institute	30	NKPSIMS Institutional Ethics Committee
16164	CTRI/2016/10/007345	30	Malpani Hospital	30	Institutional Ethics Committee, Malpani Multispeciality Hospital
16164	CTRI/2016/10/007345	30	Rajiv Gandhi Medical College	30	Institutional Clinical Ethics Committee, Rajiv Gandhi Medical College and Chhatrapati Shivaji Maharaj Hospital
16164	CTRI/2016/10/007345	30	BYL Nair Charitable Hospital & Topiwala National Medical College	30	Institutional Ethics Committee, Topiwala National Medical College & BYL Nair Charitable Hospital
16164	CTRI/2016/10/007345	30	Shree Hospital and Critical Care Centre	30	Manipal University Ethics Committee
16164	CTRI/2016/10/007345	30	S.S.G. Hospital & Medical College	30	Yash Society Ethics Committee
16164	CTRI/2016/10/007345	30	Sapthagiri Hospital	30	Shree Hospital Ethics Committee
16164	CTRI/2016/10/007345	30	Kempegowda Institute of Medical Sciences	30	Penta-Med Ethics Committee
16164	CTRI/2016/10/007345	30	Medipoint Hospitals Pvt. Ltd	30	Indian Human Ethics Committee (Institutional Review Board)
16164	CTRI/2016/10/007345	30	J S S Hospital	30	KIMS Institutional Ethics Committee
16431	CTRI/2016/10/007367	9	BhaktiVedanta Hospital & Research Institute	9	Bhakti Vedanta hospital Ethics Committee
16431	CTRI/2016/10/007367	9	Lifepoint Multispeciality Hospital	9	Life Point Multispecialty Hospital
16431	CTRI/2016/10/007367	9	Ajanta Research Centre, Ajanta Hospital & IVF Centre	9	Institutional Ethics Committee Ajanta Research Centre Ajanta Hospital and IVF Centre
16431	CTRI/2016/10/007367	9	Post graduate institute of Medical Education & Research	9	Institutional Ethics Committee Post Graduate Institute of Medical Education and Research
16431	CTRI/2016/10/007367	9	Om Surgical Centre & Maternity Home	9	Institutional Ethics Committee Om Research Centre Om Surgical Centre and Maternity Home
16431	CTRI/2016/10/007367	9	Shree Hospital	9	Ethics Committee of Shree Hospital
16431	CTRI/2016/10/007367	9	Padmashree Dr. D.Y Patil Hospital and Research	9	Institutional Ethics Committee Padmashree Dr D Y Patil Medical College and Research Centre
16431	CTRI/2016/10/007367	9	Akanksha Hospital, and Research Institute	9	Institutional Ethics Committee, Sat Kaival Hospital Pvt. Ltd.
16431	CTRI/2016/10/007367	9	AIIMS	9	Ethics Committee All India Institute of Medical Sciences
15961	CTRI/2016/11/007433	8	Rajiv Gandhi Institute of Medical Sciences and RIMSGGH	8	Institutional Ethics Committee, Rajiv Gandhi Institute of Medical Sciences and RIMSGGH,
15961	CTRI/2016/11/007433	8	N.K.P Salve Institute of Medical Sciences & Research Centre and Lata Mangeshkar Hospital	8	Institutional Ethics Committee N.K.P Salve Institute of Medical Sciences & Research Centre and Lata Mangeshkar Hospital
15961	CTRI/2016/11/007433	8	IPGME&R/SSKM Hospital	8	IPGME&R Research Oversight Committee
15961	CTRI/2016/11/007433	8	Government Medical College and Hospital	8	Institutional Ethics Committee Department of Pharmacology Government Medical College and Hospital, Nagpur-
15961	CTRI/2016/11/007433	8	District Hospital	8	District Hospital Institutional Ethics Committee-Howrah
15961	CTRI/2016/11/007433	8	Maharaja Agrasen Hospital	8	Institutional Ethics Committee R. No, 614, 6th Floor Maharaja Agrasen Hospital, West Punjabi Bagh, New Delhi-
15961	CTRI/2016/11/007433	8	AIIMS	8	Institute Ethics Committee, AIIMS, Raipur Chhattisgarh
15961	CTRI/2016/11/007433	8	Gujarat medical education and Research Society Medical college and Genenal Hospital	8	Institutional Human Ethics ( Institutional Review Board) Gotri Road, Vadodara
16044	CTRI/2016/11/007439	11	Sanjeevan Hospital	11	Ethics Committee Sanjeevan Hospital
16044	CTRI/2016/11/007439	11	GMERS Medical college & Hospital	11	Ethics Committee, GMERS Medical College
16044	CTRI/2016/11/007439	11	Bansal Hospital & Research Centre	11	Institutional Ethics Committee Bansal Hospital & Research Centre
16044	CTRI/2016/11/007439	11	Government Medical College, Aurangabad	11	Institutional Ethics Committee, Govt Medical College, Aurangabad
16044	CTRI/2016/11/007439	11	Supe Heart & Diabetes Hospital & Research Centre	11	Institutional Ethics committee Supe Hospital, Supe Heart & Diabetes Hospital & Research Centre
16044	CTRI/2016/11/007439	11	Nilratan Sircar Medical college & Hospital	11	Ethics committee, N.R.S medical College
16044	CTRI/2016/11/007439	11	Osmania General Hospital	11	Osmania Medical College Ethics Committe
16044	CTRI/2016/11/007439	11	Shivam Hospital & Diagnostic Centre	11	Ethic Committee SMS Medical College
16044	CTRI/2016/11/007439	11	Kovai Diabetes Speciality Centre	11	Kovai Medical Center & Hospital Ethics Committe
16044	CTRI/2016/11/007439	11	SMS Hospital	11	Shivam Hospital Ethics Hospital
16044	CTRI/2016/11/007439	11	Institute of Post-graduate Medical Education & Research (IPGME&R)/ S.S.K.M Hospital	11	IPGME & R research oversight committee
15321	CTRI/2016/11/007473	15	Lokmanya Tilak Municipal Medical College and General Hospital	15	Institutional Ethics Committee, Human Research -Lokmanya Tilak Municipal Medical College, Mumbai, India
15321	CTRI/2016/11/007473	15	Indraprastha Apollo Hospitals	15	Institutional Ethics Committee, Indraprastha Apollo Hospitals, New Delhi, India
15321	CTRI/2016/11/007473	15	Goa Medical College	15	Institutional Ethics Committee, Goa Medical College, Goa, India
15321	CTRI/2016/11/007473	15	Max Super Speciality Hospital	15	Institutional Ethics Committee, Max Super Specialty Hospital, New Delhi, India
15321	CTRI/2016/11/007473	15	Maharaja Agrasen Hospital	15	Institutional Ethics Committee, Maharaja Agrasen Hospital, New Delhi, India
15321	CTRI/2016/11/007473	15	Kokilaben Dhirubhai Ambani Hospital and Medical Research	15	Institutional Scientific and Ethics Board, Kokilaben Dhirubhai Ambani Hospital and Medical Research Institute, Mumbai, India
15321	CTRI/2016/11/007473	15	Arneja Heart and Multispecialty Hospital	15	Institutional Ethics Committee, Maulana Azad Medical College and Associated Hospital, New Delhi
15321	CTRI/2016/11/007473	15	M S Ramaiah Memorial Hospital	15	Institutional Review Board, M S Ramaiah Medical College and Hospitals, Banglore, India
15321	CTRI/2016/11/007473	15	All India Institute of Medical Sciences	15	Institutional Ethics Committee, Datta Meghe Institute of Medical Sciences, Maharashtra
15321	CTRI/2016/11/007473	15	CARE Hospitals	15	Institutional Ethics Committee, Care Hospital, Banjarahills
15321	CTRI/2016/11/007473	15	HCG Hospitals	15	Institutional Ethics Committee, HCG Hospitals, Ahmedabad
15321	CTRI/2016/11/007473	15	Acharya Vinoba Bhave Rural Hospital	15	Arnejas Institutional Ethics Committee, Nagpur
15321	CTRI/2016/11/007473	15	Ruby Hall Clinic	15	Institutional Ethics Committee, Max Healthcare, New Delhi, India
15321	CTRI/2016/11/007473	15	Govind Ballabh Pant Institute of Postgraduate Medical Education and Research	15	Institutional Ethics Committee, Poona Medical Research Foundation, Pune, India
15866	CTRI/2016/11/007481	7	Sant Dnyaneshwar Medical Education Research Centre	7	Sant Dnyaneshwar Medical Education Research Center Institutional Review Board
15866	CTRI/2016/11/007481	7	Down Town Hospital	7	Ethics Committee Down Town Hospital Assam
15866	CTRI/2016/11/007481	7	SRM Medical College Hospital & Research Centre	7	Ethics commitee, SRM Medical College & Research Centre, SRM Nagar, Chennai
15866	CTRI/2016/11/007481	7	HM Patel Centre for Medical Care & Education	7	H.M Patel Centre for Medical Care & Education( Managed by charutar arogya Mandal), Gokal Nagar, Karamsad, gujarat
15866	CTRI/2016/11/007481	7	King Georges Medical University	7	Jasleen Hospitals Ethics Committee, Nagpur
15866	CTRI/2016/11/007481	7	Dr.M.Giridora	7	Institutional Ethics Commitee, M/s King George Hospital, Visakhapatnam
15866	CTRI/2016/11/007481	7	Khalatkar Hospital	7	Institutional Ethics Committe, Research Cell, Administrative block,KGMU, Lucknow
16042	CTRI/2016/11/007491	12	Aster Aadhar Hospital	12	Aster Aadhar Ethics Committee
16042	CTRI/2016/11/007491	12	Marudhar Hospital	12	Marudhar Hospital Ethics Committee
16042	CTRI/2016/11/007491	12	N.R.S. Medical college & Hospital	12	Ethics committee, N.R.S Medical College.
16042	CTRI/2016/11/007491	12	Sanjeevan Hospital	12	Ethics Committee Sanjeevan Hospital
16042	CTRI/2016/11/007491	12	Government Medical College	12	Institutional Ethics Committee, Government Medical College
16042	CTRI/2016/11/007491	12	SMS Medical College & Hospital	12	Institutional Ethics Committee, Osmania Medical College
16042	CTRI/2016/11/007491	12	Gandhi Hospital	12	Institutional Ethics Committee, Gandhi Medical College
16042	CTRI/2016/11/007491	12	Kanoria Hospital & Research Centre	12	Kanoria Ethics Committee
16042	CTRI/2016/11/007491	12	Oyster & Pearl Hospital	12	O & P Institutional Ethics Committee
16042	CTRI/2016/11/007491	12	P.D.E.As Ayurved Rugnalay & Sterling Multispeciality Hospital	12	IPGME&R Research Oversight Committee
16042	CTRI/2016/11/007491	12	Osmania General Hospital	12	Sterling Hospital
16042	CTRI/2016/11/007491	12	Institute of Post Graduate Medical Education and Research	12	Office of Ethics Committee ,S.M.S.Medical College & Attached Hospital Jaipur
15317	CTRI/2016/11/007512	40	Dr. L. H. Hiranandani Hospital	40	Institutional Ethics Committee, Dr. L. H. Hiranandani Hospital
15317	CTRI/2016/11/007512	40	Sanjay Gandhi Post Graduate Institute of Medical Sciences	40	Institutional Ethics Committee Sanjay Gandhi Post Graduate Institute of Medical Sciences Lucknow
15317	CTRI/2016/11/007512	40	Sree Chitra Tirunal Institute for Medical Sciences & Technology	40	Institutional Ethics Committee Sree Chitra Tirunal Institute for Medical Sciences & Technology Trivandrum
15317	CTRI/2016/11/007512	40	King GeorgeÃƒÂ¢Â€Â™s Medical University-LARI	40	King Georges Medical University UP Institutional Ethics Committee
15317	CTRI/2016/11/007512	40	SRM Institute for Medical Sciences SIMS	40	Institutional Ethics Committee SRM Institutes for medical Sciences SIMS Chennai
15317	CTRI/2016/11/007512	40	Amrita Institute of Medical Sciences	40	Institutional Ethics Committee, AmritacInstitute of Medical Sciences, Kerala
15317	CTRI/2016/11/007512	40	Christian Medical College and Hospital	40	Institutional Review Boards Christian Medical College and Hospital Vellore
15317	CTRI/2016/11/007512	40	Fortis Escorts Heart Institute	40	Institutional Ethics Committee, Fortis Escorts Hospital, Jaipur
15317	CTRI/2016/11/007512	40	Fortis Escorts Hospital	40	Institutional Ethics Committee Fortis Escorts Heart Institute New Delhi
15317	CTRI/2016/11/007512	40	Aster Medcity	40	Institutional Ethics Committee, Aster Medcity, Kochin
15317	CTRI/2016/11/007512	40	Batra Hospital and Medical Research Centre	40	Institutional Ethics Committee, Batra Hospital and Medical Research Centre New Delhi
15317	CTRI/2016/11/007512	40	Max Super Speciality Hospital	40	Institutional Ethics Committee Max Super Specialty Hospital New Delhi
15317	CTRI/2016/11/007512	40	CIMS	40	Ethics Committee of CIMS
15317	CTRI/2016/11/007512	40	Maharaja Agrasen Hospital	40	Institutional Ethics Committee, Maharaja Agrasen Hospital, New Delhi
15317	CTRI/2016/11/007512	40	Eternal Heart Care Centre & Research Institite Pvt Ltd	40	Institutional Ethics Committee, Eternal Heart Care Centre and Research Institute Private Limited, Rajasthan
15317	CTRI/2016/11/007512	40	Smt S R Mehta & Sir K P Cardiac Institute	40	Institutional Ethics Committee, Smt. Sushilaben R. Mehta & Sir Kikabhai Premchand Cardiac Institute
15317	CTRI/2016/11/007512	40	Lokmanya Tilak Municipal General Hospital	40	Institutional Ethics Committee Human Research Lokmanya Tilak Municipal Medical College Mumbai
15317	CTRI/2016/11/007512	40	G. Kuppusamy Naidu Memorial Hospital	40	Institutional Ethics Committee, G Kuppuswamy Naidu Memorial Hospital, Coimbatore, India
15317	CTRI/2016/11/007512	40	Madras Medical Mission	40	Institutional Ethics Committee, The Madras Medical Mission, Chennai
15317	CTRI/2016/11/007512	40	Sir Ganga Ram Hospital	40	Ethics Committee Sir Ganga Ram Hospital, New Delhi
15317	CTRI/2016/11/007512	40	Apollo Research & Innovations (ARI)	40	Institutional Ethics Committee, Poona Medical Research Foundation, Pune
15317	CTRI/2016/11/007512	40	Sri Ramchandra Medical Centre	40	Institutional Ethics Committee, Sri Ramachandra Institute of Higher Education And Research
15317	CTRI/2016/11/007512	40	Apollo Hospitals	40	Institutional Ethics Committee, Apollo Hospitals, Hyderabad
15317	CTRI/2016/11/007512	40	Arneja Heart Institute	40	Arnejas Institutional Ethics Committee, Nagpur
15317	CTRI/2016/11/007512	40	Apollo Hospital Enterprise Limited	40	Institutional Ethics Committee Apollo Hospital Hyderabad
15317	CTRI/2016/11/007512	40	Medanta ÃƒÂ¢Â€Â“ The Medicity	40	Medanta Institutional Ethics Committee, Medanta-The Medicity, Gurgaon, Haryana
15317	CTRI/2016/11/007512	40	Lisie Hospital	40	Institutional Ethics Committee, Lisie Hospital, Kochi
15317	CTRI/2016/11/007512	40	Fortis Hospital Anandapur	40	Fortis Hospital Ethics Committee, Kolkata
15317	CTRI/2016/11/007512	40	Jaslok hospital and Research Centre	40	Institutional Ethics Committee, Jaslok Hospital, Mumbai, India
15317	CTRI/2016/11/007512	40	Military Hospital Cardio Thoracic Centre	40	Institutional Ethics Committee, Armed Forces Medical College, Pune
15317	CTRI/2016/11/007512	40	Sri Jayadeva Institute of Cardiovascular Sciences and Research	40	Sri Jaydeva Institute Ethics Committee Banglore
15317	CTRI/2016/11/007512	40	Krishna Institute of Medical Sciences	40	KFRC Ethics Committee Hyderabad
15317	CTRI/2016/11/007512	40	Sun shine Hospital	40	Institutional Ethics Committee Sunshine Hospital, Secunderabad
15317	CTRI/2016/11/007512	40	All India Institute of Medical Sciences	40	Institutional Ethics Committee Clinical Studies Apollo Hospitals Chennai
15317	CTRI/2016/11/007512	40	Narayana Institute of Cardiac Sciences	40	Office of the Ethics Committee, SMS Medical College, Jaipur
15317	CTRI/2016/11/007512	40	Ruby Hall Clinic	40	Narayana Health Medical Ethics Committee Banglore
15317	CTRI/2016/11/007512	40	Pushpawati Singhania hospital and Research Institute	40	Dr B L Kapur Memorial Hospital Ethics Committee, New Delhi
15317	CTRI/2016/11/007512	40	S. M. S. Hospital	40	Institutional Ethics Committee, PSRI Hospital, New Delhi
15317	CTRI/2016/11/007512	40	BLK Super Speciality Hospital	40	Maulana Azad Medical College and Associated Govind Ballabh Pant Institute of Post Graduate Medical Education and Research, New Delhi
15317	CTRI/2016/11/007512	40	G B Pant Hospital	40	Institutional Ethics Committee, AIIMS, Delhi
16978	CTRI/2016/12/007557	37	SMS Medical College & Hospital	37	ETHICS COMMITTEE SMS MEDICAL COLLEGE
16978	CTRI/2016/12/007557	37	Bhagwan Mahaveer Cancer Hospital & Research Center	37	Institute Ethics Committee, Bhagwan Mahaveer Cancer Hospital & Research Centre.
16978	CTRI/2016/12/007557	37	Bhakti Vedanta Hospital and research Institute	37	Bhakti Vedanta Hospital Ethics Committee
16978	CTRI/2016/12/007557	37	HCG City Cancer Center	37	HCG Curie City Cancer Centre, Institutional Ethics Committee
16978	CTRI/2016/12/007557	37	ShettyÃƒÂ¢Â€Â™s Hospital	37	Shettys Hospital Ethics Committee
16978	CTRI/2016/12/007557	37	North East Cancer Hospital and research Institute	37	The Institutional Ethics committee, North east cancer hospital
16978	CTRI/2016/12/007557	37	King GeorgeÃƒÂ¢Â€Â™s Medical University	37	Institute Ethics Committee, King Georgs Medical University, Lukhnow, UP, India
16978	CTRI/2016/12/007557	37	Manibhai Shivabhai Patel Cancer Center Shree Krishna Hospital and Medical Center	37	Institutional Ethics Committee, H M Patel Cancer Centre, Shrree Krishna Hospital and Medical centre, Gokal Nagar, Karamsad-388325
16978	CTRI/2016/12/007557	37	Aadhar Health Institute	37	Aadhar Institutional Ethics committee
16978	CTRI/2016/12/007557	37	United CIIGMA Institute of Medical Science Pvt. Ltd.	37	Nirmal Hospital Pvt Ltd, Ethics committee
16978	CTRI/2016/12/007557	37	ATRCTRI (RCC), S.P. Medical College & AG Hospitals	37	Institute Ethics Committee, Dept. of Pharmacology, Govt, Medical College, Nagpur
16978	CTRI/2016/12/007557	37	Chittaranjan National Cancer Institute	37	Institutional Ethics Committee of CNCI Chittranjan National Cancer Institute 37, S.P Mukherjee Road Kolkata- 700026, WB
16978	CTRI/2016/12/007557	37	Rajiv Gandhi Government General Hospital and MMC India	37	Institute Ethics Committee, Rajiv Ghandhi Government general Hospital & M.M.C., No.1 Opposite to Central Railway Station, E.V.R. Periyar Salai, Park Town, Chennai-600003
16978	CTRI/2016/12/007557	37	Nirmal Hospital	37	Giriraj Hospital Research Ethics committee
16978	CTRI/2016/12/007557	37	Convenient Hospital Ltd., CHL-Hospital & CHL-CBCC Cancer Center, Units of CHL Group of Hospitals	37	Integrity Ethics Committee, Convenient Hospital Ltd., CHL Hospital, L.I.G. Square, A.B. Road, Indore-452008, Madhya Pradesh, India
16978	CTRI/2016/12/007557	37	Unique Hospital-Multispeciality & Research Institute	37	Institute Ethics Committee, KLE University, Belagavi-590010
16978	CTRI/2016/12/007557	37	Mahatma GandhiCancer Hospital & Research Institute	37	Institutional Review Board, Mahatama Gandhi Cancer Hospital and Research Institute, 1/7 MVP colony VIZAG -530017 AP India
16978	CTRI/2016/12/007557	37	Sahyadri Speciality Hospital	37	Ethics Committee Kodlikeri Memorial Hospital
16978	CTRI/2016/12/007557	37	Meenakshi Mission Hospital & research Centre	37	Meenakshi Mission Hospital & Research Centre, Room No. 6701, Ethics Room,6th, Lake Area, Melor Road, Madurai ÃƒÂ¢Â€Â“ 625107, TamilNadu
16978	CTRI/2016/12/007557	37	Sujan Surgical Cancer Hospital and Amravati Cancer Foundation	37	Drug Trial Ehics Committee, Dayanand Medical College and Hospital, Tagore Nagar, Civil Lines, Ludhiana-141001 Punjab, India
16978	CTRI/2016/12/007557	37	Malpani Multispecialty Hospital	37	Amravati Ethics Committee
16978	CTRI/2016/12/007557	37	KLEÃƒÂ¢Â€Â™s Dr. Prabhakar Kore Hospital & MRC	37	Institute Ethics Committee, Malpani Multispeciality Hospital, SP-6, Road No-1, VKI Area, Sikar Road, Jaipur-302013, Rajasthan, India
16978	CTRI/2016/12/007557	37	Jaslok Hospital and Research Centre	37	Jaslok Hospital And Research Centre Ethics Committee, Jaslok Hospital and Research Centre, 15, Dr. G. Deshmukh Marg, Mumbai-400026
16978	CTRI/2016/12/007557	37	Sri Venkateshwara Hospital	37	Sri Venkateshwara Hospital Ethics Committee, No. 86, madiwala, hosur Main Road, Bangalore ÃƒÂ¢Â€Â“ 560068
16978	CTRI/2016/12/007557	37	Curie Manavata Cancer Center	37	Manavta Clainical Research Institute Ethics Committee (MCRI-EC), Curie Manavata Cancer Centre, Opp. Mahamarg Bus stand, Mumbai Naka, Nashik-422004, Maharashtra, India
16978	CTRI/2016/12/007557	37	Asian Cancer Reasearch Institute, Apex Hospital Private Limited	37	Ethics Committee, S.P. Medical College & AG of Hospital, HRMC Cardiovascular Sceince & Research, Bikaner-334001, Rajasthan
16978	CTRI/2016/12/007557	37	Govt. Medical College and Hospital	37	Institute Ethics Committee(IES), IGIMS, Patna-800014
16978	CTRI/2016/12/007557	37	Regional Cancer Center Indira Gandhi Institute of Medical Sciences	37	Institutional Ethics Committee Global Hospital, Global Hospitals, 6-1-1070/ 1 to 4, Lakadikapool, Hyderabad- 500004
16978	CTRI/2016/12/007557	37	Shree Giriraj Multispeciality Hospital	37	Institute Ethics Committee, Apex Hospital Private Limited SP 4 & 6 Malviya Industrial Area Malviya Nagar Jaipur-302017
16978	CTRI/2016/12/007557	37	Dayanand Medical College and Hospital	37	Institute Ethics Committee, BGS Global Hospital, BGS Health & Education City, Endocrionology Department, #67, Uttarahalli Road, Kengeri-560060, Banglore, Karnataka, India
16978	CTRI/2016/12/007557	37	Seth Nandlal Dhoot Hospital	37	Seth Nandlal Dhoot Hospital Institutional Ethics Committee A-1, A-2, MIDC, Chikalthana Jalna Road, Aurangabad - 431210, Maharashtra
16978	CTRI/2016/12/007557	37	Kailash Cancer Hospital and Research Center	37	Sahyadri Hospitals LTD Ethics Committee, Sahyasri Clinical Research and Development Center, 33/34 B, Makarand Bhave Path, Karve Road, Pune- 411004, Maharashtra, India
16978	CTRI/2016/12/007557	37	Ruby Hall Clinic	37	HCG Multispeciality Ethics Committee, HCG Multispeciality Hospital, Mithakhali, Ellisbridge, Ahemadabad- 380006 Gujarat, India
16978	CTRI/2016/12/007557	37	HCG Cancer Center	37	Kailash Cancer Medical Centre, Institute Ethics Committee, Dept. of Clinical Research, Kailash Cancer Hospital & Research Centre, Muni Seva Ashram, P.O.Goraj-391760, Waghodia, Vadodara, Gujarat, India
16978	CTRI/2016/12/007557	37	Prince Aly Khan Hospital	37	Prince Aly Khan Ethics Committee, Prince Aly Khan Hospital, Aga Hall, Nesbit Hall, Mazagaon, Mumbai-400010, Maharashtra, India
16978	CTRI/2016/12/007557	37	BGS Global Hospitals	37	Poona Medical Research Foundation, Institutional Ethics Committee, 4th Floor, Fifth Avenue Condomonium, D.P.Road, Pune-411001
16978	CTRI/2016/12/007557	37	Global Hospitals	37	Ethics Committee, Unique Hospital Multispeciality and Research Institute situated at Opp. Kiran Motor, Nr. Canal, Civil Hospital Charrasta Sosyso Circle, lane Off. Ring Road Surat 395002 Gujarat india
14849	CTRI/2016/12/007588	8	Sterling Hospital	8	Institutional Ethics Committee, Sterling Hospital
14849	CTRI/2016/12/007588	8	Nirmal Hospital Private Hospital	8	Nirmal Hospital Private Ethics Committee
14849	CTRI/2016/12/007588	8	Vijaya Super speciality Hospital	8	Vijaya Ethics Committee, Vijaya Super Speciality Hospital
14849	CTRI/2016/12/007588	8	Osmania General Hospital	8	Ethics Committee, Osmania medical College
14849	CTRI/2016/12/007588	8	Muljibhai Patel Urological Hospital	8	Muljibhai Patel society for Research in Nephro-Urology
14849	CTRI/2016/12/007588	8	Dr D Y Patil Medical college & Hospital	8	Institutional ethics Committee Padmashree Dr. D. Y. Patil Medical College & Hospital and research Centre
14849	CTRI/2016/12/007588	8	Sanjivani Super Speciality Hospital	8	Sanjivani Hospital Ethics Committee
14849	CTRI/2016/12/007588	8	Institute of Kidney Diseases and Research centre	8	IKDRC-ITS Ethics Committee
17274	CTRI/2017/01/007650	13	BSES Municipal General hospital	13	Ethics Committee BSES Municipal General Hospital
17274	CTRI/2017/01/007650	13	Nirmal Hospital Private Limited	13	Nirmal Hospital Private Limited Ethics Committee
17274	CTRI/2017/01/007650	13	Apollo Hospitals,	13	Ethics Committee Apollo Hospital
17274	CTRI/2017/01/007650	13	Global Health City	13	"Institutional Ethics Committee , Global Hospital & Health City
17274	CTRI/2017/01/007650	13	Lady Hardinge Medical College and S.S.K. Hospital	13	Ethics Committee For Human Research, Lady Hardinge Medical College & Associated Hospitals
17274	CTRI/2017/01/007650	13	Apollo Gleneagles Hospitals	13	Instituitional Ethics Committee, Apollo Gleneagles Hospitals
17274	CTRI/2017/01/007650	13	United CIIGMA Institute of medical Sciences Pvt.Ltd.	13	Ethics Committee Kodlikeri Memorial Hospital and group of CIIGMA Hospital, United CIIGMA Institute of Medical Sciences Pvt.Ltd,
17274	CTRI/2017/01/007650	13	Ramdev Rao Hospital Kumudini Devi Diabetes Centre	13	Institutional Ethics Committe, Ramdevrao Hospital Kukatpally
17274	CTRI/2017/01/007650	13	Calicut Medical College	13	"Ethics Committee, Government Medical College, Kozhikode
17274	CTRI/2017/01/007650	13	All India Institute of Medical Sciences	13	Institutional Ethics Committee Care Foundation, Care Hospitals, CARE Convergence Centre
17274	CTRI/2017/01/007650	13	CARE Hospitals	13	Institutional Ethics Committee of Madras
17274	CTRI/2017/01/007650	13	KG Hospital and Post Graduate Medical Institute	13	Institutional Ethics Committee, AIIMS, New Delhi
17274	CTRI/2017/01/007650	13	Dr Mohans Diabetes Specialities Center and Madras Diabetes Research Foundation	13	Regional Ethics Committee, Department of Diabetology, KG Hospital."
15891	CTRI/2017/01/007651	23	Sir Ganga Ram Hospital, New Delhi	23	Ethics Committee, Sir Ganga Ram Hospital Ethics Committee,New Delhi
15891	CTRI/2017/01/007651	23	Grant Government Medical College & J. J. Group of Hospitals	23	Institutional Ethics Committee, Grant Government Medical College & J. J. Group of Hospitals, Mumbai
15891	CTRI/2017/01/007651	23	Dr. Ram Manohar Lohia Institute of Medical Sciences	23	Institutional Ethics Committee Dr. Ram Manohar Lohia Institute of Medical Sciences Lucknow
15891	CTRI/2017/01/007651	23	Sapthgiri Insitute of Medical Sciences & Research Center	23	Institutional Ethics Committee, Sapthgiri Insitute of Medical sciences & Research Centre, Bangalore
15891	CTRI/2017/01/007651	23	M. V. Hospital and Research Centre	23	Institutional Ethics Committee for M V Hospital and Research Centre
15891	CTRI/2017/01/007651	23	BSES Municipal General Hospital	23	BSES Municipal General Hospital Ethics Committee Mumbai
15891	CTRI/2017/01/007651	23	Smt. NHL Municipal Medical College & Sheth VS General Hospital	23	Institutional Ethics Committee, Smt. NHL Municipal Medical College Ahmedabad
15891	CTRI/2017/01/007651	23	B. J. Medical College and Civil Hospital	23	Institute Ethics Committee, B. J. Medical College & Civil Hospital- Ahmedabad
15891	CTRI/2017/01/007651	23	Kovai Diabetes Speciality Centre & Hospital	23	Institutional Ethics Committee of Kovai Diabetes Speciality Centre & Hospital, Coimbatore, Tamil Nadu
15891	CTRI/2017/01/007651	23	King Georges Medical University	23	Institutional Ethics Committee, King Georges Medical College Lucknow
15891	CTRI/2017/01/007651	23	S.P Medical College & A G of Hospitals	23	Institutional Ethics Committee of NRS Medical College, Kolkata
15891	CTRI/2017/01/007651	23	Supe Heart and Diabetes Hospital and Research Centre	23	Supe Hospital Ethics committee (SHEC), Supe Heart & Diabetes Hospital & Research Centre, Nashik, Maharashtra
15891	CTRI/2017/01/007651	23	Paras HMRI Hospital	23	Ethics Committee, Paras HMRI Hospital, Patna- Bihar
15891	CTRI/2017/01/007651	23	Dayanand Medical College & Hospital	23	Drug Trial Ethics Committee Dayanand Medical College and Hospital Ludhiana
15891	CTRI/2017/01/007651	23	Fortis Hospital	23	Institutional Ethics Committee, Fortis Hospital, Kolkata
15891	CTRI/2017/01/007651	23	Nirmal Hospital Private Ltd	23	Ethics Committee, Nirmal Hospital Private Ltd. Ring Road, Surat- 395002, Gujarat
15891	CTRI/2017/01/007651	23	Institute of Medical Sciences & SUM Hospital	23	Ethics Committee, S.P Medical College & A G of Hospitals, HRMC Cardiovascular Science and Research, Bikaner
15891	CTRI/2017/01/007651	23	M V Hospital for Diabetes Private Ltd	23	Ethics commitee of Vishwanathan Diabetes Research Centre M.V. Hospital for Diabetes Ltd
15891	CTRI/2017/01/007651	23	Shri Nidaan Hospital & Hope Fertility Center, Jaipur	23	Ethics committee, Swastic Ethics Committee, 27- Vidhut Nagar-A, Ajmer Road, Jaipur
15891	CTRI/2017/01/007651	23	Institute of Post-Graduate Medical Education and Research	23	Institutional Ethics Committee, PGIMER, Chandigarh
15891	CTRI/2017/01/007651	23	Popular Hospital	23	Ethics Committee, IPGME & R Research Oversight Committee, Kolkata
15891	CTRI/2017/01/007651	23	BAPS Pramukhswami Hospital	23	Ethics committee, BAPS Pramukh Swami Hospital, Adajan Cross Road, Adajan, Surat-395009, Gujarat
15891	CTRI/2017/01/007651	23	Nilratan Sircar Medical College & Hospital	23	Popular Hospital Ethics Committee, Varanasi, Uttar Pradesh
14297	CTRI/2017/01/007687	2	Curie Manavata Cancer Centre	2	Manavata Clinical Research Institute, Ethics Committee
14297	CTRI/2017/01/007687	2	Integrated Cancer Treatment and Research Centre	2	Ethics Committee of Bharatiya Sanskriti Darshan Trust, Pune
14315	CTRI/2017/01/007689	2	Curie Manavata Cancer Centre	2	Manvata Clinical Research Institute Ethics Committee
14315	CTRI/2017/01/007689	2	Integrated Cancer Treatment and Research Centre	2	Ethics Committee of Bharatiya Sanskriti Darshan Trust, Pune
14318	CTRI/2017/01/007690	2	Sahyadri Clinical Research and Development Center	2	Sahyadri clinical research and development cernter
14318	CTRI/2017/01/007690	2	Integrated Cancer Treatment and Research Centre	2	Ethics Committee of Bharatiya Sanskriti Darshan Trust, Pune
16873	CTRI/2017/01/007691	2	Central Ayurveda Research Institute for Cardio-vascular Diseases, New Delhi	2	Institutinal Ethics Committee New Delhi
16873	CTRI/2017/01/007691	2	Central Ayurveda Research Institute For Neuromuscular and musculoskeletal disorders Cheruthuruthy	2	Institutional Ethics Committee Cheruthuruthy
16775	CTRI/2017/01/007696	8	Care Institute of Medical Science (CIMS Hospital)	8	Ethics Committee OF Care Institute of medical Sciences, CIMS Hospital
16775	CTRI/2017/01/007696	8	Rajiv Gandhi Cancer Institute and Research Centre	8	Institutional Reviewe Board Rajiv Gandhi Cancer Institute and Reseach Centre
16775	CTRI/2017/01/007696	8	Sahyadri Speciality Hospital	8	Sahyadri Hospitals Ltd. Ethics Committee
16775	CTRI/2017/01/007696	8	Medica Superspecialty Hospital	8	Clinical Research Ethics Committee, Medica Superspeciality Hospital
16775	CTRI/2017/01/007696	8	Meditrina Institute of Medical Sciences	8	Meditrina Ethics Committee
16775	CTRI/2017/01/007696	8	Muljibhai Patel Urological Hospital (MPUH)	8	Muljibhai Patel Society For Reseach in Nephro-Urology, Ethics Committee
16775	CTRI/2017/01/007696	8	Dr. Ram Manohar Lohia Hospital	8	Ethics Committee, Dr. RML Hospital & PGI MER
16775	CTRI/2017/01/007696	8	Apollo Hospitals	8	Institutional Ethics Committee- Clinical Studies
16107	CTRI/2017/01/007706	5	Govt. Siddhartha Medical college, Old. Govt. General Hospital	5	Institutional Ethics Commitee Siddhartha Medical College and Govt General Hospital
16107	CTRI/2017/01/007706	5	SRM Medical College Hospital & Research Centre	5	Institutional Ethics committee Mysore Medical College &Research Institute& Associated Hospitals
16107	CTRI/2017/01/007706	5	Cheluvamba Hospital Mysore Medical College Research Institute	5	Ethics commitee, SRM Medical College & Research Centre, SRM Nagar, Chenna
16107	CTRI/2017/01/007706	5	Mogre Childrens hospital	5	Jasleen Hospitals Ethics Committee Nagpur
16107	CTRI/2017/01/007706	5	Govt.Victoria Hospital	5	Institutional Ethics Committee, King George Hos pitalMaharani peta
16858	CTRI/2017/01/007722	5	All India Institute of Medical Sciences	5	Ethics Committee, All India Institute of Medical Sciences
16858	CTRI/2017/01/007722	5	Lakeshore Hospital And Research Centre	5	Ethics Committee, Lakeshore Hospital and Research Centre
16858	CTRI/2017/01/007722	5	KEM Hospital Research Centre	5	KEM Hospital Research Centre, Ethics Committee
16858	CTRI/2017/01/007722	5	Owaisi Hospital and Research Centre	5	Institutional Ethics Committee- Deccan College of Medical Sciences and Allied Hospitals
16858	CTRI/2017/01/007722	5	VGM Hospital Institute of Gastroenterology	5	Institutional Ethics Committee VGM Hospital
17450	CTRI/2017/02/007763	14	Lady Hardinge Medical College	14	Ethics Committee for Human Research, Lady Hardinge Medical College New Delhi-110001, India
17450	CTRI/2017/02/007763	14	Rajiv Gandhi Institute of Medical Sciences & RIMS Govt. General Hospital	14	Institutional Ethics Committee, Department of Medicine, Rajiv Gandhi Institute of Medical Science and RIMS Government General Srikakulam, Andhra Pradesh ÃƒÂ¢Â€Â“ 532 001, India
17450	CTRI/2017/02/007763	14	Deenanath Mangeshkar Hospital & Research Center	14	Institutional Ethics Committee Deenanath Mangeshkar Hospital and research Center Nr. Mhatre Bridge, Erandawane, Pune, Maharasthra -411004
17450	CTRI/2017/02/007763	14	SP Medical College & AG Hospital	14	Institutional Ethics Committee, Principal Ethics, Gandhi Medical College, Secunderabad
17450	CTRI/2017/02/007763	14	All India Institute of Medical Science	14	Ethics Committee S.P. Medical College and AG Hospital HRM Cardiovascular Science & Research Bikaner-334001, Rajasthan
17450	CTRI/2017/02/007763	14	Post Graduate Institute of Medical Education and Research (PGIMER)	14	Institutional Ethics Committee Room No. 102, 1st Floor, Old O.T. Block, All India Institute of Medical Sciences Ansari Nagar, New Delhi ÃƒÂ¢Â€Â“ 110029, India
17450	CTRI/2017/02/007763	14	Marwari Hospital and Research Center	14	Ethics Committee & Research Cell Marwari Hospital & Research Centre S.J Road, Athgaon, Guwahati ÃƒÂ¢Â€Â“ 781 008, Assam, India
17450	CTRI/2017/02/007763	14	Down town hospital	14	Ethics Committee Down town hospital, Dispur, G.S. Road Guwahati-781006
17450	CTRI/2017/02/007763	14	Maharaja Agrasen Hospital	14	Institutional Ethics Committee, Maharaja Agrasen Hospital, R.No.-614, 6th Floor West Punjabi Bagh New Delhi - 110026, India
17450	CTRI/2017/02/007763	14	Columbia Asia Yashwanthpur	14	Institutional Ethics Committee Columbia Asia Hospital, Columbia Asia Referral Hospital, Yashwanthpur. #26/4 Brigade Gateway, Malleshwaram, West Bengaluru - 560 055, Karnataka, India
17450	CTRI/2017/02/007763	14	King George Hospital	14	Institutional Ethics Committee, King George Hospital, Maharanipeta, Visakhapatnam ÃƒÂ¢Â€Â“ 530 002, Andhra Pradesh, India
17450	CTRI/2017/02/007763	14	Gandhi Hospital	14	Institutional Ethics Committee PGIMER, Sector - 12 Chandigarh 160012 ÃƒÂ¢Â€Â“ India
17450	CTRI/2017/02/007763	14	Fortis Hospital	14	Institutional Ethics Committee, Fortis Hospital, Sector-62, Phase-VIII, Mohali ÃƒÂ¢Â€Â“ 160 062 Punjab, India
14302	CTRI/2017/02/007810	2	Angels Child Care	2	Intersystem Biomedica Ethics Committee
14302	CTRI/2017/02/007810	2	LIFE VEDA Treatment and Research Centre	2	Intersystem Biomedica Ethics Committee - Worli Site
17539	CTRI/2017/02/007814	27	Sir Ganga Ram Hospital	27	Sir Ganga Ram Hospital Ethics Committee
17539	CTRI/2017/02/007814	27	Sudbhawana Hospital	27	Ethics Committee, Sudbhawana Hospital
17539	CTRI/2017/02/007814	27	Asthma Bhawan	27	Ethics Committee, Asthma Bhawan
17539	CTRI/2017/02/007814	27	Neelima Hospital	27	Institutional Ethics Committee, Neelima Hospital
17539	CTRI/2017/02/007814	27	Siddhi Hospital	27	Siddhi Hospital Institutional Ethics Committee
17539	CTRI/2017/02/007814	27	M.S. Ramaiah Medical College and Hospitals	27	Ethics Committee, M.S. Ramaiah Medical College and Hospitals
17539	CTRI/2017/02/007814	27	Global Hospitals	27	Institutional Ethics Committee, Global Hospitals
17539	CTRI/2017/02/007814	27	Lal Hospital & Heart Centre	27	Ethics Committee, Lal Hospital and Heart Centre
17539	CTRI/2017/02/007814	27	Bansal Hospital & Research Centre	27	Institutional Ethics Committee, Bansal Hospital and Research Centre
17539	CTRI/2017/02/007814	27	S. P. Medical College & AG Hospitals	27	Ethics Committee, S.P. Medical College & A.G. Hospitals
17539	CTRI/2017/02/007814	27	Chest Research Foundation	27	Institutional Ethics Committee of Chest Research Foundation
17539	CTRI/2017/02/007814	27	Tagore Medical College & Hospital	27	Ethics Committee Tagore Medical College and Hospital
17539	CTRI/2017/02/007814	27	St. Johns Medical College & Hospital	27	St JohnÃƒÂ¢Â€Â™s Medical College & Hospital Institutional Ethics Committee
17539	CTRI/2017/02/007814	27	Vijaya Super Speciality Hospital	27	Vijaya Ethics Committee, Vijaya Super Speciality Hospital
17539	CTRI/2017/02/007814	27	KRIMS Hospital	27	Institutional Ethics Committee, Krims Hospitals
17539	CTRI/2017/02/007814	27	MV Hospital & Research Centre	27	Institutional Ethics Committee for MV Hospital and Research Centre
17539	CTRI/2017/02/007814	27	Government Medical College & Hospital	27	Institutional Ethics Committee, Govt Medical College Nagpur
17539	CTRI/2017/02/007814	27	Sri Bala Medical Centre & Hospital	27	Institutional Human Ethics Committee (IHEC), Sri Bala Medical Centre & Hospital
17539	CTRI/2017/02/007814	27	SMS Medical College and Hospital	27	The Ethics Committee, S.M.S. Medical College and Attached Hospitals
17539	CTRI/2017/02/007814	27	Lifepoint Mutlispeciality Hospital	27	Lifepoint Research Ethics Committee
17539	CTRI/2017/02/007814	27	GMERS Medical College & General Hospital	27	Institutional Human Ethics Committee (Institutional Review Board), GMERS Medical College
17539	CTRI/2017/02/007814	27	Sanjivani Superspecialty Hospital Pvt. Ltd.	27	Ethics Committee, Zydus Hospital, Zydus Hospital & Health Care Research Pvt. Ltd
17539	CTRI/2017/02/007814	27	Shree Krishna hospital and Medical Research Centre	27	Penta-Med Ethics Commitee, Medipoint Hospital
17539	CTRI/2017/02/007814	27	Shree Hospital and Critical Care	27	Institutional Ethics Committee, H M Patel Centre for Medical Care & Education
17539	CTRI/2017/02/007814	27	Medipoint Hospital Pvt Ltd	27	Manipal University Ethics Committee
17539	CTRI/2017/02/007814	27	Zydus Hospitals	27	Sanjivani Hospital Ethics Committee
17539	CTRI/2017/02/007814	27	KMC Hospital	27	Shree Hospital Ethics Committee
17564	CTRI/2017/02/007835	10	Sterling Hospital	10	Institutional Ethics Committee_Sterling Hospital
17564	CTRI/2017/02/007835	10	Maharaja Agrasen Hospital	10	Institutional Ethics Committee_Maharaja Agrasen Hospital
17564	CTRI/2017/02/007835	10	B.J. Medical College & Civil Hospital	10	Institutional Ethics Committee_B.J. Medical College & Civil Hospital
17564	CTRI/2017/02/007835	10	Maulana Azad Medical College	10	Institutional Ethics Committee_Maulana Azad Medical College
17564	CTRI/2017/02/007835	10	Grant Govt. Medical College & Sir J.J Groups of Hospital	10	Institutional Ethics Committee_Grant government medical college & sir J.J. group of Hospital
17564	CTRI/2017/02/007835	10	Indira Gandhi Institute of Medical Sciences	10	Ethics Committee_Indira Gandhi Institute of Medical Sciences (IGMS)
17564	CTRI/2017/02/007835	10	Father Muller Medical College Hospital	10	Father Muller Ethics Committee
17564	CTRI/2017/02/007835	10	Rajiv Gandhi Institute of Medical Sciences & RIMS Government General Hospital	10	Institutional Ethics Committee_RIMS Govt. General Hospital
17564	CTRI/2017/02/007835	10	Ajanta Hospital	10	Ethics Committee_Ajanta Hospital & IVF Centre
17564	CTRI/2017/02/007835	10	BYL Nair Hospital & TNMC	10	Institutional Ethics committee_Topiwala national medical college and B.Y.L. Nair Hospital
17331	CTRI/2017/02/007883	4	Sir Ganga Ram Hospital	4	Ethics Committee Sir Ganga Ram Hospital
17331	CTRI/2017/02/007883	4	Kulkarni Endo Surgery Institute & Reconstructive Urology Center	4	Institutional Ethics Committee, Kulkarni Endosurgery Institute and Reconstructive Urology Centre
17331	CTRI/2017/02/007883	4	St. John Medical College & Hospital	4	Institutional Ethics Committee, St John Medical College and Hospital
17331	CTRI/2017/02/007883	4	Topiwala National Medical College & B. Y. L. Nair Charitable Hospital	4	Institutional Ethics Committee, Topiwala National Medical College and BYL Nair Charitable Hopsital
17524	CTRI/2017/03/008000	2	Sumana hospital	2	Sumana hospital ethics committee
17524	CTRI/2017/03/008000	2	Prime hospitals	2	institutional ethics committee,prime hospital,Hyderabad
17662	CTRI/2017/03/008014	18	Lourdes Hospital	18	Ethics Committee_Lourdes Hospital
17662	CTRI/2017/03/008014	18	Ramana Maharishi Rangammal Hospital	18	Ethics Committee_Ramana Maharishi Rangammal Hospital
17662	CTRI/2017/03/008014	18	KMRFÃƒÂ¢Â€Â™S Nikop Hospital	18	KMRFÃƒÂ¢Â€Â™S Nikop Institutional Ethics Committee
17662	CTRI/2017/03/008014	18	Maharaja Agrasen Hospital	18	Institutional Ethics Committee_Maharaja Agrasen Hospital
17662	CTRI/2017/03/008014	18	Sir Ganga Ram Hospital	18	Sir Ganga Ram Hospital Ethics Committee
17662	CTRI/2017/03/008014	18	T.N. Medical College & B.Y.L. Nair Charitable Hospital	18	Institutional Ethics Committee, T.N. Medical College & B.Y.L. Nair Charitable Hospital
17662	CTRI/2017/03/008014	18	B. J. Medical College & Civil Hospital	18	Institutional Ethics Committee, B. J. Medical College & Civil Hospital,
17662	CTRI/2017/03/008014	18	Rajiv Gandhi Institute of Medical Sciences & RIMS Government General Hospital	18	Ethics Committee_Rajiv Gandhi Institute of Medical Sciences & RIMS Government General Hospital
17662	CTRI/2017/03/008014	18	Aster Aadhar Hospital	18	Institutional Ethics Committee_Aster Adhar Hospital
17662	CTRI/2017/03/008014	18	Indira Gandhi Institute of Medical Sciences	18	Institutional Ethics Committee_Indira Gandhi Institute of Medical Science
17662	CTRI/2017/03/008014	18	Lokmanya Tilak Municipal Medical College & General Hospital	18	Institutional Ethics Committee_Lokmanya Tilak Municipal Medical College
17662	CTRI/2017/03/008014	18	KEM Hospital	18	Institutional Ethics Committee I_KEM Hospital
17662	CTRI/2017/03/008014	18	King GeorgeÃƒÂ¢Â€Â™s Medical University	18	Institutional Ethics Committee_King GeorgeÃƒÂ¢Â€Â™s Medical College
17662	CTRI/2017/03/008014	18	Indraprastha Apollo Hospitals	18	Ethics Committee on Clinical Trial,_Indraprastha Apollo Hospitals
17662	CTRI/2017/03/008014	18	IPGME&R, SSKM Hospital	18	IPGME&R Research Oversight Committee
17662	CTRI/2017/03/008014	18	Dr. Hedgewar Hospital	18	Dr. RML Hospital
17662	CTRI/2017/03/008014	18	Lifepoint Multispecialty hospital	18	LPR Ethics Committee
17662	CTRI/2017/03/008014	18	Dr. Ram Manohar Lohia Hospital and Post Graduate Institute of Medical	18	Dr. Babasaheb Ambedkar Medical Research SocietyÃƒÂ¢Â€Â™s Ethics Committee_Dr. Hedgewar Hospital
17399	CTRI/2017/03/008034	12	Rajiv Gandhi Cancer Institute and Research Centre	12	Institutional Review Board Rajiv Gandhi Cancer Institute and Research Centre - Dr. Dinesh Chandra Doval
17399	CTRI/2017/03/008034	12	Deenanath Mangeshkar Hospital and Research Centre	12	Institutional Ethics Committee Deenanath Mangeshkar Hospital & Research Centre - Dr. Sambhus Mahesh Bindumadav
17399	CTRI/2017/03/008034	12	All India Institute of Medical Sciences - Dr. B.R.A Institute Rotary Cancer Hospital	12	Institutional Ethics Committee- Clinical Studies, Apollo Hospitals Enterprise Limited - Dr. Raja Madras Ananthanarayanan
17399	CTRI/2017/03/008034	12	The Gujarat Cancer Research Institute - M.P Shah Cancer Hospital	12	Shatabdi Hospital Ethics Committee - Dr. Shailesh Arjun Bondarde
17399	CTRI/2017/03/008034	12	Tata Memorial Hospital	12	Institutional Ethics Committee, Tata Memorial Hospital - Dr. Badwe Rajendra Achyut
17399	CTRI/2017/03/008034	12	Manipal Hospital - Bangalore	12	GCRI/ GCS Ethics Committee - Dr. Harsha P Panchal
17399	CTRI/2017/03/008034	12	Apollo Speciality Hospital - Chennai	12	Ethics Committee of Manipal Hospitals - Dr. Rauthan Amit Deenabandhu
17399	CTRI/2017/03/008034	12	Sahyadri Speciality Hospital	12	Sahyadri Hospitals Ltd Ethics Committee - Dr. Vinod Tatyasaheb Gore
17399	CTRI/2017/03/008034	12	Meditrina Institute of Medical Sciences	12	Meditrina Institutional Ethics Committee - Dr. Anand Bhaskarrao Pathak
17399	CTRI/2017/03/008034	12	Kasturba Hospital - Manipal Center for Clinical Research	12	Manipal University Ethics Committee, Manipal - Dr. Donald J Fernandes
17399	CTRI/2017/03/008034	12	HealthCare Global Enterprises Ltd	12	Institutional Ethics Committee AIIMS - Dr. Haresh KP
17399	CTRI/2017/03/008034	12	Shatabdi Hospital	12	HCG- Ethics Committee - Dr. Viveka B. K
17537	CTRI/2017/03/008052	5	Maulana Azad Medical College & Associated Lok Nayak Hospital.	5	Institutional Ethics Committee, Maulana Azad Medical College & Associated Hospitals, New Delhi
17537	CTRI/2017/03/008052	5	Lifepoint Multispeciality Hospital, Pune	5	Lifepoint Research Ethics Committee, Pune
17537	CTRI/2017/03/008052	5	Sterling Multispeciality Hospital, Pune	5	Sterling Hospital Institutional Ethics Committee, Pune
17537	CTRI/2017/03/008052	5	Institute of Child Health	5	Institutional Ethics Committee- Institute of Child Health, Dr. Biresh Guha street, Kolkata, West Bengal-700017
17537	CTRI/2017/03/008052	5	King Edward Memorial Hospital and Seth Gordhandas Sunderdas Medical College	5	Institutional Ethics Committee , Seth GS Medical College and KEM Hospital, Parel, Mumbai 400012
18062	CTRI/2017/03/008102	3	Mahesh Bhattacharyya Homoeopathic Medical College and Hospital	3	Institutional Ethics Committee of Mahesh Bhattacharyya Homoeopathic Medical College and Hospital
18062	CTRI/2017/03/008102	3	Midnapore Homeopathic Medical College and Hospital	3	Institutional Ethics Committee of Midnapore Homeopathic Medical College and Hospital
18062	CTRI/2017/03/008102	3	The Calcutta Homoeopathic Medical College & Hospital	3	Institutional Ethics Committee of The Calcutta Homoeopathic Medical College & Hospital
17750	CTRI/2017/03/008163	8	Caritas Hospital	8	Ethics Committee Caritas Hospital
17750	CTRI/2017/03/008163	8	St. Johns Medical College and Hospital	8	Institutional Ethics Committee, St. Johns Medical College and Hospital
17750	CTRI/2017/03/008163	8	KEM Hospital Research centre	8	KEM Hospital Research Centre Ethics Committee
17750	CTRI/2017/03/008163	8	Sahyadri Speciality Hospital	8	Sahyadri Hospitals Ltd. Ethics Committee
17750	CTRI/2017/03/008163	8	All India Institute of Medical Sciences (AIIMS)	8	Institute Ethics Committee, AIIMS
17750	CTRI/2017/03/008163	8	Mazumdar Shaw Medical Centre	8	Narayana Health Medical Ethics Committee
17750	CTRI/2017/03/008163	8	Nizams Institute of Medical SciencesÃƒÂ‚Â	8	Magna Care Ethics Committee
17750	CTRI/2017/03/008163	8	Chopda Medicare and Research Centre Pvt Ltd, Magnum Heart Institute	8	NIMS Institutional Ethics Committee
16414	CTRI/2017/03/008166	8	Topiwala National Medical College & BYL Nair Charitable Hospital	8	Institutional Ethics Committee,Topiwala National MedicalCollege & BYL Nair CH Hospital-Dr. Rahul Chakor
16414	CTRI/2017/03/008166	8	Deenanath Mangeshkar Hospital & Research Center Dept of Neurology	8	IEC Deenanth Mangeshkar Hospital & Research Centre-Dr. Rahul Kulkarni
16414	CTRI/2017/03/008166	8	Sir Ganga Ram Hospital	8	Institutional Ethics Committee--Dr Sangeeta Ravat
16414	CTRI/2017/03/008166	8	Nizams Institute of Medical Sciences (NIMS)	8	Ethics Committee Sir Ganga Ram Hospital Ethics Committee- Dr. Anshu Rohatgi ÃƒÂ‚Â
16414	CTRI/2017/03/008166	8	Vidyasagar Institute of Mental Health and Neurosciences	8	NIMS Institutional Ethics Committee--Angamuthu Meena Kanikannan
16414	CTRI/2017/03/008166	8	Seth G S Medical College & KEM Hospital	8	Institutional Ethics Committee- Dr. Shamsher Dwivedee
16414	CTRI/2017/03/008166	8	Christian Medical College & Hospital	8	Institutional Ethics Committee- Dr Jeyaraj Durai Pandian
16414	CTRI/2017/03/008166	8	P.D. Hinduja National Hospital and Medical Research Center	8	Institutional Ethics Committee--Dr Roopkumar Gursahani
16236	CTRI/2017/03/008181	9	Sri Aurobindo Seva Kendra	9	Sri Aurobindo Seva Kendra-Dr Pahari Ghosh
16236	CTRI/2017/03/008181	9	M.S. Ramaiah Medical College and Hospitals	9	MS RAMAIAH MEDICAL COLLEGE AND HOSPITALS ETHICS COMMITTEE-Dr Srinivasa Rangasetty
16236	CTRI/2017/03/008181	9	All India Institute of Medical Sciences (AIIMS)	9	Institutional Ethics committee for human research- Dr SURESH KUMAR
16236	CTRI/2017/03/008181	9	K. S. Hegde Hospital	9	Ethics Committee- Dr Joy Desai
16236	CTRI/2017/03/008181	9	Jaslok Hospital and Research Centre	9	Institutional Ethics Committee - Dr Usha kant Misra
16236	CTRI/2017/03/008181	9	Amrita Institute of Medical Sciences and Research Centre, AIMS	9	Institutional Ethics Committee-Prof Dheeraj khurana
16236	CTRI/2017/03/008181	9	Post Graduate Institute of Medical Education & Research (PGIMER)	9	Max Healthcare Ethics Committee- Dr Joy Mukherji
16236	CTRI/2017/03/008181	9	Max Super Speciality Hospital	9	Central Ethics Committee Nitte University-Dr Lekha Pandit
16236	CTRI/2017/03/008181	9	Sanjay Gandhi Post Graduate Institute of Medical Science	9	Institute Ethics Committee- Dr Manjari Tripathi
18418	CTRI/2017/04/008299	18	Maharaj Agrasen Hospital	18	Institutional Ethics Committee, Maharaj Agrasen Hospital
18418	CTRI/2017/04/008299	18	Bhagwan mahaveer Jain Hospital	18	Institutional Ethics Committee_Bhagwan Mahaveer Jain Hospital
18418	CTRI/2017/04/008299	18	Sanjay Gandhi Postgraduate Institute of Medical sciences	18	Institutional Ethics Committee, Sanjay Gandhi Postgraduate Institute of Medical sciences
18418	CTRI/2017/04/008299	18	Christian Medical College and Hospital	18	Institutional Ethics Committee, Christian Medical College and Hospital
18418	CTRI/2017/04/008299	18	Kakatiya Medical College	18	Institutional Ethics Committee, Kakatiya Medical College
18418	CTRI/2017/04/008299	18	Marwari Hospital & Research Centre	18	Institutional Ethics Committee, Marwari Hospital & Research Centre
18418	CTRI/2017/04/008299	18	Sapthagiri Institute of Medical sciences and research center	18	Ethics Committee, Saptahgiri Institute of Medical Sciences and Research Center
18418	CTRI/2017/04/008299	18	Kanoria Hospital & Research Center	18	Ethics Committee, Kanoria Hospital and Research Centre
18418	CTRI/2017/04/008299	18	BJ Medical College & Civil Hospital	18	Institutional Ethics Committee of B.J. Medical College of Civil Hospital,
18418	CTRI/2017/04/008299	18	GMERS Medical College and Civil Hospital	18	Institutional Ethics Committee_GMERS Medical College
18418	CTRI/2017/04/008299	18	Rajiv Gandhi Institute of Medical Sciences & RIMS Govt. General Hospital	18	Institutional Ethics Committee,Rajiv Gandhi Institute of Medical Sciences
18418	CTRI/2017/04/008299	18	BYL Nair Ch. Hospital and TN Medical College	18	Institutional Ethics Committee_Gandhi Medical College
18418	CTRI/2017/04/008299	18	IPGME&R, SSKM Hospital	18	IPGME&R Research Oversight Committee
18418	CTRI/2017/04/008299	18	Sassoon General Hospital	18	Institutional Ethics Committee BJ Govt. Medical College & Sassoon General Hospital
18418	CTRI/2017/04/008299	18	Sanjivani Superspecialty Hospital	18	Sanjivani Hospital Ethics Committee
18418	CTRI/2017/04/008299	18	Saviour Multispecialty Hospital	18	Institutional Ethics Committee, T.N.Medical College & B.Y.L.Nair Charitable Hospital
18418	CTRI/2017/04/008299	18	Gandhi Hospital	18	Saviour Hospital Ethics Committee
18418	CTRI/2017/04/008299	18	Dr. R.S.P.R. Government Regional Eye Hospital	18	Institutional Ethics Committee_King George Hospital
17527	CTRI/2017/04/008326	4	Hanagal Shri Kumareshwar Hospital & Research Centre	4	Institutional Ethics Committee of S Nijalingappa Medical College and Hanagal Shri Kumareshwar Hospital and Research Centre Bagalkot
17527	CTRI/2017/04/008326	4	Shri B M Patil Medical College Hospital and Research Centre	4	Institutional Ethical Committee BLDE Universitys Shri B M Patil Medical College
17527	CTRI/2017/04/008326	4	Srirama Chandra Bhanja Medical College and Hospital	4	Institutional Ethics Committee SCB Medical College Cuttack
17527	CTRI/2017/04/008326	4	KLES Dr Prabhakar Kore Hospital and Medical Research Centre Belgaum	4	JNMC Institutional Ethics Committee on Human Subjects Research KLESs Jawaharlal Nehru Medical College Belgaum
18359	CTRI/2017/04/008363	19	Seth Nandlal Dhoot Hospital,	19	Seth Nandlal Dhoot Hospital institutional Ethics committee
18359	CTRI/2017/04/008363	19	Pushpawati Singhania Research Institute	19	Pushpawati Singhania Research Institute Ethics Committee
18359	CTRI/2017/04/008363	19	Midas Multispeciality Hospital Pvt. Ltd,	19	Institutional Ethics Committee, Midas Multispeciality Hospital Pvt.Ltd,
18359	CTRI/2017/04/008363	19	Dispur Hospitals Pvt Ltd	19	Ethics Committee, Dispur Hospital Pvt Ltd
18359	CTRI/2017/04/008363	19	P.D. Hinduja National Hospital and Medical Research Centre,	19	Institutional Ethics Committee, P.D. Hinduja National Hospital & Medical Research Centre,
18359	CTRI/2017/04/008363	19	Rahate Surgical Hospital & ICU,	19	Institutional Ethics Committee Rahate Surgical Hospital
18359	CTRI/2017/04/008363	19	Grant Medical Foundation	19	Institutional Ethics Committee, Poona Medical Research Foundation,
18359	CTRI/2017/04/008363	19	Deccan College of Medical Sciences	19	Institutional Ethics Committee, Deccan College and Medical Science, Owaisi Hospital & Research Center
18359	CTRI/2017/04/008363	19	S R Kalla Memorial Gastro & General Hospital,	19	S. R. KALLA MEMORIAL HOSPITAL ETHICS COMMITTEE
18359	CTRI/2017/04/008363	19	Kasturba Medical College Hospital	19	Ethics Committee, Osmania medical College,
18359	CTRI/2017/04/008363	19	Nirmal Hospital Pvt. Ltd;	19	NIRMAL HOSPITAL IEC
18359	CTRI/2017/04/008363	19	Poona Hospital & Research Centre	19	POONA MEDICAL RESEARCH FOUNDATION, IEC
18359	CTRI/2017/04/008363	19	King Edward Memorial Hospital and Seth G S Medical College,	19	Institutional Ethics committee,Maulana Azad Medical college
18359	CTRI/2017/04/008363	19	Osmania General Hospital	19	Manipal University Ethics Committee
18359	CTRI/2017/04/008363	19	Sparsh Hospitals & Critical Care (P) Ltd.	19	Institutional Ethics Committee , Seth GS Medical College and KEM Hospital,
18359	CTRI/2017/04/008363	19	Kaizen Hospital institute of Gastroentrology & Research Center	19	Kaizen Ethics Committee, Kaizen Hospital,
18359	CTRI/2017/04/008363	19	ÃƒÂ‚Â Shree Giriraj Multispeciality Hospital	19	Shree Giriraj Hospital Research Ethics Committee, Ground Floor
18359	CTRI/2017/04/008363	19	G B Pant Hospital	19	Institutional Ethics Committee, Sparsh Hospital
18359	CTRI/2017/04/008363	19	KLEs Dr. Prabhakar Kore Hospital & Medical Research Centre	19	Ethics Committee, KLE University, JNMC Campus
18582	CTRI/2017/04/008381	9	Sir JJ Group of Hospitals and Grant Govt. Medical College	9	Institutional Ethics Committee, Sir JJ Group of Hospitals and Grant Govt. Medical College, Byculla, Mumbai-400008, Maharashtra
18582	CTRI/2017/04/008381	9	Sanjivani Super Speciality Hospitals Pvt. Ltd.	9	Sanjivani Hospitals Ethics Committee, 1, Uday Park Society, Near Sunrise Park, Vastrapur, Ahmedabad-380015, Gujarat
18582	CTRI/2017/04/008381	9	Lifepoint Multispecialty Hospital	9	LPR Ethics Committee, Lifepoint Multispecialty hospital, 145/1, Mumbai Bangalore Highway, Near Hotel Sayaji, Wakad, Pune-411057, Maharashtra
18582	CTRI/2017/04/008381	9	Ajanta Hospital & IVF Centre	9	Institutional Ethics Committee for Ajanta Hospital, 765 Near Krishna Cinema, Kanpur Road, Alambagh, Lucknow- 226005, Uttar Pradesh
18582	CTRI/2017/04/008381	9	Medistar Multispeciality Hospital	9	Medistar Hospital Ethics Committee, Trimurti Avenue, Medistar Cross Road, NH-08, Industrial Area, Himmatnagar - 383001 Gujarat
18582	CTRI/2017/04/008381	9	Sri Venkateshwara Hospital	9	Sri Venkateshwara Hospital Ethics Committee, # 86, Madiwala, Hosur Main Road, Bangalore ÃƒÂ¢Â€Â“ 560068, Karnataka
18582	CTRI/2017/04/008381	9	K.R.M. Hospital & Research Centre	9	K.R.M. Hospital Ethics Committee, K.R.M. Hospital & Research Centre, 3/92-93 Vijayantkhand, Gomtinagar, Lucknow-226010, Uttar Pradesh
18582	CTRI/2017/04/008381	9	Medipoint Hospital	9	Penta-Med Ethics Committee, Medipoint Hospital Pvt.Ltd., New D P Road, Aundh, Pune- 411007, Maharashtra, India
18582	CTRI/2017/04/008381	9	Shree Giriraj Multispeciality Hospital	9	Shree Giriraj Hospital Research Ethics Committee, 150 Feet Ring Road, 27, Navjyot Park Main Road, Amin Marg Cross Road, Rajkot-360 005, Gujarat
18623	CTRI/2017/04/008386	12	KVTR Ayurvedic College Boradi	12	KVTR Ayurvedic College, Boradi, Institutional Ethics Committee
18623	CTRI/2017/04/008386	12	Shree Vishwamoorti Ayurved chikitsalaya and Panchakarma Kendra	12	MAMs Sumatibhai Shah Ayurveda Mahavidyalaya and Saneguruji Aarogya Kendra, Institutional Ethics Committee
18623	CTRI/2017/04/008386	12	Dr Inamdars multispecialty Dental Clinic	12	Independent Ethics Committee, Dhanashree Hospital, Navi Sangvi, Pune
18283	CTRI/2017/05/008534	19	B. J. Govt medical college and Sassoon general hospital Research Room	19	Institutional Ethics Committee, BJG Medical College & Sassoon General Hospitals, Pune- 411001
18283	CTRI/2017/05/008534	19	Subharti Medical College, Meerut	19	Institutional Ethics Committee, Subharti Medical College & Hospital, Subharitipum, NH 58, Meerut (UP )
18283	CTRI/2017/05/008534	19	Sanjay Gandhi Postgraduate Institute of Medical Sciences	19	Institutional Ethics committee,Sanjay Gandhi Postgraduate Institute of Medical Sciences, Raebareli Road, Lucknow-226014, UP State, INDIA
18283	CTRI/2017/05/008534	19	Maharaja Agrasen Hospital	19	Maharaja Agrasen Hospital Punjabi Bagh New Delh
18283	CTRI/2017/05/008534	19	ST. TheresaÃƒÂ¢Â€Â™s Hospital,Hyderabad	19	Ethics Committee, ST. TheresaÃƒÂ¢Â€Â™s Hospital, Erragadda, Sananthnagar, Hyderabad-500018, Andhra Pradesh, India
18283	CTRI/2017/05/008534	19	BAPS Pramukh Swami Hospital,Surat	19	BAPS Pramukh Swami Hospital Institutional Ethics Committee, Adajan Cross Road, Surat ÃƒÂ¢Â€Â“ 395009, Gujarat, India
18283	CTRI/2017/05/008534	19	Sanjivani Super Speciality Hospital,Ahmedabad	19	Sanjivani Hospital Ethics committee, 1 New Uday Park society,Near Sunrise park,Vastrapur,Ahmedabad-380015
18283	CTRI/2017/05/008534	19	Department of Nephrology, Post Graduate Institute of Medical Education & Research (PGIMER)	19	Institutional Ethics Committee, Post Graduate Institute of Medical Education & Research (PGIMER), Dean office, Attn: Prof Dheeraj Gupta, Sector 12, Chandigarh 160012
18283	CTRI/2017/05/008534	19	Nizams Institute of Medical sciences,Hyderabad	19	Ethics Committee, Osmania medical College, Koti, Hyderabad ÃƒÂ¢Â€Â“ 500059, Andhra Pradesh
18283	CTRI/2017/05/008534	19	MEDIPOINT HOSPITALS PVT LTD	19	Penta-Med Ethics Committee, Medipoint Hospital Pvt. Ltd., New DP Road, Aundh, Pune-411007
18283	CTRI/2017/05/008534	19	Sapthagiri Institite of medical sciences	19	Sapthagiri Institute Of Medical Sciences and Research Center #15, Chikkasandra, Hesaraghatta Main Road, Bangalore, Karnataka 560090
18283	CTRI/2017/05/008534	19	KLEs Dr. Prabhakar Kore Hospital & MRC	19	Institutional Ethics Committee, KLE University, JN medical college, nehru nagar, Belagavi-590010 Karnataka, India
18283	CTRI/2017/05/008534	19	Asian Institute Of Medical Sciences (AIMS) Hospital	19	Institutional Ethics Committee, Sterling Hospital, 8th Floor, sterling Hospital Road, Memnagar, Ahmedabad 380052, Gujarat
18283	CTRI/2017/05/008534	19	Osmania General Hospital, Department ofÃƒÂ‚Â Nephrology	19	Suraksha Ethics Committee Asian Institute of Medical Sciences (AIMS), Plot p-72, Milap Nagar, MIDC, Dombivali ÃƒÂ¢Â€Â“ 421203, District Thane, Maharashtra
18283	CTRI/2017/05/008534	19	Muljibhai Patel Urology Hospital, Nadiad	19	Muljibhai Patel society for Research in Nephro-Urology, Jayaramdas Patel Academic Centre , Muljibhai Patel Urological Hospital, Dr. Virendra Desai Road, Nadiad-387001, Gujarat
18283	CTRI/2017/05/008534	19	OYSTER AND PEARL Hospitals	19	The Ethics Committee, S.M.S. Medical College and Attached Hospitals, Jaipur First Floor, Dhanvantri OPD Block, S.M.S. Hospital, J.L.N. Marg, Jaipur ÃƒÂ¢Â€Â“ 302004
18283	CTRI/2017/05/008534	19	Department of Nephrology, SMS Hospital	19	Dr. B. L Kapur Memorial Hospital Ethics Committee, Academic Affairs Research and Continuing Education AARCE Dr. B. L Kapur Memorial Hospital Pusa Road, New Delhi-11005
18283	CTRI/2017/05/008534	19	Sterling Hospital	19	O & P Institutional Ethics Committee, 1671-75, Ganeshkhind Road, Near Hotel Pride, Shivaji Nagar, Pune-411 005.
18283	CTRI/2017/05/008534	19	BLK Super Speciality Hospital	19	NIMS Institutional Ethics Committee
18903	CTRI/2017/05/008655	15	Amrita Institute of medical sciences & Research Centre	15	Institutional Ethics Committee, Amrita Institute of Medical Sciences & Research centre, AIMS, Ponekkara Post, Kochi, Kerala- 682 041, India
18903	CTRI/2017/05/008655	15	Osmania Medical College and Osmania General Hospital	15	Ethics Committee, Osmania Medical College, Koti, Hyderabad- 500 059, India.
18903	CTRI/2017/05/008655	15	Shree Krishna Hospital and medical Research Centre	15	Institutional Ethics Committee, King George Hospital, Vishakhapatnam, Andhra Pradesh- 530 002, India
18903	CTRI/2017/05/008655	15	Sher-I Kashmir Institute of Medical Sciences	15	Institutional Ethics Committee, Office of the SOCOMER, Kerala Institute of Medical Sciences, PB No. 1, Anayara P.O., Trivandrum, Kerala- 695 029, India
18903	CTRI/2017/05/008655	15	Kerala Institute of Medical Sciences	15	Ethics Committee, Sher-i-Kashmir Institute of Medical Sciences, Room 1108, 1st Floor, Administrative Block, SKIMS Soura, Srinagar-190011, Jammu & Kashmir, India
18903	CTRI/2017/05/008655	15	All India Institute of Medical Sciences	15	Ethics Committee, All India Institute of Medical Sciences, Room No.: 102, 1st Floor, Old O.T. Block, Ansari Nagar, New Delhi- 110 029, India
18903	CTRI/2017/05/008655	15	Sri Ramachandra Hospital	15	Institutional Ethics Committee, Sri Ramachandra University, Porur, Chennai- 600 116. Tamil Nadu, India
18903	CTRI/2017/05/008655	15	T.N.Medical College & B.Y.L Nair Ch. Hospital	15	Institutional Ethics Committee, Topiwala National Medical College and B.Y.L. Nair Charitable Hospital, Ground Floor G Building, A.L. Nair Road, Mumbai Central- 400 008, India
18903	CTRI/2017/05/008655	15	Christian Medical College	15	Ethics Committee Silver Research Office, First Floor, Carman Block, Christian Medical College, Vellore- 632 002, Tamil Nadu, India
18903	CTRI/2017/05/008655	15	Vijaya Super Speciality Hospital	15	Institutional Ethics Committee, CARE Foundation, CARE Convergence Centre, Banjara Hills, Hyderabad: 500034, Telangana, India
18903	CTRI/2017/05/008655	15	Sir Ganga Ram Hospital	15	Vijaya Ethics Committee, Vijaya Super Speciality Hospital, Ragava Cine Complex Road, Pogathota, SPSR-Nellore- 524 001, Andhra Pradesh, India
18903	CTRI/2017/05/008655	15	Global Hospital	15	Institutional Ethics Committee, Global Hospital, Lakdi-Ka- Pool, Hyderabad -500004, Telengana, India
18903	CTRI/2017/05/008655	15	King Georg Hospital	15	Sir Ganga Ram Hospital Ethics Committee, Room No. 1496, IV floor, Old Building, Old Rajinder Nagar, New Delhi, India
18903	CTRI/2017/05/008655	15	Jehangir Hospital	15	Institutional Ethics Committee, HM Patel Centre for Medical Care & Education (Managed by Charutar Arogya Mandal), Gokal Nagar, Karamsad, Gujarath- 388 325, India
18903	CTRI/2017/05/008655	15	CARE Hospital	15	Ethics Committee, Jehangir Clinical Development Centre Pvt Ltd., Jehangir Hospital Premises, 32 Sassoon Road, Pune- 411 001, Maharashtra, India
16749	CTRI/2017/05/008678	2	Nanal Ayurvedic Clinic.	2	Intersystem Biomedica Ethics Committee
18958	CTRI/2017/05/008701	10	Sant Dnyaneshwar Medical Education Research Centre	10	Sant Dnyaneshwar Medical Education Research Center, Institutional Board 695-A, Sadashiv Peth, Laxmi Road, Opp. Vijay Talkies, Pune411030
18958	CTRI/2017/05/008701	10	Nagpur Government Medical college and Hospital	10	Institutional Ethics Committee, Department of Pharmacology, Government Medical College, Nagpur ÃƒÂ¢Â€Â“ 440003, Maharashtra
18958	CTRI/2017/05/008701	10	Niloufer Hospital (Osmania Medical College)	10	Ethics Committee, Osmania medical College, Koti, Hyderabad ÃƒÂ¢Â€Â“ 500059
18958	CTRI/2017/05/008701	10	Hi-Tech Medical College and Hospital	10	Institutional Ethics Committee, Hi-Tech Medical College & Hospital, Health Park, Pandra, Rasulgarh, Bhubaneswar, Odisha 751025
18958	CTRI/2017/05/008701	10	MV Hospital And Research Centre	10	Institutional Ethics Committee, Gandhi Medical College/ Hospital, musheerabad, Secunderabad, Telangana
18958	CTRI/2017/05/008701	10	Lifepoint Multispeciality Hospital	10	LPR Ethics Committee, Lifepoint Multispeciality Hospital Pvt Ltd., 145/1, Mumbai Bangalore Highway, Near Hotel Sayaji, Wakad, Pune
18958	CTRI/2017/05/008701	10	Institute of Child Health	10	Ethics Committee- Institute of Child Health, Dr. Biresh Guha street, Kolkata, West Bengal-700017
18958	CTRI/2017/05/008701	10	SMS Medical College	10	Institutional Ethics Committee, 1st floor, MV Hospital And Research Centre, 314/13 ,Mirza Mandi, Chowk, Lucknow -226003
18958	CTRI/2017/05/008701	10	IPGMER & SSKM Hospital	10	IPGME & R Research Oversight Committee, Institute of Post Graduate Medical Education and Research (IPGME & R) 244, AJC Bose Road, Kolkata
18958	CTRI/2017/05/008701	10	Gandhi Hospital	10	The Ethics Committee, S.M.S. Medical College and Attached Hospitals, Jaipur First Floor, Dhanvantri OPD Block, S.M.S. Hospital, J.L.N. Marg, Jaipur
18977	CTRI/2017/05/008721	4	Hanagal Shri Kumareshwar Hospital & Research Centre	4	Institutional Ethics Committee of S Nijalingappa Medical College and Hanagal Shri Kumareshwar Hospital and Research Centre Bagalkot
18977	CTRI/2017/05/008721	4	Shri B M Patil Medical College Hospital and Research Centre	4	Institutional Ethical Committee BLDE Universitys Shri B M Patil Medical College
18977	CTRI/2017/05/008721	4	Srirama Chandra Bhanja Medical College and Hospital	4	Institutional Ethics Committee SCB Medical College Cuttack
18977	CTRI/2017/05/008721	4	KLES Dr Prabhakar Kore Hospital and Medical Research Centre Belgaum	4	JNMC Institutional Ethics Committee on Human Subjects Research KLESs Jawaharlal Nehru Medical College Belgaum
18873	CTRI/2017/06/008781	3	Sri Venkateshwara Hospital	3	Sri Venkateshwara Hospital Ethics Committee
18873	CTRI/2017/06/008781	3	ShettyÃƒÂ¢Â€Â™s Hospital	3	Shettys Hospital ethics Committee
18873	CTRI/2017/06/008781	3	Krishna Rajendra Hospital	3	IEC-Mysore Medical College and Research Institute and Associated Hospitals
17924	CTRI/2017/06/008786	2	MAMs SS Ayurveda Mahavidyalaya & Sane Guruji Aarogya Kendra	2	Institutional Review Board For Research, MAMs SS Ayurveda Mahavidyalaya & Sane Guruji Aarogya Kendra, Malwadi, Hadapsar, Pune
17924	CTRI/2017/06/008786	2	Ayurved Seva Sanghs Ayurved Mahavidyalaya	2	Institutional Ethics Committee, ASS Ayurved Mahavidyalaya, Nashik
17639	CTRI/2017/06/008787	3	D. Y. Patil University, School of Ayurveda, Nerul, Navi Mumbai	3	Institutional Ethics Committee, D. Y. Patil University, School of Ayurveda, Nerul, Navi Mumbai
17639	CTRI/2017/06/008787	3	KVTR Ayurvedic College Boradi	3	KVTR Ayurvedic College, Boradi, Institutional Ethics Committee
17639	CTRI/2017/06/008787	3	Ayurved Seva Sangh, Ayurved Sanshodhan Vibhag, Ganeshwadi, Panchvati, Nasik	3	Institutional Ethics Committee, ASS Ayurved Mahavidyalaya, Nashik
17615	CTRI/2017/06/008790	2	KVTR Ayurvedic College Boradi	2	KVTR Ayurvedic College, Boradi, Institutional Ethics Committee
17615	CTRI/2017/06/008790	2	Ayurved Seva Sanghs Ayurved Mahavidyalaya	2	Institutional Ethics Committee, ASS Ayurved Mahavidyalaya, Nashik
16153	CTRI/2017/06/008791	2	KVTR Ayurvedic College Boradi	2	KVTR Ayurvedic College, Boradi, Institutional Ethics Committee
16153	CTRI/2017/06/008791	2	Shri Gurudeo Ayurved College and Hospital Amravati	2	Institutional Ethics Committee, Akhil Bharatiya Shri Gurudeo Sevamandal, Shri Gurudeo Ayurved College, Gurukunj Amravati
13787	CTRI/2017/06/008797	3	R A Podar Medical College (Ayu) and M.A. Podar Hospital Mumbai	3	3. Institutional Ethics Committee, R A Podar Medical College (Ayu) and M.A. Podar Hospital, Mumbai
13787	CTRI/2017/06/008797	3	Ayurved Mahavidyalaya and Arogya Shala Rugnalay Ganeshwadi, Panchvati, Nashik	3	1. Institutional Ethics Committee, Ayurved Seva Sangh, Ayurved Mahavidyalaya, Ganeshwadi, Panchvati, Nashik
13787	CTRI/2017/06/008797	3	Ayurved College and Hospital Amravati	3	2. Institutional Ethics Committee, Akhil Bharatiya Shri Gurudeo Sevamandal, Shri Gurudeo Ayurved College, Gurukunj Amravati
17616	CTRI/2017/06/008799	3	KVTR Ayurvedic College Boradi	3	KVTR Ayurvedic College, Boradi, Institutional Ethics Committee
17616	CTRI/2017/06/008799	3	Ayurved Seva Sanghs Ayurved Mahavidyalaya	3	Institutional Ethics Committee, ASS Ayurved Mahavidyalaya, Nashik
17616	CTRI/2017/06/008799	3	Sunad Ayurveda, Chinchwad, Pune-411033	3	Independent Ethics Committee, Dhanashree Hospital, Sangavi,Pune-61
19319	CTRI/2017/06/008889	18	Aster Aadhar Hospital	18	Aster AadharEthics Committee
19319	CTRI/2017/06/008889	18	KRIMS Hospital	18	Institutional Ethics Committee, KRIMS Hospital
19319	CTRI/2017/06/008889	18	Maharaja Agrasen Hospital	18	Institutional Ethics Committee, Maharaja Agrasen Hospital
19319	CTRI/2017/06/008889	18	Apollo Hospital	18	Ethics Committee, Apollo Hospital
19319	CTRI/2017/06/008889	18	Sanjay Gandhi Postgraduate Institute of Medical sciences	18	Institutional Ethics committee, Sanjay Gandhi postgraduate Institute of Medical Sciences
19319	CTRI/2017/06/008889	18	Rajiv Gandhi Institute of Medical Sciences & RIMS Govt. General Hospital	18	Ethics Committee, Rajiv Gandhi Institute of Medical Sciences & RIMS Govt. General Hospital
19319	CTRI/2017/06/008889	18	All India Institute of Medical Sciences	18	Ethics Committee, All India Institute of Medical Sciences
19319	CTRI/2017/06/008889	18	Sapthagiri Institute Of Medical Science and Research Center	18	Ethics Committee, Sapthagiri Institute Of Medical Science and Research Center
19319	CTRI/2017/06/008889	18	Grant Govt. Medical College & Sir JJ Group of Hospitals	18	Institutional Ethics Committee, Grant Govt. Medical College & Sir J.J. Group of Hospitals
19319	CTRI/2017/06/008889	18	GCS Medical College Hospital & Research Centre	18	Institutional Ethics Committee, GCS Medical College Hospital & Research Centre,
19319	CTRI/2017/06/008889	18	KMRFÃƒÂ¢Â€ÂŸS Nikop Hospital	18	KMRFÃƒÂ¢Â€Â™S Nikop Institutional Ethics Committee
19319	CTRI/2017/06/008889	18	Christian Medical College,	18	Institutional Ethics Committee, Christian Medical College and Hospital
19319	CTRI/2017/06/008889	18	King George Hospital	18	Ethics committee, M/s. King George Hospital
19319	CTRI/2017/06/008889	18	Down Town Hospital Ltd	18	Down Town Hospital
19319	CTRI/2017/06/008889	18	Apex Hospitals Pvt.Ltd	18	Ethics Committee Apex Hospital Private Limited
19319	CTRI/2017/06/008889	18	Govt. Siddhartha Medical College	18	Ethics Committee, Siddhartha Medical College & Govt. General Hospital
19319	CTRI/2017/06/008889	18	S.M.S. Medical College & Hospital	18	The Ethics Committee, S.M.S Medical College and Attached Hospital
19319	CTRI/2017/06/008889	18	Mandya Institute of Medical Sciences	18	Institutional Ethics Committe, Mandaya Hospital
17320	CTRI/2017/06/008898	2	Yashoda Hospitals	2	Institutional Ethics Committee, Yashoda Academy of Medical Education and Research
17320	CTRI/2017/06/008898	2	Christian Medical College	2	Institutional Review Board
17708	CTRI/2017/07/008990	9	ILS	9	ILS Hospital Ethics Committee
17708	CTRI/2017/07/008990	9	Gandhi Medical College and Hospital	9	Institutional Ethics Committee Gandhi Medical College and Hospital
17708	CTRI/2017/07/008990	9	Kovai Diabetic Speciality Centre & Hospital	9	Institutional Ethics Committee of Kovai Diabetes Specialty Centre and Hospital
17708	CTRI/2017/07/008990	9	Manipal Hospitals	9	Ethics Committee of Manipal Hospitals
17708	CTRI/2017/07/008990	9	Lady Hardinge Medical College and S.S.K. Hospital	9	Ethics Committee for Human Research Lady Hardinge Medical College and S.S.K. Hospital
17708	CTRI/2017/07/008990	9	TOTALL Diabetes Hormone Institute	9	Ethics Committee of Diabetes Thyroid Hormone Research Institute
17708	CTRI/2017/07/008990	9	Deenanath Mangeshkar Hospital and research centre	9	Institutional Ethics Committee(IEC) Department of Research 6th Floor C Wing Deenanath Mangeshkar Hospital and Research Centre
17708	CTRI/2017/07/008990	9	AMC MET Medical College Sheth L. G. General Hospital	9	Human Welfare Ethical Committee for Human Sciences and Research
17708	CTRI/2017/07/008990	9	Diabetes, Thyroid and Endocrine centre	9	AMC MET Ethics Committee
17158	CTRI/2017/07/009000	19	S.P. Medical College & A.G. of Hospital	19	Institutional Ethics Committee, S.P.Medical college & A.G. of Hospital, Dr Surendra Kumar
17158	CTRI/2017/07/009000	19	Shree Hospital & Critical Care Centre	19	Shree Hospital Ethics Committee, Shree Hospital and Critical Care Centre, Dr Akash Balki
17158	CTRI/2017/07/009000	19	All India Institute of Medical sciences	19	Institutional Ethics Committee, All India Institute of Medical Sciences, Dr. Manoj Kumar Panigrahi
17158	CTRI/2017/07/009000	19	Hi-Tech medical College & Hospital	19	Institutional Ethics Committee, Mysore Medical College and Research Institute, Dr Ranjith V
17158	CTRI/2017/07/009000	19	Care Institute of Medical Sciences (CIMS) Hosptial	19	Ethics Committee of Care Institute of Medical Sciences, Care Institute of Medical Sciences (CIMS) Hospital, Dr Nitesh Kantilal Shah
17158	CTRI/2017/07/009000	19	Karnataka Institute of Medical Sciences	19	KIMS Ethics Commiittee, Karnataka Institute of Medical Sciences, Dr Ram Kaulgud
17158	CTRI/2017/07/009000	19	S. R. Kalla Memorial Gastro & General Hospital	19	S R Kalla Memorial Ethical committee for Human Research, S R Kalla Memorial Gastro and General Hospital, Dr Manish Kumar Jain
17158	CTRI/2017/07/009000	19	Sri Bala Medical Centre & Hospital	19	Institutional Ethics Committee, Sri Bala Medical Centre & Hospital, Dr. Srikanth Krishnamurthy
17158	CTRI/2017/07/009000	19	Aware-Global Hospitals	19	Institutional Ethics Committee Global Hospitals, Aware-Global Hospitals, Dr Sudhir Prasad
17158	CTRI/2017/07/009000	19	Mazumdar Shaw Medical Centre	19	Institutional Ethics Committee, Shalby Hospital, Dr. Harendra Thakker
17158	CTRI/2017/07/009000	19	Max Super Specialty Hospital	19	Max Healthcare Ethics Committee, Max Super Specialty Hospital, Dr Inder Mohan Chugh
17158	CTRI/2017/07/009000	19	Neelima Hospitals	19	Institutional Ethics Committee, Neelima Hospitals, Dr Boyilla Nagaraju
17158	CTRI/2017/07/009000	19	Rhythm Heart Institute	19	Narayana Health Medical Ethics Commiittee, Mazumdar Shaw Medical Centre, Dr Murali Mohan B V
17158	CTRI/2017/07/009000	19	KVM Hospital	19	Institutional Ethics Committee, KVM Hospital, Dr Sailal M
17158	CTRI/2017/07/009000	19	Fortis Hospital	19	Institutional Ethics Committee, Fortis Hospital, Dr Amit Gupta
17158	CTRI/2017/07/009000	19	Bhakti Vedanta Hospital & Research Institute	19	Rhythm Heart Institute Ethics Committee, Rhythm Heart Institute, Dr. Tejas Kakkad
17158	CTRI/2017/07/009000	19	Sudbhawana Hospital	19	Bhakti Vedanta Hospital Ethics Committee, Bhakti Vedanta Hospital & Research Institute, Dr Ajay Godse
17158	CTRI/2017/07/009000	19	Shalby Hospital	19	Hitech Medical College & Hospital Institutional Ethics Commiitee, Hi-Tech medical College & Hospital, Dr Sarat Kumar Behera
17158	CTRI/2017/07/009000	19	KR Hospital	19	Sudbhawana Hospital Ethics Committee, Sudbhawana Hospital, Dr Ashish Kumar Deb
18377	CTRI/2017/07/009008	31	Max Super Specialty Hospital	31	Institutional Ethics Committee, Max Super Specialty Hospital
18377	CTRI/2017/07/009008	31	Sri Ramchandra Institute of Higher Education & Research	31	Institutional Ethics Committee, Sri Ramchandra Institute of Higher Education& Research
18377	CTRI/2017/07/009008	31	Ram Manohar Lohia Institute of Medical Sciences	31	Institutional Ethics Committee, Ram Manohar Lohia Institute of Medical Sciences
18377	CTRI/2017/07/009008	31	Sanjay Gandhi Postgraduate Institute of Medical Sciences	31	Institutional Ethics Committee, Sanjay Gandhi Postgraduate Institute of Medical Sciences, Lucknow
18377	CTRI/2017/07/009008	31	Max Super Speciality Hospital (A Unit of Devki Devi Foundation)	31	Institutional Ethics Committee, Max Super Specialty Hospital (A Unit of Devki Devi Foundation), New Delhi, India
18377	CTRI/2017/07/009008	31	K J Somaiya Medical College and Hospital	31	Institutional Ethics Committee, K J Somaiya Medical College and Hospital, Mumbai
18377	CTRI/2017/07/009008	31	Fortis Escorts Heart Institute and Research Centre	31	Institutional Ethics Committee, Fortis Escorts Heart Institute, New Delhi
18377	CTRI/2017/07/009008	31	G Kuppuswamy Naidu Memorial Hospital	31	Institutional Ethics Committee, G Kuppuswamy Naidu Memorial Hospital, Coimbatore
18377	CTRI/2017/07/009008	31	The Madras Medical Mission	31	Institutional Ethics Committee, The Madras Medical Mission, Chennai
18377	CTRI/2017/07/009008	31	Amrita institute of Medical sciences and Research centre	31	Institutional Ethics Committee, Amrita Institute of Medical Sciences and Research Centre, Kerala, India
18377	CTRI/2017/07/009008	31	NRS Medical College and Hospital	31	Institutional Ethics Committee, NRS Medical College, Kolkata
18377	CTRI/2017/07/009008	31	NewEra Hospital And Research Institute	31	NewEra Hospital Ethics Committee
18377	CTRI/2017/07/009008	31	Eternal Heart Care Centre & Research Institite Pvt Ltd	31	Institutional Ethics Committee, Eternal Heart Care Centre and Research Institute Private Limited, Rajasthan
18377	CTRI/2017/07/009008	31	Byramjee Jeejeebhoy Government Medical College and Sassoon General Hospitals	31	Institutional Ethics Committee, B J Medical College and Sassoon General Hospitals, Pune
18377	CTRI/2017/07/009008	31	Narayana Health	31	Institutional Ethics Committee, Narayana Health, Karnataka, India
18377	CTRI/2017/07/009008	31	The BM Birla Heart Research Centre	31	Institutioal Ethics Committee, B. M. Birla Heart Research Centre, Kolkata
18377	CTRI/2017/07/009008	31	Fortis Hospital Limited	31	Institutional Ethics Committee, Fortis Hospital, Bangalore
18377	CTRI/2017/07/009008	31	Dr. D. Y. Patil Medical College, Hospital and Research Centre	31	Institutional Ethics Committee, Dr D Y Patil Vidyapeeth, Pune
18377	CTRI/2017/07/009008	31	Sri Sathya Sai Institution of Higher Medical Sciences	31	Institutional Ethics Committee, Sri Sathya Sai Institute of Higher Learning, Prasanthi Nilayalam, Andhra Pradesh
18377	CTRI/2017/07/009008	31	Sri Jayadeva Institute of Cardiovascular Sciences and Research	31	Sri Jayadeva Institute Ethics Committee, Bangalore
18377	CTRI/2017/07/009008	31	Max Smart Super Speciality Hospital	31	Institutional Ethics Committee, Max Smart Super Speciality Hospital (A Unit of Gujarmal Modi Hospital and Research Centre for Medical Sciences), Saket, New Delhi
18377	CTRI/2017/07/009008	31	Kovai Medical Center and Hospital Limited	31	Ethics Committee of CIMS, Ahmedabad
18377	CTRI/2017/07/009008	31	All India Institute of Medical Sciences	31	Institutional Ethics Committee - Clinical Studies, Apollo Hospitals, Chennai
18377	CTRI/2017/07/009008	31	Care Institute of Medical Sciences (CIMS)	31	KMCH Ethics Committee, Coimbatore
18377	CTRI/2017/07/009008	31	Dr. Ram Manohar Lohia Hospital	31	Institutional Ethics Committee, Post Graduate Institute of Medical Education and Research, Dr. RML Hospital, New Delhi
18377	CTRI/2017/07/009008	31	Dr. B. L. Kapur Memorial Hospital	31	Integrity Ethics Committee, CHL Hospitals, Indore
18377	CTRI/2017/07/009008	31	Narayana Multispeciality Hospital	31	Institutional Ethics Committee, AIMS, New Delhi
18377	CTRI/2017/07/009008	31	Apollo Hospitals	31	Institutional Ethics Committee Clinical Studies Apollo Hospitals Hyderabad
18377	CTRI/2017/07/009008	31	EPIC Hospital (Unit of Vatsalya Healthcare LLP)	31	Ethics Committee of Shreeji Hospital
18377	CTRI/2017/07/009008	31	Apollo Hospital	31	Institutional Ethics Committee, Department of Academic Affairs and Continuing Education (AARCE), Dr. B.L.Kapur Memorial Hospital, Pusa Road New Delhi
18377	CTRI/2017/07/009008	31	CHL Hospitals	31	Sangini Hospital Ethics Committee
19169	CTRI/2017/07/009038	13	B. J. Govt. Medical College & Sassoon General Hospital	13	Institutional Ethics committee, Government Medical College, Nagpur, India
19169	CTRI/2017/07/009038	13	TN Medical College and BYL Nair Charitable Hospital	13	Office of Ethics committee,S.M.S. Medical college and hospitals,Jaipur
19169	CTRI/2017/07/009038	13	Subharti Medical College	13	Institutional Ethical committee subharti Medical College and Hospital, Subhartipuram, NH-58, Meerut, UP
19169	CTRI/2017/07/009038	13	Dept. of Community Medicine, Government Medical College & Hospital	13	Institutional Ethics committee of BJ Govt. Medical College and Sassoon General Hospital, Dept. of Pharmacology, BJ Govt. Medical College, Sassoon Road, Pune-411001
19169	CTRI/2017/07/009038	13	Ganesh Shankar Vidyarthi Memorial Medical college	13	Ethics Committee G.S.V.M Medical College, Opp. CRS Complex, G.S.V.M Medical College, Kanpur
19169	CTRI/2017/07/009038	13	Sanjivani Superspeciality Hospital,Vastrapur	13	Sanjivani Hospital Ethics committee, 1 New Uday Park society,Near Sunrise park,Vastrapur,Ahmedabad-380015
19169	CTRI/2017/07/009038	13	Kempegowda Institute of medical science	13	KIMS Institutional Ethics Committee, Kempegowda Institute of Medical Sciences, Banashankri II Stage, Bangalore-560070, India
19169	CTRI/2017/07/009038	13	Mandya Institute of Medical Sciences (MIMS)	13	Institutional Ethics Committee, Topiwala National Medical College and BYL NAIR CH. Hospital, G-Building, Ground Floor, Dr. A.L Nair Road, Mumbai - 400008
19169	CTRI/2017/07/009038	13	Marwari Hospital & Research Centre	13	ECRC Hospitals Ethics committee,Marwari Hospital and Research centre,SJ Road, Athgaon, Guwahati-781 008
19169	CTRI/2017/07/009038	13	Medistar Hospital, Himmattnagar	13	Ethics Committee MIMS, Mandya Mandya Institute of Medical Sciences, District Hospital Campus, Mandya ÃƒÂ¢Â€Â“ 571401, Karnataka, India
19169	CTRI/2017/07/009038	13	Shivam Hospita	13	Medistar Hospital Ethics Committee,Trimurti Avenue, Medistar Char Rasta, N.H.-8, Himmatnagar-383001, Gujarat
19169	CTRI/2017/07/009038	13	Savior Hospital	13	Shivam Ethics Committee, Institutional Ethics Committee, Shivam Medical Hospital, C/4 Satyanarayan Society, Nr. Jasodanagar Char Rasta, Ahmedabad-382445
19169	CTRI/2017/07/009038	13	S.M.S.Hospital	13	Savior Hospital Ethics Committee, Near Bharat Petrol Pump, Near Lakhudi Talav, Stadium Road, Navrangpura, Ahmedabad-380014, Gujarat, India
19377	CTRI/2017/07/009079	16	Sir Ganga Ram Hospital	16	Sir Ganga Ram Hospital Ethics Committee
19377	CTRI/2017/07/009079	16	King George Hospital	16	Institutional Ethics Committee, King George Hospital
19377	CTRI/2017/07/009079	16	Sterling Hospital	16	Institutional Ethics Committee, Sterling Hospital
19377	CTRI/2017/07/009079	16	Indira Gandhi Institute of Medical Sciences	16	Ethics Committee, Indira Gandhi Institute of Medical Sciences
19377	CTRI/2017/07/009079	16	Maharaja Agrasen Hospital	16	Institutional Ethics Committee, Maharaja Agarsen Hospital
19377	CTRI/2017/07/009079	16	GCS Medical College Hospital & Research Centre	16	Institutional Ethics Committee, GCS Medical College, Hospital & Research Centre
19377	CTRI/2017/07/009079	16	Rajiv Gandhi Institute of Medical Sciences & RIMS Government General Hospital	16	Ethics Committee, Rajiv Gandhi Institute of Medical Sciences & RIMS Government Hospital
19377	CTRI/2017/07/009079	16	Post graduate Institute of Medical Eduaction & Research	16	Institutional Ethics Committee, Post Graduate Institute of Medical Education and Research
19377	CTRI/2017/07/009079	16	Grant Govt. Medical College & Sir J J Group of Hospitals	16	Institutional Ethics Committee, Grant Govt. Medical College, Sir JJ Group of Hospitals, Mumbai
19377	CTRI/2017/07/009079	16	Medical College	16	Ethics Committee GSVM Medical College
19377	CTRI/2017/07/009079	16	Dr. D. Y. Patil Hospital and Research Centre	16	Institutional Ethics Committee, Padmashree Dr D Y Patil Medical College
19377	CTRI/2017/07/009079	16	AMCMET Medical College & L. G. General Hospital	16	Institutional Ethics Committee for Human Research, Medical College, Kolkata
19377	CTRI/2017/07/009079	16	Postgraduate Department of Medicine G.S.V.M. Medical College	16	Institutional Ethics Committee (IEC), KLE University, JN Medical College
19377	CTRI/2017/07/009079	16	Ganga Care Hospital	16	Care Hospital Nagpur Ethics Committee,
19377	CTRI/2017/07/009079	16	Lifepoint Multispecialty hospital	16	AMCMET Ethics Committee
19377	CTRI/2017/07/009079	16	KLEÃƒÂ¢Â€Â™s Dr. Prabhakar Kore Hospital and MRC	16	LPR Ethics Committee
17387	CTRI/2017/07/009081	13	Fortis Hospital	13	Institutional Ethics Committee, Fortis Hospital
17387	CTRI/2017/07/009081	13	Sterling Hospital	13	Sterling Hospital Ethics Committee
17387	CTRI/2017/07/009081	13	Indira Gandhi Government Medical College and Hospital	13	Institutional Ethics Committee, Indira Gandhi Government Medical College and Hospital
17387	CTRI/2017/07/009081	13	Topiwala National Medical College And B.Y.L.Nair Charitable Hospital	13	Institutional Ethics Committee, Topiwala National Medical College And B.Y.L.Nair Charitable Hospital
17387	CTRI/2017/07/009081	13	Govt. Stanley Medical College & Hospital	13	Institutional Ethics Committee, Govt. Stanley Medical College
17387	CTRI/2017/07/009081	13	Apollo Gleneagles Hospitals	13	Institutional Ethics committee, Apollo Gleneagles Hospitals
17387	CTRI/2017/07/009081	13	M.S. Ramaiah Medical College and Hospitals	13	ETHICS COMMITTEE, M S Ramaiah Medical College and Hospitals
17387	CTRI/2017/07/009081	13	Amrita Institute of medical Sciences & Research Centre	13	Institutional Ethics Committee Amrita Institute of medical Sciences & Research Centre
17387	CTRI/2017/07/009081	13	Diabetes, Thyroid and Endocrine Centre	13	Human Welfare Ethical Committee for Human Sciences and Research Diabetes, Thyroid and Endocrine Centre
17387	CTRI/2017/07/009081	13	IPGME & R & SSKM Hospital	13	IPGME&R Research Oversight Committee
17387	CTRI/2017/07/009081	13	M. V. Hospital for Diabetes Pvt. Ltd & Diabetes Research Centre	13	Prof. M. Viswanathan Diabetes Research Centre
17387	CTRI/2017/07/009081	13	PGIMS,Rohtak	13	Institutional Ethics Committee (IEC), PGIMS
17387	CTRI/2017/07/009081	13	CARE Hospitals	13	Care Hospital, Institutional Ethics CommitteeÃƒÂ‚Â
19549	CTRI/2017/07/009121	58	Getwell Hospital & Research Institute	58	Getwell Institutional Ethics Committee
19549	CTRI/2017/07/009121	58	BSES Municipal General Hospital	58	BSES Municipal General Hospital Ethics Committee
19549	CTRI/2017/07/009121	58	Krishna Rajendra Hospital	58	Institutional Ethics Committee, Krishna Rajendra Hospital
19549	CTRI/2017/07/009121	58	Marudhar Hospital	58	Marudhar Hospital Ethics Committee
19549	CTRI/2017/07/009121	58	Paras HMRI Hospital	58	Ethics Committee Paras HMRI Hospital
19549	CTRI/2017/07/009121	58	Shivam Medical Hospital	58	Shivam Hospital Ethics Committee
19549	CTRI/2017/07/009121	58	Paras Hospital	58	Paras Hospital Ethics Committee
19549	CTRI/2017/07/009121	58	Jehangir Clinical Development Centre Pvt.Ltd	58	Ethics Committee - Jehangir Clinical Development Centre Pvt.Ltd
19549	CTRI/2017/07/009121	58	Omega Hospital	58	Omega Ethical Committee
19549	CTRI/2017/07/009121	58	Om Surgical Center & Maternity Home	58	Institutional Ethics Committee, Om Surgical Center & Maternity Home
19549	CTRI/2017/07/009121	58	S P Medical college &A.G. of Hospital	58	Institutional Ethics Committee S P Medical college &A.G. of Hospital
19549	CTRI/2017/07/009121	58	Inamdar Multispecialty Hospital	58	Institutional Ethics Committee, Inamdar Multispeciality Hospital
19549	CTRI/2017/07/009121	58	GMERS Medical College & Hospital	58	Ethics Committee,GMERS Medical college & Hospital
19549	CTRI/2017/07/009121	58	Christian Medical College	58	Institutional Review Board, Christian Medical College
19549	CTRI/2017/07/009121	58	M. V. Hospital and Research centre	58	Institutional Ethics Committee, M. V. Hospital and Research centre
19549	CTRI/2017/07/009121	58	Indira Gandhi Institute of Medical Sciences	58	Institutional Ethics Committee, Indira Gandhi Institute Of Medical Sciences
19549	CTRI/2017/07/009121	58	Bodyline Hospitals	58	Bodyline Hospitals Institutional Ethics Committee
19549	CTRI/2017/07/009121	58	Downtown Hospital	58	Ethics Committee- down town hospital
19549	CTRI/2017/07/009121	58	King GeorgeÃƒÂ¢Â€Â™s Medical University	58	Ethics Committee King Georges Medical University
19549	CTRI/2017/07/009121	58	Kovai Diabetes Specialty Centre & Hospital	58	Institutional ethics Committee of Kovai Diabetes Specialty Centre and Hospital
19549	CTRI/2017/07/009121	58	Dr. Ramesh Cardiac and Multispeciality Hospital (P) Ltd	58	Institutional Ethics Committee, Dr. Ramesh Cardiac and Multispeciality Hospital
19549	CTRI/2017/07/009121	58	Grant Government Medical College and Sir J J Hospital	58	Institutional Ethics Committee, Grant Govt Medical College and Sir J J Hospital
19549	CTRI/2017/07/009121	58	Rajiv Gandhi Institute of Medical Sciences & RIMS Government General Hospital	58	Institutional Ethics Committee, Rajiv Gandhi Institute of Medical Sciences
19549	CTRI/2017/07/009121	58	Arthur Asirvatham Hospital, Madurai	58	Institutional Ethics Committee, Arthur Asirvatham Hospital
19549	CTRI/2017/07/009121	58	Govt. Medical College	58	Institutional Ethics Committee, Govt Medical College Kozhikode
19549	CTRI/2017/07/009121	58	AVBRH Campus Datta Maghe Institute of Medical Sciences	58	Institutional Ethics Committee , Datta Meghe Institute of Medical Sciences
19549	CTRI/2017/07/009121	58	Lifepoint Multispeciality Hospital	58	HCG Multispeciality Ethics committee
19549	CTRI/2017/07/009121	58	M. S Ramaiah Medical College and Hospitals	58	Ethics Committee Ramaiah Medical College
19549	CTRI/2017/07/009121	58	Apex Hospital Pvt. Ltd	58	Institutional Ethics Committee Apex Hospital Private limited
19549	CTRI/2017/07/009121	58	Kanoria Hospital & Research Centre	58	Ethics Committee Brij Medical centre
19549	CTRI/2017/07/009121	58	Dayanand Medical College and Hospital	58	Drug Trial Ethics committee , Dayanand Medical college and hospital
19549	CTRI/2017/07/009121	58	Aster Aadhar Hospital (Prerana Hospital LTD)	58	Aster Aadhar Ethics Committee
19549	CTRI/2017/07/009121	58	Eternal Hospital, Unit of Eternal Heart Care Centre and Research Institute Pvt.Ltd	58	Eternal heart Care Centre & Reaserch institute - Institutional Ethics Committee
19549	CTRI/2017/07/009121	58	GSVM Medical College	58	Ethics Committee GSVM
19549	CTRI/2017/07/009121	58	Bhatia Hospital	58	Kanoria Ethics Committee
19549	CTRI/2017/07/009121	58	Andhra Medical College, King George Hospital	58	Institutional Ethics Committee King George Hospital
19549	CTRI/2017/07/009121	58	Ratandeep Multispeciality Hospital	58	Ratandeep Institutional Ethics Committee
19549	CTRI/2017/07/009121	58	Yalamanchi hospitals & Research Centers Pvt Ltd	58	Manipal University Ethics Committee
19549	CTRI/2017/07/009121	58	KG Hospital and Post Graduate Medical Institute	58	LPR Ethics Committee
19549	CTRI/2017/07/009121	58	Vinaya Hospital and Research Centre	58	Yalamanchi hospital Ethics committee
19549	CTRI/2017/07/009121	58	Supe Heart & Diabetes Hospital & Research Centre	58	Ethic Committee ÃƒÂ¢Â€Â“ Prof. M. Viswanathan Diabetic Research Centre
19549	CTRI/2017/07/009121	58	Apollo Hospitals International Limited	58	Vinaya Ethics Committee
19549	CTRI/2017/07/009121	58	Diacon Hospital, Diabetes care and Reaserch centre	58	Institutional Ethics Committee For Human Reaserch
19549	CTRI/2017/07/009121	58	M.V. Hospital for Diabetes Pvt. Ltd	58	Human welfare Ethics Committee for Human Sciences and Research
19549	CTRI/2017/07/009121	58	Medipoint Hospital Pvt Ltd	58	Regional Ethics Committee
19549	CTRI/2017/07/009121	58	Marwari Hospital & Research Center	58	Clinical Trial Ethics Committee, Bhatia Hospital
19549	CTRI/2017/07/009121	58	KRM Hospital & Research Center	58	G. V Meditech Ethics Committee
19549	CTRI/2017/07/009121	58	B M C Hospital	58	MGM ECRSH
19549	CTRI/2017/07/009121	58	G.M.E.R.S. Medical College and General Hospital	58	ECRC Hospital Ethics Committee, Marwari Hospital
19549	CTRI/2017/07/009121	58	Bangalore Diabetes Centre	58	Diacon Hospital Ethics Committee
19549	CTRI/2017/07/009121	58	Convenient Hospital Ltd	58	Penta-Med Ethics committee
19549	CTRI/2017/07/009121	58	Diabetes Thyroid & Endocrine Centre	58	Medisys Clinisearch Ethical Review Board
19549	CTRI/2017/07/009121	58	Govt.Medical College and SSG Hospital	58	Institutional Ethics Committee, Apollo Hospitals
19549	CTRI/2017/07/009121	58	Surya Super Specialty Hospital	58	Integrity Ethics Committee
19549	CTRI/2017/07/009121	58	Kasturba Medical college (KMC) Hospital	58	KRM Hospital Ethics Committee
19549	CTRI/2017/07/009121	58	Kasturba Medical College and Hospital	58	Supe Hospital Ethics Committee
16737	CTRI/2017/07/009164	2	Nanal Ayurvedic Clinic.	2	Intersystem Biomedica Ethics Committee
15233	CTRI/2017/07/009170	2	Nanal Clinic.	2	Intersystem Biomedica Ethics Committee
19730	CTRI/2017/07/009179	29	Aditya Birla Memorial Hospital	29	Aditya Birla Memorial Hospital Ethics Committee
19730	CTRI/2017/07/009179	29	Pushpawati Singhania Research Institute	29	Ethics Committee, Pushpawati Singhania Research Institute
19730	CTRI/2017/07/009179	29	Belle Vue Clinic	29	Institutional Ethics Committee Belle Vue Clinic
19730	CTRI/2017/07/009179	29	Fortis Escorts Heart Institute	29	Institutional Ethics Committee Fortis Escort Heart Institute
19730	CTRI/2017/07/009179	29	KEM Hospital Research Centre	29	KEM Hospital Research Centre Ethics Committee
19730	CTRI/2017/07/009179	29	Jehangir Clinical Development Centre	29	Ethics Committee, Jehangir Clinical Development Centre Pvt Ltd
19730	CTRI/2017/07/009179	29	SMS Medical College & Attached Hospitals	29	Ethics Committee, SMS Medical College and Attached Hospitals
19730	CTRI/2017/07/009179	29	Apollo Hospitals	29	Ethics Committee Apollo Hospital
19730	CTRI/2017/07/009179	29	Manipal Hospitals	29	Ethics Committee of Manipal Hospitals
19730	CTRI/2017/07/009179	29	Post Graduate Institute of Medical Education & Research (PGIMER)	29	Institutional Ethics Committee, Post Graduate Institute of Medical Education & Research
19730	CTRI/2017/07/009179	29	P.D.Hinduja Hospital & Medical Reserach Centre	29	Institutional Ethics Committee, P D Hinduja Hospital & Medical Research Centre
19730	CTRI/2017/07/009179	29	Sanjay Gandhi Post Graduate Institute of Medical Sciences	29	Sanjay Gandhi Post Graduate Institute of Medical Sciences (SGPGI) Bioethics Cell
19730	CTRI/2017/07/009179	29	Aman Hospital and Research Center	29	Institutional Ethics Committee, Aman Hospital & Research Centre
19730	CTRI/2017/07/009179	29	Columbia Asia Hospital	29	Institutional Ethics Committee-Columbia Asia Hospital Ahmedabad
19730	CTRI/2017/07/009179	29	M.S. Ramaih Clinical Research Center	29	Ethics Committee M.S Ramaiah Medical College & Hospital
19730	CTRI/2017/07/009179	29	Osmania General Hospital	29	Institutional Ethics Committee Osmania Medical College
19730	CTRI/2017/07/009179	29	Muljibhai Patel Urological Hospital	29	Institutional Ethics Committee, Muljibhai Patel Society for Research in Nephro-Urology
19730	CTRI/2017/07/009179	29	Sahyadri Specialty Hospital	29	Sahyadri Hospitals Limited Ethics Committee
19730	CTRI/2017/07/009179	29	Mahatma Gandhi Mission Medical College & Hospital	29	Ethics Committee, MGM Medical College
19730	CTRI/2017/07/009179	29	Meditrina Institute of Medical Sciences	29	Meditrina Institute Ethics Committee
19730	CTRI/2017/07/009179	29	Noble Hospital Pvt.Ltd	29	Institutional Ethics Committee-Noble Hospital
19730	CTRI/2017/07/009179	29	Supe Heart and Diabetes Hospital & Research Centre	29	Institutional Ethics Committee, King George Hospital, Andhra Medical College
19730	CTRI/2017/07/009179	29	Grant Medical Foundation Ruby Hall Clinic	29	Institutional Ethics Committee,Poona Medical Research Foundation
19730	CTRI/2017/07/009179	29	Max Super Speciality Hospital	29	Institutional Ethics Committee, KLE University
19730	CTRI/2017/07/009179	29	NizamÃƒÂ¢Â€Â™s Institute of Medical Sciences	29	NIMS Institutional Ethics Committee
19730	CTRI/2017/07/009179	29	All India Institute of Medical Sciences	29	Supe Hospital Ethics Committee
19730	CTRI/2017/07/009179	29	The Madras Medical Mission Hospital	29	Ethics Committee, AIIMS
19730	CTRI/2017/07/009179	29	KLEÃƒÂ¢Â€Â™s Dr.Prabhakar Kore Hospital & MRC	29	Institutional Ethics Committee
10396	CTRI/2017/08/009200	3	Ayurvedic Regional Research Institute	3	IEC,NIAPR,Patiala
10396	CTRI/2017/08/009200	3	National Institute of Ayurvedic Pharmaceutical Research	3	IEC,ARRI,Mandi
10396	CTRI/2017/08/009200	3	Ayurveda Central Research Institute	3	IEC,ACRI,Jaipur
19044	CTRI/2017/08/009207	18	Rajarajeshwari Medical College and Hospital	18	Rajarajeshwari Medical College and Hospital, Institutional Ethics Committee
19044	CTRI/2017/08/009207	18	Noble Hospital Pvt. Ltd	18	Institutional Ethics Committee, Noble Hospital Pvt. Ltd.
19044	CTRI/2017/08/009207	18	Sree Narayana Institute of Medical Sciences	18	Ethics Committee, Shree Narayana Institute of Medical Sciences
19044	CTRI/2017/08/009207	18	KEM Hospital Research Centre	18	KEM Hospital Research Centre, Ethics Committee
19044	CTRI/2017/08/009207	18	Care Institute of Medical Sciences(CIMS) Hospital Private Limited	18	Ethics Committee of Care Institute of Medical Science
19044	CTRI/2017/08/009207	18	Govt. Medical College and Superspeciality Hospital	18	Institutional Ethics Committee of BJ Govt. Medical College and Sassoon Government Hospital
19044	CTRI/2017/08/009207	18	Mahatma Gandhi Missions Medical College and Hospital	18	Institutional Ethics Committee, Maulana Azad Medical College and Associated Hospitals
19044	CTRI/2017/08/009207	18	Ganesh Shankar Vidyarthi Memorial Medical College	18	Ethics Committee MGM Medical College
19044	CTRI/2017/08/009207	18	IPGME & R and SSKM Hospital	18	IPGME&R Research Oversight Committee
19044	CTRI/2017/08/009207	18	B.J.G.M.C. & Sasoon General Hospital	18	Ethics Committee, G.S.V.M Medical College
19044	CTRI/2017/08/009207	18	Medanta-The Medicity	18	Medanta Institutional Ethics Committee
19044	CTRI/2017/08/009207	18	Artemis Hospital	18	Artemis Health Sciences Institutional Ethics Committee
19044	CTRI/2017/08/009207	18	KLEs Dr. Prabhakar Kore Hospital & MRC	18	Care Hospital, Nagpur, Ethics Committee
19044	CTRI/2017/08/009207	18	Bhanubhai and Madhunben Patel Cardiac Centre	18	Institutional Ethics Committee, Dept. of Pharmacology, Govt. Medical College, Nagpur
19044	CTRI/2017/08/009207	18	Ganga Care Hospital	18	The JMSHF and BMRC Institutional Ethics Committee,
19044	CTRI/2017/08/009207	18	DDMM Heart Institute	18	Ethics Committee, KLE University
19044	CTRI/2017/08/009207	18	Dr. Jivaraj Mehta Smarak Health Foundation	18	Institutional Ethics Committee, H M Patel Centre for Medical Care & Education
19044	CTRI/2017/08/009207	18	G.B. Pant Hospital	18	Gujrat Methodist Church Cardiothoracic & Vascular Research Society Institutional Ethics Committee
19674	CTRI/2017/08/009242	22	Maharaja Agrasen Hospital	22	Institutional Ethics Committee, Maharaja Agrasen Hospital
19674	CTRI/2017/08/009242	22	Rajiv Gandhi Institute of Medical Sciences & RIMS Government General Hospital	22	Ethics Committee, Rajiv Gandhi Institute of Medical Sciences & RIMS Government General Hospital
19674	CTRI/2017/08/009242	22	GSVM Medical College	22	Ethics Committee GSVM Medical College
19674	CTRI/2017/08/009242	22	Indira Gandhi Institute of Medical Sciences	22	Ethics Committee, Indira Gandhi Institute of Medical Sciences
19674	CTRI/2017/08/009242	22	KMRFÃƒÂ¢Â€ÂŸS Nikop Hospital	22	KMRFÃƒÂ¢Â€Â™S Nikop Institutional Ethics Committee
19674	CTRI/2017/08/009242	22	S.P. Medical College & A.G. Hospitals	22	Ethics Committee, S.P Medical College and A.G Hospitals
19674	CTRI/2017/08/009242	22	Grant Government Medical College and Sir J.J Group of Hospitals	22	Institutional Ethics Committee, Grant Government. Medical College & Sir JJ Group of Hospital,
19674	CTRI/2017/08/009242	22	Brij Medical Centre	22	Ethics Committee Brij Medical Center
19674	CTRI/2017/08/009242	22	Apex Heart Institute	22	Ethics Committee of Apex Heart Institute
19674	CTRI/2017/08/009242	22	KEM Hospital Research Center	22	KEM Hospital Research Centre Ethics Committee
19674	CTRI/2017/08/009242	22	Eternal Heart Care Centre & Research Institute Pvt. Ltd	22	Ethics Committee, Eternal Heart Care Centre and Research
19674	CTRI/2017/08/009242	22	SMS Medical College & attached Hospitals	22	Ethic Committee, S.M.S. Medical College & Attached Hospitals
19674	CTRI/2017/08/009242	22	B.J. Medical College and Civil Hospital,	22	The Institutional Ethics Committee, B.J. Medical College and Civil Hospital
19674	CTRI/2017/08/009242	22	Apex Hospital Pvt.Ltd	22	Ethics Committee Apex Hospital Private Limited
19674	CTRI/2017/08/009242	22	Osmania General Hospital,	22	Ethics Committee, Osmania Medical College,
19674	CTRI/2017/08/009242	22	B. J. Government Medical College & Sassoon General Hospital	22	B.J. Government Medical College, Institutional Ethics Committee
19674	CTRI/2017/08/009242	22	Andhra Medical College & King George Hospital	22	Institutional Ethics Committee, Gandhi Medical College/Hospital
19674	CTRI/2017/08/009242	22	IPGME&R, SSKM Hospital	22	IPGME&R Research Oversight Committee
19674	CTRI/2017/08/009242	22	Shatabdi Superspecialty Hospital	22	Ethics Committee, King George Hospital
19674	CTRI/2017/08/009242	22	Vikram Hospital Pvt. Ltd	22	Vikram Hospital Ethics Committee
19674	CTRI/2017/08/009242	22	Gandhi Hospital	22	Shatabdi Hospital Ethics Committee
19674	CTRI/2017/08/009242	22	Sidhu Hospital Pvt. Ltd	22	Ethics Committee, Institutional Review Board, Sidhu Educational Research Institute and Hospital
19303	CTRI/2017/08/009266	11	Apollo Gleneagles Hospital	11	Institutional Ethics Committee, Apollo Gleneagles Hospital
19303	CTRI/2017/08/009266	11	Park Clinic	11	Ethics Committee, Park Clinic
19303	CTRI/2017/08/009266	11	PGIMER Chandigarh	11	Institutional Ethics Committee, PGIMER Chandigarh
19303	CTRI/2017/08/009266	11	Sir Ganga Ram Hospital	11	Ethics Committee, Sir Ganga Ram Hospital
19303	CTRI/2017/08/009266	11	M S Ramaiah Medical College & Hospital	11	Ethics Committee, MS Ramiah medical college and hospital
19303	CTRI/2017/08/009266	11	Deenanath Mangeshkar Hospital & Research Center	11	Institutional Ethics Committee, Deenanath Mangeshkar Hospital
19303	CTRI/2017/08/009266	11	Osmania General Hospital	11	Ethics Committee, Osmania Medical College
19303	CTRI/2017/08/009266	11	Manipal Hospital	11	Ethics Committee of Manipal Hospitals
19303	CTRI/2017/08/009266	11	P. D. Hinduja National Hospital and Medical Research Centre	11	Institutional Ethics Committee, P.D Hinduja
19303	CTRI/2017/08/009266	11	Institute of Medical Sciences - Banaras Hindu University	11	Ethics Committee, Institute of Medical Sciences
19303	CTRI/2017/08/009266	11	Dr. Jivaraj Mehta SmarakHealth Foundation, Bakeri Medical Research Centre	11	The JMSHF and BMRC Institutional Ethics Committee
19497	CTRI/2017/08/009286	33	Ashirwad Hospital & Research Center	33	Ashirwad Ethics Committee for Dr S Deshpande
19497	CTRI/2017/08/009286	33	Sri Muthukumaran Medical College Hospital & Research Institute	33	Ethics Committee Sri Muthukumaran Medical College Hospital & Research Institute for Dr. Balamurugan S.
19497	CTRI/2017/08/009286	33	AMAI Charitable TrustÃƒÂ¢Â€Â™s Ace Hospital and Research Centre	33	Institutional Ethics Committee AMAI Cheritable trust AXE Hospital for Dr Himanshu Pophale
19497	CTRI/2017/08/009286	33	SMS Medical College and Hospital	33	Ethics committee SMS Medical Collage for Dr. Singh
19497	CTRI/2017/08/009286	33	St. Theresas Hospital	33	Ethics Committee St. Theresas Hospital for Dr Boyilla
19497	CTRI/2017/08/009286	33	Asthma Bhawan	33	Ethics Committee Asthma Bhavan for Dr. Tikkiwal
19497	CTRI/2017/08/009286	33	Post Graduate Institute of Medical Education and Research	33	Institutional Ethics Committee, Postgraduate Institute of Medical Education & Research (PGIMER) Chandigarh For Dr Ashutosh Aggarwal
19497	CTRI/2017/08/009286	33	Sri Bala Medical Centre and Hospital	33	Ethics Committee, G.S.V.M Medical College for Dr. Anand Kumar
19497	CTRI/2017/08/009286	33	Bansal Hospital and Research Center	33	Sri Bala Medical Center and Hospital Institutional Ethics Committee for Dr. K Srikanth
19497	CTRI/2017/08/009286	33	Vinaya Hospital and Research Center	33	Ethics Committee, Vinaya Hospital for Dr. Alva
19497	CTRI/2017/08/009286	33	KRM Hospital and Research Center	33	Institutional Ethics Committee for MV Hospital and research center for Dr Sandip Gupta
19497	CTRI/2017/08/009286	33	Kamineni Hospitals Private Limited	33	Kamineni Institutional Ethics Committee for Dr. Reddy
19497	CTRI/2017/08/009286	33	Dr. Murarilal Chest Hospital	33	Institutional Ethics Committee for Dr. Srivastava
19497	CTRI/2017/08/009286	33	Prince Aly Khan Hospital	33	Institutional Ethics Committee Dr. Sulaiman Ladhani
19497	CTRI/2017/08/009286	33	M V Hospital and Research Centre	33	Institutional Ethics Committee for Dr Sandeep K Kadian
19497	CTRI/2017/08/009286	33	Fortis Hospital	33	Institutional Ethics Committee Fortis Hospital for Dr. Dhar
19497	CTRI/2017/08/009286	33	Oyster & Pearl hospital	33	Institutional Ethics Committee for Dr. Salvi
19497	CTRI/2017/08/009286	33	KLE s Dr Prabhakar Kore Hospital and Medical Research Center	33	Ethics Committee, Midland Healthcare & Research Centre for Dr. B. P Singh
19497	CTRI/2017/08/009286	33	Medipoint Hospitals Pvt. Ltd	33	Institutional Ethics Committee for Human Research, Dr A.T. Leuva
19497	CTRI/2017/08/009286	33	Institute of Post graduate Medical Education and Research	33	Institutional Ethics Committee of Bansal Hospital & Reserach Center, Jaipur for Dr. Shivani Swami
19497	CTRI/2017/08/009286	33	Institute of Chest Diseases	33	Institutional Ethics Committee for Dr Vikas Pilaniya
19497	CTRI/2017/08/009286	33	Gujarat Medical Education and Research Society (GMERS) Medical College	33	Institutional Human Ethics Committee at GMERS Medical College GOTRI for Dr. Patel Anand
19497	CTRI/2017/08/009286	33	Asian Institute of Medical Sciences	33	Ethics Committee, Dr. Babasaheb Ambedkar Medical Research Society For Dr. Venkatesh Deshpande
19497	CTRI/2017/08/009286	33	Apex Hospital Private Limited	33	Shivam Ethics Committee, Institutional Ethics Committee For De Prakash Kurmi
19497	CTRI/2017/08/009286	33	Chest Research Foundation	33	Penta Med Ethics Committee for Dr. Ashish Goyal
19497	CTRI/2017/08/009286	33	NizamÃƒÂ¢Â€Â™s Institute of Medical sciences	33	NIMS Institutional Ethics committee for Dr. Paramjyothi
19497	CTRI/2017/08/009286	33	Department of Pulmonary Medicine, Govt. Siddhartha Medical college	33	Omega Ethical Committee for Dr. Harsha D S
19497	CTRI/2017/08/009286	33	Dr Hedgewar Hospital	33	KRM Hospital Ethics Committee for Dr Vineet Kumar Shukla
19497	CTRI/2017/08/009286	33	King Georges Medical University	33	O&P Institutional Ethics Committee for Dr. Sumit
19497	CTRI/2017/08/009286	33	Shivam Hospital	33	institutional Ethics Committee for Dr Jyothi Virupaxi Hattiholi
19497	CTRI/2017/08/009286	33	Midland Hospital	33	Institutional Ethics Committee of govt medical College Kozhikode,Kerala for Dr Santosh Kumar PV
19497	CTRI/2017/08/009286	33	Omega Hospital	33	IPGME & R Research oversight Committee, Kolkata for Dr Ritabrata Mitra
19497	CTRI/2017/08/009286	33	SSG Hospital	33	Institutional Ethics Committee Siddhartha medical college and govt general hospital, VIjaywada for Dr Bhanu Bukya Naik
18172	CTRI/2017/08/009311	12	Max Super Speciality Hospaital	12	Institutional Ethics Committee-Max Super Speciality Hospital
18172	CTRI/2017/08/009311	12	Christian Medical College	12	HCG Triesta institutional ethics commitee
18172	CTRI/2017/08/009311	12	Apollo Speciality Hospital	12	HCG Multispeciality Ethics Commttee
18172	CTRI/2017/08/009311	12	Tata Memorial Hospital	12	Institutional Ethics Committee-Indo American
18172	CTRI/2017/08/009311	12	HCG Manavata Cancer Centre	12	Manavata Clinical Research Insititute Ethics Committee
18172	CTRI/2017/08/009311	12	Noble Hospital Pvt. Ltd	12	Institutional Ethics Committee-Nobel Hospital
18172	CTRI/2017/08/009311	12	Rajiv Gandhi Cancer Institute and research centre	12	Institutional Ethics Committee-Clinical Studies
18172	CTRI/2017/08/009311	12	Tata Medical Center	12	Institutional Review Board-TMC
18172	CTRI/2017/08/009311	12	HCG Cancer Centre	12	Institutional Ethics Committee-TMH
18172	CTRI/2017/08/009311	12	Bangalore Institute of Oncology (HCG)	12	Institutional Review Board-RGCI
18172	CTRI/2017/08/009311	12	Bhagwan Mahaveer Cancer Hospital & Research centre	12	Institutional Review Board-CMC
18172	CTRI/2017/08/009311	12	Basava Tarakam Indo-American Cancer Institute & Research Centre	12	Institutional Ethics Committee
19808	CTRI/2017/08/009359	14	Dr. Jivraj Mehta Smarak Health Foundation	14	Dr. Jivraj Mehta Smarak Health Foundation Institutional Ethics Committee
19808	CTRI/2017/08/009359	14	Care Hospital	14	Institutional Ethical Committee Care Hospital
19808	CTRI/2017/08/009359	14	Sir Ganga Ram Hospital	14	Ethics Committee Sir Ganga Ram Hospital
19808	CTRI/2017/08/009359	14	Inamdar Multispecialty Hospital	14	Ethics Committee Inamdar Multispecialty Hospital
19808	CTRI/2017/08/009359	14	Meditrina Institute of Medical Sciences	14	Ethics Committee Meditrina Institute of Medical Sciences
19808	CTRI/2017/08/009359	14	Apollo Specialty Hospitals	14	Ethics Committee Apollo Specialty Hospital
19808	CTRI/2017/08/009359	14	M.S.Ramaiah Medical College and Hospitals	14	Ethics committee M.S Ramaiah medical College & Hospital
19808	CTRI/2017/08/009359	14	Jehangir Clinical Development Centre	14	Ethics Committee Jehangir Clinical Development Centre Pvt. Ltd., Pune
19808	CTRI/2017/08/009359	14	Institute of Child Health	14	Ethics Committee ÃƒÂ¢Â€Â“ Institute of Child Health
19808	CTRI/2017/08/009359	14	Getwell Hospital and Research Institute	14	Getwell Institutional Ethics Committee
19808	CTRI/2017/08/009359	14	All India Institute of Medical Sciences	14	Institute of Ethics Committee All India Institute of Medical Sciences New Delhi
19808	CTRI/2017/08/009359	14	MV Hospital and Research Centre	14	Institutional Ethics Committee M V Hospital & Research Center
19808	CTRI/2017/08/009359	14	Manipal Hospital Shushrut Diabetes & Endocrinology	14	Ethics Committee of Manipal Hospital
19808	CTRI/2017/08/009359	14	Post Graduate Institute of Medical Education and Research	14	Institutional Ethics Committee PGMIER, Chandigarh
18828	CTRI/2017/08/009409	10	Marudhar Hospital,	10	Marudhar Hospital ethics committee
18828	CTRI/2017/08/009409	10	Chennai Meenakshi Multispeciality Hospital	10	Chennai Meenakshi Multi Speciality Hospital Ethics Committee
18828	CTRI/2017/08/009409	10	Ajanta Research Centre, Ajanta Hospital & IVF Centre	10	Institutional ethics committee, Ajanta Research Centre, Ajanta Hospital & IVF Centre
18828	CTRI/2017/08/009409	10	M.V Hospital and Research Centre,	10	Institutional ethics committee M.V Hospital and Research Centre
18828	CTRI/2017/08/009409	10	Lokmanya Tilak Municipal Medical College & Lokmanya Tilak Municipal General Hospital (LTMMC & GH)	10	Lokmanya Tilak Municipal College and Lokmanya Tilak Municipal General Hospital IEC- Human Research
18828	CTRI/2017/08/009409	10	Sahyadri Speciality Hospital,	10	Sahyadri hospitals limited ethics committee
18828	CTRI/2017/08/009409	10	Mahatma Gandhi Missions Medical College & Hospital	10	Mahatma Gandhi Missions Ethics Committee for Research on Human Subjects
18828	CTRI/2017/08/009409	10	Nehru Hospital, PGIMER	10	Institutional ethics committee, PGIMER
18828	CTRI/2017/08/009409	10	KRM Hospital and Research Centre	10	KRM Hospital Ethics committee
13766	CTRI/2017/08/009425	2	Government Ayurved College, Wajirabad,Nanded	2	Institutional Ethics Committee, Government Ayurved College, Wajirabad,Nanded
13766	CTRI/2017/08/009425	2	KVTR Ayurvedic College Boradi	2	KVTR Ayurvedic College, Boradi, Institutional Ethics Committee
14321	CTRI/2017/08/009449	2	Sai baba Healthcare	2	Nagpur Independent Ethics Commette
14321	CTRI/2017/08/009449	2	Haematology Centre	2	Nagpur Independent Ethics Committee Nagpur
19651	CTRI/2017/08/009450	13	Medilink Hospital	13	Medilink Ethics Committee
19651	CTRI/2017/08/009450	13	KEM Hospital & Research Centre	13	KEM Hospital research centre ethics committe
19651	CTRI/2017/08/009450	13	Ramdev Rao Hospital	13	Institutional Ethics Committee, Ramdevrao Hospital
19651	CTRI/2017/08/009450	13	M. S Ramaiah Medical College & Hospital	13	Ethics Committee, M.S. Ramaiah Medical college and Hospital
19651	CTRI/2017/08/009450	13	Eternal Hospital and Heart Care Centre	13	Eternal Heart Care Centre and research institute, Institutional Ethics committee
19651	CTRI/2017/08/009450	13	B. J Medical College & Civil Hospital	13	Institutional Ethics Committee, BJ Medical college and civil hospital
19651	CTRI/2017/08/009450	13	Osmania General Hospital	13	Ethics Committee, Osmania medical college
19651	CTRI/2017/08/009450	13	Seth G. S. Medical College & K. E. M HospitalÃƒÂ‚Â	13	Institutional Ethics Committee I, SethG.S. Medical college and KEM hospital
19651	CTRI/2017/08/009450	13	Manipal Hospital	13	Ethics committee of Manipal Hospitals
19651	CTRI/2017/08/009450	13	Dr MohanÃƒÂ¢Â€Â™s Diabetes Specialties Centre	13	Institutional Ethics Committee of Madras Diabetes Research Foundation
19651	CTRI/2017/08/009450	13	Deenanath Mangeshkar Hospital & Research Center	13	Thakershy Charitable Trust Ethics Committe
19651	CTRI/2017/08/009450	13	DHL Research Centre	13	Institutional Ethics Committe, Poona Medical research foundation
19651	CTRI/2017/08/009450	13	Ruby Hall Clinic	13	Institutional Ethics Committee
19649	CTRI/2017/08/009475	46	P D Hinduja National Hospital & Medical Research Center	46	Institutional Ethics Committee, PD Hinduja national Hospital, Dr. Devendra Desai
19649	CTRI/2017/08/009475	46	Midas Multispeciality Hospital Pvt LTD	46	Institutional Ethics Committee,Midas Multispeciality Hospital Pvt LTD,Dr.Shrikant Mukewar
19649	CTRI/2017/08/009475	46	Deccan College of Medical Sciences,Owaisi Hospital& Reaserch Centre	46	Institutional Ethics Committee, Deccan College of Medical Science, Owaisi Hospital & Research Centre, Dr. Aejaz Habeeb
19649	CTRI/2017/08/009475	46	Max Smart Super Speciality Hospital	46	Institutional Ethics Committee, Max Smart Super Speciality Hospital, Dr. Kaushal Madan
19649	CTRI/2017/08/009475	46	Shree Giriraj Multispeciality Hospital	46	Midas multispecialty hospital institutional ethics committee, Dr Amit Agrawal
19649	CTRI/2017/08/009475	46	M S Ramaiah Medical College and Hospital	46	Ethics Committee, M S Ramaiah Medical College and Hospitals,Dr.Sathyaprakash B.S
19649	CTRI/2017/08/009475	46	Seth GS medical College and KEM Hospital	46	Institutional Ethics Committee, Seth GS Medical College and KEM Hospital,Dr.Deepak Kumar Gupta
19649	CTRI/2017/08/009475	46	Amrita Institiute of Medical Science and Research Center	46	Institutional Ethics Committee, Amrita Institute of Medical Science and Research center, Dr.Shine Sadasivan
19649	CTRI/2017/08/009475	46	Dr. B. L. Kapur Memorial Hospital	46	Dr. B.L.Kapur Memorial Hospital Ethics Committee, Dr Yogesh Batra
19649	CTRI/2017/08/009475	46	All India Institute of Medical Sciences	46	Institutional Ethics Committee, All India Institute of Medical Sciences (AIIMS), Dr. Vineet Ahuja
19649	CTRI/2017/08/009475	46	Fortis Flt. Lt. Rajan Dhall Hospital	46	Ethics Committee for Research , Fortis Flt. Lt. Rajan Dhall Hospital, Dr. Subrat Kumar Acharya
19649	CTRI/2017/08/009475	46	Apollo Gleneagles Hospitals	46	Institutional Ethics Committee, Apollo Gleneagles Hospitals, Dr Mahesh Kumar Goenka
19649	CTRI/2017/08/009475	46	Lakeshore Hospital & Research Centre Ltd	46	Lakeshore Ethics Committee, Dr Abraham Koshy
19649	CTRI/2017/08/009475	46	SMS Medical College and Attached Hospital	46	Institutional Ethics Committee, GSVM Medical College, Kanpur, Dr. Vinay Kumar
19649	CTRI/2017/08/009475	46	Grant Medical Foundation Ruby Hall Clinic	46	Institutional Ethics Committee Poona Medical Research Foundation,Dr.Nitin Pai
19649	CTRI/2017/08/009475	46	B.J. Medical College & Sassoon G. Hospital	46	Institutional Ethics Committee, Gandhi Medical College, Dr. P. Shravan Kumar
19649	CTRI/2017/08/009475	46	SR Kalla Memorial Gastro & General Hospital	46	Institutional Ethics Committee, BJ Medical College and Sassoon General Hospital, Dr. Kiran Kumar Jadhav
19649	CTRI/2017/08/009475	46	VGM Hospital -Institute of Gastroenterology	46	SR Kalla Memorial Ethical Committee for Human Research, S.R.Kalla Memorial Gastro & General Hospital,Dr.Mukesh Kalla
19649	CTRI/2017/08/009475	46	S. L. Raheja Hospital	46	S.L. Raheja Hospital, Dr. Rahul Shah
19649	CTRI/2017/08/009475	46	Fortis Memorial Research Institute	46	Institutional Ethics Committee, Fortis Memorial Research Institute, Dr Gourdas Choudhuri
19649	CTRI/2017/08/009475	46	Surat Institute of Digestive Sciences	46	Surat Institute of Digestive Sciences Ethics Committee, Surat Institute of Digestive Sciences, Dr.Rajiv Mehta
19649	CTRI/2017/08/009475	46	Dayanand Medical College & Hospital	46	Institutional Ethics Committee, Madras Medical college, Dr. R. Venkateswaran
19649	CTRI/2017/08/009475	46	KLES Dr. Prabhakar Kore Hospital & M.R.C	46	Institutional Ethics Committee , Global Hospitals, Dr Ravishankar Reddy
19649	CTRI/2017/08/009475	46	Suretech Hospital and Research Centre Ltd	46	Shree Giriraj Hospital Research Ethics Committee, Dr. Chetan Mehta
19649	CTRI/2017/08/009475	46	Institute of digestive and liver disease, Dispur Hospitals Pvt Ltd	46	Ethics Committee, Bangalore Medical College and Research Institute, Dr Pravesh Kumar Jain
19649	CTRI/2017/08/009475	46	Kasturba Medical College Hospital	46	Drug Trial Ethics Committee,Dayanand Medical College & Hospital, Dr. Ajit Sood
19649	CTRI/2017/08/009475	46	Institute of Medical Gastroenterology	46	Kaizen Ethics Committee, Kaizen Hospital, Institute of Gastroenterology and Research Centre,Dr.Atul Shah
19649	CTRI/2017/08/009475	46	Sterling Hospital	46	Institutional Ethics Committee, Sterling Hospital, Dr Pankaj Jain
19649	CTRI/2017/08/009475	46	Lourdes Hospital	46	Ethics Committee, Dispur Hospitals Pvt. Ltd, Dr B.D Goswami
19649	CTRI/2017/08/009475	46	Sunshine Hospitals	46	Institutional Ethics Committee,Sunshine Hospitals, Dr. Ravishankar Bagepally
19649	CTRI/2017/08/009475	46	Institute of Post Graduate Medical Education and Research	46	Ethics Committee, PVS Memorial Hospital Pvt Ltd,Dr.Mathew Philip
19649	CTRI/2017/08/009475	46	GSVM Medical College	46	The Ethics Committee, SMS Medical College and Attached Hospital, Dhnavantri OPD Block, SMS Hospital,Dr.Sandeep Nijhawan
19649	CTRI/2017/08/009475	46	Gleneagles Global Hospitals	46	IPGME&R Research Oversight Committee, Dr. Gopal Krishna Dhali
19649	CTRI/2017/08/009475	46	Aware Global Hospital	46	Institutional Ethics Committee, KLES, Dr. V. Gokak
19649	CTRI/2017/08/009475	46	Samvedana Hospital	46	Samvedna Hospital Ethics Committee, Dr. Hemant Gupta
19649	CTRI/2017/08/009475	46	Gandhi Hospital	46	Institutional Ethics Committee- VGM Hospital, Dr VG Mohan Prasad
19649	CTRI/2017/08/009475	46	Universal Hospital	46	Institutional Ethics Committee , Dr Prasad Bhate
19649	CTRI/2017/08/009475	46	Global Hospital	46	Institutional Ethics Committee , Global Hospitals, Dr Rakesh Kumar Adi
19649	CTRI/2017/08/009475	46	Lokmanya Tilak Municipal General Hospital	46	Manipal University Ethics Committee,Dr.Ganesh Pai
19649	CTRI/2017/08/009475	46	Citizens Hospital	46	Institutional Ethics Committee, Citizen Hospital, Dr. Kiran Kumar Peddi
19649	CTRI/2017/08/009475	46	Apollo Speciality Hospital	46	Institutional Ethics Committee, Lourdes Hospital, Dr. Dawney Zachariah
19649	CTRI/2017/08/009475	46	SAL Hospital	46	Institutional Ethics Committee, S. A. L. Hospital and Medical Institute, Dr Sushil Narang
19649	CTRI/2017/08/009475	46	Kaizen Hospital,	46	Institutional Ethics Committee-Human Research, Dr. Meghraj Ingle
19649	CTRI/2017/08/009475	46	Victoria Hospital	46	Manipal University Ethics Committee, Dr. B.Vishwanath Tantry
19649	CTRI/2017/08/009475	46	PVS Hospital	46	Institutional Ethics Committee ÃƒÂ¢Â€Â“ Clinical Studies, Apollo Hospitals, Apollo Hospitals Enterprise Limited,Dr.Ganesh Subramanian
18464	CTRI/2017/08/009478	30	King George Hospital	30	Institutional Ethics Committee, King George Hospital
18464	CTRI/2017/08/009478	30	Sir Ganga Ram Hospital	30	Ethics Committee, Sir Ganga Ram Hospital
18464	CTRI/2017/08/009478	30	Maharaja Agrasen Hospital	30	Institutional Ethics Committee, Maharaja Agrasen Hospital
18464	CTRI/2017/08/009478	30	Chennai Meenakshi Multispeciality Hospital	30	Chennai Meenakshi Multispeciality Hospital Ethics Committee
18464	CTRI/2017/08/009478	30	Panchshil Hospital	30	Panchshil Institutional Ethics Committee
18464	CTRI/2017/08/009478	30	Apollo Gleneagles Hospitals	30	Institutional Ethics Committee, Apollo Gleneagles Hospitals
18464	CTRI/2017/08/009478	30	Rajiv Gandhi Institute of Medical Sciences and RIMS Government General Hospital	30	Institutional Ethics Committee, Rajiv Gandhi Institute of Medical Sciences & RIMS Government General Hospital
18464	CTRI/2017/08/009478	30	Santokba Durlabhji Memorial Hospital	30	Institutional Ethics Committee, Santokba Durlabhji Memorial Hospital cum Medical Research Institute
18464	CTRI/2017/08/009478	30	King George Medical University	30	Institutional Ethics Committee Kings GeorgeÃƒÂ¢Â€Â™s Medical University
18464	CTRI/2017/08/009478	30	JSS Medical College and Hospital	30	Institutional Ethical Committee, JSS Medical College
18464	CTRI/2017/08/009478	30	Krishna Institute of Medical Sciences	30	KFRC Ethics Committee, Krishna Institute of Medical Sciences
18464	CTRI/2017/08/009478	30	Nirmal Hospital Pvt Ltd	30	Nirmal Hospital Private Limited Ethics Committee
18464	CTRI/2017/08/009478	30	Nizams Institute of Medical Sciences	30	NIMS Institutional Ethics Committee, Nizams Institute of Medical Sciences
18464	CTRI/2017/08/009478	30	B J Medical College and Civil Hospital	30	The Institutional Ethics Commit B J Medical College and Civil Hospital
18464	CTRI/2017/08/009478	30	All India Institute of Medical Sciences (AIIMS)	30	Institute of Ethics Committee, All India Institute of Medical Sciences
18464	CTRI/2017/08/009478	30	Vinaya Hospital and Research Centre	30	Ethics Committee Vinaya Hospital, Vinaya Hospital & Research Centre
18464	CTRI/2017/08/009478	30	Medanta- The Medicity Hospital	30	Ethics Committee, Inamdar Multispeciality Hospital
18464	CTRI/2017/08/009478	30	SR Kalla Memorial Gastro & General Hospital	30	S R Kalla Memorial Ethical Committee for Human Research
18464	CTRI/2017/08/009478	30	Global Hospitals	30	Institutional Ethics Committee Gleneagles Global Hospitals
18464	CTRI/2017/08/009478	30	Kasturba Medical College Hospital	30	Ethics Committee of SMS Medical College & Attached Hospitals
18464	CTRI/2017/08/009478	30	Shri Nidaan Hospital and Hope Fertility Centre	30	Manipal University Ethics Committee
18464	CTRI/2017/08/009478	30	M S Ramaiah Memorial Hospital	30	Ethics Committee M S Ramaiah Medical College & Hospitals
18464	CTRI/2017/08/009478	30	Suretech Hospital and Research Centre Ltd	30	Midas Multispeciality Hospital Pvt Ltd Institutional Ethics Committee
18464	CTRI/2017/08/009478	30	Indraprastha Apollo Hospitals	30	Institutional Ethics Committee-Clinical Studies (IECCS) of Indraprastha Apollo Hospital,
18464	CTRI/2017/08/009478	30	Medical College Baroda and Sir Sayajirao General Hopsital	30	Institutional Ethics Committee for Human Research, Medical college Baroda and SSG Hospital,
18464	CTRI/2017/08/009478	30	Gandhi Hospital	30	Medanta Institutional Ethics Committee
18464	CTRI/2017/08/009478	30	Centre for Rheumatic Disease	30	Institutional Ethics Committee, Care Foundation
18464	CTRI/2017/08/009478	30	Chanre Rheumatology and Immunology Centre and Research	30	IEC, ChanRe RICR
18464	CTRI/2017/08/009478	30	Deenanath Mangeshkar Hospital and Research Centre	30	Institutional Ethics Committee, DMH&RC
18464	CTRI/2017/08/009478	30	Medical College & Hospital	30	Swastic Ethics Committee
13801	CTRI/2017/08/009528	2	Ayushree Ayurvedic Hospital and Research Center	2	Ayushree Ayurvedic Hospital Ethics Committee Nashik
13801	CTRI/2017/08/009528	2	Shri Gurudeo Ayurved College and Hospital	2	Institutional Ethics Committee, Akhil Bharatiya Shri Gurudeo Sevamandal, Shri Gurudeo Ayurved College, Gurukunj Amravati
19539	CTRI/2017/08/009535	20	Arthur Asirvatham Hospital	20	Institutional Ethics Committee, Arthur Asirvatham Hospital
19539	CTRI/2017/08/009535	20	Govt. Stanley Medical College & Hospital	20	Govt. Stanley Medical College
19539	CTRI/2017/08/009535	20	Sree Narayana Institute of Medical Sciences	20	Ethics Committee, Sree Narayana Institute of Medical Sciences
19539	CTRI/2017/08/009535	20	King GeorgeÃƒÂ¢Â€Â™s Medical University, UP	20	Institutional Ethics Committee King Georges Medical University, UP
19539	CTRI/2017/08/009535	20	Ajanta Hospital and IVF Centre	20	Institutional Ethics Committee for Ajanta Hospital and IVF Centre
19539	CTRI/2017/08/009535	20	Sunrise Hospitals	20	Institutional Ethics Committee, Sunrise Hospital
19539	CTRI/2017/08/009535	20	GSVM Medical College	20	Ethics Committee, G.S.V.M Medical College
19539	CTRI/2017/08/009535	20	CIMETS Inamdar Multispeciality Hospital	20	Ethics Committee Inamdar Multispeciality Hospital
19539	CTRI/2017/08/009535	20	Government Medical College, Kozhikode	20	Ethics Committee, Govt. Medical College, Kozhikode
19539	CTRI/2017/08/009535	20	B. J. Medical College & Civil Hospital	20	BJ Medical College and Civil Hospital
19539	CTRI/2017/08/009535	20	St. TheresaÃƒÂ¢Â€Â™s Hospital	20	Ethics Committee, St. Theresa Hospital
19539	CTRI/2017/08/009535	20	Government Medical College and Hospital	20	Institutional Ethics Committee, Govt. Medical College, Nagpur
19539	CTRI/2017/08/009535	20	Noble Hospital Pvt. Ltd	20	Ethics Committee of Bangalore Medical College and Research Institute
19539	CTRI/2017/08/009535	20	Max Super Speciality Hospital	20	Institutional EC, Max Healthcare at Max Super Specialty Hospital
19539	CTRI/2017/08/009535	20	Victoria Hospital	20	Meditrina Institute Ethics Committee
19539	CTRI/2017/08/009535	20	KG Hospital and Post Graduate Medical Institute	20	Noble Hospital Institutional Ethics Committe
19539	CTRI/2017/08/009535	20	Vinaya Hospital and Research Center	20	Ethics Committee, Vinaya Hospital
19539	CTRI/2017/08/009535	20	Meditrina Institute of Medical Sciences	20	IPGME&R Research Oversight Committee
19539	CTRI/2017/08/009535	20	Institute of Post Graduate Medical Education & Research	20	Poona Medical Research Foundation
19539	CTRI/2017/08/009535	20	Ruby Hall Clinic	20	Regional Ethics Committee, KG Hospital
16931	CTRI/2017/09/009589	2	Central Ayurveda Research Institute For Neuromuscular and musculoskeletal disorders	2	Institutinal Ethics Committee New Delhi
16931	CTRI/2017/09/009589	2	Central Ayurveda Research Institute for Cardio-vascular Diseases	2	Institutional Ethics Committee Cheruthuruthy
19597	CTRI/2017/09/009591	13	Medilink Hospital	13	Medilink Ethics Committee
19597	CTRI/2017/09/009591	13	Jehangir Clinical Development Centre	13	Jehangir clinical development centre Institutional Review Board
19597	CTRI/2017/09/009591	13	Ramdev Rao Hospital	13	Institutional Ethics Committee, Ramdevrao Hospital
19597	CTRI/2017/09/009591	13	M. S Ramaiah Medical College & Hospital	13	Ethics Committee, MS Ramaiah medical college and hospital
19597	CTRI/2017/09/009591	13	Manipal Hospital	13	Ethics committee of Manipal Hospital
19597	CTRI/2017/09/009591	13	TOTALL Diabetes Hormone Institute	13	Ethics Committe of Diabetes Thyroid Hormone research institute
19597	CTRI/2017/09/009591	13	B. J Medical College & Civil Hospital	13	Institutional Ethics Committee, B J Medical college and Hospital
19597	CTRI/2017/09/009591	13	Care Out Patient Centre	13	Institutional Ethics Committe, Care Convergence Centre
19597	CTRI/2017/09/009591	13	King George Hospital & Andhra Medical College	13	Institutional Ethics Committe, Gandhi Medical College
19597	CTRI/2017/09/009591	13	Care Hospital	13	Institutional Ethics Committee, Care Foundation
19597	CTRI/2017/09/009591	13	DHL Research Centre	13	Institutional Ethics Committee, King George Hospital
19597	CTRI/2017/09/009591	13	Gandhi Hospital	13	Institutional Ethics Committee, Poona medical research foundation
19597	CTRI/2017/09/009591	13	Ruby Hall Clinic	13	Thakershy Charitable Trust Ethics Committee
16151	CTRI/2017/09/009618	2	KVTR Ayurvedic College Boradi	2	KVTR Ayurvedic College, Boradi, Institutional Ethics Committee
16151	CTRI/2017/09/009618	2	MAMs SS Ayurveda Mahavidyalaya & Sane Guruji Aarogya Kendra	2	MAMs Sumatibhai Shah Ayurveda Mahavidyalaya and Saneguruji Aarogya Kendra, Institutional Ethics Committee
18246	CTRI/2017/09/009687	2	Tata Medical Center	2	Institutional Review Board-Tata Medical Centre
18246	CTRI/2017/09/009687	2	Rajiv Gandhi Cancer Institute and research centre	2	Institutional Review Board-RGCI
13782	CTRI/2017/09/009699	3	Aravind Eye Hospital	3	Institutional Ethics Committee
20187	CTRI/2017/09/009703	6	R A Podar Medical College(Ayu) M.A.Podar Hospital Worli, Mumbai	6	Institutional Ethics Committee R A Podar Medical College (Ayu), M.A.Podar Hospital Worli Mumbai
20187	CTRI/2017/09/009703	6	S.D.M. College of Ayurveda, Kuthpady,Udupi	6	IEC, S.D.M. College of Ayurveda, Kuthpady,Udupi
20187	CTRI/2017/09/009703	6	MAMs SS Ayurveda Mahavidyalaya and Sane Guruji Arogya Kendra Malwadi Hadapsar Pune	6	Institutional Review Board For Research, MAMs SS Ayurveda Mahavidyalaya & Sane Guruji Aarogy Kendra, Malwadi Hadapsar Pune
20187	CTRI/2017/09/009703	6	Government Ayurvedic College Solapur Road Madhuban Osmanabad	6	Institutional Ethics Committee Government Ayurved College and Hospital Osmanabad
20187	CTRI/2017/09/009703	6	Govt. Ayurved College Vazirabad, Nanded	6	Institutional Ethics Committee Government Ayurvedic College and Hospital Nanded
20187	CTRI/2017/09/009703	6	Ayurved Seva Sangh, Ayurved Sanshodhan Vibhag, Ganeshwadi, Panchvati, Nasik	6	Institutional Ethics Committee, ASS Ayurved Mahavidyalaya, Nashik
20192	CTRI/2017/09/009704	3	KVTR Ayurvedic College Boradi	3	KVTR Ayurvedic College, Boradi, Institutional Ethics Committee
20192	CTRI/2017/09/009704	3	Akhil Bharatiya Shri Gurudev Sevamandal Shri Gurudev Ayurved College and Hospital Gurukunj Ashram	3	Institutional Ethics Committee, Akhil Bharatiya Shri Gurudeo Sevamandal, Shri Gurudeo Ayurved College, Gurukunj Amravati
20192	CTRI/2017/09/009704	3	PDEAs College of Ayurvedic and Research Centre	3	Institutional Ethics Committee, Pune District Education Associations, College of Ayurved & Research Centre and Hospital
19650	CTRI/2017/09/009708	46	KLES Dr. Prabhakar Kore Hospital & M.R.C	46	Institutional Ethics Committee, KLES Dr. Prabhakar Kore, Dr. Varadraj Gokak
19650	CTRI/2017/09/009708	46	Midas Multispeciality Hospital Pvt LTD	46	Institutional Ethics Committee,Midas Multispeciality Hospital Pvt LTD,Dr.Shrikant Mukewar
19650	CTRI/2017/09/009708	46	P D Hinduja National Hospital & Medical Research Center	46	Institutional Ethics Committee, P D Hinduja NAtional Hospital & Medical Research Center, Dr Devendra Desai
19650	CTRI/2017/09/009708	46	Deccan College of Medical Sciences,Owaisi Hospital& Reaserch Centre	46	Institutional Ethics Committee, Deccan College of Medical Science, Owaisi Hospital & Research Centre, Dr. Aejaz Habeeb
19650	CTRI/2017/09/009708	46	Max Smart Super Speciality Hospital	46	Institutional Ethics Committee, Max Smart Super Speciality Hospital, Dr. Kaushal Madan
19650	CTRI/2017/09/009708	46	Amrita Institute of Medical Science and Research Center	46	Institutional Ethics Committee, Amrita Institute of Medical Sciences and Research Center, Dr. Shine Sadashivan
19650	CTRI/2017/09/009708	46	Shree Giriraj Multispeciality Hospital	46	Midas multispecialty hospital institutional ethics committee, Dr Amit Agrawal
19650	CTRI/2017/09/009708	46	Seth GS medical College and KEM Hospital	46	Institutional Ethics Committee, Seth GS Medical College and KEM Hospital,Dr.Deepak Kumar Gupta
19650	CTRI/2017/09/009708	46	M S Ramaiah Medical College and Hospital	46	Ethics Committee, M S Ramaiah Medical College and Hospitals,Dr.Sathyaprakash B.S
19650	CTRI/2017/09/009708	46	B J Medical College & Sassoon G Hospital	46	Institutional Ethics Committee, B J Medical College & Sassoon G Hospital,Dr. Kiran Kumar Jadhav
19650	CTRI/2017/09/009708	46	Dr. B. L. Kapur Memorial Hospital	46	Dr. B.L.Kapur Memorial Hospital Ethics Committee, Dr Yogesh Batra
19650	CTRI/2017/09/009708	46	All India Institute of Medical Sciences	46	Institutional Ethics Committee, All India Institute of Medical Sciences (AIIMS), Dr.Vineet Ahuja
19650	CTRI/2017/09/009708	46	Fortis Flt. Lt. Rajan Dhall Hospital	46	Ethics Committee for Research , Fortis Flt. Lt. Rajan Dhall Hospital, Dr. Subrat Kumar Acharya
19650	CTRI/2017/09/009708	46	Apollo Gleneagles Hospitals	46	Institutional Ethics Committee, Apollo Gleneagles Hospitals, Dr Mahesh Kumar Goenka
19650	CTRI/2017/09/009708	46	S. L Raheja Hospital	46	Ethics Committee, S. L Raheja, Dr Rahul Shah
19650	CTRI/2017/09/009708	46	Lakeshore Hospital & Research Centre Ltd	46	Lakeshore Ethics Committee, Dr Abraham Koshy
19650	CTRI/2017/09/009708	46	SMS Medical College and Attached Hospital	46	Institutional Ethics Committee, GSVM Medical College, Kanpur, Dr. Vinay Kumar
19650	CTRI/2017/09/009708	46	Grant Medical Foundation Ruby Hall Clinic	46	Institutional Ethics Committee Poona Medical Research Foundation,Dr.Nitin Pai
19650	CTRI/2017/09/009708	46	SR Kalla Memorial Gastro & General Hospital	46	SR Kalla Memorial Ethical Committee for Human Research, S.R.Kalla Memorial Gastro & General Hospital,Dr.Mukesh Kalla
19650	CTRI/2017/09/009708	46	Dayanand Medical College & Hospital	46	Institutional Ethics Committee, Gandhi Medical College, Dr. P. Shravan Kumar
19650	CTRI/2017/09/009708	46	Fortis Memorial Research Institute	46	Institutional Ethics Committee, Fortis Memorial Research Institute, Dr Gourdas Choudhuri
19650	CTRI/2017/09/009708	46	Surat Institute of digestive sciences	46	Surat Institute of Digestive Sciences Ethics Committee, Surat Institute of Digestive Sciences, Dr.Rajiv Mehta
19650	CTRI/2017/09/009708	46	VGM Hospital -Institute of Gastroenterology	46	Institutional Ethics Committee , Global Hospitals, Dr Ravishankar Reddy
19650	CTRI/2017/09/009708	46	Suretech Hospital and Research Centre Ltd	46	Shree Giriraj Hospital Research Ethics Committee, Dr. Chetan Mehta
19650	CTRI/2017/09/009708	46	Institute of digestive and liver disease, Dispur Hospitals Pvt Ltd	46	Ethics Committee, Bangalore Medical College and Research Institute, Dr Parvesh Kumar Jain
19650	CTRI/2017/09/009708	46	Kasturba Medical College Hospital	46	Drug Trial Ethics Committee,Dayanand Medical College & Hospital, Dr. Ajit Sood
19650	CTRI/2017/09/009708	46	Institute of Medical Gastroenterology	46	Kaizen Ethics Committee, Kaizen Hospital, Institute of Gastroenterology and Research Centre, Dr.Atul Shah
19650	CTRI/2017/09/009708	46	Sterling Hospital	46	Institutional Ethics Committee, Sterling Hospital, Dr Pankaj Jain
19650	CTRI/2017/09/009708	46	Apollo Speciality Hospital	46	Ethics Committee, Dispur Hospitals Pvt. Ltd, Dr B.D Goswami
19650	CTRI/2017/09/009708	46	Sunshine Hospitals	46	Institutional Ethics Committee,Sunshine Hospitals, Dr. Ravishankar Bagepally
19650	CTRI/2017/09/009708	46	Institute of Post Graduate Medical Education and Research	46	Ethics Committee, PVS Memorial Hospital Pvt Ltd,Dr.Mathew Philip
19650	CTRI/2017/09/009708	46	GSVM Medical College	46	The Ethics Committee, SMS Medical College and Attached Hospital, Dhnavantri OPD Block, SMS Hospital,Dr.Sandeep Nijhawan
19650	CTRI/2017/09/009708	46	Samvedana Hospital	46	Samvedna Hospital Ethics Committee, Dr. Hemant Gupta
19650	CTRI/2017/09/009708	46	Gleneagles Global Hospitals	46	IPGME&R Research Oversight Committee, Dr. Gopal Krishna Dhali
19650	CTRI/2017/09/009708	46	Citizens Hospital	46	Institutional Ethics Committee, Citizens Hospital, Dr. Kiran Kumar Peddi
19650	CTRI/2017/09/009708	46	Gandhi Hospital	46	Institutional Ethics Committee- VGM Hospital, Dr VG Mohan Prasad
19650	CTRI/2017/09/009708	46	Universal Hospital	46	Institutional Ethics Committee , Dr Prasad Bhate
19650	CTRI/2017/09/009708	46	Global Hospital	46	Institutional Ethics Committee , Global Hospitals, Dr Rakesh Kumar Adi
19650	CTRI/2017/09/009708	46	Lourds Hospital	46	Institutional Ethics Committee, Lourdes Hospital, Dr. Dawney Zachariah
19650	CTRI/2017/09/009708	46	Lokmanya Tilak Municipal General Hospital	46	Manipal University Ethics Committee,Dr.Ganesh Pai
19650	CTRI/2017/09/009708	46	Aware Global Hospital	46	Institutional Ethics Committee, S. A. L. Hospital and Medical Institute, Dr Sushil Narang
19650	CTRI/2017/09/009708	46	Kaizen Hospital	46	Committee-Human Research, Dr. Meghraj Ingle
19650	CTRI/2017/09/009708	46	Victoria Hospital	46	Manipal University Ethics Committee, Dr. B.Vishwanath Tantry
19650	CTRI/2017/09/009708	46	PVS Hospital	46	Institutional Ethics Committee, RGGGH, MMC, Dr. Venkateswaran Arcot Rajeshwaran
19650	CTRI/2017/09/009708	46	SAL Hospital	46	Institutional Ethics Committee ÃƒÂ¢Â€Â“ BGS Global Hospital,BGS Global Hospitals, Dr. Ravindra B.S.
20195	CTRI/2017/09/009764	2	Target Institute of Medical Education and Research	2	Intersystem Biomedica Ethics Committee Vile Parle (W) Mumbai
20194	CTRI/2017/09/009765	3	National Institute of Ayurveda Jaipur	3	Institutional Ethics Committee National Institute of Ayurveda Jaipur
20194	CTRI/2017/09/009765	3	KVTR Ayurvedic College Boradi	3	KVTR Ayurvedic College, Boradi, Institutional Ethics Committee
20194	CTRI/2017/09/009765	3	KLEU Shree BMK Ayurved Mahavidyalaya KLUE Ayurved Hospital and Research Center Belgavi	3	Ethics Committee for Research on Human Subjects KLE UniversityÃƒÂ¢Â€Â™s Shri B.M. kankanawadi Ayurved Mahavidyalaya & KLE Ayurved Hospital,Shahapur,Belgavi
16735	CTRI/2017/09/009768	5	Lilavati Hospital & Research Centre	5	Ethics Committee, Lilavati Hospital and Research Centre
16735	CTRI/2017/09/009768	5	All India Institute of Medical Sciences (AIIMS)	5	Institutional Ethics Committee, All India Institute of Medical Sciences
16735	CTRI/2017/09/009768	5	Sri Jayadeva Institute of Cardiology	5	Sri Jayadeva Ethics Committee
16735	CTRI/2017/09/009768	5	Escorts Heart Institute & Research Centre	5	Institutional Ethics Committee, Fortis Escorts Heart Institute
16735	CTRI/2017/09/009768	5	Medanta ÃƒÂ¢Â€Â“ The Medicity	5	Medanta Institutional Ethics Committee
17659	CTRI/2017/09/009786	5	Sir Gangaram Hospital	5	Sir Gangaram Hospital Ethics Committee
17659	CTRI/2017/09/009786	5	King Georges Medical University	5	King Georges Medical University - Institutional Ethics Committee
17659	CTRI/2017/09/009786	5	Lifecare Hospital and Research Centre	5	Lifecare Hospital and Research Centre
17659	CTRI/2017/09/009786	5	Osmania Medical College & General Hospital	5	Osmania Medical College Ethics Committee
17659	CTRI/2017/09/009786	5	Bhatia Hospital	5	Clinical Trial Ethics Committee (Bhatia Hospital)
20256	CTRI/2017/09/009804	14	National Allergy Asthma Bronchitis Institute (NAABI)	14	National Allergy Asthama Bronchitis Institute
20256	CTRI/2017/09/009804	14	Institue of Postgraduate Medical Education and Research	14	Ethics Committee, IPGMER Research Oversight Committee, Institue of Postgraduate Medical Education and Research Office of the Dean, College building 5th Floor 244 Acharya J.C Bose Road Kolkata-700020 India
20256	CTRI/2017/09/009804	14	Sanjivni Lung Centre	14	Sanjivini Lung Centre 2/4 Vastu khand Gomti Nagar Lucknow-226010 Utter pradesh India
20256	CTRI/2017/09/009804	14	M. V. Hospital & Research center	14	Institutional Ethics coommittee Gandi Medical college Secunderabad
20256	CTRI/2017/09/009804	14	Krishna Institute of Medical Science	14	KIMS Ethics Committee, Krishna Institute of medical Sciences #1-8-31/1 Minister Road Secunderabad-500003 Telangana India
20256	CTRI/2017/09/009804	14	Lal Hospital and Heart Centre	14	Ethics Committee, Lal Hospital & Heart Centre, Krishna Nagar, Kanpur Road, Lucknow-226012, Uttar Pradesh, India
20256	CTRI/2017/09/009804	14	KRM Hospital & Research Centre	14	M. V. Hospital & Research center, 314/30, Mirza Mandi Chowk, Lucknow 226003 Uttar Pradesh India
20256	CTRI/2017/09/009804	14	Maharaja Agrasen Hospital	14	Institutional Ethics Committee, Maharaja Agrasen Hospital, R.No.-614, 6th Floor, West Punjabi Bagh, New Delhi-110026, India
20256	CTRI/2017/09/009804	14	P.D.E.AÃƒÂ¢Â€Â™s Ayurved Rugnalaya & Sterling Multispeciality Hospital	14	Ethics Committee, Sterling Hospital, Sector 2, Near Bhel Chowk, Pradhikaran, Nigdi, Pune ÃƒÂ¢Â€Â“411044, Maharashtra, India
20256	CTRI/2017/09/009804	14	Lifepoint Multispeciality Hospital,	14	LPR Ethics Committee, Lifepoint Multispecialty hospital, 145/1, Mumbai Bangalore Highway, Near Hotel Sayaji, Wakad, Pune-411057, Maharashtra, India
20256	CTRI/2017/09/009804	14	Lata Mangeshkar Hosptal & Research Centre	14	K.R.M. Hospital Ethics Committee, KRM Hospital & Research Centre, 3/92-93 Vijayantkhand, Gomtinagar, Lukhnow-226010, UP, India
20256	CTRI/2017/09/009804	14	Medipoint Hospital	14	Institutional Ethics Committee NKP Salve Institute of Medical Sciences and Lata Mangeshkar Hospital, Dept. of Pharmacology, NKP salve Institute of Medical Sciences and Lata Mangeshkar Hospital, Digdih Hills, hingana Rd, Nagpur-440019, Maharashtra
20256	CTRI/2017/09/009804	14	Gandhi Hospital	14	Penta-Med Ethics Committee, Medipoint Hospital Pvt. Ltd, 241/1, New D P Road, Aundh, Pune ÃƒÂ¢Â€Â“ 411 007, Maharashtra, India
20256	CTRI/2017/09/009804	14	Janta Hospital	14	Janta Hospital Ethics Committee, Survey No. 374, Near Water Head Tank, Amara Akhari Bypass Chunar Road, Varanasi ÃƒÂ¢Â€Â“ 221011, Uttar Pradesh, India.
20258	CTRI/2017/09/009850	15	King George Hospital	15	Institutional Ethics Committee, King George Hospital
20258	CTRI/2017/09/009850	15	Sir Ganga Ram Hospital	15	Ethics Committee, Sir Ganga Ram Hospital
20258	CTRI/2017/09/009850	15	Panchshil Hospital	15	Panchshil Institutional Ethics Committee
20258	CTRI/2017/09/009850	15	Apollo Gleneagles Hospital	15	Institutional Ethics Committee, Apollo Gleneagles Hospital
20258	CTRI/2017/09/009850	15	NizamÃƒÂ¢Â€Â™s Institute of Medical Sciences	15	Institutional Ethics Committee, NizamÃƒÂ¢Â€Â™s Institute of Medical Sciences
20258	CTRI/2017/09/009850	15	B.J. Medical College and Civil Hospital	15	Institutional Ethics Committee, B.J. Medical College and Civil Hospital
20258	CTRI/2017/09/009850	15	Kokilaben Dhirubhai Ambani Hospital and Medical Research Institute	15	Institutional Scientific and Ethics Board,Kokilaben Dhirubhai Ambani Hospital and Medical Research Institute
20258	CTRI/2017/09/009850	15	Krishna Institute of Medical Sciences	15	Artemis Health Sciences Institutional Ethics Committee
20258	CTRI/2017/09/009850	15	King George Medical College	15	Institutional Ethics Committee, King GeorgeÃƒÂ¢Â€Â™s Medical University
20258	CTRI/2017/09/009850	15	Shalby Hospital	15	Ethics Committee ÃƒÂ¢Â€Â“ Shalby Limited
20258	CTRI/2017/09/009850	15	Care Hospital	15	Institutional Ethics Committee, Care Foundation
20258	CTRI/2017/09/009850	15	Ruby Hall Clinic	15	Narayana Hrudayalaya Medical Ethics Committee
20258	CTRI/2017/09/009850	15	Mazumdar Shaw Medical Center	15	Institutional Ethics Committee for Human Research
20258	CTRI/2017/09/009850	15	Government Medical College and Sir Sayajirao General Hospital	15	Institutional Ethics Committee, Poona Medical Research Foundation
20258	CTRI/2017/09/009850	15	Artemis Hospitals	15	KIMS Ethics Committee
20237	CTRI/2017/09/009855	12	Government Medical College & Hospital, Nagpur	12	Institutional Ethics Committee, Government Medical College, Nagpur-440003, Maharashtra, India
20237	CTRI/2017/09/009855	12	BJ Government Medical College and Sassoon General Hospital	12	Ethics Committee, BJ Government Medical College & Sassoon General Hospital, Department of Pharmacology, BJ Government Medical College, Sassoon Road, Pune-411001, India
20237	CTRI/2017/09/009855	12	T.N.Medical College & B.Y.L Nair Ch. Hospital	12	Ethics Committee, Osmania Medical College, Koti, Hyderabad-500059, Andhra Pradesh-India
20237	CTRI/2017/09/009855	12	Father Muller Medical College	12	Ethics Committee, Father Muller Ethics Committee, Father Muller Road, Kankanady, Mangalore-575002, Karnataka, India
20237	CTRI/2017/09/009855	12	Osmania General Hospital	12	Institutional Ethics Committee, Gandhi Medical College/Gandhi Hospital, Musheerabad, Secunderabad-500003, Telangana, India
20237	CTRI/2017/09/009855	12	All India Institute of Medical Sciences	12	Ethics Committee, All India Institute of Medical Sciences,Room No.102,first floor, Old OT Block,Ansari Nagar, New Delhi-110029, India
20237	CTRI/2017/09/009855	12	Sri Venkateshwara Hospitals	12	Ethics Committee, Sri Venkateshwara Hospital, #86 House Main Road, Madiwala, Bamgalore-560068, Karnataka, India
20237	CTRI/2017/09/009855	12	Sri Ramachandra Hospital	12	Ethics Committee, Sri Ramachandra University, Porur, Chennai-600116, Tamil Nadu, India
20237	CTRI/2017/09/009855	12	Sir Gangaram Hospital	12	Ethics Committee, Topiwala National Medical College and BYL Nair Charitable Hospital, Ground Floor G Building, A L Nair Road, Mumbai, Central Mumbai-400008, India
20237	CTRI/2017/09/009855	12	King George Hospital	12	Institutional Ethics Committee-M/s King George Hospital, Visakhapatnam-530002, Andhra Pradesh, India,
20237	CTRI/2017/09/009855	12	Gandhi Hospital	12	Ethics Committee, Sir Ganga Ram Hospital, Room No. 1496, IV Floor, Old Building, Old Rajinder Nagar, New Delhi,110 060-India
20237	CTRI/2017/09/009855	12	Gleneagles Global Hospitals	12	Ethics Committee,Global Hospitals,6-1-1070/1 to 4, Lakdikapul, Hyderabad-500004, India
14864	CTRI/2017/09/009887	3	National Veterinary Ayurveda Research Institute & Hospital	3	Institutional Ethics Committee, Bangalore
14864	CTRI/2017/09/009887	3	National research Institute of Ayurveda Drug Development (NRIADD),	3	Institutional Ethics Committee, Bhuvaneshwar
14864	CTRI/2017/09/009887	3	Regional Ayurveda Research Institute for Metabolic disorders	3	Institutional Ethics Committee, Lucknow
19129	CTRI/2017/09/009931	4	Tata Memorial Centre- Advanced Centre for Treatment	4	Institutional Ethics Committee, TATA Memorial Centre, Dr. Navin
19129	CTRI/2017/09/009931	4	Sahyadri Speciality Hospital	4	Institutuional Ethics Committee-Sahyadri Hospital
19129	CTRI/2017/09/009931	4	Christian Medical College	4	Institutional Review Board-RGCI
19129	CTRI/2017/09/009931	4	Rajiv Gandhi Cancer Institute and Research Centre	4	Institutional Review Board-CMC
20558	CTRI/2017/10/010017	18	PGIMER	18	Institutional Ethics Committee, PGIMER
20558	CTRI/2017/10/010017	18	Tata Memorial Hospital	18	Institutional Ethics Committee,Tata Memorial Hospital
20558	CTRI/2017/10/010017	18	Apollo Gleneagles Hospitals	18	Institutional Ethics Committee, Apollo Gleneagles Hospitals
20558	CTRI/2017/10/010017	18	P.D. Hinduja National Hospital and Medical Research Centre	18	Institutional Ethics Committee, P.D. Hinduja National Hospital and Medical Research Centre
20558	CTRI/2017/10/010017	18	Dr. B.L. Kapur Memorial Hospital	18	BL Kapur Memorial Hospital Ethics Committee
20558	CTRI/2017/10/010017	18	Medica Superspecialty Hospital	18	Clinical Research Ethics Committee, MEDICA Super Specialty Hospital
20558	CTRI/2017/10/010017	18	Manipal Hospital	18	Ethics Committee of Manipal Hospitals
20558	CTRI/2017/10/010017	18	Apollo Speciality Hospital	18	HCG Multispecialty Ethics Committee
20558	CTRI/2017/10/010017	18	MNJ Institute of Oncology and Regional Cancer Centre	18	Institutional Ethics Committee, MNJ Institute of Oncology
20558	CTRI/2017/10/010017	18	HCG Manavata Cancer Centre	18	Manavata Clinical Research Institute, Ethics Committee
20558	CTRI/2017/10/010017	18	Artemis Hospitals	18	Artemis Health Sciences ÃƒÂ¢Â€Â“ Institutional Ethics Committee
20558	CTRI/2017/10/010017	18	NizamÃƒÂ¢Â€Â™s Institute of Medical Sciences Hospital	18	NIMS Institutional Ethics Committee
20558	CTRI/2017/10/010017	18	Regional Cancer Centre	18	Institutional Review Board (Ethics Committee ÃƒÂ¢Â€Â“ Silver)
20558	CTRI/2017/10/010017	18	Christian Medical College	18	Institutional Ethics Committee ÃƒÂ¢Â€Â“ Clinical Studies, Apollo Hospitals
20558	CTRI/2017/10/010017	18	HCG Cancer Centre	18	HCC Vadodara Ethics Committee
20558	CTRI/2017/10/010017	18	Deenanath Mangeshkar Hospital & Research Center	18	Institutional Ethics Committee, Poona Medical Research Foundation
20558	CTRI/2017/10/010017	18	Ruby Hall Clinic	18	Ethics Committee, RCC
20310	CTRI/2017/10/010060	5	Arneja Heart & Multispeciality Hospital	5	Arnejas Institutional Ethics Committee, Arneja Heart and Multispeciality Hospital
20310	CTRI/2017/10/010060	5	Rajiv Gandhi Institute of Medical Sciences & RIMSGGH	5	Institutional Ethics Committee, Rajiv Gandhi Institute of Medical Sciences & RIMSGGH, Srikakulam-532001, Andhra Pradesh, India
20310	CTRI/2017/10/010060	5	Maharaja Agrasen Hospital	5	Institutional Ethics Committee, Maharaja Agrasen Hospital, R.No,614, 6th floor, West Punjabi Bagh, New Delhi-110026
20310	CTRI/2017/10/010060	5	Hi-Tech Medical College & Hospital	5	Institutional Ethics Committee, Hi-Tech Medical College & Hospital, Health Park, Pandra, Rasulgarh, Bhubaneswar, Odisha-751025
20310	CTRI/2017/10/010060	5	GSVM Medical college	5	Ethics Committee G. S. V. M. Medical College, Principal office, G. S. V. M. Medical College, Swaroop Nagar, Kanpur-208001
20197	CTRI/2017/10/010082	4	Shri Gurudeo Ayurved College and Hospital Amravati	4	Institutional Ethics Committee Shri Gurudeo Ayurved College, Amravati
20197	CTRI/2017/10/010082	4	MAMs SS Ayurveda Mahavidyalaya & Sane Guruji Aarogya Kendra	4	Institutional Review Board For Research, MAMs SS Ayurveda Mahavidyalaya and Sane Guruji Arogya Kendra, Malwadi Hadapsar Pune
20197	CTRI/2017/10/010082	4	SHRI DHARMASTHALA MANJUNATHESHWARA COLLEGE OF AYURVEDA	4	INSTITUTIONAL ETHICS COMMITTEE, SHRI DHARMASTHALA MANJUNATHESHWARA COLLEGE OF AYURVEDA, KUTHADY, UDUPI-574118 KARNATAKA
20197	CTRI/2017/10/010082	4	Ayurved Seva Sangh, Ayurved Sanshodhan Vibhag, Ganeshwadi, Panchvati, Nasik	4	Institutional Ethics Committee, ASS Ayurved Mahavidyalaya, Nashik
20222	CTRI/2017/10/010093	11	Omega Hospital	11	Omega Ethical Committee
20222	CTRI/2017/10/010093	11	Sanjeevan Hospital	11	Ethics Committee Sanjeevan Hospital
20222	CTRI/2017/10/010093	11	N.K.P. Salve Institute of Medical Sciences and Lata Mangeshkar Hospital, Nagpur	11	Institutional Ethics Committee, NKP Salve Institute of Medical Sciences and Lata Mangeshkar Hospital, Nagpur
20222	CTRI/2017/10/010093	11	B.J. Government Medical College and Sassoon General Hospitals	11	Institutional Ethics Committee B J Medical College and Sassoon General Hospitals, Pune
20222	CTRI/2017/10/010093	11	Bansal Hospital and Research Center	11	Institutional Ethics Committee, Bansal Hospital and Research Centre, Jaipur
20222	CTRI/2017/10/010093	11	SMS Medical College and Hospital	11	Ethics Committee SMS Medical College, Jaipur
20222	CTRI/2017/10/010093	11	Department of Pulmonology, GSVM Medical College, Kanpur	11	Institutional Ethics Committee (IEC),Department of Pharmacology,Govt. Medical College, Nagpur
20222	CTRI/2017/10/010093	11	Government Medical College and Hospital, Nagpur	11	Ethics Committee GSVM Medical College, Kanpur
20222	CTRI/2017/10/010093	11	Lokmanya Tilak Municipal Medical College And General Hospital	11	Ethics Committee K.M.H. and G.C.H,Aurangabad
20222	CTRI/2017/10/010093	11	United CIIGMA Institute of Medical Science Pvt. Ltd	11	Institutional Ethics Committee Human Research LTMMC & GH
20222	CTRI/2017/10/010093	11	KLES Dr. Prabhakar Kore Hospital & Medical Research center	11	Ethics Committee,KLE University
19076	CTRI/2017/10/010104	9	Government Medical College, Jammu	9	Institutional Ethics Committee Government Medical College, Jammu
19076	CTRI/2017/10/010104	9	Mahatma Gandhi Institute of Medical Sciences, Sewagram,	9	Mahatma Gandhi Institute of Medical Sciences Institutional Ethics Committee
19076	CTRI/2017/10/010104	9	Institute of Child Health, Kolkata	9	Ethics Committee, Institute of Child Health
19076	CTRI/2017/10/010104	9	Sri Ramachandra Medical Centre, Chennai	9	Institutional Ethics Committee, Sri Ramachandra Medical College and Research Institute
19076	CTRI/2017/10/010104	9	Bharati Vidyapeeth Medical College and Hospital, Pune	9	Institutional Ethics Committee, Bharathi Vidyapeeth Deemed University
19076	CTRI/2017/10/010104	9	Hakeem Abdul Hameed Centenary Hospital	9	Institutional Ethics Committee, KEM Hospital and Research Center, Pune
19076	CTRI/2017/10/010104	9	Kasturba Medical College, Manipal,	9	Manipal University Ethics Committee, Manipal
19076	CTRI/2017/10/010104	9	Vadu Rural Health Program	9	Jamia Hamdard Institutional Ethics Committee
19076	CTRI/2017/10/010104	9	Post Graduate Institute of Medical Education and Research, Chandigarh	9	Institutional Ethics Committee PGIMER
17248	CTRI/2017/10/010121	14	Maharaja Agrasen Hospital, West Punjabi Bagh, New Delhi - 110026, India	14	Dr. Anjeeta Dhawan,Institutional Ethics Committee, Maharaja Agrasen Hospital, R. No. - 614, 6th Floor, west Punjabi Bagh, New Delhi- 110026
17248	CTRI/2017/10/010121	14	S.P Medical College & A G of Hospitals	14	Dr. Rajesh Datt Mehta, Ethics Committee, S.P Medical College & A G of Hospitals, Bikaner
17248	CTRI/2017/10/010121	14	Ajanta Research Centre,Ajanta Hospital & IVF Centre	14	Dr. Shatrughan Sahay, Institutional Ethics Committee for Ajanta Hospital and IVF Centre, 765 ABC Complex, Alambagh, Lucknow
17248	CTRI/2017/10/010121	14	Raj Jindal Hospital and Research Centre	14	Dr. Piyush Gupta, Institutional Ethics Committee, Raj Jindal Hospital and Research Centre, S.P.M Nagar, Bharatpur,Rajasthan
17248	CTRI/2017/10/010121	14	Peerless Hospitex Hospital and Research Centre Ltd	14	Dr. Sukanya Banerjee, Clinical Research Ethics Committee Peerless Hospitex Hospital and Research Center Limited, 360, Panchasayar, Kolkata-700094, West Bengal
17248	CTRI/2017/10/010121	14	Nehru Hospital, Post Graduate Institute of Medical Education and Research, Chandigarh-160012	14	Dr. Davinder Parsad, Institutional Ethics Committee, PGIMER , Chandigarh
17248	CTRI/2017/10/010121	14	Orange City Hospital and Research institute	14	Dr. Mohan Shendre,Institutional Ethics Committee, Orange City Hospital and research Institutional, Nagpur-440015, Maharashtra
17248	CTRI/2017/10/010121	14	Father Muller Medical College and Hospital	14	Dr. Ramesh Bhat, Father Muller Ethics Committee situated at Father Muller Road, Kankanady, Mangalore
17248	CTRI/2017/10/010121	14	Sujata Birla Hospital and Medical Research Centre,	14	Dr. Suneel Vartak, Yash Society Institutional Ethics Committee Sujata Birla Hospital & Medical Research Center, Nashik, Maharashtra
17248	CTRI/2017/10/010121	14	KLES Dr Prabhakar Kore Hospital & Medical Research Centre	14	Dr. Snehal Lunge, Ethics Committee, KLE University, Belgaum, Karnataka
17248	CTRI/2017/10/010121	14	K. R Hospital, Mysore Medical College and Research Institute	14	Dr. Mahajan Pradeep Madhukar,Ethics Committee Sanjeevan Hospital, Erandavne, Pune, Maharashtra
17248	CTRI/2017/10/010121	14	NRS Medical College & Hospital	14	Dr. Alok Kumar Roy,Ethics Committee, NRS Medical College & Hospital, 138, AJC Bose Road Kolkata, West Bengal
17248	CTRI/2017/10/010121	14	Health Point Hospital	14	Dr. Besalvadi Lingaiah Nanjunda Swamy, Institutional Ethics Committee, Mysore Medical College and Research Institute and Associated Hospitals, Irwin Road, Mysore, Karnataka
17248	CTRI/2017/10/010121	14	Sanjeevan Hospital	14	Dr. Ishad Aggarwal, Health Point Ethics committee Health Point Multi-Speciality Hospital 21, Prannath Pandit Street Opp. Lansdown Padmapukur Kolkata
16409	CTRI/2017/10/010130	2	Central Ayurveda Research Institute for Cardio-vascular Diseases, New Delhi	2	Institutinal Ethics Commiittee,New Delhi
16409	CTRI/2017/10/010130	2	Central Ayurveda Research Institute for Neuromuscular & Musculo-Skeletal Disorders, Cheruthuruthy	2	Institutinal Ethics Commiittee,Cheruthuruthy
19783	CTRI/2017/10/010146	12	R G Kar Medical College & Hospital	12	Institutional Ethics Committee, R G Kar Medical College
19783	CTRI/2017/10/010146	12	All India Institute of Medical Sciences	12	Institutional Ethics Committee, All India Institute of Medical Sciences
19783	CTRI/2017/10/010146	12	Sir Gangaram Hospital	12	Sir Ganga Ram Hospital Ethics Committee
19783	CTRI/2017/10/010146	12	Kanoria Hospital & Research Centre	12	Ethics Committee, Kanoria Hospital And Research Centre
19783	CTRI/2017/10/010146	12	Medilink Hospital Research Centre	12	Ethics Committee, Medilink Ethics Committee
19783	CTRI/2017/10/010146	12	Osmania General Hospital	12	Ethics Committee, Osmania medical college
19783	CTRI/2017/10/010146	12	IPGME & R, SSKM Hospital	12	IPGME&R Research Oversight Committee
19783	CTRI/2017/10/010146	12	IMS and SUM Hospital	12	Ethics Committee, Institute of Medical Science (IMS) and SUM Hospital
19783	CTRI/2017/10/010146	12	Government General Hospital Guntur	12	Ethics Committee,Guntur Medical College & Government General Hospital
19783	CTRI/2017/10/010146	12	Oyster & Pearl Hospital	12	O & P Institutional Ethics Committee
19783	CTRI/2017/10/010146	12	Supe Heart & Diabetes Hospital & Research Centre	12	The Ethics Committee, S.M.S Medical College and Attached Hospital, Jaipur
19783	CTRI/2017/10/010146	12	SMS Hospital	12	Supe Hospital Ethics Committee
13971	CTRI/2017/10/010155	4	jai hind english medium school	4	sinhgad dental college and hospital institutional ethics committee
9076	CTRI/2017/10/010206	34	Marudhar Hospital	34	Marudhar hospital ethics committee
9076	CTRI/2017/10/010206	34	Netaji Subjash Chandra Bose Cancer Research Institute	34	Ethics committee, Netaji Subash Chandra Bose Cancer research Institute
9076	CTRI/2017/10/010206	34	Meenakshi Mission Hospital and Research Centre	34	Meenakshi Mission Hospital and Research Centre Institutional Ethics Committee
9076	CTRI/2017/10/010206	34	King George Medical University	34	Kings George Medical university Institutional ethics committee
9076	CTRI/2017/10/010206	34	Dr. B.L Kapur Memorial Hospital,	34	Dr. B. L. Kapur Memorial Hospital ethics committee
9076	CTRI/2017/10/010206	34	B.J Govt Medical college and Sassoon General Hospital Pune	34	Institutional ethics committee of B.J. Govt medical college and Sassoon general hospital, Pune
9076	CTRI/2017/10/010206	34	Sapthagiri Institute of Medical Sciences & Research centre	34	Sapthagiri Institute of medical sciiences & research centre, Institutional Ethics committee
9076	CTRI/2017/10/010206	34	AIIMS Bubaneshwar	34	Institutional Ethics Committee, AIIMS, Bhubaneshwar
9076	CTRI/2017/10/010206	34	Bharath Hospital and Institute of Oncology	34	Institutional Ethics Committee HCG Bharath Hospital and Institute of Oncology
9076	CTRI/2017/10/010206	34	City Cancer Centre Vijaywada	34	Institutional Ethics Commitee City Cancer Centre Vijayawada
9076	CTRI/2017/10/010206	34	N.R.S. Medical College & Hospital	34	Ethics Committee, S. P. Medical College
9076	CTRI/2017/10/010206	34	Kasturba Medical College	34	Institutional ethics committee, RGKar medical college & hospital
9076	CTRI/2017/10/010206	34	KLE Belgavi	34	Ethics committee KLE university
9076	CTRI/2017/10/010206	34	Shalby Hospitals	34	Ethics committee, Shalby limited
9076	CTRI/2017/10/010206	34	Kokilaben Dhirubhai Ambani Hospital	34	Kokilaben Dhirubani Ambani hospital and medical research center institutional ethics commitee
9076	CTRI/2017/10/010206	34	Marathwada Regional Cancer Center & Research Institute	34	Institutional Ethics Commite,M N J Institute of oncology and Regional Cancer Center
9076	CTRI/2017/10/010206	34	Shatabdi Super Speciality Hospital	34	Shatabdi hospital Ethics commitee
9076	CTRI/2017/10/010206	34	Apollo Hospital Ahemdhabad	34	Institutional Ethics Commitee,clinical studies,Apollo Hospital Ahemdhabad
9076	CTRI/2017/10/010206	34	Rajalakshmi Multi specialty Hospital	34	Rajalakshmi Hospital Institutional ethics commitee
9076	CTRI/2017/10/010206	34	Noble Hospital Chennai	34	Noble Hospital Instituional Ethics Commitee Chennai
9076	CTRI/2017/10/010206	34	Maulana Azad Medical College, Lok Nayak Hospital, New Delhi	34	Institute of ethics committee, NRS medical college & hospital, Kolkata
9076	CTRI/2017/10/010206	34	SMS government Hospital	34	IPGME&R research oversight committee
9076	CTRI/2017/10/010206	34	Kolkata Medical College & Hospital,	34	Institutional Ethics commitee, Govt Medical College Aurangabad
9076	CTRI/2017/10/010206	34	Nizams Institute of Medical Sciences	34	Manipal University Ethics Commitee
9076	CTRI/2017/10/010206	34	Sri Ramachandra Medical Hospital	34	Institutional Ethics Committee, Sri Ramachandra Medical University, Chennai - 600116
9076	CTRI/2017/10/010206	34	Institute of Post Graduate Medical Education & Research and SSKM Hospital	34	Institutional ethics committee- Yashodha Academy of Medical Education and Research
9076	CTRI/2017/10/010206	34	Acharya Tulsi Regional Cancer Treatment & Research Institute, Bikaner	34	Institutional Ethics Committee, Government Medical College & Hospitals, Kolkata - 700012
9076	CTRI/2017/10/010206	34	Shree Hospital Pune	34	Ethics Committee of SMS Medical College & Hospitals Jaipur 302004
9076	CTRI/2017/10/010206	34	HCG-Bangalore Institute of Oncology,	34	Ethics Commitee of Shree Hospital
9076	CTRI/2017/10/010206	34	Ruby Hall Clinic, Pune	34	Manavata Clinical Research Institute Ethics Committee Nasik
9076	CTRI/2017/10/010206	34	Sujan Surgicals Cancer Hospital and Amravati Cancer foundation	34	Institutional ethics committee, Poona Medical Research Foundation
9076	CTRI/2017/10/010206	34	Curie Manavata Cancer centre	34	HCG Central Ethics Committee
9076	CTRI/2017/10/010206	34	R.G KAR	34	Amravati Ethics Committee
9076	CTRI/2017/10/010206	34	Yashodha Hospital	34	NIMS Institutional ethics committee
20835	CTRI/2017/11/010387	3	King George Hospital	3	Institutional Ethics Committee- King George Hospital
20835	CTRI/2017/11/010387	3	St. TheresaÃƒÂ¢Â€Â™s Hospital	3	Ethics Committee, St. TheresaÃƒÂ¢Â€Â™s Hospital
20835	CTRI/2017/11/010387	3	Cheluvamba Hospital	3	Institutional Ethics Committee- Mysore Medical college & Research Institute- Cheluvamba Hospital
16379	CTRI/2017/11/010413	2	Central Ayurveda Research Institute for Cardio-vascular Diseases, New Delhi	2	Institutinal Ethics Commiittee,New Delhi
16379	CTRI/2017/11/010413	2	2. Central Ayurveda Research Institute for Neuromuscular & Musculo-Skeletal Disorders, Cheruthuruthy	2	Institutinal Ethics Commiittee,Cheruthuruthy
20878	CTRI/2017/11/010427	6	Institute of Child Health, Kolkata	6	Ethics Committee, Institute of Child Health, 11, Dr. Biresh Guha Street, Kolkata-700017, West Bengal
20878	CTRI/2017/11/010427	6	King GeorgeÃƒÂ¢Â€Â™s Medical University, Lucknow	6	Institutional Ethics Committee, Office of Research Cell, Administrative Block, King Georges Medical University, Lucknow-226003, Utter Pradesh
20878	CTRI/2017/11/010427	6	Government Medical College & Hospital, Nagpur	6	Institutional Ethics Committee, Department of Pharmacology, Government Medical College, Nagpur ÃƒÂ¢Â€Â“ 440003, Maharashtra
20878	CTRI/2017/11/010427	6	Gandhi Hospital, Secunderabad	6	Institutional Ethics Committee, Gandhi Medical College & Hospital, Musheerabad, Secunderabad ÃƒÂ¢Â€Â“ 500003, Telangana
20878	CTRI/2017/11/010427	6	Niloufer Hospital, Hyderabad	6	Institutional Ethics Committee, Osmania Medical College, Koti, Hyderabad ÃƒÂ¢Â€Â“ 500095, Telangana
20878	CTRI/2017/11/010427	6	Bharati Hospital, Pune	6	Institutional Ethics Committee, Bharati Vidyapeeth Deemed University, Bharati Hospital & Research Centre, Pune ÃƒÂ¢Â€Â“ Satara Road, Katraj, Dhankawadi, Pune ÃƒÂ¢Â€Â“ 411043, Maharashtra
20862	CTRI/2017/11/010511	6	SAL Hospital and Medical Institute	6	Institutional ethics committee SAL Hospital and Medical Institute
20862	CTRI/2017/11/010511	6	BAPS Pramukh Swami Hospital	6	Ethics Committee, BAPS Pramukh Hospital, Surat
20862	CTRI/2017/11/010511	6	Global Hospital and Health City	6	Institutional Ethics committee, Global Hospitals and Health city,Chennai 600100
20862	CTRI/2017/11/010511	6	S R Kalla Memorial Gastro & General Hospital	6	S.R.Kalla Memorial Ethical committee for Human Research
20862	CTRI/2017/11/010511	6	Dr Jivraj Mehta Smarak Health Foundation Bakeri Medical Research Centre	6	Dr Jivraj Mehta Smarak Health Foundation Bakeri Medical Research Centre Institution Ethics Committee. Ratubhai Adani Arogyadham, Near Shreyas Crossing Road, Dr Jivraj Mehta Marg Jivrajpark , Vasna Ahmedabad ÃƒÂ¢Â€Â“ 380007 Gujarat
20862	CTRI/2017/11/010511	6	Amena Khatun General Hospital	6	Amena Khatun Hospital Ethics Committee Amena Khatun General Hospital Sarkhej Road, Ahmedabad -380055
20691	CTRI/2017/11/010539	2	MV Hospital & Research Centre	2	Institutional Ethics Committee for MV Hospital and Research Centre
20691	CTRI/2017/11/010539	2	KRM Hospital & Research Centre	2	KRM Hospital Ethics Committee
21160	CTRI/2017/11/010560	39	Nirmal Hospital Pvt Ltd.	39	Nirmal Hospital Pvt Ltd, Ethics Committee
21160	CTRI/2017/11/010560	39	Supe Heart and Diabetes Hospital & Research Centre	39	Supe Heart & Diabetes Hospital & Research Centre, Nasik
21160	CTRI/2017/11/010560	39	Kokilaben Dhirubhai Ambani Hospital and Medical Research Institute	39	Institutional Ethics Committee,, Kokilaben Dhirubhai Ambani Hospital and Medical Research Institute, Mumbai
21160	CTRI/2017/11/010560	39	Christian Medical College	39	Institutional Review Board, Christian Medical College,Vellore
21160	CTRI/2017/11/010560	39	Madras Diabetes Research Foundation	39	Madras Diabetes Research foundation Institutional Ethics Committee, Chennai
21160	CTRI/2017/11/010560	39	M.S. Ramaih Medical College & Hospitals	39	Ethics Committee, M. S. Ramaiah Medical College and Hospitals, Bangalore
21160	CTRI/2017/11/010560	39	St. JohnÃƒÂ¢Â€Â™s Medical College & Hospital	39	St. JohnÃƒÂ¢Â€Â™s Medical College & Hospital, Bangalore
21160	CTRI/2017/11/010560	39	GCS Medical College Hospital & Research Centre	39	Institutional Ethics Committee, GCS Medical College, Hospital and Research Centre, Ahmedabad
21160	CTRI/2017/11/010560	39	B.J Medical College & Civil Hospital	39	Institutional Ethics Committee, B. J. Medical College & Civil Hospital, Ahmedabad
21160	CTRI/2017/11/010560	39	Kovai Diabetes Speciality Centre & Hospital	39	Institutional Ethics Committee of Kovai Diabetes Speciality Centre & Hospital, Ramnagar, Coimbatore
21160	CTRI/2017/11/010560	39	Eternal Heart Care Centre & Research Institute	39	Eternal Heart Care Centre & Research Institute- Institutional Ethics Committee, Jaipur
21160	CTRI/2017/11/010560	39	Mahatma Gandhi Medical College and Research Institute	39	Institutional Human Ethics Committee,Mahatma Gandhi Medical College and Research Institute, Puducherry
21160	CTRI/2017/11/010560	39	Postgraduate Institute of Medical Education and Research	39	Institutional Ethics Committee, Postgraduate Institute of Medical Education and Research Sector ÃƒÂ¢Â€Â“ 12, Chandigarh
21160	CTRI/2017/11/010560	39	T N Medical college & B Y L Nair ch. Hospital	39	Institutional Ethics Committee, Topiwala National Medical College & BYL Nair Ch. Hospital Mumbai
21160	CTRI/2017/11/010560	39	KRM Hospital & Research Centre	39	KRM Hospital Ethics Committee, Lucknow
21160	CTRI/2017/11/010560	39	Deenanath Mangeskhar Hospital & Research Centre	39	Institutional Ethics Committee, Lata Mangeshkar Medical FoundationÃƒÂ¢Â€Â™s, Deenanath Mangeshkar Hospital & Research Center, Pune
21160	CTRI/2017/11/010560	39	Govt. Medical College & Hospital	39	Ethics Committee of Bangalore Medical College and Research Institute, Bangalore
21160	CTRI/2017/11/010560	39	Osmania General Hospital	39	Ethics Committee, Osmania Medical College Koti, Hyderabad
21160	CTRI/2017/11/010560	39	Dr. Jivaraj Mehta Smarak Health Foundation	39	Institutional Ethics Committee, Poona Medical Research Foundation,Pune
21160	CTRI/2017/11/010560	39	Diabetes Care &Res Institue, S P Medical College & AG of Hospitals	39	Diacon Hospital, Diabetes Care & Research Centre,Ethics committe, Bangalore
21160	CTRI/2017/11/010560	39	Life care clinic and research Centre	39	Life Care Hospital Institutional Review Board, Bangalore
21160	CTRI/2017/11/010560	39	Victoria Hospital, Bangalore Medical College & Research centre	39	Institutional Ethics Committee at Gandhi Medical College/ Gandhi Hospital Musheerabad, Secunderabad
21160	CTRI/2017/11/010560	39	GMCH, Nagpur	39	Institutional Ethics Committee,CMCH, Ludhiana
21160	CTRI/2017/11/010560	39	P.D. Hinduja National Hospital & edical Research Centre	39	Insitutional Ethics Committee, P.D. Hinduja National Hospital & Medical Research Centre, Veer Savarkar Marg, Mahim, Mumbai
21160	CTRI/2017/11/010560	39	Centre for Diabtes & Endocrine Care	39	KEM Hospital Research Centre Ethics Committee, KEM Hospital Research Centr,Pune
21160	CTRI/2017/11/010560	39	Sushruta Multispeciality Hospital & Research Centre Pvt. Ltd	39	Medisys Clinisearch India Pvt ltd bangalore Diabetes Centre, bangalore
21160	CTRI/2017/11/010560	39	Amrita Institute Of Medical Sciences	39	Institutional Ethics Committee, Amrita Institute of Medical Sciences Healthcare, Education & Research, AIMS-Ponekkara
21160	CTRI/2017/11/010560	39	Medanta- the medicity	39	Medanta Ethics Committee ,Gurgaon Haryana
21160	CTRI/2017/11/010560	39	Ruby Hall Clinic	39	Ethics Committee, S.P.Medical College & AG of Hospitals HRM Cardiovascular Science & Research, Bikaner
21160	CTRI/2017/11/010560	39	Diabetes Unit Hospital	39	Human Welfare Ethical Committee for Human Sciences & Research, Jaipur
21160	CTRI/2017/11/010560	39	King George Hospital	39	Institutional Ethics Committee, Department of Pharmacology, Government Medical College, Nagpur
21160	CTRI/2017/11/010560	39	Manipal Hospital	39	Ethics Committee of Manipal Hospitals, Manipal Hospital, Bangalore
21160	CTRI/2017/11/010560	39	Sir Ganga Ram Hospital	39	Sushruta Hospital & Ethics Committee,, Vidyanagar, Hubballi
21160	CTRI/2017/11/010560	39	Gandhi Hospital	39	Institutional Ethics Committee, Department of Medicine, Government Medical College, Government Medical College & Hospital, Chandiagarh
21160	CTRI/2017/11/010560	39	Bhatia Hospital	39	Instiutional Ethics Committee Situated at M/s. King George Hospital, Vishakhapatnam-
21160	CTRI/2017/11/010560	39	Diacon Hospital	39	medilink Ethics Committee, Ahmedabad
21160	CTRI/2017/11/010560	39	Fortis Hospital	39	Institutional Ethics Committee, Fortis Hospital, Sector- 62, Phase- VIII Mohali
21160	CTRI/2017/11/010560	39	KG Hospital	39	Clinical Trial Ethics Committee- Bhatia Hospital, Bk, Bhatia Hospital, Tardeo Road, Mumbai
21144	CTRI/2017/11/010574	3	Advance Center For Ayurveda in Mental Health and Neuro-Sciences.NIMHANS	3	Institutional Ethics committee RARIMD Bangalore
21144	CTRI/2017/11/010574	3	Regional Ayurveda Research Institute for Metabolic Disorders	3	Institutional Ethics committee RARISD Bangalore
21144	CTRI/2017/11/010574	3	Regional Ayurveda Research Institute for Skin Disorders	3	Institutional Ethics committee ACAMHNS Bangalore
13071	CTRI/2017/11/010664	3	National Institute of malaria Research	3	Manipal University Ethics Committee
13071	CTRI/2017/11/010664	3	Government Wenlock District Hospital	3	Institutional Ethics Committee
21357	CTRI/2017/11/010711	4	Rajiv Gandhi Government Post Graduate Ayurveda College Paprola, HP	4	Rajiv Gandhi Government Post Graduate Ayurveda College Paprola Institutional Ethics Committee
21357	CTRI/2017/11/010711	4	Regional Ayurveda Research Institute for Metabolic Disorders (CCRAS)	4	Regional Ayurveda Research Institute for Metabolic Disorders Institutional Ethics Committee
21357	CTRI/2017/11/010711	4	RA Podar Ayurved Medical College, Mumbai	4	RA Podar Ayurved Medical College Institutional Ethics Committee
21357	CTRI/2017/11/010711	4	All India Institute of Medical Sciences (AIIMS)	4	AIIMS New Delhi Institutional Ethics Committee
21208	CTRI/2017/11/010716	4	Regional Ayurveda Research Institute for Metabolic Disorders (CCRAS)	4	Regional Ayurveda Research Institute for Metabolic Disorders Ethics Committee
21208	CTRI/2017/11/010716	4	RA Podar Ayurved Medical College, Mumbai	4	RA Podar Ayurved Medical College Institutional Ethics Committee
21208	CTRI/2017/11/010716	4	KLEUs Shri BMK Ayurveda Mahavidyalaya	4	KLE Universitys Shri B M K Ayurveda Mahavidyalaya, Shahapur, Belgavi, Institutional Ethics Committee
21208	CTRI/2017/11/010716	4	All India Institute of Medical Sciences (AIIMS)	4	AIIMS New Delhi Institutional Ethics Committee
19957	CTRI/2017/12/010783	24	S.L.Raheja Hospital	24	Institutional Ethics Committee, S.L. Raheja
19957	CTRI/2017/12/010783	24	Rajiv Gandhi Cancer Institute and Research Centre	24	Institutional Review Board, Rajiv Gandhi Cancer Institute and Research Centre Sector-5 Rohini Delhi-110085
19957	CTRI/2017/12/010783	24	Netaji Subhas Chandra Bose Cancer Research Institute	24	Institutional Ethics Committee, Netaji Subhash Chandra Bose Cancer Research Institute, 16A, Park Lane, Kolkata-700016
19957	CTRI/2017/12/010783	24	Post Graduate Institute of Medical Education & Research (PGIMER)	24	Institutional Ethics Committee, Post Graduate Institute of Medical Education & Research (PGIMER), Dean office, Attn: Prof Dheeraj Gupta, Sector 12, Chandigarh 160012
19957	CTRI/2017/12/010783	24	Deenanath Mangeshkar Hospital & Research Center	24	Institutional Ethics Committee(IEC) Department of Research ,6th Floor C Wing Deenanath Mangeshkar Hospital and Research Centre ,Off Karve Road. Erandawane Pune 411004
19957	CTRI/2017/12/010783	24	Asian Institute of Medical Sciences	24	Ethics Committee Indira Gandhi Institute of Medical Sciences (IGIMS) situated at Sheikhpura, Patna-800014, Bihar
19957	CTRI/2017/12/010783	24	Meenakshi Mission Hospital & Research Centre	24	Meenakshi Mission Hospital & Research Centre, Room No. 6701, Ethics Room,6th, Lake Area, Melor Road, Madurai ÃƒÂ¢Â€Â“ 625107, TamilNadu
19957	CTRI/2017/12/010783	24	IGIMS, Regional Cancer Centre	24	Human Ethics Committee Regional Cancer Centre PO Box No. 2417,Medical Collage Campus, Thiruvananthpuram-695011 Kerala
19957	CTRI/2017/12/010783	24	Cancer Institute, Cancer Institute (WIA)	24	Institutional Ethics Committee, cancer Institute (WIA), Gandhinagar, Adyar Chennai-600020, Tamilnadu
19957	CTRI/2017/12/010783	24	G. Kuppuswamy Naidu Memorial Hospital	24	The Chairperson, G. Kuppuswamy Naidu Memorial Hospital, Institutional Ethics Committee, P.Box No. 6327, Nethaji Road, Pappanaickenpalayam, Coimbatore ÃƒÂ¢Â€Â“ 641037
19957	CTRI/2017/12/010783	24	King George Medical University	24	Institutional Ethics Committee, Kings Georges Medical College situated at Office of Research Cell, Administrative Block Kings Georges Medical University, Lucknow, U.P
19957	CTRI/2017/12/010783	24	Jaslok Hospital and Research Centre	24	Ethics Committee, Jaslok Hospital & Research Centre, 15, Dr. S. Deshmukh Marg, Mumbai-400026, Maharastra
19957	CTRI/2017/12/010783	24	Prince Aly Khan Hospital	24	Ethics Committee, Asian Institute of Medical Sciences situated at Badkal Flyover Road, Sector-21A, Faridabad-121001, Haryana
19957	CTRI/2017/12/010783	24	Nil Ratan Sircar Medical College	24	Ethics Committee, N.R.S Medical College situated at 138 AJC Bose Road, Kolkata 700014, West Bengal
19957	CTRI/2017/12/010783	24	Saveetha Medical College Hospital	24	Institutional Ethics Committee at Prince Aly Khan Hospital Mazagaon Mumbai Aga Hall Nesbit Road, Mazagaon Mumbai-400 010
19957	CTRI/2017/12/010783	24	Dayanand Medical College & Hospital	24	Institutional Ehtics Committee Saveetha Medical College and Hospital situated at Saveetha nagar Thandalam Chennai-602105 Tamil Nadu
19957	CTRI/2017/12/010783	24	Regional Cancer Centre	24	Yashoda Hospital Behind Harihara, Kala Bhawan, Secunderabad-500007, Andhra Pradesh
19957	CTRI/2017/12/010783	24	Tata Medical Centre	24	Dayanand Medical College & Hospital, Department of Pharmacology Old Campus, Civil Lines, Ludhiana-141001, Punjab
19957	CTRI/2017/12/010783	24	Bhaktivedanta Hospital	24	Institutional Ethics Committee Tata Medical Centre , 14, Major Arterial (EW), New Town , Rajarhat , Kolkata-700156, West Bengal
19957	CTRI/2017/12/010783	24	IMS & Sum Hospital	24	Ethics Committee All India Institute of Medical Sciences situated at Village Sijua, Patrapada, PO Dumduma, Bhubaneshwar-751019, Odisha
19957	CTRI/2017/12/010783	24	Sterling Hospital	24	Institutional Ethics Committee, Sterling Hospital, 8th Floor, sterling Hospital Road, Memnagar, Ahmedabad 380052, Gujarat
19957	CTRI/2017/12/010783	24	AIIMS	24	Ethics Committee, All India Institute of Medical Sciences situated at Room No. 102, 1st Floor, Old O.T.Block, Ansari Nagar, New Delhi-110029, India
19957	CTRI/2017/12/010783	24	Yashoda Hospital	24	Ethics Committee, Insititue of Medical Sciences IMS and SUM Hospital situated at SOA University K8 Kalinga nagar, Bhubaneswar-751003, Odisha
2184	CTRI/2017/12/010935	13	City Cancer Centre	13	Institutional Ethics Committee-City Cancer Centre
2184	CTRI/2017/12/010935	13	Sir Ganga Ram Hospital	13	Ethics Committee- Sir Ganga Ram Hospital
2184	CTRI/2017/12/010935	13	Shatabdi Hospital	13	Shatabdi Hospital Ethics Committee
2184	CTRI/2017/12/010935	13	Government Stanley Medical College and Hospital	13	Institutional Ethics Committee-Government Stanley Medical College and Hospital
2184	CTRI/2017/12/010935	13	Sri Venkateswara Hospital	13	Sri Venkateshwara Hospital Ethics Committee
2184	CTRI/2017/12/010935	13	Meenakshi Mission Hospital And Research Centre	13	Meenakshi Mission Hospital And Research Centre ÃƒÂ¢Â€Â“Institutional Ethics Committee
2184	CTRI/2017/12/010935	13	Vedanta Institute of Medical Sciences	13	The Ethics Committee Care Institute of Medical Sciences
2184	CTRI/2017/12/010935	13	Kasturba Medical College Hospital	13	Ethics Committee- S.P Medical College & A.G Hospitals
2184	CTRI/2017/12/010935	13	Curie Manavata Cancer Centre	13	Manavata Clinical Research Institute,Ethics Committee
2184	CTRI/2017/12/010935	13	Ruby Hall Clinic	13	Institutional Ethics Committee for Human Research
2184	CTRI/2017/12/010935	13	Unique Hospital, Multispeciality And Research Institute	13	Poona Medical Research Foundation-Institutional Ethics Committee
2184	CTRI/2017/12/010935	13	Sir Sayajirao General Hospital	13	Ethics Committee -Unique Hospital
2184	CTRI/2017/12/010935	13	Acharya Tulsi Regional Cancer Treatment And Research Institute	13	Manipal University Ethics Committee
20662	CTRI/2017/12/010951	4	King Georges Medical University	4	Institutional Ethics committe King George Medical University Lucknow
20662	CTRI/2017/12/010951	4	National Institute of TB and Respiratory Diseases	4	Institutional Ethics committee National Institute for Thoracic and Respiratory Diseases, New Delhi
20662	CTRI/2017/12/010951	4	National Institute for Research in Tuberculosis	4	NIRT Institutional Ethics Committee
20662	CTRI/2017/12/010951	4	Post Graduate Institute of Medical Education and Research	4	Institutional Ethics committee PGI Chandigarh
21187	CTRI/2017/12/010986	6	Supe Heart and Diabetes Hospital and Research Centre	6	Supe Hospital Ethics Committee, Supe Heart and Diabetes Hospital and Research Centre, Opposite of Adharashram, Gharpure Ghat, Near Rungtha School, Ashok Stambh, Nashik ÃƒÂ¢Â€Â“ 422002 Maharashtra
21187	CTRI/2017/12/010986	6	Maharaja Agrasen Hospital	6	Institutional Ethics Committee Room No. 614, 6th Floor, Maharaja Agrasen Hospital, West Punjabi Bagh New Delhi ÃƒÂ¢Â€Â“ 110026
21187	CTRI/2017/12/010986	6	KLES Dr. Prabhakar Kore Hospital and Medical research Centre	6	Shivam Ethics Committee Shivam Hospital C-4 Satyanarayan Society Jashodanagar Cross Road Maninagar Ahmedabad - 382445 Gujarat
21187	CTRI/2017/12/010986	6	IMS and SUM Hospital	6	Ethics Committee, SOA University, IMS and SUM Hospital, K ÃƒÂ¢Â€Â“ 8, Kalinga Nagar, Bhubneshwar ÃƒÂ¢Â€Â“ 751003 Orissa
21187	CTRI/2017/12/010986	6	Ashirwad Hospital & Research Centre.	6	Ashirwad Ethics Committee, C/O Ashirwad Hospital & Research Centre. Maratha Section. Near Jijamata Udyan. Ulhasnagar-421004. Mumbai. Maharashtra
21187	CTRI/2017/12/010986	6	Shivam hospital	6	Ethics Committee, KLE University JNMC Campus, Nehru Nagar, Belagavi ÃƒÂ¢Â€Â“ 590010 Karnataka
21434	CTRI/2017/12/011012	8	Bhagwan Mahaveer Cancer Hospital & Research Centre	8	Institution Ethics Committee, Bhagwan Mahaveer Cancer Hospital and Research Centre, Jawaharlal Nehru Marg, Jaipur- 302017, Rajasthan
21434	CTRI/2017/12/011012	8	SMS Medical College Hospital	8	Office of Ethics Committee, SMS Medical College Hospital Jaipur
21434	CTRI/2017/12/011012	8	DeenaNath Mangeshkar Hospital	8	Institution Ethics Committee, Deenanath Mangeshkar Hospital & Research Centre Pune 411004
21434	CTRI/2017/12/011012	8	KLES Dr Prabhakar Kore Hospital and MRC	8	Institutional Ethics Committee (IEC), KLE University, JN Medical College, Nehru Nagar, Belagavi 590010, Karnataka, India
21434	CTRI/2017/12/011012	8	Jaslok Hospital and Research Centre	8	Jaslok Hospital and Research Center Ethics Committee, 6th floor, Jaslok Hospital & Research Center ,15, Dr. G Deshmukh Marg,Mumbai 400026, Maharashtra, India
21434	CTRI/2017/12/011012	8	Sri Venkateswara Hospital	8	Sri Venkateshwara Hospital Ethics Committee, 27, 29 Main Road Rashtra Kuvempu, Nagara, BTM 2nd Stage, BTM Layout, Bangalore 560076
21434	CTRI/2017/12/011012	8	Ruby Hall Clinic	8	Office of the Ethics Committee, SMS Medical College and Attached Hospital,Dhanwantri OPD,SMS Hospital, Jaipur, Rajasthan, India
21434	CTRI/2017/12/011012	8	HCG Hospital	8	Institutional Ethics Committee Poona medical research foundation, Ruby Hall Service Clinic, E4-C2 E4F, 5th Avenue, Condominium, Soraj Building, 4th Floor, Dhole Patil Road, Pune- 4110001, Maharashtra, India
22101	CTRI/2018/01/011152	11	Tata Memorial Hospital	11	Institutional Ethics Committee, Tata Memorial Hospital
22101	CTRI/2018/01/011152	11	Deenanath Mangeshkar Hospital & Research center	11	Institutional Ethics Committee, Deenanath Mangeshkar Hospital & Research centre
22101	CTRI/2018/01/011152	11	Post Graduate Institute of Medical Education and Research	11	Institutional Ethics Committee of Post Graduate Institute of Medical Education and Research
22101	CTRI/2018/01/011152	11	Vardhman Mahavir Medical College & Safdarjung Hospital	11	Institutional Ethics Committee, Safdarjung Hospital, Vardhman Mahavir Medical College & Safdarjung Hospital
22101	CTRI/2018/01/011152	11	Unique Hospital-Multispecialty and research institute	11	Ethics Commitee, Unique Hospital-Multispeciality and research institute
22101	CTRI/2018/01/011152	11	SMS Medical Collage & Hospital	11	The Ethics Committee, SMS Medical Collage & Hospital
22101	CTRI/2018/01/011152	11	Aadhar Health Institute	11	Aadhar Institutional Ethics Committee
22101	CTRI/2018/01/011152	11	Chirayu Cancer Hospital	11	Institutional Human Ethics Committee, Chirayu Medical College and Hospital
22101	CTRI/2018/01/011152	11	HCG Manavata Cancer Centre	11	Manavata Clinical Research Institute Ethics Committee
22101	CTRI/2018/01/011152	11	Navsanjeevani Hospital (Sankalp Speciality Healthcare Pvt. Ltd.)	11	Navsanjeevani Hospital Ethics Committee
22101	CTRI/2018/01/011152	11	Sparsh Hospitals and critical care (P) Ltd	11	Institutional Ethics Committee Sparsh Hospital
15232	CTRI/2018/01/011171	2	Sai Medi Centre	2	Intersystem Biomedica Ethics Committee
22084	CTRI/2018/01/011183	9	CARE INSTITUTE OF MEDICAL SCIENCES	9	Institutional Ethics Committee, CARE INSTITUTE OF MEDICAL SCIENCES Dr Amit Patel
22084	CTRI/2018/01/011183	9	Midland Health Care & Research Center	9	Institutional Ethics Committee, Midland Health Care and Research Centre, Dr Bhanu Pratap Singh
22084	CTRI/2018/01/011183	9	Chest Research Foundation	9	Institutional Ethics Committee, Chest Research Foundation, Dr Sundeep Salvi
22084	CTRI/2018/01/011183	9	Orange City Hospital and Research Institute	9	Orange City Hospital Institutional Ethics Committee Dr Vinit Niranjane
22084	CTRI/2018/01/011183	9	Asthma Bhavan	9	Institutional EthicsCommittee Asthma Bhawan Dr Sharad Tikkiwal
22084	CTRI/2018/01/011183	9	Rhythm Heart Institute (Unit of Synergy Lifecare Pvt. Ltd.)	9	Rhythm Heart Institute Ethics Committee, Rhythm Heart Institute, Dr Manoj DayaramYadav
22084	CTRI/2018/01/011183	9	S P Medical College and A G Of Hospitals	9	Ethics Committee, S. P.Medical & A.G.Hospital, Dr Surendra Kumar
22084	CTRI/2018/01/011183	9	Sri Bala Medical Center and Hospital	9	Institutional Human Ethics Committee (IHEC), Sri Bala Medical Centre & Hospital , Dr Srikanth Krishnamurthy
22084	CTRI/2018/01/011183	9	Shri Guru Rai Institute of Medical & Health Sciences	9	Institutional Ethics Committee, Shri Mahant Indiresh Hospital, Dr Jagdish Rawat
22345	CTRI/2018/01/011260	3	PDEAs College of Ayurvedic and Research Centre, Sector 25,Pradhikaran,Nigdi,Pune	3	Institutional Ethics Committee College of Ayurveda & amp; Research centre Sector No.25 Pradhikaran Nigdi Pune
22345	CTRI/2018/01/011260	3	KVTR Ayurvedic College Boradi	3	Institutional Ethics Committee,K.V.T.R. Ayurved College,Boradi Tal Shirpur Dist Dhule
22345	CTRI/2018/01/011260	3	Ayurveda Research Center Ayurved Seva Sangh Ganeshwadi Nashik	3	Institutional Ethics Committee, Ayurved Seva Sangh Ayurved Mahavidyalaya Nashik
22321	CTRI/2018/01/011325	6	Sir Ganga Ram Hospital	6	Ethics Committee - Sir Ganga Ram Hospital
22321	CTRI/2018/01/011325	6	Srinivasam Cancer Care Hosptials India Pvt.Ltd	6	Srinivasam Cancer Care MultiSpecilaity Hospitals Institutional Ethics Committe
22321	CTRI/2018/01/011325	6	Manipal Hospitals	6	Institutional Ethics Committee - Clinical Studies
22321	CTRI/2018/01/011325	6	Artemis Hospital	6	Artemis Health Sciences Institutional Ethics Committee
22321	CTRI/2018/01/011325	6	Sahyadri Clinical Research and Development Center	6	Sahyadri Hospital Limited Ethics Committee
22321	CTRI/2018/01/011325	6	Apollo Research and Innovations	6	Institutional Ethics Committee
22812	CTRI/2018/02/011654	2	Sri Venkateshwara Hospital	2	Sri Venkateshwara Hospital Ethics Committee
22812	CTRI/2018/02/011654	2	People Tree Hospitals Clinical Research	2	PEOPLE TREE HOSPITALS ETHICS COMMITTEE
21889	CTRI/2018/02/011707	2	Ashwin Hospital	2	Ashwin Hospital
21889	CTRI/2018/02/011707	2	Erode Cancer Center	2	Institutional Ethics Committee Erode Cancer Centre
22150	CTRI/2018/02/011808	2	Datar Cancer Genetics Limited	2	Datar Cancer Genetics Limited Ethics Committee
22150	CTRI/2018/02/011808	2	HCG Manavata Cancer Centre	2	Manavata Clinical Research Institute Ethics Committee
22998	CTRI/2018/02/011972	15	Sir Ganga Ram Hospital	15	Ethics Committee, Sir Ganga Ram Hospital
22998	CTRI/2018/02/011972	15	Panchshil Hospital	15	Panchshil Institutional Ethics Committee
22998	CTRI/2018/02/011972	15	Chennai Meenakshi Multispecialty Hospital	15	Chennai Meenakshi Multispeciality Hospital Ethics Committee
22998	CTRI/2018/02/011972	15	Seth G. S. Medical College & K. E. M Hospital	15	Institutional Ethics Committee-I, Seth G. S. Medical College & K. E. M. Hospital
22998	CTRI/2018/02/011972	15	Jehangir Clinical Development Centre	15	Ethics Committee , Jehangir Clinical Development Centre Pvt. Ltd
22998	CTRI/2018/02/011972	15	All India Institute of Medical Sciences (AIIMS)	15	Institute Ethics Committee, All India Institute of Medical Sciences
22998	CTRI/2018/02/011972	15	M S Ramaiah Medical College & Hospital	15	Ethics Committee, M.S. Ramaiah Medical College and Hospitals
22998	CTRI/2018/02/011972	15	B.J. Medical College and Civil Hospital	15	The Institutional Ethics Committee, B J Medical College and Civil Hospital
22998	CTRI/2018/02/011972	15	D .Y. Patil Hospital & Research Centre	15	Institutional Ethics Committee, Dr D Y Patil Medical College
22998	CTRI/2018/02/011972	15	King George Hospital and Andhra Medical College	15	Institutional Ethics Committee, Principle office, Gandhi Medical College
22998	CTRI/2018/02/011972	15	M.V. Hospital & Research Centre	15	Institutional Ethics Committee for Human Research, Medical College
22998	CTRI/2018/02/011972	15	Ruby Hall Clinic	15	Ethics Committee, MGM Institute of Health Sciences
22998	CTRI/2018/02/011972	15	Mahatma Gandhi Mission Medical College	15	Institutional Ethics Committee, King George Hospital
22998	CTRI/2018/02/011972	15	Gandhi Hospital	15	Institutional Ethics Committee, Poona Medical Research Foundation
22998	CTRI/2018/02/011972	15	Government Medical College & Sir Sayajirao General Hospital (SSGH)	15	Institutional Ethics Committee, M.V. Hospital
22985	CTRI/2018/02/011983	15	Panchshil Hospital	15	Panchshil Institutional Ethics Committee
22985	CTRI/2018/02/011983	15	Chennai Meenakshi Multispecialty Hospital	15	Chennai Meenakshi Multispeciality Hospital Ethics Committee
22985	CTRI/2018/02/011983	15	Sir Gangaram Hospital	15	Ethics Committee, Sir Ganga Ram Hospital
22985	CTRI/2018/02/011983	15	Jehangir Clinical Development Centre	15	Ethics Committee , Jehangir Clinical Development Centre Pvt. Ltd
22985	CTRI/2018/02/011983	15	Seth G. S. Medical College & K. E. M Hospital	15	Institutional Ethics Committee-I, Seth G. S. Medical College and K. E. M. Hospital
22985	CTRI/2018/02/011983	15	All India Institute of Medical Sciences (AIIMS)	15	Institute Ethics Committee, All India Institute of Medical Sciences
22985	CTRI/2018/02/011983	15	M S Ramaiah Medical College & Hospital	15	Ethics Committee, M.S. Ramaiah Medical College and Hospitals
22985	CTRI/2018/02/011983	15	B.J. Medical College and Civil Hospital	15	The Institutional Ethics Committee, B J Medical College and Civil Hospital
22985	CTRI/2018/02/011983	15	D .Y. Patil Hospital & Research Centre	15	Institutional Ethics Committee, Dr D Y Patil Medical College
22985	CTRI/2018/02/011983	15	King George Hospital and Andhra Medical College	15	Institutional Ethics Committee, Principle office, Gandhi Medical College
22985	CTRI/2018/02/011983	15	M.V. Hospital & Research Centre	15	Institutional Ethics Committee for Human Research, Medical College
22985	CTRI/2018/02/011983	15	Ruby Hall Clinic	15	Ethics Committee, MGM Institute of Health Sciences
22985	CTRI/2018/02/011983	15	Mahatma Gandhi Mission Medical College	15	Institutional Ethics Committee, King George Hospital
22985	CTRI/2018/02/011983	15	Gandhi Hospital	15	Institutional Ethics Committee, Poona Medical Research Foundation
22985	CTRI/2018/02/011983	15	Government Medical College & Sir Sayajirao General Hospital (SSGH)	15	Institutional Ethics Committee, M.V. Hospital
20315	CTRI/2018/02/012091	18	Netaji Subhas Chandra Bose Cancer Hospital	18	Institutional Ethics Committee - Netaji Subhash Chandra Bose Cancer Research Institute
20315	CTRI/2018/02/012091	18	Shree Himalaya Cancer Hospital and Research Institute	18	Institutional Ethics Committee - Shree Himalaya Cancer Hospital and Research Institute
20315	CTRI/2018/02/012091	18	Deenanath Mangeshkar Hospital and Research Centre	18	Institutional Ethics Committee - Deenanath Mangeshkar Hospital and Research Centre
20315	CTRI/2018/02/012091	18	Ganadhipati Purushottam Shekhawati Hospital Research Centre	18	Shekhawati Hospital and Research Centre Ethics Committee
20315	CTRI/2018/02/012091	18	Nizams Institute of Medical Sciences	18	Artemis Health Sciences Institutional Ethics Committee
20315	CTRI/2018/02/012091	18	Queens NRI Hospital Gurudwara Lane	18	Institutional Ehtics Committee,Queens Nri Hospitals, Seethammadhara,Visakhapatnam-530013
20315	CTRI/2018/02/012091	18	Apollo Gleneagles Hospital	18	Institutional Ethics Committee, Apollo Gleneagles Hospital, 58, Canal Circular Road, Kolkata 700054
20315	CTRI/2018/02/012091	18	SIR GANGA RAM HOSPITAL	18	Ethics Committee for Kiran Hospitals
20315	CTRI/2018/02/012091	18	Nirmal Hospital Pvt Ltd	18	Nirmal Hospital Pvt Ltd Ethics Committee, Ring Road, Surat - 395002, Gujarat, India
20315	CTRI/2018/02/012091	18	Action Cancer Hospital	18	Action cancer Hospital Ethics Comiittee A4 Paschim Vihar, New Delhi 110063
20315	CTRI/2018/02/012091	18	SMS Hospital, RK Birla Cancer Center	18	Ethics Committee, Sir Ganga Ram Hospital,Sir Ganga Ram Hospital Marg, Rajinder Nagar, New Delhi-110060
20315	CTRI/2018/02/012091	18	Zydus Hospitals & Healthcare Research Pvt. Ltd	18	Aadhar Institutional Ethics Committee,Aadhar Health Institute,Near Little Kingdom School,Tosham road,Hisar-125005
20315	CTRI/2018/02/012091	18	PVS Hospital Pvt Ltd	18	Ethics Committee for Zydus Hospitals
20315	CTRI/2018/02/012091	18	Dr. B. L. Kapur Memorial Hospital	18	NIEC- Nims Institutional Ethics Committee, Panjagutta Hyderabad, Telangana India - 500082
20315	CTRI/2018/02/012091	18	Kiran Super Multispeciality Hospital	18	Institutional Ethics committee, PVS Hospital Pvt Ltd, Railway station Road, Kozhikode - 673002, Kerala
20315	CTRI/2018/02/012091	18	Shatabdi Hospital	18	Shatbdi Hospital Ethics committee, Shatabdi Hospital Suyojit City centre opp mahamarg Bus stand Mumbai naka Nashik 422005
20315	CTRI/2018/02/012091	18	Adhar health Institute	18	Ethics Committee of SMS Medical College & Attached Hospitals, Office of Ethics Committee, Allergy clinic, SMS hospital, JLN Marg, Jaipur-302004
20315	CTRI/2018/02/012091	18	Artemis Hospital	18	Dr. B.L. Kapur Memorial Hospital Ethics Committee, AARCE, Dr. B.L. Kapur Memorial Hospital, Pusa Road, New Delhi-110005.
17558	CTRI/2018/02/012211	4	DR B R Ambedkar Medical College	4	Dr.B.R.Ambedkar Medical College
17558	CTRI/2018/02/012211	4	King GeorgeÃƒÂ¢Â€Â™s Medical University	4	King Georges Medical College
17558	CTRI/2018/02/012211	4	Civil Hospital	4	B.J Medical college and Civil Hospital
17558	CTRI/2018/02/012211	4	AIIMS Bhubaneswar	4	IEC-AIIMS
22663	CTRI/2018/02/012222	20	Popular Hospital	20	Popular Hospital Ethics Committee
22663	CTRI/2018/02/012222	20	Rajiv Gandhi Institute of Medical Sciences	20	Institutional Ethics Committee, Rajiv Gandhi Institute of Medical Sciences
22663	CTRI/2018/02/012222	20	Krishna Rajendra Hospital	20	IEC Krishna Rajendra Hospital
22663	CTRI/2018/02/012222	20	MS Ramaiah Memorial Hospital	20	MS Ramaiah Memorial Hospital EC
22663	CTRI/2018/02/012222	20	Kokilaben Dhirubhai Ambani Hospital & Medical Research Institute	20	EC, Kokilaben Dhirubhai Ambani Hospital and Medical Research Institute
22663	CTRI/2018/02/012222	20	Medilink Hospital & Research Center	20	EC, Medilink Hospital and Research Center
22663	CTRI/2018/02/012222	20	PGS institute of Medical Sciences & Research	20	Institutional Ethics Committee, PSG institute of Medical Sciences and Research
22663	CTRI/2018/02/012222	20	Panchshil Hospital	20	Panchshil Hospital EC
22663	CTRI/2018/02/012222	20	Ajanta Research Centre	20	Ethics Committee Ajanta Hospital and IVF Centre
22663	CTRI/2018/02/012222	20	Sahyadri Hospital	20	Sahyadri Hospital EC
22663	CTRI/2018/02/012222	20	Maharaja Agrasen Hospita	20	Maharaja Agrasen Hospital EC
22663	CTRI/2018/02/012222	20	Yashoda Hospital	20	Yashoda Hospital EC
22663	CTRI/2018/02/012222	20	Saptageri Institue of Medical Science and Research Centre	20	Ethics committee, Sapthagiri Institute of Medical and Research Centre
22663	CTRI/2018/02/012222	20	IPGMER and SSKM Hospital	20	IPGMER
22663	CTRI/2018/02/012222	20	OM Research Centre	20	IEC Om Surgical Center
22663	CTRI/2018/02/012222	20	Gandhi Hospital	20	Institutional Ethics Committee Gandhi Medical College
22663	CTRI/2018/02/012222	20	Artemis Hospitals	20	IEC, Artemis Health Science
22663	CTRI/2018/02/012222	20	King George Hospital	20	IECKGH
22663	CTRI/2018/02/012222	20	S.S institute of medical Sciences and Research center	20	Institutional Ethics Review Board, SSIMSRC
22663	CTRI/2018/02/012222	20	Supe Heart and Diabetes Hospital and Research Center	20	Ethics Committee, Supe hospital
22895	CTRI/2018/03/012481	2	Anbu Clinic	2	Ethics Committee Ramana Maharishi Rangammal Hospital
23235	CTRI/2018/03/012598	19	B.J.Govt. Medical college and Sassoon general hospital	19	Institutional Ethics Committee of BJ Govt. Medical college and Sasson General Hospital, Pune
23235	CTRI/2018/03/012598	19	Chennai Meenakshi multispecality Hospital	19	Cheenai Meenakshi Multispecality hospital ethics commitee
23235	CTRI/2018/03/012598	19	Shekhawati Hospital & Research Centre	19	Shekhawati Hospital and Research Centre Ethics Commitee
23235	CTRI/2018/03/012598	19	Sapthagiri Institute of medical science & research center	19	Institutional Ethics committee, Sapthagiri Institute of Medical Sciences and Research Centre, Bangalore 560090
23235	CTRI/2018/03/012598	19	Dr B R Ambedkar Medical College	19	Institutional Ethics Committee, Dr.B.R.Ambedkar Medical College, Bangalore-560045
23235	CTRI/2018/03/012598	19	GCS Medical College, Hospital & Research Centre	19	Institutional Ethics Committee, GCS Medical college, Hospital and Research Centre, Ahmedabad-380025.
23235	CTRI/2018/03/012598	19	Government medical college & hospital	19	Institutional Ethics Committee, Government Medical College and Hospital, Aurangabad
23235	CTRI/2018/03/012598	19	Shalby Hospitals	19	Ethics Committee, Shalby Limited
23235	CTRI/2018/03/012598	19	Lifepoint Multispecialty Hospital	19	Life point research ethics commitee
23235	CTRI/2018/03/012598	19	Sushruta Multispeciality Hospital	19	Sushruta Hospital Ethics Commitee
23235	CTRI/2018/03/012598	19	Ajanta Research Centre	19	Institution Ethics Committee Ajanta Hospital and IVF Centre
23235	CTRI/2018/03/012598	19	Grant Medical Foundation Ruby Hall Clinic	19	Institutional Ethics Committee, Poona Medical Research Foundation Pune, Pune-411001
23235	CTRI/2018/03/012598	19	Father Muller Medical College Hospital	19	Ethics Committee, Kasturba Medical College, Mangalore-575001
23235	CTRI/2018/03/012598	19	KRM hospital and Research Centre	19	Ethics Committee, KRM Hospital, Lucknow-226010
23235	CTRI/2018/03/012598	19	IMS and SUM Hospoitals	19	Institute of Medical Sciences and Sum Hospital , Bhubaneswar
23235	CTRI/2018/03/012598	19	KLEs Dr.Prabhakar Kore hospital & MRC	19	Institutional Ethics Committee, Father Mullar Medical College, Father Mullar road, Mangalore-575002, Karnataka
23235	CTRI/2018/03/012598	19	Nizams Institute of Medical Sciences	19	Ethics Commitee of Shree Hospital
23235	CTRI/2018/03/012598	19	Shree Hospital Pune	19	NIMS Institutional Ethics Committee, Hyderabad-500082
23235	CTRI/2018/03/012598	19	KMC Hospital	19	Institutional Ethics committee KLE
23565	CTRI/2018/03/012599	6	Magnum Heart Institute	6	Magna Care Ethics Committee
23565	CTRI/2018/03/012599	6	Sri Jayadeva Institute of Cardiology	6	Sri Jayadeva Institute Ethics Committee
23565	CTRI/2018/03/012599	6	Medanta-The Medicity	6	Medanta Institutional Ethics Committee
23565	CTRI/2018/03/012599	6	AMRI Hospital Dhakuria.	6	AMRI Hospitals Limited
23565	CTRI/2018/03/012599	6	Ruby Hall Clinic	6	IPGMER and Research Oversight Committee
23565	CTRI/2018/03/012599	6	SSKM Hospital	6	Poona Medical Research Foundation
23989	CTRI/2018/03/012614	2	College of Gomantak Ayurved Mahavidyalay and Research Centre Shiroda Goa	2	Institutional Ethics Committee, College of Gomantak Ayurved Mahavidyalay & Research Centre Shiroda Goa
23989	CTRI/2018/03/012614	2	KVTR College of Ayurved Boradi	2	Institutional Ethics Committee,K.V.T.R. Ayurved College,Boradi Tal Shirpur Dist Dhule
23980	CTRI/2018/03/012615	4	National Institute of Ayurveda Jaipur	4	Institutional Ethics Committee National Institute of Ayurveda, Jaipur
23980	CTRI/2018/03/012615	4	College of Gomantak Ayurved Mahavidyalay & Research Centre Shiroda Goa	4	Institutional Ethics Committee, College of Gomantak Ayurved Mahavidyalay & Research Centre
23980	CTRI/2018/03/012615	4	PDEAs College of Ayurvedic and Research Centre, Nigdi	4	Institutional Ethics Committee College of Ayurved & Research Centre, Nigdi, Pune
23980	CTRI/2018/03/012615	4	Ayurveda Research Center Ayurved Seva Sangh Ganeshwadi Nashik	4	Institutional Ethics Committee, ASS Ayurved Mahavidyalay Nashik
22539	CTRI/2018/03/012644	2	Mahathma Gandhi medical College RC	2	Mahatama Gandhi Medical College and Research Institute
22539	CTRI/2018/03/012644	2	PM Medical Centre	2	Ki3
23961	CTRI/2018/04/012980	3	National Institute of Ayurveda Jaipur	3	Institutional Ethics Committee National Institute of Ayurveda Madhav Vilas Palace Amer Road Jaipur
23961	CTRI/2018/04/012980	3	Ayurveda Research Center Ayurved Seva Sangh Ganeshwadi Nashik	3	Institutional Ethics Committee, ASS Ayurved Mahavidyalaya Nashik
23961	CTRI/2018/04/012980	3	KLEU Shree BMK, Ayurved Hospital and Research Center Belgavi	3	Ethics Committee for Research on Human subjects KLE UniversityÃƒÂ¢Â€Â™s Shri B.M.Kankanawadi Ayurved Mahavidyalaya and KLE Ayurved Hospital Shahapur Belgavi.
25242	CTRI/2018/04/012984	2	KVTR Ayurvedic College and Hospital Boradi	2	KVTR Ayurvedic College, Boradi, Institutional Ethics Committee
25242	CTRI/2018/04/012984	2	S.D.M. College of Ayurveda, Kuthpady,Udupi	2	Institutional Ethics Clearance committee ÃƒÂ¢Â€Â“Human,Laxminarayana Nagar,P.O.Kuthpady,Dist-Udupi
25236	CTRI/2018/04/012986	3	MAMs SS Ayurveda Mahavidyalaya & Sane Guruji Aarogya Kendra, Malwadi, Hadapsar, Pune	3	Institutional Review Board For Research, MAMs SS Ayurveda Mahavidyalaya & Sane Guruji Arogya Kendra, Malwadi, Hadapsar, Pune
25236	CTRI/2018/04/012986	3	KVTR Ayurvedic College and Hospital Boradi	3	KVTR Ayurvedic College, Boradi, Institutional Ethics Committee
25236	CTRI/2018/04/012986	3	S.D.M. College of Ayurveda, Kuthpady,Udupi	3	Institutional Ethics Clearance committee ÃƒÂ¢Â€Â“Human, Sri Dharmasthala Manjunatheshwara College of Ayurveda, Laxminarayana Nagar,P.O.Kuthpady,Dist-Udupi
21731	CTRI/2018/04/013091	19	Sir Ganga Ram Hospital	19	Ethics Committee, Sir Ganga Ram Hospital Ethics Committee
21731	CTRI/2018/04/013091	19	Regional Institute of Ophthalmology	19	Institutional Ethics Committee Regional institute of Ophthalmology
21731	CTRI/2018/04/013091	19	Susrut Eye Foundation & Research Centre	19	Ethics Committee, Susrut Eye Foundation & Research Centre
21731	CTRI/2018/04/013091	19	GSVM Medical College	19	Ethics Committee GSVM Medical College
21731	CTRI/2018/04/013091	19	JPM Rotary Club of Cuttack Eye Hospital	19	Institutional ethics Committee, JPM Rotary Club of Cuttack Eye Hospital and Research Institute
21731	CTRI/2018/04/013091	19	Bansal Hospital & Research Centre	19	Institutional Ethics Committee, Bansal Hospital and Research Centre
21731	CTRI/2018/04/013091	19	Sri Ramachandra Hospital	19	Institutional Ethics Committee Sri Ramachandra University
21731	CTRI/2018/04/013091	19	Kasturba Medical College & Hospital	19	Institutional Ethics Committee Gandhi Medical College
21731	CTRI/2018/04/013091	19	Medilink Hospital Research Centre	19	Medilink Ethics Committee
21731	CTRI/2018/04/013091	19	Govt. Medical College & Sir T. Hospital	19	Ethics committee Government Medical College Bhavnagar
21731	CTRI/2018/04/013091	19	King GeorgeÃƒÂ¢Â€Â™s Medical University	19	Institutional Ethics Committee King George Hospital Lucknow
21731	CTRI/2018/04/013091	19	Rajiv Gandhi Institute of Medical Sciences & RIMS Govt. General Hospital	19	Ethics Committee Rajiv Gandhi & RIMS
21731	CTRI/2018/04/013091	19	Dept. of Ophthalmology, Institute of Medical Sciences & SUM Hospital	19	Institutional Ethics Committee Institute of Medical Sciences (IMS) and SUM Hospital
21731	CTRI/2018/04/013091	19	Arneja Heart and Multispeciality Hospital	19	Institutional Ethics Committee King George Hospital Vishakhapatnam
21731	CTRI/2018/04/013091	19	Aravind Eye Hospital	19	Institutional Ethics Committee Aravind Medical Research Foundation
21731	CTRI/2018/04/013091	19	Sanjay Gandhi Postgraduate Institute of Medical Sciences	19	Manipal University Ethics Committe Kasturba Hospital
21731	CTRI/2018/04/013091	19	Gandhi Hospital	19	Institutional Ethics Committee SGPGI
21731	CTRI/2018/04/013091	19	Government Regional Eye Hospital	19	Arneja Institutional Ethics Committee
21731	CTRI/2018/04/013091	19	Christian Medical College and Hospital	19	Institutional Ethics Committee CMC Ludhiana
23351	CTRI/2018/04/013230	3	Chowpatty Medical Center	3	Chowpatty Medical Centre
23351	CTRI/2018/04/013230	3	Lokmanya Tilak Hospital	3	Lokmanya Tilak Municipal Medical College and Lokmanya Tilak Municipal General Hospital
23351	CTRI/2018/04/013230	3	Grant Medical College	3	Institutional ethics committee
25605	CTRI/2018/04/013375	4	Bharati Vidyapeeth Deemed University Medical College and Hospital	4	Institutional Ethics Committee Bharati Vidyapeeth Deemed University Pune-411030
25605	CTRI/2018/04/013375	4	Institute of Child Health	4	Institutional Ethics Committee, Institute of Child Health Kolkata-700017
25605	CTRI/2018/04/013375	4	JSS Hospital	4	Institutional Ethics Committee, JSS Hospital Mysore-570004
25605	CTRI/2018/04/013375	4	Maulana Azad Medical College	4	Institutional Ethics Committee, MAMC New Delhi-110002
25131	CTRI/2018/04/013464	21	Maharaja Agrasen Hospital, Delhi	21	IEC Maharaja Agrasen Hospital_Dr BB Chanana
25131	CTRI/2018/04/013464	21	KEM Hospital Research Center, Pune	21	KEM Hospital Research Centre Ethics Committee
25131	CTRI/2018/04/013464	21	BLK Super Speciality Hospital, Delhi	21	IEC BLK Superspeciality Hospital: Dr Subhash Chandra
25131	CTRI/2018/04/013464	21	Madras Medical Mission, Chennai	21	IEC The Madras Medical Mission_Dr Ajit Mullasari
25131	CTRI/2018/04/013464	21	K. R Hospital, Mysore Medical College & Research Institute, Mysore	21	IEC Mysore Medical College: Dr Dinesha Basavanna
25131	CTRI/2018/04/013464	21	Dr. Ram Manohar Lohia Institute of Medical Sciences, Lucknow	21	IECDrRamManoharLohiaHospital: Dr Mukul Misra
25131	CTRI/2018/04/013464	21	Kolkata Medical College & Hospital, Kolkata	21	IEC Medical College Kolkata: Dr Santanu Guha
25131	CTRI/2018/04/013464	21	Yashoda Hospital, Secunderabad	21	Institutional Ethics Committee Yashoda Academy of Medical Education & Research
25131	CTRI/2018/04/013464	21	Chopda Medicare & Research Centre Pvt. Ltd, Nashik	21	IEC Bangalore Medical College Hospital Dr Divya Prakash
25131	CTRI/2018/04/013464	21	Apex Heart Institute	21	IEC Apex Heart Institute Dr Tejas Patel
25131	CTRI/2018/04/013464	21	B.M. Birla Heart institute, Kolkata	21	IEC CK Birla Hospital: Dr Dhiman Kahali
25131	CTRI/2018/04/013464	21	G. Kuppuswamy Naidu Memorial Hospital	21	IEC G Kuppuswamy Hospital: Dr Rajpal Abhaichand
25131	CTRI/2018/04/013464	21	Gleneagles Global Hospital, Hyderabad.	21	IEC Batra Hospital Dr Upendra Kaul
25131	CTRI/2018/04/013464	21	Apollo hospital enterprise ltd, Chennai	21	IEC Apollo Hospital: Dr Sengottuvelu
25131	CTRI/2018/04/013464	21	LTMMC & LTMCH, Sion Mumbai	21	MagnaCareEthics Committee: Dr Manoj Chopda
25131	CTRI/2018/04/013464	21	Sanjay Gandhi PGIMS, Lucknow	21	IECLTMMCGH Dr Ajay Mahajan
25131	CTRI/2018/04/013464	21	Krishna Institute of Medical Sciences, Secunderabad	21	IEC SGPGI Lucknow: Dr Sudeep Kumar
25131	CTRI/2018/04/013464	21	All India Institute of Medical Sciences,Delhi	21	Institutional Ethics Committee Global Hospitals
25131	CTRI/2018/04/013464	21	Batra Heart Centre, Batra Hospital and Medical Research Centre	21	KIMS Ethics Committee_Dr Rajendra Kumar Premchand
25131	CTRI/2018/04/013464	21	PMSSY Superspeciality Hospital, Bangalore	21	Institute EC AIIMS: Dr Ambuj Roy
25131	CTRI/2018/04/013464	21	Deep Heart Center, Ludhiana	21	IEC Deep Hospital: Dr Rakesh Kumar Aggarwal
25738	CTRI/2018/04/013511	2	National Institute of Homoeopathy, Govt. of India	2	Institutional Ethics Committee of National Institute of Homoeopathy
25738	CTRI/2018/04/013511	2	D.N. De Homoeopathic Medical College & Hospital, Govt of West Bengal	2	Institutional Ethics Committee of D. N. De Homoeopathic Medical College & Hospital
24764	CTRI/2018/05/013636	2	Central Research Institute of Unani Medicine	2	Topic amended by Institutional Ethics committee, CRIUM, HYD
25196	CTRI/2018/05/013650	4	Advanced Eye Center, Postgraduate Institute of Medical Education and Research	4	Institutional Ethics Committee, Post Graduate Institute of Medical Education and Research, Chandigarh, Sector 12- 160012
25196	CTRI/2018/05/013650	4	Regional Institute of Ophthalmology	4	Human Ethics Committee, Regional Institute of Ophthalmology, Red Cross road, Vanchiyoor P.O, Thiruvananthapuram, Kerala-695035
25196	CTRI/2018/05/013650	4	Rising Retina Clinic	4	Medilinks Ethics Committe
25196	CTRI/2018/05/013650	4	Aravind Eye Hospital	4	PSG Institute of Medical Sciences and Research, Peelamedu, Avinadhi Road, Coimbatore - 641004
22508	CTRI/2018/05/013693	14	Maharaja Agrasen Hospital	14	Institutional Ethics Committee, Maharaja Agrasen Hospital
22508	CTRI/2018/05/013693	14	Rajiv Gandhi Institute of Medical Sciences & RIMS Government General Hospital	14	Institutional Ethics Committee, Rajiv Gandhi Institute of Medical Sciences & RIMS Government General Hospital
22508	CTRI/2018/05/013693	14	GSVM Medical College	14	Ethics Committee GSVM Medical College
22508	CTRI/2018/05/013693	14	KLES Dr Prabhakar Kore Hospital & Medical Research Centre	14	Institutional Ethics Committee, KLES Dr Prabhakar Kore Hospital & Medical Research Centre
22508	CTRI/2018/05/013693	14	Christian Medical College and Hospital	14	Institutional Ethics Committee, Christian Medical College & Hospital
22508	CTRI/2018/05/013693	14	J P M Rotary Club of Cuttack Eye Hospital & Research Institute	14	Institutional Ethics Committee, JPM Rotary Club of Cuttack Eye Hospital and Research Institute
22508	CTRI/2018/05/013693	14	Marwari Hospital and Research Centre	14	Ethics Committee Marwari Hospital & Research Centre
22508	CTRI/2018/05/013693	14	Ajanta Research Centre	14	Ethics Committee, Ajanta Hospital & IVF Centre
22508	CTRI/2018/05/013693	14	Regional Institute of Ophthalmology, Medical College and Hospital	14	Institutional Ethics Committee, Regional Institute of Ophthalmology
22508	CTRI/2018/05/013693	14	B.J. Medical College	14	Institutional Ethics Committee, B.J. Medical College & Civil Hospital
22508	CTRI/2018/05/013693	14	GCS Medical College	14	Institutional Ethics Committee, Gandhi Medical College/Gandhi Hospital
22508	CTRI/2018/05/013693	14	Department of Ophthalmology GMERS Medical College & Civil Hospital	14	Institutional Ethics Committee GMERS Medical College and Civil Hospital
22508	CTRI/2018/05/013693	14	Medilink Hospital Research Centre	14	Medilink Ethics Committee
22508	CTRI/2018/05/013693	14	Gandhi Hospital	14	Institutional Ethics Committee, GCS Medical College, Hospital & Research Centre
24882	CTRI/2018/05/013796	16	Om Surgical Centre and Maternity Home	16	Institutional Ethics Committee, Om Surgical Centre & Maternity Home, Dr. Dhawani Jaiswal
24882	CTRI/2018/05/013796	16	Ratandeep Multispeciality Hospital	16	Ethics committee, Ratan Deep Multispecialty Hospital ,Dr. Bhavik Bhavsar
24882	CTRI/2018/05/013796	16	Health Point Hospital	16	Health Point Ethics Committee, Dr. Ishad
24882	CTRI/2018/05/013796	16	N.R.S. Medical College & Hospital	16	Ethics Committee, N.R.S Medical College,Dr. Alok Kumar Roy
24882	CTRI/2018/05/013796	16	Ajanta Hospital & IVF Centre	16	Institutional Ethics Committee, Ajanta Hospital & IVF Center,,Dr. Shatrughan Sahay
24882	CTRI/2018/05/013796	16	B.J Medical college & civil Hospital	16	Institutional Ethics commiittee,B.J. Medical College & Civil Hospital,Dr. Bela Shah
24882	CTRI/2018/05/013796	16	King George Hospital	16	Institutional ethics committee King george Hospital,Dr. Konkatakanchi
24882	CTRI/2018/05/013796	16	G.P. Sekhawati Hospital & Research Centre	16	Gandadhipati Purushottam Shekhawati Hospital and Research Centre,Dr. Sanjay Kumar Mittal
24882	CTRI/2018/05/013796	16	Lifepoint MultiSpeciality Hospital	16	LPR ethics Ethics Committee, Lifepoint Multispecialtiy Hospital Pvt ltd ,Dr. Shendkar Sonal Mahadev
24882	CTRI/2018/05/013796	16	Medipoint Hospitals Pvt. Ltd	16	Ethics committee, Penta-Med ethics Committee, C/O, Medipoint Hospitals Pvt. Ltd,Dr. Sudhakarrao Grandhi
24882	CTRI/2018/05/013796	16	Sujata Birla Hospital & Medical center	16	Ethics Committee situated at KRM Hospital,Dr. Vipul Gupta
24882	CTRI/2018/05/013796	16	Gandhi Medical College & Hospital	16	Institutional Ethics Committee,Gandhi Medical College/Gandhi Hospital,Dr. G. Narsimha Rao Netha
24882	CTRI/2018/05/013796	16	KLE s Dr. Prabhakar Kore Hospital & Medical Research Centre	16	Institutional Ethics committee,KLE Deemed to be University, J N Medical College,Dr. Shivkumar Patil
24882	CTRI/2018/05/013796	16	Osmania General Hospital	16	Yash SocietyÃƒÂ¢Â€Â™s Sujata Birla Hospital Ethics Committee
24882	CTRI/2018/05/013796	16	KRM Hospital & Research Center	16	Institutional Ethics Committee,Osmania Medical College Koti,Dr. A. Venkata Krishna
24882	CTRI/2018/05/013796	16	Sir Sayajirao General Hospital	16	Institutional Ethics Committee for Human research, Dept of pharmacology, medical college,Dr. Nipul Vara
25854	CTRI/2018/05/013853	15	Supe Hospital	15	Supe Hospital Ethics Committee
25854	CTRI/2018/05/013853	15	King George Hospital	15	King George Hospital Institutional Ethics Committee
25854	CTRI/2018/05/013853	15	Arthur Asirvatham Hospital	15	Institutional Ethics Committee Arthur Asirvatham Hospital
25854	CTRI/2018/05/013853	15	Fortis Hospital	15	Fortis Hospital Ethics Committee
25854	CTRI/2018/05/013853	15	Indira Gandhi Government Medical College	15	Institutional Ethics Committee, Indira Gandhi Government Medical College
25854	CTRI/2018/05/013853	15	Ramdev Rao Hospital	15	Ramdevrao Hospital Institutional Ethics Committee
25854	CTRI/2018/05/013853	15	Lifecare Clinic & Research Centre	15	Eternal Heart Care Centre and Research Institute Institutional Ethics Committee
25854	CTRI/2018/05/013853	15	Kovai Diabetes Speciality Centre & Hospital	15	Life Care Hospital Institutional Review Board
25854	CTRI/2018/05/013853	15	Dr Ram Manohar Lohia Institute of Medical Sciences	15	Institutional Ethics Committee-Dr V Mohan
25854	CTRI/2018/05/013853	15	Madras Diabetic Research	15	Institutional Ethics Committe_Dr. Manish Gutch
25854	CTRI/2018/05/013853	15	KLEs Dr Prabhakar Kore Hospital and Medical Research Centre	15	Ethics Committee KLE University_Dr. Vikrant Ghatnatti
25854	CTRI/2018/05/013853	15	Department of Clinical Research Max Cure Hospitals	15	Maxcure Hospitals Institutional Ethics Committee
25854	CTRI/2018/05/013853	15	Eternal Hospital	15	Institutional Ethics Committe_Dr. R Balamurugan
25854	CTRI/2018/05/013853	15	AIIMS Hospital	15	Institutional Ethics Committee_Dr. Rajesh Khadgawat
25854	CTRI/2018/05/013853	15	CIMETÃƒÂ¢Â€Â™s Inamdar Multispecialty Hospital	15	Ethics Committee_Dr. Yogesh Kadam
24864	CTRI/2018/05/013864	2	Central Research Institute of Unani Medicine	2	Some Changes done by IEC, CRIUM, Hyderabad
25345	CTRI/2018/05/013899	3	D. Y. Patil University School of Ayurveda Nerul Navi, Mumbai	3	Institutional Ethics Committee, D. Y. Patil University, School of Ayurveda, Nerul, Navi Mumbai
25345	CTRI/2018/05/013899	3	Ayurved Seva SanghÃƒÂ¢Â€Â™s, Ayurved Mahavidyalaya, Nashik	3	Institutional Ethics Committee, Ayurved Seva Sangh Ayurved Mahavidyalaya, Nashik
25345	CTRI/2018/05/013899	3	PDEAs College of Ayurvedic and Research Centre	3	Institutional Ethics Committee of PDEAs College of Ayurvedic & Research Centre, Nigdi, Pune
23200	CTRI/2018/05/013924	16	Omega Hospital	16	Omega Ethical Committee
23200	CTRI/2018/05/013924	16	Sapthagiri Institute Of Medical Sciences and Research Center	16	Sapthagiri Institute of Medical Sciences and Research Center Institutional Ethics Committee
23200	CTRI/2018/05/013924	16	GSVM Medical College and Hospital, Kanpur	16	Ethics Committee, GSVM Medical College, Kanpur
23200	CTRI/2018/05/013924	16	King George Medical University	16	Institutional Ethics Committee, King George Medical University,Lucknow
23200	CTRI/2018/05/013924	16	SMS Medical College and attached Hospitals	16	Ethics Committee SMS Medical College, Jaipur
23200	CTRI/2018/05/013924	16	Vijay Vallabh Hospital and Medical Research Centre	16	Institutional Ethics Committee, Vijay Vallabh Hospital
23200	CTRI/2018/05/013924	16	Kempegowda Institute of Medical Sciences and Hospital	16	Institutional Ethics Committee, Datta Meghe Institute of Medical Sciences, Wardha
23200	CTRI/2018/05/013924	16	Shree Giriraj Multispeciality Hospital	16	Shree Giriraj Hospital Research Ethics Committee
23200	CTRI/2018/05/013924	16	Kasturba Medical College and Hospital	16	Institutional Ethics Committee, Mysore Medical College and Research Institute and Associated Hospitals
23200	CTRI/2018/05/013924	16	KLES Dr. Prabhakar Kore Hospital, Belgaum	16	Ethics Committee, KLE University, Belgaum
23200	CTRI/2018/05/013924	16	Government Medical College and Hospital	16	Institutional Ethics Committee, Department of Pharmacology, Government Medical College, Nagpur
23200	CTRI/2018/05/013924	16	Saviour Multispeciality Hospital	16	Saviour Hospital Ethics Committee
23200	CTRI/2018/05/013924	16	Institute of Post Graduate Medical Education and Research	16	Manipal Academy of Higher Education Ethics Committee
23200	CTRI/2018/05/013924	16	Sanjivani Super Speciality Hospitals Private Ltd.	16	Institutional Ethics Committee, IPGME&R, Kolkata
23200	CTRI/2018/05/013924	16	Acharya Vinoba Bhave Rural Hospital	16	Sanjivani Hospital Ethics Committee
23200	CTRI/2018/05/013924	16	K R Hospital	16	Institutional Ethics Committee KIMS
22932	CTRI/2018/05/014028	4	Medanta ÃƒÂ¢Â€Â“ The Medicity	4	Medanta Institutional Ethics Committee (MIEC)
22932	CTRI/2018/05/014028	4	Tata Memorial Hospital	4	Institutional Ethics Committee II
22932	CTRI/2018/05/014028	4	Max Super Speciality Hospital (A Unit of Devki Devi Foundation)	4	Institutional Ethics Committee
22932	CTRI/2018/05/014028	4	Rajiv Gandhi Cancer Institute and Research Centre	4	Institutional Review Board
23205	CTRI/2018/05/014065	16	Narayana Nethralaya	16	Narayana Nethralaya Ethics Committee
23205	CTRI/2018/05/014065	16	L V Prasad Eye Institute	16	L V Prasad Eye Institute Ethics Committee
23205	CTRI/2018/05/014065	16	King George Hospital	16	Institutional Ethics Committee, King George Hospital
23205	CTRI/2018/05/014065	16	Dr. B R Ambedkar Medical College	16	Institutional Ethics Committee, , Dr. B R Ambedkar Medical College
23205	CTRI/2018/05/014065	16	King George Medical University,Lucknow	16	Ethics Committee of King George Medical University,Lucknow
23205	CTRI/2018/05/014065	16	GSVM Medical College and Hospital, Kanpur	16	Ethics Committee GSVM Medical College, Kanpur
23205	CTRI/2018/05/014065	16	Regional Institute of Ophthalmology	16	Institutional Ethics Committee, Regional Institute of Ophthalmology, Kolkata
23205	CTRI/2018/05/014065	16	JPM Rotary Club Of Cuttack Eye Hospital and Research Institute	16	Institutional Ethics Committee, JPM Rotary Club of Cuttack Eye Hospital and Research Institute, Cuttack
23205	CTRI/2018/05/014065	16	KLEs Dr. Prabhakar Kore Hospital and MRC, Belgaum	16	Ethics Committee, KLE University, Belgaum
23205	CTRI/2018/05/014065	16	Dr. D Y Patil Medical College, Hospital and Research Centre	16	Institutional Ethics Committee, Mysore Medical College and Research Institute and Associated Hospitals
23205	CTRI/2018/05/014065	16	M & J Western Regional Institute of Ophthalmology, B J Medical College and Civil Hospital	16	Institutional Ethics Committee, B J Medical College and Civil Hospital, Ahmedabad
23205	CTRI/2018/05/014065	16	Sanjivani Super Speciality Hospital Pvt. Ltd.	16	Sanjivani Hospital Ethics Committee, Ahmedabad
23205	CTRI/2018/05/014065	16	Rising Retina Clinic	16	Institutional Ethics Committee, D Y Patil University School of Medicine
23205	CTRI/2018/05/014065	16	KIMS Hospital and Research Center	16	Institutional Ethics Committee, Datta Meghe Institute of Medical Sciences
23205	CTRI/2018/05/014065	16	K R Hospital	16	Institutional Ethics Committee KIMS
23205	CTRI/2018/05/014065	16	Acharya Vinoba Bhave Rural Hospital	16	Medilink Ethics Committee
24770	CTRI/2018/05/014152	2	Central Research Institute of Unani Medicine	2	title amended by Institutional Ethics committee, CRIUM, HYD
26390	CTRI/2018/05/014178	2	Datar Cancer Genetics Limited	2	Datar Cancer Genetics Limited Ethics Committee
26390	CTRI/2018/05/014178	2	HCG Manavata Cancer Centre	2	Manavata Clinical Research Institute Ethics Committee
18578	CTRI/2018/05/014191	12	Cheluvamba Hospital Mysore Medical College and Research Institute	12	IEC, Mysore Medical College
18578	CTRI/2018/05/014191	12	Inamdar Multispecialty Hospital	12	EC, Inamdar Multispecialty Hospital, Dr. Vijay Warad
18578	CTRI/2018/05/014191	12	Institute of Child Health	12	EC, Panchshil Hospital, Dr. Prachee Shah
18578	CTRI/2018/05/014191	12	Sri Ramachandra Hospital	12	EC,Oriana Hospital, Dr. Madhukar Pandey
18578	CTRI/2018/05/014191	12	Yashoda Hospitals	12	EC, Yashoda Hospitals, Dr. Chetan Mundada
18578	CTRI/2018/05/014191	12	Oriana Hospital	12	EC of CMC, Ludhiana
18578	CTRI/2018/05/014191	12	Panchshil Hospital	12	EC, SIMS
18578	CTRI/2018/05/014191	12	Nirmal Hospital	12	IERB, SSIMS
18578	CTRI/2018/05/014191	12	Christian Medical College	12	Institutional Ethics Committee, ICH
18578	CTRI/2018/05/014191	12	Sapthagiri Institute of Medical Science and Research Centre	12	EC, Nirmal Hospital, Dr. Nirmal Choraria
18578	CTRI/2018/05/014191	12	S.S institute of medical Sciences and Research center	12	IEC, SRIHER
18578	CTRI/2018/05/014191	12	The Calcutta Medical Research Institute	12	EC, CMRI
26245	CTRI/2018/06/014501	15	Seth Nandlal Dhoot Hospital	15	Seth Nandlal Dhoot Hospital Institutional Ethics Committee
26245	CTRI/2018/06/014501	15	MNJ Institute of Oncology and Regional Cancer Center	15	Institutional Ethics Committee MNJ Institute of Oncology and Regional Cancer Center
26245	CTRI/2018/06/014501	15	Aman Hospital and Research Center	15	Institutional Ethics Committee, Aman Hospital and Research Center
26245	CTRI/2018/06/014501	15	Maulana Azad Medical College and Associated Lok Nayak Hospital	15	Institutional Ethics Committee, Maulana Azad Medical College and Associated Hospital
26245	CTRI/2018/06/014501	15	Government Medical College and Hospital	15	Institutional Ethics Committee, Government Medical College, Nagpur
26245	CTRI/2018/06/014501	15	Bangalore Cancer Centre Pvt Ltd	15	Institutional Ethics Committee Bengalure Cancer Centre
26245	CTRI/2018/06/014501	15	Indrayani Hospital and Cancer Institute, Shree Narsimha Saraswati Medical Foundation	15	Narsimha Saraswati Medical Foundation Ethics Committee
26245	CTRI/2018/06/014501	15	Shree Giriraj Multi Specialty Hospital	15	Shree Giriraj Hospital Research Ethics Committee
26245	CTRI/2018/06/014501	15	K R Hospital, Mysore Medical College and Research Institute	15	Institutional Ethics Committee, Mysore Medical College and Research Institute and Associate Hospitals, Mysore
26245	CTRI/2018/06/014501	15	IPGME&R SSKM Hospital	15	IPGME & R Research Oversight Committee (Institutional Ethics Committee)
26245	CTRI/2018/06/014501	15	Vyedehi Institute of Medical Science and Research Centre	15	Ethics Committee S.P.Medical College & AG Hospitals Bikaner
26245	CTRI/2018/06/014501	15	Navsanjeevani Hospital, Sankalp Speciality Helathcare Pvt. Ltd.	15	Vydehi Institutional Ethics Committee (VIEC)
26245	CTRI/2018/06/014501	15	HCG Manavata Cancer Centre	15	Manavata Clinical Research Institute Ethics Committee
26245	CTRI/2018/06/014501	15	KLES Dr. Prabhakar Kore Hospital and Medical Research Centre	15	Institutional Ethics Committee KLE Academy of Higher Education and Research, Belagavi
26245	CTRI/2018/06/014501	15	Acharya Tulsi Regional Cancer Treatment and Research Institute (ATRCTRI),	15	Navsanjeevani Hospital Ethics Committee
19905	CTRI/2018/06/014509	5	Kokilaben Dhirubhai Ambani Hospital & Medical research Institute	5	Ethics Committee Global Hospital Mumbai
19905	CTRI/2018/06/014509	5	Institute of Liver and Biliary Sciences,	5	Institutional Ethics Committee_Dr Sarin
19905	CTRI/2018/06/014509	5	Medanta Institute of Liver Transplantation and Regenerative Medicine	5	Institution Scientific and Ethics Board Kokilaben Dhirubhai Ambani Hospital & Medical research Institute Rao Saheb Achutrao Patwardhan Marg Four bunglows Andheri West Mumbai 400 053
19905	CTRI/2018/06/014509	5	Fortis Escorts Heart Institute	5	Institutional Ethics Committee Dr Wadhwan
19905	CTRI/2018/06/014509	5	Global Hospitals-Super Speciality & Transplant Centre	5	Medanta Institutional Ethics Committee
23591	CTRI/2018/06/014543	8	Shri Mahant Indiresh Hospital	8	Institutional Ethics Committee, Shri Mahant Indiresh Hospital
23591	CTRI/2018/06/014543	8	Rhythm Heart Institute	8	Rhythm Heart Institute Ethics Committee
23591	CTRI/2018/06/014543	8	Sri Bala Medical Centre & Hospital	8	Institutional Ethics Committee - Sri Bala Medical Centre & Hospital
23591	CTRI/2018/06/014543	8	Midland Health Care & Research Center	8	Institutional Ethics Committee, Midland Healthcare and Research Centre
23591	CTRI/2018/06/014543	8	Yenepoya Medical College hospital	8	Yenepoya University Ethics Committee, Yenepoya Medical College Hospital
23591	CTRI/2018/06/014543	8	Siddhi Hospital	8	Siddhi Hospital Institutional Ethics Committee, Siddhi Hospital
23591	CTRI/2018/06/014543	8	S P Medical College	8	Ethics Committee of Care Institute of Medical Sciences
23591	CTRI/2018/06/014543	8	CIMS Hospital	8	Ethics Committee, S. P. Medical & A.G.Hospital, Dr Surendra Kumar
25661	CTRI/2018/06/014682	7	St Johns Medical College Hospital	7	Institutional Ethics Committee, St Johns Medical College
25661	CTRI/2018/06/014682	7	Bhagwan Mahaveer Cancer Hospital and Research Centre	7	Institutional Ethics Committee Bhagwan Mahaveer Cancer Hospital and Research Centre
25661	CTRI/2018/06/014682	7	B J Govt. Medical College and Sassoon General Hospital	7	Institutional Ethics Committee of B J Government Medical College and Sassoon General Hospital
25661	CTRI/2018/06/014682	7	K J Somaiya Hospital and Research Centre	7	Institutional Ethics Committee, K J Somaiya Medical College and Research Centre
25661	CTRI/2018/06/014682	7	Sahyadri Super Specialty Hospital	7	Sahyadri Hospital Limited Ethics Committee
25661	CTRI/2018/06/014682	7	Christian Medical College	7	Institutionla Ethics Committee
25661	CTRI/2018/06/014682	7	King George Medical University	7	Ethics Committee Silver
25662	CTRI/2018/07/014698	8	Bhagwan Mahaveer Cancer Hospital and Research Centre	8	Institutional Ethics Committee Bhagwan Mahaveer Cancer Hospital and Research Centre
25662	CTRI/2018/07/014698	8	St Johns Medical College Hospital	8	Institutional Ethics Committee, St.Johns Medical College
25662	CTRI/2018/07/014698	8	Seth G S Medical College and K.E.M Hospital	8	Institutional Ethics Committee-II, Seth G S Medical College and K.E.M Hospital
25662	CTRI/2018/07/014698	8	K J Somaiya Hospital and Research Centre	8	K J Somaiya Medical College and Research Centre
25662	CTRI/2018/07/014698	8	B. J. Medical College and Sassoon General Hospital	8	Institutional Ethics Committee of B. J. Government Medical College and Sassoon General Hospital
25662	CTRI/2018/07/014698	8	Sahyadri Super Specialty Hospital	8	Sahyadri Hospital Limited Ethics Committee
25662	CTRI/2018/07/014698	8	King George Medical University	8	Ethics Committee Silver
25662	CTRI/2018/07/014698	8	Christian Medical College	8	Institutional Ethics Committee
23936	CTRI/2018/07/014783	9	Action Cancer Hospital	9	Action Cancer Hospital Ethics Committee
23936	CTRI/2018/07/014783	9	Shatabdi Hospital	9	Shatabdi Hospital Ethics Committee
23936	CTRI/2018/07/014783	9	Sri Venkateshwara Hospital	9	Sri Venkateshwara Hospital Ethics Committee
23936	CTRI/2018/07/014783	9	Kokilaben Dhirubhai Ambani Hospital and Medical Research Institute	9	Institutional Ethics Committee,Kokilaben Dhirubhai Ambani Hospital & Medical Research Institute
23936	CTRI/2018/07/014783	9	Shettys Hopital	9	Shettys Hospital Ethics Committee
23936	CTRI/2018/07/014783	9	Himalaya Cancer hospital & Research Institute	9	Institutional Ethics Committee 3 Floor Shree Himalaya Cancer Hospital and Research Institute
23936	CTRI/2018/07/014783	9	Artemis Hospital	9	Artemis Health Sciences Institutional Ethics Committee
23936	CTRI/2018/07/014783	9	Apollo Speciality Hospital	9	Institutional Ethics committee ÃƒÂ¢Â€Â“ Clinical Studies, Apollo Hospitals Enterprise Limited
23936	CTRI/2018/07/014783	9	Manibhai Shivabhai Patel Cancer Centre	9	Institutional Ethics Committee H. M. Patel Centre for Medical Care and Education
26452	CTRI/2018/07/014881	36	MNJ Institute of oncology and Regional cancer Centre	36	MNJ Institute of Oncology and Regional Cancer Centre Ethics Committee, Red Hills, Hyderabad-500004, Telangana,
26452	CTRI/2018/07/014881	36	Deenanath Mangeshkar Hospital and Research Center	36	Institutional Ethics Committee Deenanath Mangeshkar Hospital and Research Center, Erandawane, Pune 411004, India
26452	CTRI/2018/07/014881	36	Rajiv Gandhi Cancer Institute and Research Centre	36	Institutional Review Board Rajiv Gandhi Cancer Institute and Research Centre, Sector 5, Rohini, New Delhi- 110085, India
26452	CTRI/2018/07/014881	36	Sapathgiri Institute of Medical Sciences and Research Centre	36	Sapathgiri Institute of Medical Sciences and Research Centre Institutional Ethics Committee #15, Chikkasandra, Hesaraghatta Main Road, Banglore-560090
26452	CTRI/2018/07/014881	36	Bhagwan Mahaveer Cancer Hospital & Research Centre	36	Institutional Ethics Committee Bhagwan Mahaveer Cancer Hospital & Research Centre Jawahar Lal Nehru Marg Malviya Nagar, Jaipur- 302017, Rajasthan India
26452	CTRI/2018/07/014881	36	Kailash Cancer Hospital and Research Center	36	"Institutional Ethics Committee Kailash Cancer Hospital and Research Center Goraj-391760. Waghodia, Vadodara, Gujarat, India"
26452	CTRI/2018/07/014881	36	S.P. Medical College & AG of Hospitals	36	Ethics Committee, S.P. Medical College & AG of Hospitals HRM Cardiovascular Science & Research Bikaner 334003, Rajasthan
26452	CTRI/2018/07/014881	36	All India Institute of Medical Sciences (AIIMS)	36	Ethics Committee, All India Institue of Medical Sciences, Room No 102, 1st Floor, Old O.T Block, Ansari Nagar, New Delhi-110029
26452	CTRI/2018/07/014881	36	Amrita Institute of Medical Sciences	36	"Institutional Ethics Committee Amrita Institute of Medical Sciences AIMS Ponekkara, P O Kochi - 682041 Kerala, India
26452	CTRI/2018/07/014881	36	KR Hospital Mysore Medical College & Research Center	36	Institutional Ethics Committee of Mysore Medical College & Research Institute and Associated Hospitals, Dept. Of Pathology, K.R. Hospital, Mysore ÃƒÂ¢Â€Â“ 570021
26452	CTRI/2018/07/014881	36	Prince Aly Khan Hospital	36	Institutional Ethics Commiittee, Prince Aly Khan Hospital, Mazagaon, Mumbai 400010, India
26452	CTRI/2018/07/014881	36	Shree Himalaya cancer Hospital and Research Institute	36	Institute Ethics Committee,Shree Himalaya cancer Hospital and Research Institute, 4, vinod garden, Behind Sanman hotel, Jetalpur Bridge, Alkapuri, Vadodra-390007
26452	CTRI/2018/07/014881	36	Srinivasam Cancer Care Multispecialty Hospitals India Pvt Ltd	36	HCG Vadodra Ethics Committee, HCG Cancer Centre, Sun Pharma Road, Opp Satsang Party Plot, Vadodra-390012.
26452	CTRI/2018/07/014881	36	Thangam Hospital and Thangam Cancer Center	36	Thangam Hospital-Institutional Ethics Committee(TH-IEC), 54, Dr. Sankaran Road, Namakkal-637001, Tamilnadu, India
26452	CTRI/2018/07/014881	36	R.G.Kar Medical College & Hospita	36	Institutional Ethics Committee R.G. Kar Medical college 2nd Floor, Platinum Jubilee Building, 1, Khudiram Bose Sarani, Kolkata-700004, West Bengal, India
26452	CTRI/2018/07/014881	36	HCG City cancer Centre	36	Institutional Ethics Committee HCG Curie City cancer Centre # 444-1-1/3, Padavalareu, Gundala, Vijayawada 520002, Andhra Pradesh, India.
26452	CTRI/2018/07/014881	36	ERODE CANCER CENTRE	36	Institutional Ethics Committee Erode Cancer Centre 1/393, Velavan Nagar, Perundurai Road, Thindal, ERODE, Tamil Nadu-638012 India
26452	CTRI/2018/07/014881	36	Unique Hospital- Multispeciality & Research Institute	36	HCG Multispeciality Ethics Committee, HCG Multi Speciality Hospital, Mithakhali, Ellisbridge,Ahmedabad-380006
26452	CTRI/2018/07/014881	36	GVN Cancer Institute (A Unit of GVN Hospital)	36	Ethics Committee Sanjeevani Cancer Hospital In Front of Jain Mandir Dawada Colony, Pachpedhi Naka, Raipur- 492001 Chhattisgarh
26452	CTRI/2018/07/014881	36	HCG Manavata Cancer Centre	36	"Manavata Clinical Research Institute Ethics Committee Curie Manavata Cancer Centre Opp Mahamarg Bus Stand, Mumbai Naka Nashik , 422004. Maharashtra, India."
26452	CTRI/2018/07/014881	36	Dayanand medical college & Hospital	36	Drug Trial Ethics Committee, Dayanand medical college & Hospital Tagore Nagar, Civil Lines Ludhiana -141001 Punjab India
[truncated: 1,024 more rows]

## Sheet: 987_site and EC details
S9.3 Table. Details of the site name and ECs of the 987 trials
[truncated: 988 more rows]

[truncated: 4 more sheets: 13_EC file numbers, 236_site and EC details, 236_statistics, 42_site and EC details]
